# Supplementary material for: Dynamic control of DNA condensation
Source: Nat Commun. 2024 Mar 1;15:1915. doi: 10.1038/s41467-024-46266-z (PMC10907372; doi:10.1038/s41467-024-46266-z)
Supplement: Supplementary file 4 — Source Data [file 41467_2024_46266_MOESM4_ESM.zip]

Archive with 15,536 entries (8,730 files):
- Source Data/
- __MACOSX/._Source Data
- Source Data/Figure 5 and Figure S7/
- __MACOSX/Source Data/._Figure 5 and Figure S7
- Source Data/Figure 2 and Figure S6/
- __MACOSX/Source Data/._Figure 2 and Figure S6
- Source Data/Figure 4/
- __MACOSX/Source Data/._Figure 4
- Source Data/Figure 3 and Figures S8-S16/
- __MACOSX/Source Data/._Figure 3 and Figures S8-S16
- Source Data/Figure 5 and Figure S7/Figure 5C and 5D/
- __MACOSX/Source Data/Figure 5 and Figure S7/._Figure 5C and 5D
- Source Data/Figure 5 and Figure S7/Figure 5A and 5B/
- __MACOSX/Source Data/Figure 5 and Figure S7/._Figure 5A and 5B
- Source Data/Figure 2 and Figure S6/_no Inv control/
- __MACOSX/Source Data/Figure 2 and Figure S6/.__no Inv control
- Source Data/Figure 2 and Figure S6/1.00X-I and 1.00X-AI/
- __MACOSX/Source Data/Figure 2 and Figure S6/._1.00X-I and 1.00X-AI
- Source Data/Figure 2 and Figure S6/_0 nt toehold Inv/
- __MACOSX/Source Data/Figure 2 and Figure S6/.__0 nt toehold Inv
- Source Data/Figure 2 and Figure S6/0.50X-I and 0.50X-AI/
- __MACOSX/Source Data/Figure 2 and Figure S6/._0.50X-I and 0.50X-AI
- Source Data/Figure 2 and Figure S6/_7 nt toehold Inv/
- __MACOSX/Source Data/Figure 2 and Figure S6/.__7 nt toehold Inv
- Source Data/Figure 2 and Figure S6/4.00X-AI/
- __MACOSX/Source Data/Figure 2 and Figure S6/._4.00X-AI
- Source Data/Figure 2 and Figure S6/_3 nt toehold Inv/
- __MACOSX/Source Data/Figure 2 and Figure S6/.__3 nt toehold Inv
- Source Data/Figure 2 and Figure S6/0.25X-I and 0.25X-AI/
- __MACOSX/Source Data/Figure 2 and Figure S6/._0.25X-I and 0.25X-AI
- Source Data/Figure 2 and Figure S6/2.00X-AI/
- __MACOSX/Source Data/Figure 2 and Figure S6/._2.00X-AI
- Source Data/Figure 2 and Figure S6/_5 nt toehold Inv/
- __MACOSX/Source Data/Figure 2 and Figure S6/.__5 nt toehold Inv
- Source Data/Figure 4/8bp/
- __MACOSX/Source Data/Figure 4/._8bp
- Source Data/Figure 4/16bp/
- __MACOSX/Source Data/Figure 4/._16bp
- Source Data/Figure 4/24bp/
- __MACOSX/Source Data/Figure 4/._24bp
- Source Data/Figure 3 and Figures S8-S16/SI Figures S14-S16/
- __MACOSX/Source Data/Figure 3 and Figures S8-S16/._SI Figures S14-S16
- Source Data/Figure 3 and Figures S8-S16/Figure 3 and SI Figs S8-S13/
- __MACOSX/Source Data/Figure 3 and Figures S8-S16/._Figure 3 and SI Figs S8-S13
- Source Data/Figure 5 and Figure S7/Figure 5C and 5D/6arm-3Inv/
- __MACOSX/Source Data/Figure 5 and Figure S7/Figure 5C and 5D/._6arm-3Inv
- Source Data/Figure 5 and Figure S7/Figure 5C and 5D/6arm-2Inv/
- __MACOSX/Source Data/Figure 5 and Figure S7/Figure 5C and 5D/._6arm-2Inv
- Source Data/Figure 5 and Figure S7/Figure 5C and 5D/6arm-1Inv/
- __MACOSX/Source Data/Figure 5 and Figure S7/Figure 5C and 5D/._6arm-1Inv
- Source Data/Figure 5 and Figure S7/Figure 5C and 5D/6arm-3InvStagg/
- __MACOSX/Source Data/Figure 5 and Figure S7/Figure 5C and 5D/._6arm-3InvStagg
- Source Data/Figure 5 and Figure S7/Figure 5A and 5B/4arm-2Inv/
- __MACOSX/Source Data/Figure 5 and Figure S7/Figure 5A and 5B/._4arm-2Inv
- Source Data/Figure 5 and Figure S7/Figure 5A and 5B/4arm-1Inv/
- __MACOSX/Source Data/Figure 5 and Figure S7/Figure 5A and 5B/._4arm-1Inv
- Source Data/Figure 2 and Figure S6/_no Inv control/2nd_replica/
- __MACOSX/Source Data/Figure 2 and Figure S6/_no Inv control/._2nd_replica
- Source Data/Figure 2 and Figure S6/_no Inv control/1st_replica/
- __MACOSX/Source Data/Figure 2 and Figure S6/_no Inv control/._1st_replica
- Source Data/Figure 2 and Figure S6/_no Inv control/3rd_replica/
- __MACOSX/Source Data/Figure 2 and Figure S6/_no Inv control/._3rd_replica
- Source Data/Figure 2 and Figure S6/1.00X-I and 1.00X-AI/2nd_replica/
- __MACOSX/Source Data/Figure 2 and Figure S6/1.00X-I and 1.00X-AI/._2nd_replica
- Source Data/Figure 2 and Figure S6/1.00X-I and 1.00X-AI/1st_replica/
- __MACOSX/Source Data/Figure 2 and Figure S6/1.00X-I and 1.00X-AI/._1st_replica
- Source Data/Figure 2 and Figure S6/1.00X-I and 1.00X-AI/3rd_replica/
- __MACOSX/Source Data/Figure 2 and Figure S6/1.00X-I and 1.00X-AI/._3rd_replica
- Source Data/Figure 2 and Figure S6/_0 nt toehold Inv/2nd_replica/
- __MACOSX/Source Data/Figure 2 and Figure S6/_0 nt toehold Inv/._2nd_replica
- Source Data/Figure 2 and Figure S6/_0 nt toehold Inv/1st_replica/
- __MACOSX/Source Data/Figure 2 and Figure S6/_0 nt toehold Inv/._1st_replica
- Source Data/Figure 2 and Figure S6/_0 nt toehold Inv/3rd_replica/
- __MACOSX/Source Data/Figure 2 and Figure S6/_0 nt toehold Inv/._3rd_replica
- Source Data/Figure 2 and Figure S6/0.50X-I and 0.50X-AI/2nd_replica/
- __MACOSX/Source Data/Figure 2 and Figure S6/0.50X-I and 0.50X-AI/._2nd_replica
- Source Data/Figure 2 and Figure S6/0.50X-I and 0.50X-AI/1st_replica/
- __MACOSX/Source Data/Figure 2 and Figure S6/0.50X-I and 0.50X-AI/._1st_replica
- Source Data/Figure 2 and Figure S6/0.50X-I and 0.50X-AI/3rd_replica/
- __MACOSX/Source Data/Figure 2 and Figure S6/0.50X-I and 0.50X-AI/._3rd_replica
- Source Data/Figure 2 and Figure S6/_7 nt toehold Inv/2nd_replica/
- __MACOSX/Source Data/Figure 2 and Figure S6/_7 nt toehold Inv/._2nd_replica
- Source Data/Figure 2 and Figure S6/_7 nt toehold Inv/1st_replica/
- __MACOSX/Source Data/Figure 2 and Figure S6/_7 nt toehold Inv/._1st_replica
- Source Data/Figure 2 and Figure S6/_7 nt toehold Inv/3rd_replica/
- __MACOSX/Source Data/Figure 2 and Figure S6/_7 nt toehold Inv/._3rd_replica
- Source Data/Figure 2 and Figure S6/4.00X-AI/2nd_replica/
- __MACOSX/Source Data/Figure 2 and Figure S6/4.00X-AI/._2nd_replica
- Source Data/Figure 2 and Figure S6/4.00X-AI/1st_replica/
- __MACOSX/Source Data/Figure 2 and Figure S6/4.00X-AI/._1st_replica
- Source Data/Figure 2 and Figure S6/4.00X-AI/3rd_replica/
- __MACOSX/Source Data/Figure 2 and Figure S6/4.00X-AI/._3rd_replica
- Source Data/Figure 2 and Figure S6/_3 nt toehold Inv/2nd_replica/
- __MACOSX/Source Data/Figure 2 and Figure S6/_3 nt toehold Inv/._2nd_replica
- Source Data/Figure 2 and Figure S6/_3 nt toehold Inv/1st_replica/
- __MACOSX/Source Data/Figure 2 and Figure S6/_3 nt toehold Inv/._1st_replica
- Source Data/Figure 2 and Figure S6/_3 nt toehold Inv/3rd_replica/
- __MACOSX/Source Data/Figure 2 and Figure S6/_3 nt toehold Inv/._3rd_replica
- Source Data/Figure 2 and Figure S6/0.25X-I and 0.25X-AI/2nd_replica/
- __MACOSX/Source Data/Figure 2 and Figure S6/0.25X-I and 0.25X-AI/._2nd_replica
- Source Data/Figure 2 and Figure S6/0.25X-I and 0.25X-AI/1st_replica/
- __MACOSX/Source Data/Figure 2 and Figure S6/0.25X-I and 0.25X-AI/._1st_replica
- Source Data/Figure 2 and Figure S6/0.25X-I and 0.25X-AI/3rd_replica/
- __MACOSX/Source Data/Figure 2 and Figure S6/0.25X-I and 0.25X-AI/._3rd_replica
- Source Data/Figure 2 and Figure S6/2.00X-AI/2nd_replica/
- __MACOSX/Source Data/Figure 2 and Figure S6/2.00X-AI/._2nd_replica
- Source Data/Figure 2 and Figure S6/2.00X-AI/1st_replica/
- __MACOSX/Source Data/Figure 2 and Figure S6/2.00X-AI/._1st_replica
- Source Data/Figure 2 and Figure S6/2.00X-AI/3rd_replica/
- __MACOSX/Source Data/Figure 2 and Figure S6/2.00X-AI/._3rd_replica
- Source Data/Figure 2 and Figure S6/_5 nt toehold Inv/2nd_replica/
- __MACOSX/Source Data/Figure 2 and Figure S6/_5 nt toehold Inv/._2nd_replica
- Source Data/Figure 2 and Figure S6/_5 nt toehold Inv/1st_replica/
- __MACOSX/Source Data/Figure 2 and Figure S6/_5 nt toehold Inv/._1st_replica
- Source Data/Figure 2 and Figure S6/_5 nt toehold Inv/3rd_replica/
- __MACOSX/Source Data/Figure 2 and Figure S6/_5 nt toehold Inv/._3rd_replica
- Source Data/Figure 4/8bp/0.5X/
- __MACOSX/Source Data/Figure 4/8bp/._0.5X
- Source Data/Figure 4/8bp/1X/
- __MACOSX/Source Data/Figure 4/8bp/._1X
- Source Data/Figure 4/16bp/0.5X/
- __MACOSX/Source Data/Figure 4/16bp/._0.5X
- Source Data/Figure 4/16bp/1X/
- __MACOSX/Source Data/Figure 4/16bp/._1X
- Source Data/Figure 4/24bp/0.5X/
- __MACOSX/Source Data/Figure 4/24bp/._0.5X
- Source Data/Figure 4/24bp/1X/
- __MACOSX/Source Data/Figure 4/24bp/._1X
- Source Data/Figure 3 and Figures S8-S16/SI Figures S14-S16/16arm_2p5uM_t=30min_allMeasurements.csv
- __MACOSX/Source Data/Figure 3 and Figures S8-S16/SI Figures S14-S16/._16arm_2p5uM_t=30min_allMeasurements.csv
- Source Data/Figure 3 and Figures S8-S16/SI Figures S14-S16/16arm_0p25uM_t=0min_allMeasurements.csv
- __MACOSX/Source Data/Figure 3 and Figures S8-S16/SI Figures S14-S16/._16arm_0p25uM_t=0min_allMeasurements.csv
- Source Data/Figure 3 and Figures S8-S16/SI Figures S14-S16/16arm_2p5uM_t=0min_allMeasurements.csv
- __MACOSX/Source Data/Figure 3 and Figures S8-S16/SI Figures S14-S16/._16arm_2p5uM_t=0min_allMeasurements.csv
- Source Data/Figure 3 and Figures S8-S16/SI Figures S14-S16/16arm_1uM_t=180min_allMeasurements.csv
- __MACOSX/Source Data/Figure 3 and Figures S8-S16/SI Figures S14-S16/._16arm_1uM_t=180min_allMeasurements.csv
- Source Data/Figure 3 and Figures S8-S16/SI Figures S14-S16/16arm_5uM_t=1440min_allMeasurements.csv
- __MACOSX/Source Data/Figure 3 and Figures S8-S16/SI Figures S14-S16/._16arm_5uM_t=1440min_allMeasurements.csv
- Source Data/Figure 3 and Figures S8-S16/SI Figures S14-S16/16arm_2p5uM_t=360min_allMeasurements.csv
- __MACOSX/Source Data/Figure 3 and Figures S8-S16/SI Figures S14-S16/._16arm_2p5uM_t=360min_allMeasurements.csv
- Source Data/Figure 3 and Figures S8-S16/SI Figures S14-S16/16arm_1uM_t=0min_allMeasurements.csv
- __MACOSX/Source Data/Figure 3 and Figures S8-S16/SI Figures S14-S16/._16arm_1uM_t=0min_allMeasurements.csv
- Source Data/Figure 3 and Figures S8-S16/SI Figures S14-S16/16arm_1uM_t=30min_allMeasurements.csv
- __MACOSX/Source Data/Figure 3 and Figures S8-S16/SI Figures S14-S16/._16arm_1uM_t=30min_allMeasurements.csv
- Source Data/Figure 3 and Figures S8-S16/SI Figures S14-S16/16arm_2p5uM_t=180min_allMeasurements.csv
- __MACOSX/Source Data/Figure 3 and Figures S8-S16/SI Figures S14-S16/._16arm_2p5uM_t=180min_allMeasurements.csv
- Source Data/Figure 3 and Figures S8-S16/SI Figures S14-S16/16arm_2p5uM_t=5min_allMeasurements.csv
- __MACOSX/Source Data/Figure 3 and Figures S8-S16/SI Figures S14-S16/._16arm_2p5uM_t=5min_allMeasurements.csv
- Source Data/Figure 3 and Figures S8-S16/SI Figures S14-S16/16arm_0p25uM_t=5min_allMeasurements.csv
- __MACOSX/Source Data/Figure 3 and Figures S8-S16/SI Figures S14-S16/._16arm_0p25uM_t=5min_allMeasurements.csv
- Source Data/Figure 3 and Figures S8-S16/SI Figures S14-S16/16arm_5uM_t=15min_allMeasurements.csv
- __MACOSX/Source Data/Figure 3 and Figures S8-S16/SI Figures S14-S16/._16arm_5uM_t=15min_allMeasurements.csv
- Source Data/Figure 3 and Figures S8-S16/SI Figures S14-S16/16arm_5uM_t=60min_allMeasurements.csv
- __MACOSX/Source Data/Figure 3 and Figures S8-S16/SI Figures S14-S16/._16arm_5uM_t=60min_allMeasurements.csv
- Source Data/Figure 3 and Figures S8-S16/SI Figures S14-S16/16arm_2p5uM_t=1440min_allMeasurements.csv
- __MACOSX/Source Data/Figure 3 and Figures S8-S16/SI Figures S14-S16/._16arm_2p5uM_t=1440min_allMeasurements.csv
- Source Data/Figure 3 and Figures S8-S16/SI Figures S14-S16/16arm_1uM_t=5min_allMeasurements.csv
- __MACOSX/Source Data/Figure 3 and Figures S8-S16/SI Figures S14-S16/._16arm_1uM_t=5min_allMeasurements.csv
- Source Data/Figure 3 and Figures S8-S16/SI Figures S14-S16/16arm_0p25uM_t=15min_allMeasurements.csv
- __MACOSX/Source Data/Figure 3 and Figures S8-S16/SI Figures S14-S16/._16arm_0p25uM_t=15min_allMeasurements.csv
- Source Data/Figure 3 and Figures S8-S16/SI Figures S14-S16/16arm_1uM_t=360min_allMeasurements.csv
- __MACOSX/Source Data/Figure 3 and Figures S8-S16/SI Figures S14-S16/._16arm_1uM_t=360min_allMeasurements.csv
- Source Data/Figure 3 and Figures S8-S16/SI Figures S14-S16/16arm_0p25uM_t=60min_allMeasurements.csv
- __MACOSX/Source Data/Figure 3 and Figures S8-S16/SI Figures S14-S16/._16arm_0p25uM_t=60min_allMeasurements.csv
- Source Data/Figure 3 and Figures S8-S16/SI Figures S14-S16/16arm_0p25uM_t=1440min_allMeasurements.csv
- __MACOSX/Source Data/Figure 3 and Figures S8-S16/SI Figures S14-S16/._16arm_0p25uM_t=1440min_allMeasurements.csv
- Source Data/Figure 3 and Figures S8-S16/SI Figures S14-S16/16arm_5uM_t=180min_allMeasurements.csv
- __MACOSX/Source Data/Figure 3 and Figures S8-S16/SI Figures S14-S16/._16arm_5uM_t=180min_allMeasurements.csv
- Source Data/Figure 3 and Figures S8-S16/SI Figures S14-S16/16arm_2p5uM_t=15min_allMeasurements.csv
- __MACOSX/Source Data/Figure 3 and Figures S8-S16/SI Figures S14-S16/._16arm_2p5uM_t=15min_allMeasurements.csv
- Source Data/Figure 3 and Figures S8-S16/SI Figures S14-S16/16arm_2p5uM_t=60min_allMeasurements.csv
- __MACOSX/Source Data/Figure 3 and Figures S8-S16/SI Figures S14-S16/._16arm_2p5uM_t=60min_allMeasurements.csv
- Source Data/Figure 3 and Figures S8-S16/SI Figures S14-S16/16arm_0p25uM_t=180min_allMeasurements.csv
- __MACOSX/Source Data/Figure 3 and Figures S8-S16/SI Figures S14-S16/._16arm_0p25uM_t=180min_allMeasurements.csv
- Source Data/Figure 3 and Figures S8-S16/SI Figures S14-S16/16arm_5uM_t=0min_allMeasurements.csv
- __MACOSX/Source Data/Figure 3 and Figures S8-S16/SI Figures S14-S16/._16arm_5uM_t=0min_allMeasurements.csv
- Source Data/Figure 3 and Figures S8-S16/SI Figures S14-S16/16arm_1uM_t=15min_allMeasurements.csv
- __MACOSX/Source Data/Figure 3 and Figures S8-S16/SI Figures S14-S16/._16arm_1uM_t=15min_allMeasurements.csv
- Source Data/Figure 3 and Figures S8-S16/SI Figures S14-S16/16arm_1uM_t=60min_allMeasurements.csv
- __MACOSX/Source Data/Figure 3 and Figures S8-S16/SI Figures S14-S16/._16arm_1uM_t=60min_allMeasurements.csv
- Source Data/Figure 3 and Figures S8-S16/SI Figures S14-S16/16arm_5uM_t=5min_allMeasurements.csv
- __MACOSX/Source Data/Figure 3 and Figures S8-S16/SI Figures S14-S16/._16arm_5uM_t=5min_allMeasurements.csv
- Source Data/Figure 3 and Figures S8-S16/SI Figures S14-S16/16arm_1uM_t=1440min_allMeasurements.csv
- __MACOSX/Source Data/Figure 3 and Figures S8-S16/SI Figures S14-S16/._16arm_1uM_t=1440min_allMeasurements.csv
- Source Data/Figure 3 and Figures S8-S16/SI Figures S14-S16/16arm_5uM_t=360min_allMeasurements.csv
- __MACOSX/Source Data/Figure 3 and Figures S8-S16/SI Figures S14-S16/._16arm_5uM_t=360min_allMeasurements.csv
- Source Data/Figure 3 and Figures S8-S16/SI Figures S14-S16/16arm_0p25uM_t=30min_allMeasurements.csv
- __MACOSX/Source Data/Figure 3 and Figures S8-S16/SI Figures S14-S16/._16arm_0p25uM_t=30min_allMeasurements.csv
- Source Data/Figure 3 and Figures S8-S16/SI Figures S14-S16/16arm_5uM_t=30min_allMeasurements.csv
- __MACOSX/Source Data/Figure 3 and Figures S8-S16/SI Figures S14-S16/._16arm_5uM_t=30min_allMeasurements.csv
- Source Data/Figure 3 and Figures S8-S16/SI Figures S14-S16/16arm_0p25uM_t=360min_allMeasurements.csv
- __MACOSX/Source Data/Figure 3 and Figures S8-S16/SI Figures S14-S16/._16arm_0p25uM_t=360min_allMeasurements.csv
- Source Data/Figure 3 and Figures S8-S16/Figure 3 and SI Figs S8-S13/16arm_2p5uM_t=30min_allMeasurements.csv
- __MACOSX/Source Data/Figure 3 and Figures S8-S16/Figure 3 and SI Figs S8-S13/._16arm_2p5uM_t=30min_allMeasurements.csv
- Source Data/Figure 3 and Figures S8-S16/Figure 3 and SI Figs S8-S13/Fig3CActive.txt
- __MACOSX/Source Data/Figure 3 and Figures S8-S16/Figure 3 and SI Figs S8-S13/._Fig3CActive.txt
- Source Data/Figure 3 and Figures S8-S16/Figure 3 and SI Figs S8-S13/16arm_1uM_t=30min_allMeasurements.csv
- __MACOSX/Source Data/Figure 3 and Figures S8-S16/Figure 3 and SI Figs S8-S13/._16arm_1uM_t=30min_allMeasurements.csv
- Source Data/Figure 3 and Figures S8-S16/Figure 3 and SI Figs S8-S13/Fig3AInvaded.txt
- __MACOSX/Source Data/Figure 3 and Figures S8-S16/Figure 3 and SI Figs S8-S13/._Fig3AInvaded.txt
- Source Data/Figure 3 and Figures S8-S16/Figure 3 and SI Figs S8-S13/Fig3BActive.txt
- __MACOSX/Source Data/Figure 3 and Figures S8-S16/Figure 3 and SI Figs S8-S13/._Fig3BActive.txt
- Source Data/Figure 3 and Figures S8-S16/Figure 3 and SI Figs S8-S13/Fig3CInvaded.txt
- __MACOSX/Source Data/Figure 3 and Figures S8-S16/Figure 3 and SI Figs S8-S13/._Fig3CInvaded.txt
- Source Data/Figure 3 and Figures S8-S16/Figure 3 and SI Figs S8-S13/Inv_05x_allMeasurements.csv
- __MACOSX/Source Data/Figure 3 and Figures S8-S16/Figure 3 and SI Figs S8-S13/._Inv_05x_allMeasurements.csv
- Source Data/Figure 3 and Figures S8-S16/Figure 3 and SI Figs S8-S13/Inv_035x_allMeasurements.csv
- __MACOSX/Source Data/Figure 3 and Figures S8-S16/Figure 3 and SI Figs S8-S13/._Inv_035x_allMeasurements.csv
- Source Data/Figure 3 and Figures S8-S16/Figure 3 and SI Figs S8-S13/Inv_045x_allMeasurements.csv
- __MACOSX/Source Data/Figure 3 and Figures S8-S16/Figure 3 and SI Figs S8-S13/._Inv_045x_allMeasurements.csv
- Source Data/Figure 3 and Figures S8-S16/Figure 3 and SI Figs S8-S13/Fig3AActive.txt
- __MACOSX/Source Data/Figure 3 and Figures S8-S16/Figure 3 and SI Figs S8-S13/._Fig3AActive.txt
- Source Data/Figure 3 and Figures S8-S16/Figure 3 and SI Figs S8-S13/Inv_0x_allMeasurements.csv
- __MACOSX/Source Data/Figure 3 and Figures S8-S16/Figure 3 and SI Figs S8-S13/._Inv_0x_allMeasurements.csv
- Source Data/Figure 3 and Figures S8-S16/Figure 3 and SI Figs S8-S13/Fig3BInvaded.txt
- __MACOSX/Source Data/Figure 3 and Figures S8-S16/Figure 3 and SI Figs S8-S13/._Fig3BInvaded.txt
- Source Data/Figure 3 and Figures S8-S16/Figure 3 and SI Figs S8-S13/Inv_025x_allMeasurements.csv
- __MACOSX/Source Data/Figure 3 and Figures S8-S16/Figure 3 and SI Figs S8-S13/._Inv_025x_allMeasurements.csv
- Source Data/Figure 3 and Figures S8-S16/Figure 3 and SI Figs S8-S13/16arm_0p25uM_t=30min_allMeasurements.csv
- __MACOSX/Source Data/Figure 3 and Figures S8-S16/Figure 3 and SI Figs S8-S13/._16arm_0p25uM_t=30min_allMeasurements.csv
- Source Data/Figure 3 and Figures S8-S16/Figure 3 and SI Figs S8-S13/16arm_5uM_t=30min_allMeasurements.csv
- __MACOSX/Source Data/Figure 3 and Figures S8-S16/Figure 3 and SI Figs S8-S13/._16arm_5uM_t=30min_allMeasurements.csv
- Source Data/Figure 5 and Figure S7/Figure 5C and 5D/6arm-3Inv/2nd_replica/
- __MACOSX/Source Data/Figure 5 and Figure S7/Figure 5C and 5D/6arm-3Inv/._2nd_replica
- Source Data/Figure 5 and Figure S7/Figure 5C and 5D/6arm-3Inv/1st_replica/
- __MACOSX/Source Data/Figure 5 and Figure S7/Figure 5C and 5D/6arm-3Inv/._1st_replica
- Source Data/Figure 5 and Figure S7/Figure 5C and 5D/6arm-3Inv/3rd_replica/
- __MACOSX/Source Data/Figure 5 and Figure S7/Figure 5C and 5D/6arm-3Inv/._3rd_replica
- Source Data/Figure 5 and Figure S7/Figure 5C and 5D/6arm-2Inv/2nd_replica/
- __MACOSX/Source Data/Figure 5 and Figure S7/Figure 5C and 5D/6arm-2Inv/._2nd_replica
- Source Data/Figure 5 and Figure S7/Figure 5C and 5D/6arm-2Inv/1st_replica/
- __MACOSX/Source Data/Figure 5 and Figure S7/Figure 5C and 5D/6arm-2Inv/._1st_replica
- Source Data/Figure 5 and Figure S7/Figure 5C and 5D/6arm-2Inv/3rd_replica/
- __MACOSX/Source Data/Figure 5 and Figure S7/Figure 5C and 5D/6arm-2Inv/._3rd_replica
- Source Data/Figure 5 and Figure S7/Figure 5C and 5D/6arm-1Inv/2nd_replica/
- __MACOSX/Source Data/Figure 5 and Figure S7/Figure 5C and 5D/6arm-1Inv/._2nd_replica
- Source Data/Figure 5 and Figure S7/Figure 5C and 5D/6arm-1Inv/1st_replica/
- __MACOSX/Source Data/Figure 5 and Figure S7/Figure 5C and 5D/6arm-1Inv/._1st_replica
- Source Data/Figure 5 and Figure S7/Figure 5C and 5D/6arm-1Inv/3rd_replica/
- __MACOSX/Source Data/Figure 5 and Figure S7/Figure 5C and 5D/6arm-1Inv/._3rd_replica
- Source Data/Figure 5 and Figure S7/Figure 5C and 5D/6arm-3InvStagg/2nd_replica/
- __MACOSX/Source Data/Figure 5 and Figure S7/Figure 5C and 5D/6arm-3InvStagg/._2nd_replica
- Source Data/Figure 5 and Figure S7/Figure 5C and 5D/6arm-3InvStagg/1st_replica/
- __MACOSX/Source Data/Figure 5 and Figure S7/Figure 5C and 5D/6arm-3InvStagg/._1st_replica
- Source Data/Figure 5 and Figure S7/Figure 5C and 5D/6arm-3InvStagg/3rd_replica/
- __MACOSX/Source Data/Figure 5 and Figure S7/Figure 5C and 5D/6arm-3InvStagg/._3rd_replica
- Source Data/Figure 5 and Figure S7/Figure 5A and 5B/4arm-2Inv/2nd_replica/
- __MACOSX/Source Data/Figure 5 and Figure S7/Figure 5A and 5B/4arm-2Inv/._2nd_replica
- Source Data/Figure 5 and Figure S7/Figure 5A and 5B/4arm-2Inv/1st_replica/
- __MACOSX/Source Data/Figure 5 and Figure S7/Figure 5A and 5B/4arm-2Inv/._1st_replica
- Source Data/Figure 5 and Figure S7/Figure 5A and 5B/4arm-2Inv/3rd_replica/
- __MACOSX/Source Data/Figure 5 and Figure S7/Figure 5A and 5B/4arm-2Inv/._3rd_replica
- Source Data/Figure 5 and Figure S7/Figure 5A and 5B/4arm-1Inv/2nd_replica/
- __MACOSX/Source Data/Figure 5 and Figure S7/Figure 5A and 5B/4arm-1Inv/._2nd_replica
- Source Data/Figure 5 and Figure S7/Figure 5A and 5B/4arm-1Inv/1st_replica/
- __MACOSX/Source Data/Figure 5 and Figure S7/Figure 5A and 5B/4arm-1Inv/._1st_replica
- Source Data/Figure 5 and Figure S7/Figure 5A and 5B/4arm-1Inv/3rd_replica/
- __MACOSX/Source Data/Figure 5 and Figure S7/Figure 5A and 5B/4arm-1Inv/._3rd_replica
- Source Data/Figure 2 and Figure S6/_no Inv control/2nd_replica/0min/
- __MACOSX/Source Data/Figure 2 and Figure S6/_no Inv control/2nd_replica/._0min
- Source Data/Figure 2 and Figure S6/_no Inv control/2nd_replica/60min/
- __MACOSX/Source Data/Figure 2 and Figure S6/_no Inv control/2nd_replica/._60min
- Source Data/Figure 2 and Figure S6/_no Inv control/2nd_replica/15min/
- __MACOSX/Source Data/Figure 2 and Figure S6/_no Inv control/2nd_replica/._15min
- Source Data/Figure 2 and Figure S6/_no Inv control/2nd_replica/30min/
- __MACOSX/Source Data/Figure 2 and Figure S6/_no Inv control/2nd_replica/._30min
- Source Data/Figure 2 and Figure S6/_no Inv control/2nd_replica/360min/
- __MACOSX/Source Data/Figure 2 and Figure S6/_no Inv control/2nd_replica/._360min
- Source Data/Figure 2 and Figure S6/_no Inv control/2nd_replica/180min/
- __MACOSX/Source Data/Figure 2 and Figure S6/_no Inv control/2nd_replica/._180min
- Source Data/Figure 2 and Figure S6/_no Inv control/1st_replica/0min/
- __MACOSX/Source Data/Figure 2 and Figure S6/_no Inv control/1st_replica/._0min
- Source Data/Figure 2 and Figure S6/_no Inv control/1st_replica/60min/
- __MACOSX/Source Data/Figure 2 and Figure S6/_no Inv control/1st_replica/._60min
- Source Data/Figure 2 and Figure S6/_no Inv control/1st_replica/15min/
- __MACOSX/Source Data/Figure 2 and Figure S6/_no Inv control/1st_replica/._15min
- Source Data/Figure 2 and Figure S6/_no Inv control/1st_replica/30min/
- __MACOSX/Source Data/Figure 2 and Figure S6/_no Inv control/1st_replica/._30min
- Source Data/Figure 2 and Figure S6/_no Inv control/1st_replica/360min/
- __MACOSX/Source Data/Figure 2 and Figure S6/_no Inv control/1st_replica/._360min
- Source Data/Figure 2 and Figure S6/_no Inv control/1st_replica/180min/
- __MACOSX/Source Data/Figure 2 and Figure S6/_no Inv control/1st_replica/._180min
- Source Data/Figure 2 and Figure S6/_no Inv control/3rd_replica/0min/
- __MACOSX/Source Data/Figure 2 and Figure S6/_no Inv control/3rd_replica/._0min
- Source Data/Figure 2 and Figure S6/_no Inv control/3rd_replica/60min/
- __MACOSX/Source Data/Figure 2 and Figure S6/_no Inv control/3rd_replica/._60min
- Source Data/Figure 2 and Figure S6/_no Inv control/3rd_replica/15min/
- __MACOSX/Source Data/Figure 2 and Figure S6/_no Inv control/3rd_replica/._15min
- Source Data/Figure 2 and Figure S6/_no Inv control/3rd_replica/30min/
- __MACOSX/Source Data/Figure 2 and Figure S6/_no Inv control/3rd_replica/._30min
- Source Data/Figure 2 and Figure S6/_no Inv control/3rd_replica/360min/
- __MACOSX/Source Data/Figure 2 and Figure S6/_no Inv control/3rd_replica/._360min
- Source Data/Figure 2 and Figure S6/_no Inv control/3rd_replica/180min/
- __MACOSX/Source Data/Figure 2 and Figure S6/_no Inv control/3rd_replica/._180min
- Source Data/Figure 2 and Figure S6/1.00X-I and 1.00X-AI/2nd_replica/0min/
- __MACOSX/Source Data/Figure 2 and Figure S6/1.00X-I and 1.00X-AI/2nd_replica/._0min
- Source Data/Figure 2 and Figure S6/1.00X-I and 1.00X-AI/2nd_replica/5min/
- __MACOSX/Source Data/Figure 2 and Figure S6/1.00X-I and 1.00X-AI/2nd_replica/._5min
- Source Data/Figure 2 and Figure S6/1.00X-I and 1.00X-AI/2nd_replica/0_AI_2min/
- __MACOSX/Source Data/Figure 2 and Figure S6/1.00X-I and 1.00X-AI/2nd_replica/._0_AI_2min
[truncated: 9,700 more entries]
