# Supplementary material for: Dynamic control of DNA condensation
Source: Nat Commun. 2024 Mar 1;15:1915. doi: 10.1038/s41467-024-46266-z (PMC10907372; doi:10.1038/s41467-024-46266-z)
Supplement: Supplementary file 4 — Source Data [file 41467_2024_46266_MOESM4_ESM.zip › Source Data/Figure 3 and Figures S8-S16/SI Figures S14-S16/16arm_2p5uM_t=30min_allMeasurements.csv]

	Label	Areas (pix^2)	Mean Intensity	Equivalent Diameter (micron)	Eccentricity	BBox coords (pix)
0	1	1244	23617.61334405145	2.8080390581878825	0.1825589436059027	(4, 1551, 44, 1590)
1	2	999	27156.53053053053	2.5163769489728383	0.1141297289606612	(72, 779, 107, 814)
2	3	3551	49511.42382427485	4.744257908898717	0.3549881544882893	(132, 1165, 198, 1233)
3	4	2499	28261.50100040016	3.97993594301036	0.8083314241784064	(168, 33, 238, 80)
4	5	597	14651.676716917924	1.9452710325646856	0.174774798755447	(372, 1888, 400, 1916)
5	6	2101	36104.4002855783	3.6492698608135634	0.171020525843473	(409, 1615, 461, 1667)
6	7	1141	27805.0	2.689278478311634	0.1420119309540501	(583, 58, 621, 96)
7	8	2546	46281.221131186176	4.017187972721915	0.1509955416293288	(588, 458, 644, 514)
8	9	1722	38975.23112659698	3.3037678884862984	0.125895432906627	(593, 824, 640, 871)
9	10	2823	49415.15798795608	4.230078171532158	0.1239545137768283	(768, 1194, 828, 1254)
10	11	3157	43438.913525498894	4.473322867677624	0.7316791364408946	(771, 1872, 829, 1945)
11	12	3011	37177.28927266689	4.368660862110518	0.8260877957740487	(846, 351, 901, 429)
12	13	2192	42715.89872262774	3.7274620371174327	0.0990648713499985	(877, 230, 930, 283)
13	14	842	24799.318289786224	2.310196916525108	0.2132557930207504	(978, 343, 1010, 376)
14	15	1226	31802.66313213703	2.787649638382657	0.1409822313863308	(982, 1335, 1022, 1374)
15	16	797	25949.489335006278	2.2476159988502933	0.1480754740020474	(1100, 770, 1132, 801)
16	17	2005	39657.12718204489	3.5649229078241	0.2415567663042616	(1156, 1706, 1206, 1757)
17	18	726	28787.00137741047	2.1451677757214367	0.3986098561567164	(1163, 967, 1194, 998)
18	19	2508	47836.708532695375	3.987096253344359	0.1701198348378994	(1164, 1131, 1220, 1187)
19	20	1673	36826.7184698147	3.256423833040756	0.1177594209853657	(1196, 500, 1242, 546)
20	21	694	19828.68876080692	2.0973585911544195	0.0542867381413951	(1201, 1526, 1231, 1556)
21	22	934	28400.750535331907	2.4331360433959044	0.179618617807962	(1205, 869, 1239, 903)
22	23	2003	28121.54468297554	3.563144447794323	0.7721938287463646	(1233, 1804, 1295, 1847)
23	24	2488	45070.95056270096	3.971166919762676	0.1862397092587203	(1269, 1272, 1325, 1328)
24	25	886	28643.756207674945	2.3697897409930007	0.2082889946233634	(1292, 1029, 1325, 1063)
25	26	1291	24774.52672347018	2.860593024186512	0.1922745502351778	(1663, 23, 1703, 64)
26	27	2221	35559.3394867177	3.752038044840931	0.4312609336230895	(1703, 699, 1756, 752)
27	28	405	12653.651851851851	1.602213791448837	0.1686786385418428	(1817, 360, 1840, 383)
28	1	1554	30827.226512226516	3.138473466343964	0.1773357376698407	(3, 1292, 48, 1336)
29	2	3098	33841.3360232408	4.431325589875175	0.840049658524171	(107, 1416, 163, 1496)
30	3	2471	45915.9963577499	3.957576575396162	0.2441106647292671	(196, 237, 252, 293)
31	4	1125	43249.746666666666	2.670356319081395	0.2082325696372209	(235, 674, 273, 712)
32	5	1130	27346.745132743363	2.6762838653741032	0.0554377217949012	(281, 189, 319, 227)
33	6	1089	30485.097337006428	2.6272832315893315	0.2220752261844511	(324, 1470, 362, 1509)
34	7	1837	40757.17419706043	3.412302562300259	0.1017524082711426	(345, 546, 393, 594)
35	8	2331	47862.97983697984	3.843829281903353	0.1321804621126334	(357, 673, 411, 727)
36	9	2204	30347.29854809437	3.737651018412607	0.8067269833142191	(424, 39, 490, 82)
37	10	1795	27695.367688022285	3.3730686527506206	0.8328679856702893	(430, 277, 489, 322)
38	11	991	28306.37739656912	2.5062811130828377	0.0874340485392577	(438, 763, 473, 798)
39	12	1166	26724.987135506	2.7185806995432755	0.2075067882565444	(469, 1805, 507, 1844)
40	13	1625	30310.09907692308	3.209368877402416	0.1970713959757649	(476, 1908, 521, 1954)
41	14	666	19833.51951951952	2.054613175161665	0.1641046484866842	(536, 1396, 565, 1425)
42	15	2623	35821.651925276405	4.077482440075043	0.8110171148425921	(565, 1049, 626, 1116)
43	16	1072	29488.902052238805	2.606695767537424	0.1817819139179401	(579, 733, 616, 769)
44	17	85	27247.929411764704	0.7340107441072112	0.6969908677503625	(611, 2039, 624, 2048)
45	18	1457	35883.13726835964	3.038944229365048	0.2825987796728237	(646, 267, 688, 311)
46	19	1533	34275.731898238744	3.11719543479216	0.1680877444377583	(738, 14, 782, 58)
47	20	1562	38997.699743918056	3.146541534839672	0.1613153926679204	(772, 285, 816, 330)
48	21	862	23836.622969837583	2.33747291362646	0.1425311065049966	(882, 915, 915, 948)
49	22	1337	34874.7688855647	2.9111102789656758	0.1422937716778184	(948, 1471, 989, 1512)
50	23	675	20485.508148148147	2.0684491104483964	0.1855781261641678	(959, 1841, 988, 1871)
51	24	2315	47895.88812095032	3.8306145310335578	0.1414380748128816	(972, 1266, 1026, 1319)
52	25	1594	37030.38080301129	3.178609028580836	0.0843366743820602	(1002, 281, 1047, 326)
53	26	2129	46145.03663691874	3.673506264780775	0.1333164790473687	(1038, 598, 1089, 650)
54	27	892	28530.46860986547	2.3778003207082485	0.399262203363758	(1114, 365, 1147, 399)
55	28	1489	34930.15648085964	3.072135048349198	0.1662635954899954	(1147, 259, 1190, 302)
56	29	1043	27897.807286673054	2.5711955531844333	0.1099336020780613	(1277, 531, 1313, 567)
57	30	2557	35566.113023073915	4.025856755279551	0.8341676346417541	(1291, 616, 1345, 687)
58	31	2016	44560.44295634921	3.574688622044922	0.1955335993280375	(1317, 1037, 1367, 1088)
59	32	3704	52588.65928725702	4.845386702481517	0.2301115508761924	(1355, 199, 1423, 268)
60	33	886	25749.723476297968	2.3697897409930007	0.1390177891877632	(1382, 661, 1415, 695)
61	34	1789	27474.239798770264	3.3674264932622227	0.7886409629433078	(1455, 55, 1497, 112)
62	35	921	23117.331161780672	2.416143749229827	0.1959225113270485	(1574, 801, 1608, 836)
63	36	1156	27166.429930795846	2.706897874970827	0.1716621038679475	(1612, 1455, 1651, 1493)
64	37	1250	24286.5656	2.8148027108401865	0.275432313033666	(1622, 1237, 1661, 1278)
65	38	1440	27069.047222222223	3.021163298250884	0.1427991482558987	(1656, 1862, 1699, 1905)
66	39	1128	25681.992907801417	2.673914423683044	0.154237313453325	(1724, 1488, 1762, 1526)
67	40	888	19086.14527027027	2.3724629395202776	0.1090778497785056	(1725, 1934, 1758, 1968)
68	41	3547	30399.620524386806	4.741585087329446	0.9107859480507068	(1773, 519, 1869, 581)
69	42	1251	27398.40127897682	2.8159284068303343	0.2065473005952154	(1814, 1052, 1854, 1091)
70	43	1841	33095.00271591527	3.4160156238582937	0.226006936145781	(1873, 1304, 1922, 1352)
71	44	1125	25013.41511111111	2.670356319081395	0.1708425028144923	(1878, 903, 1915, 941)
72	45	1780	30495.066853932585	3.3589454840109343	0.2443772760170807	(1921, 352, 1968, 400)
73	46	837	20605.340501792118	2.3033274486964084	0.1980617488624956	(1949, 1065, 1982, 1098)
74	1	2697	24333.63440860215	4.134599305342268	0.094972875833157	(86, 108, 144, 166)
75	2	1474	26153.488466757124	3.056621727280641	0.1060974645203786	(188, 948, 231, 991)
76	3	945	17867.396825396827	2.4474219929388283	0.2042698522068074	(251, 1902, 286, 1936)
77	4	1009	22569.99504459861	2.528940067247438	0.1316485790790116	(319, 1045, 355, 1081)
78	5	1677	25577.625521765058	3.2603144244319284	0.1023799841700179	(326, 736, 372, 782)
79	6	1338	31872.703288490284	2.912198747980703	0.2826810952443439	(370, 804, 411, 845)
80	7	2234	23475.903312444047	3.763002774203558	0.1406737851065967	(411, 12, 464, 65)
81	8	959	25467.52033368092	2.4654843929117343	0.1973669785908006	(441, 1187, 476, 1222)
82	9	1553	27552.437218287185	3.1374634989915555	0.1815014392207344	(700, 517, 744, 562)
83	10	2560	32119.546875	4.028217731001178	0.7756811448288681	(751, 618, 804, 686)
84	11	3446	50059.80208937899	4.673589787825624	0.301102294846634	(860, 743, 927, 807)
85	12	1777	39479.71299943725	3.356113718310981	0.2693817008169566	(936, 1785, 983, 1833)
86	13	2633	45358.521458412455	4.08524760125111	0.3601150269253867	(963, 867, 1019, 926)
87	14	630	15310.620634920637	1.9983116893218749	0.2121563520364874	(1014, 149, 1042, 177)
88	15	1933	27417.584066218315	3.500329120953361	0.8179390665601268	(1056, 1849, 1104, 1909)
89	16	2098	34173.05195424214	3.646663549427059	0.2457375469349043	(1112, 320, 1164, 371)
90	17	1324	26659.512839879157	2.8969229654186	0.1553936500602479	(1182, 342, 1223, 383)
91	18	4237	33996.77625678546	5.182295652942929	0.876669807327895	(1284, 232, 1343, 332)
92	19	749	20566.610146862484	2.178882761676542	0.2185981040589695	(1317, 1830, 1348, 1861)
93	20	1450	25579.227586206896	3.0316352994886744	0.1495179953817213	(1321, 51, 1364, 94)
94	21	496	14193.877016129032	1.7731022967156338	0.1716668864497984	(1326, 785, 1352, 811)
95	22	504	15824.888888888889	1.787344311022461	0.2534064142793965	(1413, 1977, 1438, 2002)
96	23	3521	46831.90656063618	4.724174886996157	0.5279705555699182	(1558, 660, 1627, 725)
97	24	1027	21583.76436222006	2.5513977952611	0.2109311449419091	(1614, 1012, 1650, 1049)
98	25	2784	37314.51221264368	4.20075709498694	0.7332244376692177	(1623, 1536, 1675, 1608)
99	26	1141	23685.10429447853	2.689278478311634	0.1437353815634313	(1738, 1446, 1776, 1484)
100	27	1402	26142.281027104134	2.981034216500908	0.1834650500995391	(1968, 1369, 2009, 1411)
101	28	912	19207.38925438597	2.404309504613644	0.1871965604879203	(2005, 103, 2040, 137)
102	1	1801	27352.895058300943	3.3787013902997494	0.1418059530149776	(64, 251, 111, 299)
103	2	1624	27493.56527093596	3.2083812273167416	0.058216249617843	(127, 1058, 172, 1103)
104	3	2488	40141.50884244373	3.971166919762676	0.28479297648876	(243, 1331, 298, 1388)
105	4	4270	39958.026697892274	5.20243774129555	0.8246180643376279	(253, 534, 340, 611)
106	5	1144	23442.96503496504	2.692811580529248	0.1231720362168287	(350, 1427, 388, 1465)
107	6	1131	23650.053934571177	2.6774677999002177	0.2058647623928575	(364, 1226, 402, 1264)
108	7	2094	36271.37583572111	3.643185567186622	0.1623067602856941	(394, 632, 445, 684)
109	8	1581	29669.697659709043	3.165620787119912	0.1474468957897654	(476, 1155, 520, 1200)
110	9	1798	26675.24527252503	3.375886196318113	0.2348245285127396	(536, 1989, 583, 2038)
111	10	4074	50572.10186548846	5.0816349858748096	0.2535111674556177	(580, 1538, 653, 1609)
112	11	1210	23652.546280991737	2.7693996900633104	0.1624901655347643	(609, 1816, 648, 1855)
113	12	2787	42021.41334768568	4.20301982453157	0.3828263353150294	(683, 1721, 741, 1783)
114	13	1886	34287.15323435843	3.4575128137547493	0.1240111164133875	(771, 1088, 820, 1137)
115	14	1052	26320.02376425856	2.5822650901257727	0.1425573454616273	(793, 1648, 830, 1684)
116	15	971	22136.26982492276	2.4808617835301696	0.1023906743495458	(812, 1935, 847, 1970)
117	16	1980	40030.98080808081	3.54262798677902	0.1943350650589868	(866, 745, 916, 795)
118	17	1278	28292.81611893584	2.846153906817869	0.1588136117333993	(957, 375, 998, 415)
119	18	1717	31205.585323238207	3.2989679907191283	0.1183076703299411	(986, 789, 1032, 836)
120	19	1467	29511.513292433538	3.04935516849034	0.1227946222298845	(1199, 713, 1242, 756)
121	20	1758	36301.38225255973	3.3381234178593022	0.1092568355391124	(1210, 1156, 1258, 1203)
122	21	2132	38040.52720450282	3.676093545015672	0.1181055970965627	(1296, 578, 1348, 630)
123	22	1558	34318.58151476252	3.142510089833945	0.1181412126737905	(1339, 1044, 1384, 1088)
124	23	1990	41148.40150753769	3.5515627499901496	0.3115431447185309	(1349, 494, 1398, 545)
125	24	1275	25399.898823529413	2.842811387864543	0.2144472029979187	(1396, 145, 1436, 186)
126	25	3322	35996.15171583383	4.588732784354891	0.8247728532946035	(1466, 1431, 1544, 1493)
127	26	1497	31560.44889779559	3.080376874153816	0.198378689978423	(1494, 1201, 1537, 1245)
128	27	1214	23391.389621087317	2.773973433377798	0.206497875882846	(1523, 1804, 1562, 1843)
129	28	986	21647.947261663285	2.499950511628567	0.1135321476631401	(1627, 1619, 1662, 1655)
130	29	2219	32134.699864803966	3.7503483180968975	0.1317047328480886	(1643, 3, 1696, 55)
131	30	845	20874.53609467456	2.314308809870542	0.0782302364485101	(1650, 782, 1683, 815)
132	31	2375	34466.429894736844	3.8799377793736847	0.085013575565322	(1653, 71, 1708, 125)
133	32	2795	31873.80858676208	4.209047823074894	0.6087131157768328	(1759, 36, 1821, 95)
134	33	1311	24813.71167048055	2.8826658285066245	0.1824146871801827	(1783, 635, 1823, 676)
135	34	2135	32053.374707259954	3.678679005570909	0.4834714225780908	(1818, 1248, 1872, 1297)
136	35	1818	26896.56820682068	3.3946100570325344	0.1434965003681581	(1828, 1843, 1876, 1891)
137	36	1222	22871.94680851064	2.783098370631536	0.2015524875894813	(1843, 24, 1882, 64)
138	37	1410	30698.4695035461	2.98952720868623	0.4693965854463289	(1891, 1528, 1934, 1570)
139	38	662	17947.590634441087	2.0484338734225345	0.2372501092863449	(1898, 293, 1927, 322)
140	39	1585	25715.468769716088	3.1696228377535296	0.1545416530356071	(1986, 1487, 2031, 1532)
141	1	718	16512.771587743733	2.133315929361508	0.2599376931806253	(57, 656, 87, 687)
142	2	1998	35760.21421421421	3.558694409280417	0.0963878690481096	(101, 864, 151, 914)
143	3	1477	30583.241706161138	3.059730683901179	0.1631091679625188	(128, 722, 172, 765)
144	4	954	22813.991614255767	2.4590487661873506	0.2570262076119393	(227, 1112, 262, 1146)
145	5	1504	26029.58178191489	3.0875704246068567	0.3353320913676886	(244, 1833, 289, 1876)
146	6	1635	33752.78409785933	3.2192287128513977	0.1957783199778258	(257, 533, 303, 578)
147	7	919	20522.93362350381	2.413518931780076	0.2254349443962255	(261, 1768, 295, 1803)
148	8	1391	30884.64845434939	2.969316688078386	0.1314152679913241	(323, 341, 365, 383)
149	9	1229	26401.77461350692	2.7910582187939483	0.1506943425648771	(393, 107, 433, 147)
150	10	650	18476.695384615385	2.029783100849866	0.1096878264759211	(432, 492, 461, 521)
151	11	753	19941.9229747676	2.1846931260234803	0.1352602520272131	(462, 1132, 493, 1163)
152	12	1088	26555.20036764706	2.626076672062284	0.1516085276227358	(572, 1263, 609, 1300)
153	13	776	17830.842783505155	2.217807331134016	0.170095290147125	(701, 1863, 732, 1894)
154	14	940	24673.139361702128	2.440938744482715	0.1823286020982025	(738, 423, 772, 458)
155	15	755	18603.66357615894	2.187592520963576	0.1058889402103845	(843, 310, 874, 341)
156	16	1978	41126.70070778564	3.540838328677044	0.1765667569545197	(887, 709, 937, 760)
157	17	690	21151.86376811594	2.0913055955852555	0.1895878723002326	(934, 618, 964, 647)
158	18	1735	33157.57463976945	3.3162151090849235	0.1099819490718842	(967, 1711, 1014, 1758)
159	19	1323	26393.510959939533	2.895828754627755	0.0792501341939987	(1098, 1898, 1139, 1939)
160	20	1248	31198.933493589742	2.8125499672133363	0.0898358447831088	(1164, 953, 1204, 993)
161	21	1043	27628.47938638543	2.5711955531844333	0.1661832146944472	(1166, 1196, 1202, 1232)
162	22	1717	32015.35993011066	3.2989679907191283	0.1330844200602786	(1192, 1814, 1239, 1861)
163	23	2140	43244.03411214953	3.682984073171101	0.3708786575262734	(1214, 382, 1265, 434)
164	24	1329	30157.52294958616	2.90238783155758	0.102328281191987	(1350, 1467, 1391, 1508)
165	25	1202	28951.56322795341	2.760229467235769	0.1204021465517119	(1430, 816, 1469, 855)
166	26	2008	34680.06673306773	3.5675889355489545	0.115990292361125	(1457, 1684, 1507, 1734)
167	27	5526	47423.20665942816	5.918319330828153	0.8580498060764408	(1474, 1438, 1542, 1550)
168	28	1006	24443.7027833002	2.5251776946201603	0.2262267502126226	(1521, 662, 1556, 698)
169	29	2626	36282.37166793602	4.079813540278847	0.7193858587916143	(1555, 1409, 1615, 1470)
170	30	2147	38617.600838379134	3.68900272747491	0.2475078741393551	(1573, 1161, 1626, 1213)
171	31	1139	23817.05267778753	2.6869204958518247	0.0990234956660134	(1573, 1738, 1611, 1776)
172	32	1907	28054.636601992657	3.4767086702130072	0.791873703903171	(1581, 407, 1634, 461)
173	33	1051	22980.26831588963	2.5810374860202057	0.2025607624074843	(1876, 708, 1912, 745)
174	34	1365	23319.56996336996	2.941435162746404	0.19222447862511	(1887, 1729, 1929, 1770)
175	35	2993	34659.62412295356	4.3555831850858375	0.6841485168852162	(1983, 1489, 2048, 1550)
176	1	3807	39570.89125295508	4.912294465418706	0.8034477400306853	(6, 912, 93, 968)
177	2	2306	25393.924978317435	3.823161160924109	0.2418003512371875	(14, 1810, 68, 1865)
178	3	1193	24655.03436714166	2.749876413373844	0.233536796904746	(23, 199, 63, 237)
179	4	2161	34810.509486348914	3.701010673246972	0.1343843521107594	(90, 247, 142, 299)
180	5	2732	31302.194729136165	4.161340963699496	0.733709530962368	(97, 66, 162, 126)
181	6	3902	36460.98231676064	4.973207576791432	0.8836977942380324	(124, 443, 218, 504)
182	7	1214	24364.00247116969	2.773973433377798	0.1746747894413469	(222, 1477, 261, 1517)
183	8	863	20719.22711471611	2.3388283633858498	0.1500104855004415	(266, 1030, 299, 1063)
184	9	1061	18969.696512723844	2.593287376795933	0.1963782187224998	(269, 1989, 306, 2026)
185	10	1569	31289.911408540476	3.1535841625928644	0.1093075621192954	(307, 225, 351, 270)
186	11	2374	24927.17059814659	3.879120864367394	0.8791142587146664	(328, 339, 394, 402)
187	12	987	24517.01722391084	2.501217913743762	0.2700519861356488	(344, 303, 380, 339)
188	13	2027	40388.00197335964	3.5844277298371927	0.2143537422427418	(350, 577, 400, 628)
189	14	1735	35376.90489913545	3.3162151090849235	0.0559215683717177	(401, 1181, 448, 1228)
190	15	1238	24214.726978998384	2.8012590747133888	0.3652902497903655	(528, 199, 567, 240)
191	16	2136	36761.56741573034	3.679540422045793	0.160007300155592	(550, 1668, 602, 1720)
192	17	1582	39751.597977244	3.166621773955085	0.236797724302079	(568, 1087, 613, 1131)
193	18	1281	29282.5862607338	2.849492504923799	0.1383876351715946	(700, 1417, 740, 1457)
194	19	821	21304.645554202198	2.281206144316226	0.215437169538448	(719, 1594, 752, 1626)
195	20	1493	36228.85398526457	3.076258721411217	0.088461865527472	(876, 585, 920, 629)
196	21	2172	44406.29005524862	3.7104182256635694	0.0293373132597437	(885, 521, 937, 573)
197	22	767	21128.78487614081	2.2049088269279804	0.1115541690117814	(904, 1800, 936, 1831)
198	23	2742	48480.77206418673	4.168949931406118	0.3038775713066468	(916, 1421, 974, 1482)
199	24	761	21389.07752956636	2.196267740149262	0.1077338973916298	(930, 1608, 961, 1639)
200	25	2991	39685.07790036777	4.354127685233975	0.6999557951003486	(967, 1972, 1019, 2044)
201	26	2409	46219.92777085928	3.9076112755489296	0.1375683445524085	(988, 1287, 1043, 1342)
202	27	2435	44002.89815195072	3.928641833796631	0.227874715462272	(1071, 351, 1128, 406)
203	28	1497	35721.65464261857	3.080376874153816	0.1202352983621808	(1081, 1326, 1125, 1369)
204	29	3564	39127.118686868685	4.752934198458669	0.8431169293250598	(1134, 1580, 1211, 1655)
205	30	1544	31290.495466321245	3.128359120135902	0.1724036472900615	(1164, 9, 1209, 53)
206	31	2148	41457.55772811918	3.689861733826633	0.2689090899811354	(1207, 464, 1258, 517)
207	32	2449	40812.786035116376	3.939919483749336	0.1715695153104523	(1236, 24, 1291, 80)
208	33	1266	34357.18246445498	2.832760167046527	0.1378125599869111	(1316, 1185, 1356, 1225)
209	34	2466	34191.240064882404	3.953570524591739	0.7641365792423166	(1372, 449, 1418, 516)
210	35	1110	25500.402702702704	2.652494203433157	0.0576932983353148	(1374, 231, 1412, 269)
211	36	971	25795.764160659117	2.4808617835301696	0.1765139192664223	(1396, 1070, 1431, 1105)
212	37	2080	35540.39663461538	3.630986394464489	0.5665012169616392	(1458, 1751, 1506, 1807)
213	38	1565	32639.34121405751	3.1495617321769527	0.2137916624362925	(1473, 658, 1517, 703)
214	39	937	20973.481323372464	2.4370405166912112	0.1883716659665203	(1557, 194, 1592, 229)
215	40	606	15980.689768976898	1.9598790302215447	0.1812894523902342	(1725, 691, 1753, 719)
216	41	3197	34798.09915545824	4.501572740289561	0.7714625986500386	(1738, 1652, 1811, 1713)
217	42	2519	38603.68638348551	3.995830319130308	0.1862761818706742	(1773, 1231, 1829, 1288)
218	43	1321	19876.58289174868	2.8936390917402623	0.1522940612684843	(1858, 1996, 1899, 2037)
219	44	1155	23915.314285714285	2.7057268180806457	0.2411755740510539	(1866, 932, 1904, 971)
220	45	3713	30553.16994344196	4.851269804860535	0.8440075907403111	(1873, 337, 1955, 410)
221	46	3574	32621.71628427532	4.759597504966735	0.5340970017523553	(1940, 561, 2015, 629)
222	47	2678	35042.331590739355	4.120009718236386	0.2177102952623901	(1963, 1436, 2021, 1495)
223	48	1615	28064.011764705883	3.199478657036426	0.182355307005849	(1992, 814, 2037, 859)
224	1	2566	37743.1017147311	4.032935535933702	0.1739219506166971	(107, 1644, 164, 1701)
225	2	2091	39464.1649928264	3.640574900017114	0.1739874846910854	(249, 793, 301, 845)
226	3	1652	33069.72457627119	3.23592148547208	0.1743205184769923	(255, 430, 300, 476)
227	4	2062	35784.23957322988	3.61524125762756	0.5422999945594278	(322, 794, 371, 847)
228	5	1568	31527.267219387755	3.1525790361410087	0.1463717194315659	(399, 916, 443, 961)
229	6	1790	31065.145810055867	3.368367509486617	0.1829658000712164	(570, 1896, 618, 1944)
230	7	2222	38009.74392439244	3.752882622914621	0.6356078812399898	(698, 318, 757, 364)
231	8	1520	31793.60657894737	3.103950223498948	0.1182900667259038	(722, 204, 766, 248)
232	9	1421	31778.166080225197	3.0011658296941324	0.1398224681436606	(858, 1032, 901, 1075)
233	10	1468	32717.811989100817	3.050394308124692	0.1851739750322582	(977, 690, 1020, 733)
234	11	1782	34451.35241301908	3.3608320022635723	0.1466969325653024	(1064, 768, 1111, 815)
235	12	1176	27356.844387755104	2.7302135327363737	0.1012900069874606	(1076, 1882, 1114, 1921)
236	13	1292	30490.109907120743	2.8617007078772745	0.1874249757742421	(1094, 1612, 1135, 1652)
237	14	1756	26722.941343963557	3.3362240587195497	0.50399543975642	(1181, 1162, 1225, 1212)
238	15	1630	37183.195092024536	3.214302575745329	0.1052402736778522	(1276, 1028, 1322, 1074)
239	16	2057	39155.40350024308	3.61085542408564	0.1679094732411513	(1482, 1407, 1533, 1458)
240	17	757	20541.21003963012	2.19048807818196	0.1374796247502023	(1555, 1545, 1586, 1576)
241	18	1034	22879.293036750485	2.560078153054812	0.1785501254086162	(1647, 370, 1683, 406)
242	19	1950	30726.073333333334	3.5156874590166702	0.2541306851493385	(1768, 1845, 1818, 1895)
243	20	2426	34202.07337180544	3.9213747889343726	0.6246383870002666	(1819, 1606, 1875, 1663)
244	21	1616	26847.68873762376	3.200469054415677	0.1516502366410582	(1850, 1139, 1895, 1184)
245	22	1580	25312.94873417721	3.1646194836670216	0.1986797908945639	(1861, 1839, 1906, 1884)
246	23	1422	28900.71659634318	3.0022216488401443	0.1467456172414046	(1869, 1054, 1911, 1097)
247	1	1624	33040.351600985225	3.2083812273167416	0.1804578434973271	(45, 866, 90, 911)
248	2	1225	28395.31183673469	2.786512518352322	0.1888059240037214	(73, 622, 113, 662)
249	3	636	16427.254716981133	2.007804909926515	0.1949381081861627	(161, 1469, 190, 1497)
250	4	576	18812.828125	1.910751441155878	0.0816126033384437	(167, 526, 194, 553)
251	5	1072	25650.7098880597	2.606695767537424	0.0584839484562735	(397, 1524, 434, 1561)
252	6	1403	39258.36493228796	2.982097163304701	0.2070078088304182	(411, 619, 454, 661)
253	7	949	19692.57955742887	2.452596252399428	0.2502388858772182	(450, 2005, 484, 2040)
254	8	4622	41807.44180008654	5.412624819734394	0.8571683183306881	(476, 1542, 571, 1619)
255	9	1798	38308.98275862069	3.375886196318113	0.1830938169621189	(500, 748, 547, 795)
256	10	2794	46475.61202576951	4.208294795459407	0.4925246799883657	(678, 1323, 741, 1380)
257	11	1782	36619.16049382716	3.3608320022635723	0.718013973686853	(828, 843, 879, 892)
258	12	1092	24075.53113553113	2.6308995901236467	0.1333533274791211	(921, 1788, 958, 1825)
259	13	1392	30917.8125	2.970383827982767	0.4338131898235033	(1037, 1428, 1076, 1472)
260	14	1591	36040.04399748586	3.175616457044728	0.1630195570726628	(1042, 1277, 1087, 1322)
261	15	951	27766.5341745531	2.455179292875622	0.22139073689838	(1127, 270, 1161, 305)
262	16	3290	38418.89604863222	4.56657824197823	0.8468723061711985	(1182, 428, 1232, 513)
263	17	1321	31771.025738077213	2.8936390917402623	0.1658742094829468	(1187, 997, 1228, 1038)
264	18	1404	33189.321225071224	2.9831597313638274	0.1605039710135803	(1280, 925, 1322, 967)
265	19	1849	38219.39210383991	3.423429665404281	0.1485210001976397	(1364, 1139, 1412, 1187)
266	20	1235	30129.28825910931	2.797862921828341	0.1880277116865352	(1393, 1291, 1433, 1330)
267	21	2449	46244.66394446713	3.939919483749336	0.1479891038722113	(1443, 841, 1499, 896)
268	22	838	20581.61097852029	2.3047029802903167	0.1489417394521318	(1447, 1688, 1481, 1720)
269	23	2976	30009.65927419355	4.34319588871024	0.8363632878305998	(1518, 1897, 1595, 1952)
270	24	3256	48747.74047911548	4.542920660888	0.1580261711012836	(1631, 780, 1695, 845)
271	25	1439	25337.11466296039	3.02011410103284	0.1171559549362625	(1726, 1402, 1769, 1446)
272	26	2343	34174.88903115664	3.853710607415508	0.5256309481783554	(1806, 1258, 1864, 1309)
