# Supplementary material for: Dynamic control of DNA condensation
Source: Nat Commun. 2024 Mar 1;15:1915. doi: 10.1038/s41467-024-46266-z (PMC10907372; doi:10.1038/s41467-024-46266-z)
Supplement: Supplementary file 4 — Source Data [file 41467_2024_46266_MOESM4_ESM.zip › Source Data/Figure 3 and Figures S8-S16/SI Figures S14-S16/16arm_0p25uM_t=0min_allMeasurements.csv]

	Label	Areas (pix^2)	Mean Intensity	Equivalent Diameter (micron)	Eccentricity	BBox coords (pix)
0	1	397	35704.103274559195	1.5863105313849355	0.3742706868030984	(1706, 1274, 1729, 1296)
1	1	310	15941.6	1.4017604455242731	0.2966732954930591	(174, 1487, 194, 1507)
2	2	260	16418.996153846154	1.2837475509609664	0.326149906115681	(344, 1451, 362, 1470)
3	3	253	15649.778656126482	1.266348425399953	0.2493622930327163	(348, 1760, 366, 1778)
4	4	256	15867.421875	1.2738342941039185	0.2729747493709286	(354, 280, 373, 298)
5	5	267	17011.209737827714	1.3009139920392956	0.1936752875762576	(377, 1208, 396, 1227)
6	6	275	17062.236363636363	1.3202594995718524	0.2737979082839706	(527, 453, 546, 472)
7	7	245	17688.967346938774	1.2461662822379844	0.3793031664782027	(599, 859, 617, 877)
8	8	364	18598.3021978022	1.5189505865687636	0.536155938595884	(718, 1287, 741, 1308)
9	9	267	18344.89887640449	1.3009139920392956	0.245136663086442	(726, 1100, 745, 1119)
10	10	251	18101.844621513945	1.2613331644063814	0.2216714685832643	(769, 1061, 787, 1079)
11	11	113	19637.734513274336	0.8463152679741606	0.0	(877, 695, 890, 708)
12	12	294	18640.18027210884	1.3651067663681868	0.1581801903926981	(956, 825, 976, 845)
13	13	267	17833.25468164794	1.3009139920392956	0.2385251679702816	(998, 1761, 1017, 1779)
14	14	258	18515.9496124031	1.2788005285097257	0.0521235601370709	(1131, 1459, 1149, 1477)
15	15	113	20132.805309734515	0.8463152679741606	0.0	(1414, 440, 1427, 453)
16	16	306	16203.261437908495	1.3926874670482816	0.4125621313412632	(1756, 1860, 1777, 1880)
17	1	370	29427.524324324324	1.5314182423760552	0.1751109015412078	(1063, 758, 1085, 781)
18	1	250	18058.992	1.2588180409378684	0.2951841577490971	(124, 555, 143, 573)
19	2	250	16593.648	1.2588180409378684	0.2450973120561404	(167, 1742, 186, 1760)
20	3	284	18424.211267605635	1.341689818541	0.0752738724085511	(184, 1232, 203, 1251)
21	4	280	16378.889285714286	1.33220779288125	0.3219546586339358	(251, 1896, 271, 1915)
22	5	113	18382.929203539825	0.8463152679741606	0.0	(304, 1859, 317, 1872)
23	6	245	19236.906122448974	1.2461662822379844	0.3390431015611346	(314, 925, 332, 943)
24	7	271	19553.136531365315	1.3106224400820656	0.2360558281880346	(338, 934, 357, 953)
25	8	271	17497.077490774907	1.3106224400820656	0.2466874964993337	(394, 69, 413, 88)
26	9	236	18900.563559322032	1.2230633589556903	0.1888454193207078	(606, 263, 624, 281)
27	10	113	24277.7610619469	0.8463152679741606	0.0	(625, 1038, 638, 1051)
28	11	113	28714.203539823007	0.8463152679741606	0.0	(913, 391, 926, 404)
29	12	330	18554.79696969697	1.4462718193519717	0.4252315205306404	(1253, 92, 1274, 113)
30	13	258	18890.666666666668	1.2788005285097257	0.0521235601370741	(1421, 312, 1439, 330)
31	14	280	19902.425	1.33220779288125	0.1705274081878368	(1507, 1251, 1526, 1270)
32	15	113	21305.513274336285	0.8463152679741606	0.0	(1597, 1204, 1610, 1217)
33	16	238	19005.1512605042	1.2282348972820718	0.2623662716330739	(1643, 1103, 1661, 1120)
34	1	378	15846.801587301588	1.547885578655046	0.4820523450240868	(0, 73, 21, 96)
35	2	314	18169.506369426752	1.41077507505607	0.2013732849215661	(416, 140, 436, 160)
36	3	271	19702.863468634685	1.3106224400820656	0.1741079135543138	(515, 674, 534, 693)
37	4	294	19998.714285714286	1.3651067663681868	0.2720589280327111	(537, 1428, 556, 1448)
38	5	284	20197.640845070426	1.341689818541	0.2768631118609322	(723, 702, 742, 722)
39	6	297	20492.252525252527	1.3720539194603452	0.3205175851738766	(745, 1381, 764, 1401)
40	7	330	20327.84545454545	1.4462718193519717	0.378191475225707	(800, 451, 821, 472)
41	8	286	18901.44055944056	1.346405790264624	0.2547525347213257	(913, 152, 932, 172)
42	9	510	21997.186274509804	1.797951788783262	0.3591548574145282	(990, 1130, 1017, 1154)
43	10	272	19968.75	1.313038336031142	0.2327013412587553	(1081, 492, 1100, 511)
44	11	306	20593.777777777777	1.3926874670482816	0.1444065988553827	(1159, 1154, 1179, 1174)
45	12	317	19892.41640378549	1.417498425650536	0.2736616299627051	(1555, 1265, 1576, 1285)
46	13	298	18061.37583892617	1.3743618334875491	0.2770062219998778	(1937, 1005, 1957, 1025)
47	1	113	18620.69027	0.846315268	0.0	(191, 234, 204, 247)
48	2	240	18300.69167	1.233384752	0.240074899	(271, 851, 289, 869)
49	3	248	18432.58468	1.253772658	0.0	(399, 1098, 417, 1116)
50	4	267	19671.60674	1.300913992	0.188345981	(1095, 240, 1114, 259)
51	5	265	19816.36981	1.296032496	0.22153751	(1111, 1251, 1130, 1270)
52	7	296	18833.55743	1.369742117	0.181813797	(1254, 1652, 1274, 1671)
53	8	113	18361.00885	0.846315268	0.0	(1301, 1918, 1314, 1931)
54	9	300	19781.62333	1.378966074	0.273876502	(1362, 444, 1382, 464)
55	1	491	18952.10183299389	1.7641426522292472	0.1736780855221233	(27, 1309, 52, 1334)
56	2	294	18528.6462585034	1.3651067663681868	0.3189564362804987	(240, 842, 260, 861)
57	3	327	19921.571865443424	1.4396828474109753	0.3388353103353733	(776, 1235, 796, 1256)
58	4	113	26177.24778761062	0.8463152679741606	0.0	(818, 1066, 831, 1079)
59	5	830	21406.56265060241	2.2936756300386	0.8257019022529217	(1036, 577, 1071, 614)
60	6	241	19735.65560165975	1.2359516322347688	0.1747779722415352	(1314, 896, 1332, 914)
61	7	279	19345.59139784946	1.3298267225367253	0.2529888862251491	(1478, 1408, 1497, 1427)
62	1	260	19141.89230769231	1.2837475509609664	0.3261499061156812	(136, 1732, 155, 1750)
63	2	113	26843.82300884956	0.8463152679741606	0.0	(166, 229, 179, 242)
64	3	260	23351.353846153845	1.2837475509609664	0.1616532747701165	(656, 790, 675, 808)
65	4	423	25331.612293144208	1.6374314884729022	0.4191339924279199	(862, 679, 887, 701)
66	5	315	25373.768253968254	1.413019746443843	0.2128572337376321	(1306, 1137, 1326, 1157)
