# Supplementary material for: Dynamic control of DNA condensation
Source: Nat Commun. 2024 Mar 1;15:1915. doi: 10.1038/s41467-024-46266-z (PMC10907372; doi:10.1038/s41467-024-46266-z)
Supplement: Supplementary file 4 — Source Data [file 41467_2024_46266_MOESM4_ESM.zip › Source Data/Figure 3 and Figures S8-S16/SI Figures S14-S16/16arm_2p5uM_t=0min_allMeasurements.csv]

	Label	Areas (pix^2)	Mean Intensity	Equivalent Diameter (micron)	Eccentricity	BBox coords (pix)
0	1	973	18172.081192189107	2.483415424745127	0.2296887047757999	(116, 1956, 151, 1991)
1	2	1703	32021.887844979447	3.285490971471193	0.4628988994039875	(131, 1445, 176, 1493)
2	3	1061	24021.004712535345	2.593287376795933	0.1901359561390768	(136, 372, 173, 408)
3	4	995	22799.720603015077	2.511334104327578	0.2179840348774141	(238, 1309, 273, 1343)
4	5	1066	22565.57879924953	2.599390673956676	0.1983517710085084	(241, 1717, 278, 1754)
5	6	889	20634.791901012373	2.373798409898777	0.0924523871719776	(272, 1841, 305, 1875)
6	7	1389	19016.33981281497	2.967181256886621	0.3269362569289715	(279, 175, 320, 218)
7	8	1982	27628.829969727547	3.5444167412412857	0.7244903836742421	(400, 32, 444, 90)
8	9	667	16710.71064467766	2.0561550989622988	0.2252571661546914	(532, 1592, 561, 1622)
9	10	2138	28665.558933582783	3.681262650280534	0.7808864718279074	(552, 1447, 597, 1510)
10	11	996	25052.58232931727	2.51259576434403	0.1297640489401557	(664, 214, 700, 250)
11	12	1820	33443.64340659341	3.3964767660309336	0.1877796616213433	(744, 38, 792, 85)
12	13	1179	19394.56064461408	2.7336937298569346	0.0838604974380964	(827, 1615, 866, 1653)
13	14	872	21833.633027522937	2.350992245062709	0.1971208863524571	(887, 1713, 921, 1746)
14	15	715	22247.36223776224	2.1288544760375867	0.2311960448617739	(1122, 989, 1152, 1019)
15	16	829	24226.5548854041	2.2922934812960154	0.1023906348922967	(1200, 982, 1232, 1014)
16	17	921	24085.046688382197	2.416143749229827	0.1847930207557941	(1300, 1567, 1334, 1601)
17	18	1071	24445.133520074694	2.605479674274347	0.2784499795490757	(1535, 118, 1571, 155)
18	19	675	19396.485925925925	2.0684491104483964	0.2086919177999213	(1548, 1358, 1578, 1387)
19	20	775	20392.43741935484	2.216377870894542	0.2585430224360696	(1616, 325, 1648, 357)
20	21	640	17808.7640625	2.014108865500589	0.2559057998089567	(1618, 826, 1647, 854)
21	22	866	15557.299076212472	2.342890007597544	0.1758419072894396	(1922, 40, 1955, 73)
22	1	663	18404.903469079934	2.049980445083712	0.1679743053116825	(16, 799, 45, 828)
23	2	2742	22244.881473377096	4.168949931406118	0.8210916339951648	(74, 1940, 124, 2014)
24	3	518	16971.739382239382	1.8119985006381856	0.3754006895731103	(89, 765, 116, 790)
25	4	916	23630.569868995637	2.4095763444511467	0.1926843318946951	(160, 1264, 195, 1298)
26	5	2097	28356.81402002861	3.645794364919557	0.7693073419557828	(267, 461, 324, 515)
27	6	1395	30780.029390681004	2.973582949887869	0.212331736113585	(340, 627, 382, 669)
28	7	791	18895.040455120103	2.239139729816616	0.1702159123852464	(474, 2015, 506, 2047)
29	8	921	28860.23778501629	2.416143749229827	0.2096897540132921	(523, 175, 557, 209)
30	9	1648	27115.04915048544	3.232001530689115	0.7895493205660655	(576, 1040, 626, 1089)
31	10	665	22390.39248120301	2.0530700933253927	0.1266262461526807	(640, 996, 669, 1025)
32	11	1928	32194.928941908714	3.4957991214871478	0.6811297164636082	(786, 1827, 840, 1876)
33	12	1164	30082.585051546397	2.716248154541053	0.2471805871305068	(924, 531, 962, 569)
34	13	3566	40724.36371284352	4.754267606872742	0.8516313797381868	(959, 729, 1047, 779)
35	14	3596	44383.42213570634	4.774224043861196	0.8565322744429613	(997, 1365, 1085, 1421)
36	15	574	20683.743902439022	1.907431279757606	0.2382721617435441	(1019, 1596, 1045, 1623)
37	16	1156	28675.179930795846	2.706897874970827	0.1874551012443691	(1171, 612, 1209, 651)
38	17	1404	26069.499287749288	2.9831597313638274	0.2197127993205072	(1241, 891, 1283, 934)
39	18	1119	31828.95889186774	2.6632258488932856	0.2414712095891137	(1289, 765, 1327, 803)
40	19	981	23822.41386340469	2.49360383850124	0.1050307356209911	(1421, 1654, 1456, 1690)
41	20	818	23416.75305623472	2.2770344746059106	0.1402467626086727	(1452, 1276, 1484, 1308)
42	21	665	18960.806015037597	2.0530700933253927	0.1750765059340464	(1464, 1587, 1493, 1616)
43	22	1196	25502.026755852843	2.753331756827005	0.1994122182854161	(1570, 220, 1608, 259)
44	23	1345	30026.68624535316	2.9198066695974427	0.1264178885902682	(1625, 1721, 1666, 1762)
45	24	2077	38182.59027443428	3.62836694980868	0.4742675128584704	(1691, 1463, 1739, 1517)
46	25	1759	24931.918703808984	3.339072692275721	0.8154231668264561	(1772, 788, 1832, 825)
47	26	1518	32097.845191040844	3.101907478806813	0.1738109366572252	(1896, 1159, 1939, 1203)
48	27	1497	26811.17034068136	3.080376874153816	0.2156803807822682	(1907, 1814, 1951, 1858)
49	28	2603	32992.6542451018	4.061907583919786	0.6666651287368688	(1935, 462, 1986, 528)
50	1	1915	35090.79007832898	3.4839935575515057	0.2468127031445677	(32, 347, 82, 396)
51	2	844	22599.6327014218	2.3129389909817437	0.1713411765145282	(90, 537, 123, 570)
52	3	1295	26551.81081081081	2.865021189413367	0.2136100225520718	(101, 747, 141, 788)
53	4	884	23749.694570135747	2.3671135236050995	0.2376230463139477	(236, 1383, 270, 1416)
54	5	1247	30379.076984763436	2.8114229184935837	0.1469313616591571	(254, 1296, 294, 1336)
55	6	1513	34772.272967614015	3.096794721946198	0.2904334136684005	(344, 909, 388, 952)
56	7	862	26300.89559164733	2.33747291362646	0.0834688103846875	(424, 398, 457, 431)
57	8	1260	28245.065873015872	2.826039492887686	0.1785196693414604	(425, 1845, 465, 1885)
58	9	868	25509.95967741936	2.3455938630935123	0.1182283777939895	(453, 932, 487, 966)
59	10	907	25106.600882028662	2.397709685673328	0.1732111077544918	(465, 1163, 499, 1197)
60	11	1434	35053.83054393306	3.0148626380075068	0.1189783628901448	(491, 1476, 533, 1519)
61	12	1477	26000.03114421124	3.059730683901179	0.797253544303645	(567, 1667, 603, 1721)
62	13	930	26182.22795698925	2.427920311688427	0.1721150787861601	(646, 1820, 680, 1855)
63	14	951	29208.24815983176	2.455179292875622	0.1509891247087149	(833, 407, 868, 442)
64	15	1336	41192.07260479042	2.910021402818001	0.2487278507610627	(879, 1638, 921, 1678)
65	16	1066	32995.672607879926	2.599390673956676	0.1398649069620779	(893, 1214, 930, 1251)
66	17	1187	44583.20640269587	2.742952668236406	0.1798625836831928	(1031, 1946, 1070, 1984)
67	18	1205	33067.67136929461	2.7636718665787634	0.2161358470470667	(1070, 271, 1109, 310)
68	19	979	29245.516853932582	2.49106064167587	0.0638016656797995	(1098, 1164, 1133, 1199)
69	20	806	28238.63523573201	2.2602708026373	0.1076534467970943	(1110, 1080, 1142, 1112)
70	21	1158	30341.837651122627	2.709238470198425	0.3299179168567815	(1128, 1573, 1165, 1612)
71	22	2749	30998.3794106948	4.174267956259686	0.9025872438073363	(1300, 1810, 1374, 1878)
72	23	1534	40083.55997392438	3.118211966837701	0.1028387154724421	(1318, 1314, 1362, 1358)
73	24	1434	31510.273361227337	3.0148626380075068	0.1799871775881914	(1351, 2004, 1394, 2046)
74	25	1115	32112.747085201798	2.658461577012222	0.1860293186133028	(1370, 732, 1408, 769)
75	26	1014	26439.37475345168	2.535198280398061	0.0904458635026126	(1399, 34, 1435, 70)
76	27	777	22370.701415701416	2.219235870625867	0.1847343261575138	(1403, 1990, 1435, 2022)
77	28	683	24471.23279648609	2.080670481849748	0.1246220384435708	(1450, 1073, 1479, 1102)
78	29	1347	34463.87156644395	2.9219767231631457	0.5662972216746959	(1471, 1402, 1511, 1446)
79	30	928	26106.14331896552	2.42530823959094	0.1921705826901948	(1527, 1775, 1562, 1809)
80	31	850	25308.07294117647	2.3211457784138028	0.1369699187203893	(1590, 1483, 1623, 1516)
81	32	716	22763.11033519553	2.130342665297306	0.1458128324307766	(1603, 1674, 1633, 1704)
82	33	1547	31294.678086619264	3.131396854258457	0.1743503956097377	(1612, 2001, 1656, 2045)
83	34	1000	28215.023	2.517636081875737	0.1508348830580354	(1691, 1018, 1726, 1053)
84	35	854	24736.825526932083	2.326600887649463	0.2089643337875607	(1832, 865, 1865, 899)
85	36	869	21823.545454545456	2.346944622700482	0.1906905609814604	(1840, 1067, 1873, 1101)
86	37	1874	33098.76414087514	3.446495750757446	0.676822790587589	(1918, 1150, 1959, 1206)
87	1	903	24160.63676633444	2.392416721854418	0.2359665829394683	(117, 951, 151, 984)
88	2	1858	36289.88105489774	3.431751316301479	0.1972784447060224	(154, 1204, 203, 1252)
89	3	963	24130.865005192107	2.470620824297892	0.2572653878123829	(201, 246, 236, 280)
90	4	552	19369.4981884058	1.8705205893817265	0.1054008628918642	(220, 869, 246, 896)
91	5	1327	29954.24566691786	2.9002031207989525	0.1389496949144356	(270, 1494, 311, 1534)
92	6	1149	30587.08616187989	2.6986898053381827	0.1208596675092454	(370, 461, 408, 499)
93	7	524	19576.450381679388	1.8224624865712893	0.1859943469814945	(370, 1090, 396, 1116)
94	8	1113	28902.214734950583	2.6560762364	0.1892722681594852	(418, 268, 456, 306)
95	9	1126	26372.069271758435	2.6715428804903545	0.1036183547529787	(543, 1886, 581, 1924)
96	10	933	23265.41050375134	2.4318331592096354	0.1179383442285971	(571, 1707, 605, 1742)
97	11	828	25130.967391304348	2.2909104986776416	0.1642261240569583	(644, 1171, 676, 1204)
98	12	1218	32932.56157635468	2.778539647881394	0.0639403058884517	(695, 1155, 734, 1194)
99	13	612	22742.97385620915	1.9695575040467128	0.1250732307712352	(741, 1321, 769, 1348)
100	14	906	24143.37748344371	2.3963875407226864	0.2057492701426576	(834, 1524, 869, 1558)
101	15	674	23723.501483679524	2.0669163580256456	0.1891057733193997	(965, 840, 994, 869)
102	16	1026	30555.84990253411	2.5501553321753634	0.2018497699153793	(982, 1148, 1018, 1184)
103	17	510	19835.274509803923	1.797951788783262	0.2039718501238867	(1041, 1254, 1067, 1279)
104	18	1002	27616.85628742515	2.520152460396818	0.2581553980330803	(1259, 1288, 1296, 1323)
105	19	1914	43317.67032392894	3.4830837798737537	0.4836644190967253	(1272, 0, 1324, 45)
106	20	1413	41102.07572540693	2.992705866903323	0.1908582895187441	(1450, 1110, 1491, 1152)
107	21	1442	37094.26352288488	3.023260600341904	0.0809484187169307	(1463, 1350, 1506, 1393)
108	22	793	23411.27994955864	2.2419687135472586	0.1456752644757256	(1478, 1593, 1510, 1625)
109	23	3493	37651.827082736905	4.705353398267105	0.8832618527900383	(1508, 1207, 1602, 1257)
110	24	977	26384.032753326508	2.4885148457714834	0.1792563838926356	(1676, 1537, 1711, 1572)
111	25	850	23765.117647058825	2.3211457784138028	0.2022048623003179	(1690, 1021, 1723, 1054)
112	26	1104	25013.54619565217	2.645315586201753	0.2103250470636578	(1705, 10, 1742, 48)
113	27	691	21063.293777134582	2.092820485748112	0.2304132902695059	(1731, 1572, 1761, 1602)
114	28	1011	28190.024727992088	2.531445209087291	0.2257191723786447	(1756, 450, 1791, 486)
115	29	539	18509.75139146568	1.8483632994005927	0.222719664737511	(1794, 1440, 1820, 1467)
116	30	826	21870.09685230024	2.288142025764554	0.1585017951197769	(1972, 1415, 2004, 1447)
117	1	1208	18976.97764900662	2.767109983437817	0.20318623410561	(92, 1995, 132, 2034)
118	2	1046	27956.158699808795	2.5748906864248995	0.2110632756469375	(99, 641, 136, 677)
119	3	782	17573.69948849105	2.2263648188642318	0.1807565491022356	(138, 1996, 170, 2028)
120	4	1021	27487.86190009794	2.543933914436188	0.2530268710304115	(186, 1292, 223, 1327)
121	5	960	24254.444791666665	2.4667695034461787	0.1417983511499393	(265, 1730, 300, 1765)
122	6	1169	29157.381522668948	2.7220757693810604	0.5307918473397313	(269, 438, 305, 478)
123	7	428	15592.329439252337	1.6470805495319276	0.165878417979903	(321, 1639, 345, 1662)
124	8	1341	27437.462341536168	2.915461716789068	0.209262503729434	(413, 1933, 454, 1975)
125	9	1034	30186.365570599613	2.560078153054812	0.1631848557139428	(447, 718, 483, 755)
126	10	1243	28583.205953338696	2.806910198219374	0.2104729858103291	(472, 12, 512, 51)
127	11	1136	29876.09330985916	2.683379637082	0.1130703199986773	(518, 1551, 556, 1589)
128	12	930	28513.266666666663	2.427920311688427	0.1781932144722887	(543, 978, 577, 1013)
129	13	1126	31191.233570159857	2.6715428804903545	0.2194561561426952	(545, 152, 583, 190)
130	14	1267	28544.629834254145	2.8338787298411745	0.171279372544671	(557, 781, 597, 822)
131	15	1006	29241.5069582505	2.5251776946201603	0.193345676129526	(632, 330, 667, 366)
132	16	1125	27240.476444444444	2.670356319081395	0.5176494250896433	(691, 1851, 729, 1889)
133	17	1463	29085.155160628845	3.0451950640042256	0.7287455112968115	(727, 166, 776, 207)
134	18	1023	32904.51515151515	2.5464243055508544	0.2291801468749399	(742, 933, 778, 969)
135	19	1255	32185.12350597609	2.8204266978875867	0.2129192246271394	(763, 1800, 803, 1840)
136	20	1201	32905.91340549542	2.759081046355089	0.1424798685556781	(801, 32, 840, 71)
137	21	953	33423.37355718783	2.4577596186459667	0.2325363822100112	(935, 1317, 970, 1351)
138	22	514	17443.247081712063	1.8049888089824773	0.328829052362257	(980, 2024, 1006, 2048)
139	23	2071	44630.77740222115	3.6231223790840086	0.5522460824937224	(1057, 557, 1110, 606)
140	24	1423	36401.42515811665	3.0032770968069524	0.1276515525741005	(1147, 210, 1189, 253)
141	25	1227	35056.38630806846	2.7887862947554303	0.066292181569303	(1275, 933, 1314, 972)
142	26	948	36659.44936708861	2.4513037114651777	0.6979461851883216	(1303, 0, 1344, 28)
143	27	1663	40229.17378232111	3.2466769574425203	0.5060834893054749	(1394, 222, 1440, 269)
144	28	917	26464.6106870229	2.410891256606012	0.121912314768742	(1397, 142, 1431, 176)
145	29	729	23937.61316872428	2.1495953713003626	0.2304084606675834	(1488, 566, 1518, 597)
146	30	1231	32204.185215272137	2.793328294987679	0.1675912101238878	(1508, 910, 1548, 949)
147	31	1016	25701.27460629921	2.5376972443171413	0.1536558403276168	(1511, 1723, 1547, 1759)
148	32	784	22039.457908163266	2.229210014681857	0.1815963060813236	(1568, 1775, 1600, 1806)
149	33	763	23365.81520314548	2.1991518749967844	0.1078791225635664	(1592, 78, 1623, 110)
150	34	1299	29882.029253271747	2.869442521039693	0.3289914694614368	(1625, 973, 1667, 1013)
151	35	1108	29837.10920577617	2.650103491632916	0.2608747950084177	(1626, 247, 1664, 285)
152	36	2841	34216.68567405843	4.243542645385642	0.7578216955862366	(1661, 1749, 1730, 1807)
153	37	1318	32610.23216995448	2.890351487090302	0.2269633777860613	(1662, 853, 1703, 894)
154	38	765	23854.103267973856	2.202032232321633	0.088291984792326	(1723, 1354, 1754, 1385)
155	39	1285	27830.14941634241	2.8539378937496087	0.207044810480766	(1780, 1657, 1820, 1698)
156	40	1276	28067.989811912223	2.8439259973517403	0.1414062589745628	(1850, 1454, 1890, 1494)
157	41	900	23435.443333333333	2.388439301444847	0.2225276110420922	(1911, 411, 1945, 445)
158	42	701	20088.0485021398	2.1079095094369187	0.2444558080172624	(1982, 358, 2012, 388)
159	43	536	17821.106343283584	1.8432122537159847	0.1675635764432236	(2015, 75, 2041, 101)
160	1	1448	28755.21685082873	3.0295437950662243	0.413855187651667	(91, 1774, 136, 1816)
161	2	945	24435.737566137566	2.4474219929388283	0.0669620344360672	(171, 649, 205, 683)
162	3	1168	20820.891267123287	2.7209112449344484	0.2009556851885391	(192, 1831, 230, 1869)
163	4	2008	32605.054282868525	3.5675889355489545	0.7770011561028448	(273, 1187, 316, 1248)
164	5	2028	36545.77465483235	3.5853117914438872	0.2599044692998208	(278, 1404, 330, 1454)
165	6	823	20503.692588092345	2.2839830244000563	0.3035888117961421	(372, 1115, 404, 1148)
166	7	961	28750.49531737773	2.4680539448263423	0.1831487090514108	(404, 397, 439, 432)
167	8	1356	31879.567109144544	2.931722086705031	0.1240959393425022	(406, 667, 447, 709)
168	9	2243	40039.5541685243	3.7705750624580503	0.5392161961381565	(444, 218, 496, 273)
169	10	1420	40011.424647887325	3.0001096389770336	0.5005563664011358	(464, 1096, 509, 1136)
170	11	1624	34712.0578817734	3.2083812273167416	0.5517775319043793	(473, 495, 522, 536)
171	12	1367	30696.602779809804	2.943589271539508	0.1312726395647253	(516, 1266, 558, 1307)
172	13	1237	30943.023443815684	2.800127481423542	0.1175497707793746	(628, 1090, 668, 1129)
173	14	838	22934.45942720764	2.3047029802903167	0.2113308097657793	(631, 280, 665, 313)
174	15	2773	30854.07032095204	4.192449971703266	0.4957514306537632	(686, 782, 753, 845)
175	16	1415	29022.088339222613	2.994823098060901	0.7009854734429022	(709, 352, 744, 401)
176	17	869	25052.01841196778	2.346944622700482	0.1143595848669736	(724, 1486, 757, 1519)
177	18	1083	28745.46352723915	2.620035539901302	0.1720021258314571	(863, 1042, 900, 1080)
178	19	672	21990.340773809523	2.063847438206728	0.1891922265409305	(885, 1290, 914, 1319)
179	20	1300	26138.138461538463	2.870546789897596	0.7619788303674287	(911, 385, 948, 432)
180	21	1031	27215.20659553831	2.55636160889383	0.1515754547189981	(953, 1618, 989, 1654)
181	22	920	25937.37391304348	2.414831697137836	0.1871125126802617	(967, 1329, 1002, 1363)
182	23	944	21662.59533898305	2.446126717911381	0.2334298176253492	(976, 939, 1011, 974)
183	24	1289	33301.546159813806	2.85837636904992	0.1440729297481715	(1054, 1181, 1094, 1221)
184	25	1242	30446.171497584543	2.8057808840725897	0.111883074556034	(1057, 729, 1097, 768)
185	26	751	24129.06391478029	2.1817898780617533	0.2407175958483218	(1107, 383, 1138, 414)
186	27	781	24730.02432778489	2.2249408565702598	0.0957933526039042	(1147, 954, 1179, 986)
187	28	897	26157.589743589742	2.384455246458625	0.176957708748511	(1151, 1241, 1185, 1275)
188	29	753	20824.326693227093	2.1846931260234803	0.1469374757998224	(1173, 1768, 1204, 1799)
189	30	1880	40713.12765957447	3.4520086773694105	0.1197526485069771	(1181, 634, 1229, 682)
190	31	1525	34980.12524590164	3.1090512133387223	0.1578899903081347	(1190, 1351, 1234, 1395)
191	32	701	21158.477888730384	2.1079095094369187	0.2396120810782956	(1247, 202, 1276, 232)
192	33	916	21794.71069868996	2.4095763444511467	0.146484123685085	(1279, 2005, 1313, 2039)
193	34	963	23210.3727933541	2.470620824297892	0.2602355341504506	(1338, 392, 1373, 426)
194	35	1331	32679.340345604807	2.904570899058075	0.155215847529124	(1352, 975, 1393, 1016)
195	36	1684	35953.61401425178	3.267111811102313	0.1694684206093049	(1374, 1314, 1420, 1361)
196	37	2134	29289.636363636364	3.677817387335512	0.8434603134525553	(1378, 511, 1440, 567)
197	38	1295	24538.815444015443	2.865021189413367	0.5657962774031419	(1417, 1950, 1454, 1994)
198	39	1267	28602.71191791634	2.8338787298411745	0.1060212562153204	(1418, 1593, 1458, 1633)
199	40	1088	27888.035845588234	2.626076672062284	0.0961642427689233	(1422, 301, 1459, 338)
200	41	634	18385.938485804418	2.0046454981974984	0.1772988003901826	(1532, 1356, 1560, 1385)
201	42	2140	38427.02476635514	3.682984073171101	0.2164026251787129	(1548, 1537, 1599, 1589)
202	43	1402	31373.671897289587	2.981034216500908	0.1348371320105203	(1562, 653, 1604, 695)
203	44	453	15273.920529801324	1.6945018803959655	0.0967478003081168	(1636, 702, 1660, 726)
204	45	1995	34758.45814536341	3.556021713139756	0.6176949227359304	(1643, 426, 1690, 481)
205	46	1061	23130.131008482564	2.593287376795933	0.1525957372560901	(1659, 1799, 1696, 1836)
206	47	1334	30085.892803598203	2.907842427295076	0.1156569975683566	(1670, 1083, 1711, 1124)
207	48	1043	25344.445829338445	2.5711955531844333	0.1631322792268464	(1784, 962, 1820, 999)
208	49	851	23856.339600470037	2.322510756937195	0.2000525955941852	(1788, 717, 1820, 750)
209	50	1760	31070.096022727277	3.3400216968969216	0.2030636857197454	(1865, 1351, 1912, 1398)
210	51	1064	23356.880639097744	2.59695107635308	0.2067106613789198	(1909, 479, 1945, 516)
211	52	1005	20844.76119402985	2.5239223240754507	0.1932702830646419	(1933, 1678, 1968, 1714)
212	53	1582	27298.751580278127	3.166621773955085	0.1886156534723322	(1959, 1469, 2004, 1514)
213	1	753	17933.81540504648	2.1846931260234803	0.1562466238463646	(22, 481, 53, 512)
214	2	1595	30863.009404388715	3.1796059265286893	0.1914327807386779	(48, 342, 93, 387)
215	3	2108	36913.612428842505	3.655344027191912	0.5316740194845063	(129, 495, 183, 545)
216	4	1642	25089.261875761265	3.226112667860843	0.1322177308731612	(173, 1857, 219, 1903)
217	5	523	17649.83365200765	1.8207226651851307	0.0096722840290941	(181, 1246, 207, 1272)
218	6	1934	37915.68407445709	3.5012344175211823	0.4646740534120488	(201, 655, 248, 707)
219	7	1082	21561.424214417744	2.6188256411806314	0.151129392739106	(408, 1847, 446, 1884)
220	8	850	23118.84470588235	2.3211457784138028	0.1235906732547847	(499, 407, 532, 439)
221	9	422	17024.016587677725	1.6354948449939617	0.0997277966829131	(621, 1336, 645, 1359)
222	10	1138	32039.644112478032	2.685740728288539	0.1281729528829111	(698, 612, 736, 650)
223	11	958	28595.27974947808	2.4641986121760926	0.1551503113273602	(722, 893, 756, 928)
224	12	1293	32100.68445475638	2.862807962980761	0.2091756926339095	(782, 1653, 822, 1693)
225	13	529	19874.17202268431	1.8311367977743829	0.2441447541717699	(893, 647, 919, 674)
226	14	1428	34288.03571428572	3.0085487826207853	0.1788121018217948	(1052, 1759, 1094, 1802)
227	15	1384	35714.21748554913	2.9618359431297767	0.1895588454260702	(1063, 1308, 1105, 1350)
228	16	1135	38903.11718061674	2.682198312068957	0.2215724742960799	(1098, 238, 1135, 277)
229	17	436	17536.91743119266	1.662402559000827	0.2478706833562949	(1111, 487, 1135, 510)
230	18	1555	34815.45337620579	3.139483108791296	0.369024660473185	(1252, 822, 1298, 865)
231	19	1015	28560.63251231527	2.5364480701118346	0.2019145577576024	(1289, 174, 1325, 210)
232	20	1176	32439.500850340137	2.7302135327363737	0.1950396127570956	(1372, 1122, 1410, 1161)
233	21	1079	30404.913809082485	2.615192586518793	0.0509017388346916	(1410, 733, 1447, 770)
234	22	855	23915.74269005848	2.3279626676242104	0.2048923312303486	(1444, 610, 1477, 642)
235	23	2109	36806.45566619251	3.656210941475936	0.2967612682830275	(1449, 1912, 1502, 1963)
236	24	952	26460.16281512605	2.456469794564144	0.1040349930506123	(1630, 690, 1665, 725)
237	25	2213	37428.77496610936	3.74527456382141	0.5241105625364295	(1667, 107, 1720, 160)
238	26	601	20003.053244592345	1.951776973913344	0.1105936866750426	(1717, 978, 1744, 1005)
239	27	959	26727.190823774767	2.4654843929117343	0.1904931238961821	(1780, 971, 1814, 1006)
240	28	5038	40996.266971020246	5.650957430255694	0.6902055520365163	(1795, 1446, 1875, 1532)
241	29	726	19419.798898071625	2.1451677757214367	0.2441281257193198	(1921, 443, 1951, 474)
242	30	1683	28666.170528817587	3.266141621975917	0.1684226010427576	(1985, 249, 2031, 296)
243	1	1276	22069.456112852666	2.8439259973517403	0.2543066853342907	(39, 1673, 79, 1714)
244	2	1031	23174.425800193985	2.55636160889383	0.1653382644836226	(42, 431, 78, 467)
245	3	1996	28967.18637274549	3.5569128349964063	0.8017183950884009	(43, 1102, 106, 1142)
246	4	1242	29078.88727858293	2.8057808840725897	0.1246919068563593	(59, 538, 99, 578)
247	5	779	19825.32734274711	2.222090194468729	0.0882147775440991	(181, 113, 213, 145)
248	6	1063	21877.83349012229	2.595730417730365	0.1721806550711951	(233, 1300, 270, 1337)
249	7	891	23945.86644219977	2.3764670992293344	0.1712073331275849	(293, 549, 327, 582)
250	8	838	21538.63603818616	2.3047029802903167	0.1908410290342112	(516, 155, 549, 188)
251	9	979	26854.521961184884	2.49106064167587	0.2037535696689818	(516, 1174, 551, 1209)
252	10	1482	31663.92577597841	3.064905270185392	0.1826127631038621	(523, 1651, 566, 1694)
253	11	1631	35759.37584304108	3.2152884069526046	0.1263234729970956	(576, 1358, 621, 1403)
254	12	1517	32331.337508239947	3.100885601830045	0.0613224929467267	(637, 243, 681, 287)
255	13	1173	42018.569479965896	2.726728893750632	0.2810425097129015	(645, 863, 684, 901)
256	14	1120	29346.686607142856	2.6644155857625	0.1613066465160891	(653, 426, 691, 464)
257	15	1212	31292.63283828383	2.771687505149937	0.0995206597993547	(692, 627, 731, 666)
258	16	883	23499.99546998868	2.3657742796373	0.1590117870507054	(731, 111, 765, 145)
259	17	992	28102.620967741936	2.507545315490133	0.1696194638209088	(820, 1258, 856, 1293)
260	18	2697	35425.691509084165	4.134599305342268	0.8351007614892161	(826, 1696, 894, 1760)
261	19	1383	30525.84309472162	2.960765722338512	0.1314419205795557	(856, 1895, 897, 1937)
262	20	727	23467.18431911967	2.14664465560428	0.1957181839662777	(1002, 1356, 1033, 1386)
263	21	991	27556.62260343088	2.5062811130828377	0.1898851127658696	(1032, 859, 1067, 894)
264	22	838	25952.773269689736	2.3047029802903167	0.0823509305052808	(1119, 818, 1151, 851)
265	23	2383	31435.477129668485	3.8864669178236033	0.8264713896094145	(1308, 260, 1365, 325)
266	24	489	17085.732106339467	1.7605460273826743	0.2066112975078656	(1333, 1889, 1358, 1914)
267	25	958	28886.5	2.4641986121760926	0.1321660292688363	(1345, 1220, 1381, 1255)
268	26	1075	28326.266046511628	2.6103406480419	0.1656049187232314	(1480, 397, 1517, 434)
269	27	998	27691.867735470943	2.515117185715426	0.0918686230458837	(1497, 1492, 1532, 1528)
270	28	1770	40514.443502824855	3.3494969547903493	0.5699986068765084	(1500, 1278, 1551, 1321)
271	29	1039	29707.898941289703	2.566260432409843	0.0672487085294985	(1531, 957, 1567, 993)
272	30	1106	27624.633815551537	2.6477106211751025	0.2584843657699748	(1635, 511, 1672, 549)
273	31	1463	29382.14354066985	3.0451950640042256	0.2403206006081155	(1802, 431, 1844, 475)
274	32	1729	27643.43030653557	3.3104760535425344	0.2696618668194986	(1826, 0, 1873, 44)
275	33	1507	33314.0504313205	3.09064824935308	0.4504938129154457	(1985, 1066, 2026, 1112)
