# Supplementary material for: Dynamic control of DNA condensation
Source: Nat Commun. 2024 Mar 1;15:1915. doi: 10.1038/s41467-024-46266-z (PMC10907372; doi:10.1038/s41467-024-46266-z)
Supplement: Supplementary file 4 — Source Data [file 41467_2024_46266_MOESM4_ESM.zip › Source Data/Figure 3 and Figures S8-S16/SI Figures S14-S16/16arm_1uM_t=180min_allMeasurements.csv]

	Label	Areas (pix^2)	Mean Intensity	Equivalent Diameter (micron)	Eccentricity	BBox coords (pix)
0	1	1190	38857.85042016807	2.746416722660184	0.1988938683125624	(129, 1244, 168, 1283)
1	2	2489	45854.13338690237	3.971964903679052	0.7695219773485432	(142, 1443, 211, 1487)
2	3	794	27406.863979848866	2.243381867619847	0.1768206376647184	(182, 392, 213, 424)
3	4	885	30486.89378531073	2.3684520102959463	0.4404350603717236	(192, 288, 224, 323)
4	5	2466	46522.700729927004	3.953570524591739	0.6969241624461052	(276, 791, 341, 841)
5	6	944	32310.754237288136	2.446126717911381	0.2213851527944226	(359, 239, 394, 273)
6	7	452	15802.548672566372	1.6926305359483211	0.2451334893896586	(424, 478, 449, 503)
7	8	507	19435.625246548323	1.7926558957219436	0.1235234038173642	(507, 1541, 532, 1567)
8	9	552	22435.70108695652	1.8705205893817265	0.1230867922588516	(524, 1415, 550, 1441)
9	10	2071	47904.0516658619	3.6231223790840086	0.6011766773182904	(776, 1433, 830, 1484)
10	11	1319	46392.871114480666	2.8914477706446444	0.2854048724602194	(777, 774, 817, 815)
11	12	889	37317.41844769404	2.373798409898777	0.210018981513725	(796, 940, 830, 973)
12	13	2071	45548.48237566393	3.6231223790840086	0.8127757742096346	(799, 1666, 863, 1709)
13	14	1753	33192.18653736452	3.333372990779288	0.8060928418891439	(884, 1768, 940, 1814)
14	15	1288	36440.64363354037	2.857267396605057	0.7820666848345021	(907, 744, 946, 791)
15	16	419	17760.615751789977	1.629671105984129	0.2705339146094813	(946, 794, 970, 817)
16	17	610	22231.316393442623	1.9663366392520871	0.2476132035006938	(988, 1173, 1016, 1200)
17	18	1141	39584.94653812445	2.689278478311634	0.5359667972160197	(989, 126, 1028, 164)
18	19	520	18960.846153846152	1.8154931972322448	0.1709241726566618	(1120, 1192, 1146, 1218)
19	20	719	33767.88873435327	2.1348010085036773	0.221374112438776	(1234, 1103, 1264, 1133)
20	21	3197	51259.20300281514	4.501572740289561	0.6589979515825694	(1242, 1427, 1302, 1497)
21	22	6627	54341.696091745885	6.481140546071642	0.6848446053019261	(1291, 485, 1376, 596)
22	23	1686	45692.32799525504	3.269051325556967	0.2920466272940237	(1355, 1140, 1402, 1185)
23	24	1104	39792.122282608696	2.645315586201753	0.4092418323244032	(1457, 1646, 1495, 1683)
24	25	533	21476.26078799249	1.838046772507836	0.140347321623831	(1614, 1960, 1640, 1986)
25	26	854	35909.9074941452	2.326600887649463	0.4547031781442374	(1654, 1122, 1686, 1156)
26	27	377	15226.315649867374	1.5458367550189458	0.2598579270577221	(1674, 1653, 1696, 1675)
27	28	1197	46641.61737677527	2.7544825747484487	0.2096576869618336	(1729, 1156, 1768, 1195)
28	29	578	23041.122837370243	1.914065843371327	0.1736831890285401	(1743, 1676, 1770, 1703)
29	30	668	21448.857784431137	2.0576958673305987	0.5287036765830048	(1761, 343, 1790, 374)
30	31	2195	49850.01412300683	3.730011891733581	0.5943855626376915	(1770, 1130, 1825, 1183)
31	32	499	20409.326653306613	1.7784564174982032	0.2809830876296	(1777, 863, 1802, 889)
32	33	980	38473.81836734694	2.492332564475969	0.2519346492894631	(1789, 1711, 1824, 1746)
33	34	559	19161.771019677995	1.882343410588594	0.0691904122208405	(1851, 97, 1878, 124)
34	35	906	33962.60927152318	2.3963875407226864	0.196885027224468	(1886, 773, 1920, 807)
35	1	1033	42685.85575992255	2.5588399047825905	0.12130295600604	(310, 677, 346, 713)
36	2	1479	45875.37592968222	3.0618015678498662	0.2796504053364287	(382, 1515, 426, 1558)
37	3	2765	46010.934900542496	4.186398073966285	0.8200393405436724	(385, 1715, 455, 1776)
38	4	845	36262.73846153846	2.314308809870542	0.1618909314621632	(416, 731, 449, 764)
39	5	701	23904.067047075605	2.1079095094369187	0.2505665115648024	(521, 1506, 550, 1536)
40	6	776	36018.07989690721	2.217807331134016	0.4880011829920054	(535, 552, 566, 584)
41	7	1857	46268.46311254712	3.430827685194372	0.4391159649183569	(575, 1027, 624, 1075)
42	8	1901	46705.85586533404	3.4712349717196798	0.3986156260017062	(648, 687, 700, 735)
43	9	1918	40753.15797705944	3.486721466274972	0.7820785517209997	(1004, 1741, 1064, 1785)
44	10	1458	44946.86762688615	3.0399869277074014	0.2143215707378864	(1052, 945, 1095, 988)
45	11	420	16971.390476190478	1.631614661959219	0.2550638471402953	(1317, 904, 1341, 928)
46	12	1243	44767.64038616251	2.806910198219374	0.3512394077397556	(1462, 644, 1500, 685)
47	13	1017	37330.3185840708	2.538945803922481	0.2492175105736784	(1505, 1908, 1540, 1944)
48	14	1555	34451.98713826366	3.139483108791296	0.8107698011521446	(1593, 247, 1643, 296)
49	15	1642	36750.01339829476	3.226112667860843	0.81068455015645	(1607, 625, 1652, 679)
50	16	1206	37422.48756218905	2.7648183805739768	0.3740419863156349	(1737, 595, 1778, 633)
51	17	2778	49182.12239020878	4.196227975508306	0.2204051624083984	(1795, 1954, 1855, 2015)
52	18	1905	35134.507086614176	3.4748850620779925	0.7920054036321742	(1842, 337, 1895, 391)
53	19	557	19410.953321364454	1.878973052628689	0.2197505545507805	(1868, 1794, 1895, 1820)
54	1	1113	29207.364779874213	2.6560762364	0.4113767869159261	(66, 196, 103, 234)
55	2	1885	48186.94058355438	3.456596066340052	0.4123186355344887	(133, 1394, 182, 1441)
56	3	526	15577.471482889734	1.8259371560492248	0.1132485213615849	(195, 1901, 221, 1927)
57	4	570	20268.066666666666	1.9007735586425565	0.113594585936425	(196, 159, 223, 187)
58	5	838	27521.44868735084	2.3047029802903167	0.1288532597839872	(196, 1231, 229, 1264)
59	6	1462	32071.21409028728	3.044154149578325	0.5765770779322087	(289, 1997, 331, 2043)
60	7	2048	44132.576171875	3.602947469875439	0.6932776127808783	(312, 1925, 369, 1972)
61	8	1612	46196.28163771712	3.196505623725591	0.5120440289351443	(327, 1110, 372, 1155)
62	9	1025	30330.024390243903	2.5489122634531136	0.2195605948078362	(422, 1691, 458, 1727)
63	10	1341	42043.75018642804	2.915461716789068	0.1893665088727159	(531, 1608, 572, 1649)
64	11	1964	37141.98014256619	3.5282853044584943	0.8292997790197332	(555, 542, 596, 606)
65	12	1071	35484.37721755369	2.605479674274347	0.4036793543457426	(679, 212, 717, 248)
66	13	874	31197.991990846684	2.3536867929328493	0.1985310578548245	(852, 236, 886, 269)
67	14	1472	45542.078125	3.054547331570189	0.3499369102887343	(915, 1050, 958, 1093)
68	15	937	31842.37886872999	2.4370405166912112	0.0954777036515449	(950, 327, 984, 362)
69	16	969	31618.796697626414	2.4783055110496304	0.2551352256174402	(1041, 913, 1076, 948)
70	17	1372	44354.93148688047	2.94896765949142	0.4743759110347365	(1041, 1318, 1085, 1357)
71	18	2060	46735.42233009709	3.613487563002117	0.5448052951365633	(1128, 1074, 1181, 1123)
72	19	1158	28079.28238341969	2.709238470198425	0.7259184471400291	(1187, 1577, 1231, 1613)
73	20	845	29092.842603550296	2.314308809870542	0.2098683267769635	(1208, 1970, 1241, 2002)
74	21	1095	36790.006392694064	2.6345109845349017	0.245115108405883	(1247, 1080, 1283, 1117)
75	22	851	40947.73795534665	2.322510756937195	0.3526680165964224	(1289, 1083, 1321, 1116)
76	23	740	27373.382432432438	2.1657524480337846	0.1360785226788242	(1307, 606, 1338, 636)
77	24	1083	36201.87257617729	2.620035539901302	0.2106722392299312	(1343, 1787, 1380, 1825)
78	25	955	29396.48272251309	2.460337238251759	0.3277065745785212	(1438, 326, 1474, 361)
79	26	1067	29549.427366447984	2.600609614550732	0.2617495231960612	(1449, 1081, 1486, 1117)
80	27	808	21083.996287128717	2.263073371355022	0.4463104545405483	(1469, 1677, 1502, 1708)
81	28	3483	50584.54981337927	4.69861316647542	0.6982285934902405	(1558, 1114, 1633, 1176)
82	29	1778	46183.40044994376	3.3570579056185377	0.3246516935738805	(1577, 1492, 1624, 1540)
83	30	1186	37292.22934232715	2.741797010857014	0.4335456570179017	(1625, 298, 1662, 339)
84	31	1991	37917.515318935206	3.5524549903634752	0.8464402508687854	(1727, 1730, 1782, 1788)
85	32	413	15114.96852300242	1.61796074273604	0.2248899521879239	(1782, 1124, 1805, 1147)
86	33	757	23692.10303830912	2.19048807818196	0.1527585266666183	(1870, 1488, 1901, 1519)
87	34	905	22969.11602209945	2.3950646659099126	0.1384368489955523	(1897, 1970, 1931, 2004)
88	35	1080	27806.30185185185	2.6164041652664483	0.3598046881507252	(1961, 553, 1997, 590)
89	1	1075	31953.61860465116	2.6103406480419	0.4197732211093595	(204, 1025, 239, 1063)
90	2	1020	24611.46274509804	2.542687804190256	0.2582364381839294	(325, 1709, 361, 1745)
91	3	382	13112.557591623035	1.5560538970007811	0.1395357800549563	(400, 687, 422, 709)
92	4	1569	28235.797960484382	3.1535841625928644	0.7972441317537939	(412, 235, 448, 290)
93	5	979	31475.044943820223	2.49106064167587	0.5076331680892802	(430, 655, 468, 687)
94	6	1380	40663.49927536232	2.957552736343412	0.2153936961865452	(560, 427, 603, 469)
95	7	1184	24520.543074324323	2.7394842335488865	0.0848612470811063	(647, 940, 686, 979)
96	8	557	18817.037701974867	1.878973052628689	0.2185141872857291	(697, 1654, 723, 1681)
97	9	776	26366.35567010309	2.217807331134016	0.2251680265403091	(831, 537, 863, 568)
98	10	882	28097.784580498865	2.3644342771057567	0.2292680650186492	(950, 952, 984, 985)
99	11	705	23731.043971631207	2.113914961803724	0.258560537334568	(1004, 1023, 1034, 1052)
100	12	577	17937.89254766031	1.91240936028875	0.2530562868215257	(1073, 301, 1101, 328)
101	13	853	27103.80539273153	2.3252383101459744	0.4254865567940294	(1095, 1166, 1127, 1200)
102	14	780	26660.808974358974	2.22351598235651	0.1791999426671715	(1159, 896, 1191, 928)
103	15	916	29906.239082969438	2.4095763444511467	0.3252361184955251	(1164, 1846, 1199, 1880)
104	16	1362	36535.27753303965	2.9382010384448978	0.5623208306101415	(1219, 233, 1263, 272)
105	17	702	23920.5113960114	2.109412475410002	0.1829089676093174	(1311, 748, 1341, 778)
106	18	463	15118.267818574514	1.7131028973979026	0.1849505423079315	(1380, 1971, 1404, 1996)
107	19	797	25853.99749058971	2.2476159988502933	0.0889078042824387	(1396, 1480, 1428, 1512)
108	20	667	21204.784107946027	2.0561550989622988	0.1861561849890877	(1510, 924, 1539, 954)
109	21	1059	31102.29272898961	2.590842032191003	0.4473690982662942	(1618, 1676, 1655, 1713)
110	22	806	23997.707196029776	2.2602708026373	0.1337385064733373	(1705, 1528, 1737, 1560)
111	23	928	26356.58620689655	2.42530823959094	0.1846586257798976	(1743, 1, 1778, 34)
112	24	983	29747.418107833164	2.4961444441918115	0.0772188977708817	(1774, 1121, 1809, 1157)
113	1	2832	48754.82768361582	4.236815757174215	0.3939192136199836	(7, 907, 68, 966)
114	2	1097	33193.2032816773	2.636915833036122	0.2883318603973034	(53, 1772, 91, 1809)
115	3	1165	40828.73819742489	2.717414677315268	0.1092178206907781	(67, 805, 105, 843)
116	4	568	20003.76408450704	1.897435937878579	0.1360980949423648	(146, 1364, 173, 1391)
117	5	666	25212.67567567568	2.054613175161665	0.2337503840037185	(218, 1212, 247, 1241)
118	6	2113	46300.69853289162	3.659676545042116	0.7303697033473089	(231, 646, 288, 699)
119	7	2747	49833.30760829996	4.172749212183125	0.5733025297189459	(339, 1188, 393, 1252)
120	8	791	26932.121365360304	2.239139729816616	0.4028128972170311	(408, 454, 438, 487)
121	9	1173	30919.633418584825	2.726728893750632	0.7630329385671552	(412, 1394, 456, 1431)
122	10	1597	34509.15842204133	3.1815987853432883	0.7289611013902372	(424, 1250, 475, 1293)
123	11	783	29423.55938697318	2.227787870987075	0.1431003554307711	(454, 1154, 485, 1186)
124	12	796	27787.2675879397	2.246205508596005	0.2809599650279124	(468, 1035, 499, 1067)
125	13	1148	43246.04878048781	2.697515185127876	0.5616778242700615	(553, 1162, 587, 1203)
126	14	973	28682.67523124358	2.483415424745127	0.2622907328683044	(577, 1829, 613, 1863)
127	15	697	29705.888091822093	2.101886898529876	0.2493080966430006	(587, 214, 617, 243)
128	16	442	17342.74660633484	1.6738020243795484	0.3072158592751371	(616, 1839, 640, 1863)
129	17	1199	41915.39282735613	2.756782769366199	0.1839017388941719	(730, 1077, 769, 1115)
130	18	593	22910.780775716696	1.9387432590140008	0.1499455397469068	(762, 710, 789, 738)
131	19	4405	50180.75527809308	5.284037736102885	0.8412800175364706	(796, 1805, 853, 1906)
132	20	1257	43558.78440731901	2.822673155191476	0.2872146131879262	(858, 444, 898, 483)
133	21	1709	45882.04095962551	3.2912735942585054	0.4441955689202927	(1007, 1127, 1051, 1176)
134	22	1424	44716.33707865168	3.0043321739857523	0.1908377596254998	(1180, 1053, 1222, 1095)
135	23	844	30976.310426540284	2.3129389909817437	0.1234849250963894	(1243, 1823, 1276, 1856)
136	24	835	31641.47904191617	2.300573918185804	0.1222926659046077	(1275, 1407, 1308, 1440)
137	25	944	28089.781779661014	2.446126717911381	0.0889845358108308	(1279, 55, 1314, 90)
138	26	1273	42279.49175176748	2.840580856812706	0.3752141408609049	(1323, 505, 1364, 544)
139	27	2518	40345.96147736299	3.995037102185692	0.8694416043302046	(1426, 49, 1466, 126)
140	28	2368	40962.09375	3.8742157569920983	0.6829831849550904	(1428, 1015, 1491, 1064)
141	29	1953	44346.0547875064	3.518390794640269	0.7490114317704734	(1708, 1458, 1748, 1518)
142	30	1401	46664.74803711635	2.9799708905471576	0.414949913756333	(1719, 651, 1759, 695)
143	31	1399	43269.88491779843	2.977843099565001	0.3819827859543765	(1760, 713, 1802, 756)
144	32	1392	41715.00502873564	2.970383827982767	0.3144395483455848	(1847, 886, 1888, 929)
145	33	597	18552.35175879397	1.9452710325646856	0.171419482239584	(1859, 1933, 1887, 1961)
146	34	976	26717.763319672133	2.4872409706709777	0.1361468951060758	(1993, 1546, 2028, 1581)
147	35	741	23607.74493927125	2.167215300242478	0.2801691978014268	(2012, 1190, 2042, 1222)
148	1	1250	41212.8344	2.8148027108401865	0.4352449367727798	(0, 1246, 37, 1287)
149	2	1563	43246.7216890595	3.147548589285313	0.3949743783164239	(39, 527, 84, 570)
150	3	1637	46395.95907147221	3.2211970583198406	0.4178355849121173	(51, 699, 99, 743)
151	4	732	24208.1543715847	2.1540138659345325	0.1719886061800455	(133, 1356, 163, 1387)
152	5	1682	39051.84007134364	3.2651711445746163	0.7854509320558847	(150, 1077, 197, 1130)
153	6	792	29024.652777777777	2.240554668175715	0.1447215358468135	(174, 833, 206, 865)
154	7	1226	39290.9722675367	2.787649638382657	0.2683160494539155	(232, 1676, 271, 1715)
155	8	650	24986.364615384617	2.029783100849866	0.1562862297814397	(321, 1389, 350, 1418)
156	9	1076	36282.95353159851	2.6115544777508606	0.3243124172251176	(358, 555, 394, 593)
157	10	998	36149.81563126252	2.515117185715426	0.2552931371338642	(360, 1093, 396, 1128)
158	11	925	32763.72	2.421384848120061	0.1713535134672756	(547, 1906, 581, 1940)
159	12	1727	39637.90503763752	3.308560822804536	0.7179967651650119	(555, 1706, 606, 1754)
160	13	1014	35637.60157790927	2.535198280398061	0.4747302518859969	(616, 844, 653, 879)
161	14	1007	31681.59582919563	2.526432441378148	0.279552242734725	(617, 7, 653, 42)
162	15	404	15562.455445544554	1.6002345272078384	0.191448225977981	(618, 1148, 641, 1171)
163	16	879	35045.8236632537	2.360409705205928	0.2351658672812855	(875, 1523, 909, 1556)
164	17	947	38197.26610348469	2.450010488631057	0.1128765215987088	(885, 1285, 919, 1320)
165	18	1749	47682.0508862207	3.329567769229785	0.4903592896591094	(917, 1813, 967, 1857)
166	19	761	30285.378449408672	2.196267740149262	0.2116782549984563	(1001, 899, 1032, 929)
167	20	509	22166.960707269154	1.796188226035392	0.2473883663813151	(1010, 1562, 1036, 1587)
168	21	1136	43190.222711267605	2.683379637082	0.2962744955841371	(1018, 1672, 1055, 1711)
169	22	1543	45107.79909267661	3.127345886386204	0.1649351724245026	(1107, 1385, 1151, 1429)
170	23	813	26358.944649446494	2.270064655762034	0.2171091622595857	(1119, 1511, 1151, 1543)
171	24	855	33278.42573099415	2.3279626676242104	0.1648386073270788	(1163, 235, 1196, 268)
172	25	1576	47324.16116751269	3.1606110976584696	0.4741151634436317	(1231, 1507, 1278, 1549)
173	26	659	28052.38998482549	2.0437871365341747	0.2585860960110357	(1281, 615, 1310, 645)
174	27	3755	48796.30599201065	4.8786304799670575	0.8380977586172531	(1345, 740, 1403, 827)
175	28	760	31239.45394736842	2.194824251501606	0.2061755349851419	(1376, 1083, 1407, 1114)
176	29	1144	38996.01573426573	2.692811580529248	0.3513566739015133	(1379, 404, 1416, 443)
177	30	821	27160.7149817296	2.281206144316226	0.2211733784905154	(1513, 1864, 1545, 1897)
178	31	1211	33018.33278282411	2.770543833756023	0.6534945931321395	(1551, 43, 1586, 88)
179	32	802	24428.906483790524	2.25465521432693	0.4640742479768702	(1569, 714, 1603, 744)
180	33	807	27516.462205700125	2.261672521099248	0.2871497045748575	(1771, 389, 1804, 421)
181	34	1455	42859.2529209622	3.0368577586560748	0.5890743359480719	(1771, 873, 1817, 913)
182	35	706	25571.58640226629	2.115413661007795	0.2523961881801252	(1795, 1419, 1824, 1449)
183	36	718	24975.711699164345	2.133315929361508	0.221606814608939	(1850, 1017, 1880, 1048)
184	37	879	34431.05346985211	2.360409705205928	0.190219775145478	(1851, 1704, 1885, 1737)
185	1	1223	36005.35486508586	2.784236885046363	0.389823836687145	(30, 1810, 71, 1848)
186	2	647	15378.202472952087	2.025093568745259	0.2384961515461521	(66, 119, 94, 148)
187	3	1176	30431.318027210884	2.7302135327363737	0.6228141571287611	(132, 1807, 171, 1847)
188	4	719	18957.987482614742	2.1348010085036773	0.2874848532054321	(176, 1419, 206, 1450)
189	5	732	26013.13387978142	2.1540138659345325	0.4248519213113149	(388, 650, 418, 681)
190	6	912	30230.382675438595	2.404309504613644	0.22405033653912	(397, 1633, 430, 1667)
191	7	1796	45642.44877505568	3.374008095368126	0.2776332402678008	(463, 1652, 510, 1700)
192	8	1017	35580.58800393314	2.538945803922481	0.3805969618518575	(538, 463, 573, 500)
193	9	939	28026.646432374862	2.4396400273147045	0.5147086662589075	(624, 245, 660, 279)
194	10	636	21828.783018867925	2.007804909926515	0.2179137089188798	(634, 1711, 663, 1739)
195	11	479	18876.77661795407	1.7424515488601946	0.1790313965020367	(720, 531, 745, 556)
196	12	714	28423.212885154066	2.1273652457216894	0.1904497007506957	(831, 1286, 861, 1316)
197	13	1203	43301.42394014962	2.7613774105032114	0.3351772801820203	(889, 596, 929, 634)
198	14	981	39293.62895005097	2.49360383850124	0.2603023226828907	(896, 888, 932, 923)
199	15	1529	45080.36429038587	3.1131259873198243	0.5264839868127941	(907, 204, 949, 250)
200	16	727	28811.840440165062	2.14664465560428	0.1771182037040319	(1125, 718, 1155, 748)
201	17	2420	47452.20082644628	3.91652260131938	0.383634242453947	(1148, 1739, 1203, 1795)
202	18	908	34452.62885462555	2.399031101968553	0.225374273159275	(1223, 388, 1256, 422)
203	19	1002	37646.81437125748	2.520152460396818	0.3642455343484695	(1254, 648, 1290, 683)
204	20	936	34122.41132478633	2.4357397210198397	0.4019278750694787	(1265, 208, 1300, 242)
205	21	1048	41970.83683206107	2.5773511654253127	0.327997188020927	(1268, 1457, 1303, 1494)
206	22	624	27325.977564102563	1.988773154242552	0.2836696695644209	(1325, 772, 1353, 800)
207	23	670	24060.68656716418	2.0607739481347656	0.2270719370927256	(1441, 1542, 1471, 1571)
208	24	900	33441.16333333333	2.388439301444847	0.3573374496916321	(1444, 1876, 1479, 1909)
209	25	1101	40770.61580381471	2.641718962395439	0.3468733552448961	(1470, 1618, 1508, 1655)
210	26	1920	46148.14791666667	3.4885388870219307	0.4210908040514561	(1527, 937, 1574, 988)
211	27	1100	35996.83545454546	2.640518999143705	0.45975715682465	(1593, 420, 1631, 458)
212	28	1347	46491.75501113586	2.9219767231631457	0.531221023567712	(1628, 1281, 1669, 1323)
213	29	757	30044.44385733157	2.19048807818196	0.1146247109405017	(1630, 1086, 1661, 1117)
214	30	1132	40769.42756183745	2.678651211140277	0.199403601209795	(1649, 1656, 1686, 1694)
215	31	588	23550.005102040817	1.93055250308517	0.2738254975400882	(1771, 919, 1798, 947)
216	32	1072	34047.72108208955	2.606695767537424	0.3894508853253677	(1884, 260, 1922, 296)
217	33	572	24093.44230769231	1.904105329049896	0.252568226012798	(1906, 1161, 1933, 1188)
218	34	703	22277.660028449503	2.1109143712751863	0.1840734274524726	(1981, 220, 2011, 250)
219	1	801	26105.25343320849	2.2532491304893143	0.3483921052777415	(77, 1884, 109, 1916)
220	2	1329	37339.82468021069	2.90238783155758	0.5644186912088387	(183, 1884, 227, 1922)
221	3	1113	36220.39712488769	2.6560762364	0.245920661769487	(243, 1859, 280, 1897)
222	4	1168	32011.741438356163	2.7209112449344484	0.5285908979754279	(376, 1878, 418, 1913)
223	5	2868	48273.732566248254	4.263659631362144	0.4851883812426588	(487, 552, 550, 612)
224	6	567	22542.975308641977	1.89576492395877	0.3253934187724232	(492, 1006, 520, 1032)
225	7	815	30119.08220858896	2.272855148094908	0.0658407406219916	(656, 1807, 688, 1840)
226	8	430	15386.237209302326	1.6509243833464702	0.2938683343580193	(667, 264, 691, 287)
227	9	556	25028.762589928057	1.877285604553556	0.2825024024978053	(777, 1544, 803, 1571)
228	10	772	32633.374352331608	2.212083947834877	0.2111729811317535	(925, 313, 956, 345)
229	11	874	34986.82036613272	2.3536867929328493	0.2277421552533611	(958, 1596, 991, 1629)
230	12	1164	43242.407216494845	2.716248154541053	0.2863590180653744	(963, 895, 1001, 933)
231	13	834	33896.52877697842	2.299195916314227	0.2291055535797181	(1010, 1630, 1043, 1663)
232	14	390	15968.041025641023	1.5722632292009562	0.1569080829349154	(1031, 1741, 1053, 1763)
233	15	994	33356.25251509054	2.510071810151661	0.2511439499259757	(1343, 903, 1379, 938)
234	16	1142	36540.10420315236	2.6904566945689536	0.4846529727719492	(1465, 51, 1505, 86)
235	17	2673	44328.10961466517	4.116161758381036	0.866356223500895	(1577, 1566, 1619, 1644)
236	18	618	24817.008090614887	1.9791886495206297	0.1142899792523579	(1624, 563, 1653, 591)
237	19	1095	37027.47214611872	2.6345109845349017	0.3739353988574548	(1630, 999, 1668, 1036)
238	20	951	27517.97266035752	2.455179292875622	0.6473277186308083	(1736, 681, 1771, 717)
239	21	699	22905.06294706724	2.104900357996327	0.2683915623308762	(1896, 1905, 1926, 1935)
240	22	772	26240.2707253886	2.212083947834877	0.0893463509416194	(1952, 1592, 1983, 1623)
