# Supplementary material for: Dynamic control of DNA condensation
Source: Nat Commun. 2024 Mar 1;15:1915. doi: 10.1038/s41467-024-46266-z (PMC10907372; doi:10.1038/s41467-024-46266-z)
Supplement: Supplementary file 4 — Source Data [file 41467_2024_46266_MOESM4_ESM.zip › Source Data/Figure 3 and Figures S8-S16/SI Figures S14-S16/16arm_5uM_t=1440min_allMeasurements.csv]

	Label	Areas (pix^2)	Mean Intensity	Equivalent Diameter (micron)	Eccentricity	BBox coords (pix)
0	1	3730	25511.62144772118	4.8623629105656585	0.332384586337173	(58, 1134, 126, 1204)
1	2	907	14281.619625137815	2.397709685673328	0.2670183728999349	(179, 532, 213, 567)
2	3	3696	29320.572510822512	4.840151275018025	0.1572057611495401	(404, 1383, 472, 1451)
3	4	5056	37879.5059335443	5.661043430719796	0.257659036751154	(761, 1057, 842, 1136)
4	5	2954	27991.99458361544	4.327112630382152	0.2489338296161984	(768, 670, 828, 732)
5	6	4193	27049.116384450277	5.1553171203251535	0.7816322077357033	(1028, 1304, 1113, 1372)
6	7	3717	29346.30427764326	4.85388222820812	0.1490130219757541	(1052, 345, 1120, 413)
7	8	1562	17894.21318822023	3.146541534839672	0.3810096489222535	(1332, 280, 1378, 324)
8	9	2477	22971.02018570852	3.962378490095184	0.2120657430244958	(1423, 1320, 1480, 1376)
9	10	4179	23480.380713089256	5.146703384783987	0.2932040905568275	(1523, 1926, 1596, 1997)
10	11	18119	57364.65825928583	10.716675156744174	0.1472544755343544	(1568, 883, 1719, 1035)
11	12	4766	24436.41754091481	5.496294224900502	0.067186470448568	(1649, 20, 1726, 97)
12	1	1845	19019.391869918694	3.419724653858409	0.0828819600438495	(30, 1173, 79, 1221)
13	2	7258	29881.81386056765	6.7826816877290526	0.7639737215913919	(244, 946, 332, 1062)
14	3	2417	24069.47331402565	3.914094251844637	0.1791457078557766	(285, 700, 340, 756)
15	4	918	11890.730936819173	2.41220545199203	0.7282413969709143	(490, 1001, 524, 1039)
16	5	986	12765.024340770791	2.499950511628567	0.2369798116601999	(641, 230, 676, 266)
17	6	955	15129.038743455498	2.460337238251759	0.3811382479412077	(668, 1525, 704, 1559)
18	7	6262	32266.77786649633	6.3001296337500445	0.8438518542583686	(937, 558, 1016, 671)
19	8	1905	13968.19842519685	3.4748850620779925	0.664368620991515	(1307, 1660, 1354, 1716)
20	9	7779	38631.70150404936	7.021903226169694	0.1050000472653728	(1764, 567, 1864, 666)
21	1	2261	20891.062804068995	3.785674199870383	0.1725725301382641	(246, 1428, 299, 1482)
22	2	29037	50278.43819953852	13.566531464063464	0.8954835214757715	(780, 440, 942, 743)
23	3	542	9590.0184501845	1.8535000299145763	0.2691909421070768	(795, 977, 821, 1004)
24	4	6021	38265.01644245142	6.177706448580386	0.1942233890405437	(1012, 417, 1101, 505)
25	5	33058	54171.85253191361	14.475422275316545	0.8567210666745729	(1111, 479, 1275, 777)
26	6	6351	22268.241064399303	6.344742637828846	0.8879030842585367	(1238, 41, 1306, 172)
27	7	1857	15281.333871836296	3.430827685194372	0.2032001399229239	(1609, 900, 1658, 949)
28	8	4571	25821.0494421352	5.382680036536251	0.1541620664245664	(1696, 1397, 1772, 1473)
29	1	910	12829.283516483516	2.4016717534030283	0.3805169434764244	(73, 698, 106, 732)
30	2	2891	24322.207194742303	4.280721756344916	0.1426853735209119	(445, 1706, 505, 1766)
31	3	586	9572.431740614336	1.9272664538892617	0.1155646946272367	(798, 1672, 825, 1700)
32	4	2174	24180.81002759889	3.7121261282744578	0.1521585455289094	(848, 1130, 900, 1183)
33	5	1918	20377.429092805007	3.486721466274972	0.4949601618328696	(1200, 1004, 1248, 1055)
34	6	519	9878.793834296725	1.813746690625732	0.1522489942895196	(1244, 1151, 1270, 1177)
35	7	3696	30341.222943722943	4.840151275018025	0.3633952808157563	(1500, 943, 1570, 1010)
36	1	5894	39190.676111299625	6.11220652071368	0.1511646094718541	(429, 381, 516, 467)
37	2	659	9983.081942336874	2.0437871365341747	0.2971639446754548	(438, 1905, 467, 1934)
38	3	1851	17232.676391139925	3.425280668332391	0.7331193163670069	(587, 400, 647, 444)
39	4	3981	31755.683496608894	5.023299157493605	0.1416654094218677	(978, 1609, 1048, 1680)
40	5	1532	15777.706919060052	3.1161785711425973	0.1798497881073177	(1393, 472, 1437, 516)
41	6	4576	23205.37631118881	5.385623161058496	0.7274478048173173	(1686, 748, 1770, 827)
42	1	14091	53810.541622312114	9.450697481762177	0.217227785871038	(371, 604, 506, 736)
43	2	4196	29064.69184938036	5.157161049011357	0.1744477473034282	(1060, 1087, 1132, 1160)
44	3	1819	17058.0824628917	3.39554353981026	0.1728864956554377	(1297, 141, 1345, 189)
45	4	3095	14456.96704361874	4.429179496155047	0.5821889389922508	(1417, 400, 1479, 473)
46	5	41899	56039.88281343231	16.296516587188584	0.5083985640278937	(1551, 887, 1822, 1140)
47	1	2792	17423.85100286533	4.206788335845912	0.6826211025793635	(317, 1837, 386, 1892)
48	2	2055	21410.535279805357	3.6090995983440473	0.1712042708890871	(519, 744, 570, 796)
49	3	3765	28638.83532536521	4.885122339765017	0.3078748533806032	(713, 405, 783, 473)
50	4	4201	33121.35800999762	5.16023279926824	0.184728305478585	(733, 637, 806, 709)
51	5	2386	23331.448868398995	3.8889125186431728	0.2080177335948952	(792, 1306, 847, 1361)
52	6	3067	23695.08803390936	4.409098915744455	0.0905252019249808	(917, 186, 980, 248)
53	7	3222	26075.094040968343	4.519139234648246	0.1251895019428007	(982, 270, 1045, 334)
54	8	3404	26990.677732079905	4.64502151387439	0.2422957307450933	(1535, 1506, 1602, 1572)
55	1	10084	23182.307715192383	7.994832561639435	0.6988766732131467	(35, 863, 162, 979)
56	2	2115	15877.270449172576	3.661408116724073	0.668732494367454	(63, 1470, 114, 1525)
57	3	1520	15004.263815789474	3.103950223498948	0.3221310392725505	(187, 581, 230, 626)
58	4	4636	32677.47260569457	5.420816019694402	0.1644809171230502	(1223, 847, 1299, 924)
59	5	9669	34874.93339538732	7.828593343681461	0.8208961571259199	(1427, 269, 1526, 418)
60	6	6238	20062.552100032062	6.288044974988424	0.8401522256715251	(1910, 795, 1995, 905)
