# Supplementary material for: Dynamic control of DNA condensation
Source: Nat Commun. 2024 Mar 1;15:1915. doi: 10.1038/s41467-024-46266-z (PMC10907372; doi:10.1038/s41467-024-46266-z)
Supplement: Supplementary file 4 — Source Data [file 41467_2024_46266_MOESM4_ESM.zip › Source Data/Figure 3 and Figures S8-S16/SI Figures S14-S16/16arm_2p5uM_t=360min_allMeasurements.csv]

	Label	Areas (pix^2)	Mean Intensity	Equivalent Diameter (micron)	Eccentricity	BBox coords (pix)
0	1	1572	30565.868956743	3.1565976216297864	0.1379030164857171	(231, 1222, 276, 1267)
1	2	11076	57108.86827374504	8.378850231260056	0.5535670366747852	(503, 1002, 616, 1128)
2	3	3934	52528.74097610574	4.993558383353509	0.1754918820477823	(514, 281, 585, 351)
3	4	2462	36894.28919577579	3.950362758932089	0.186141861313165	(853, 1971, 909, 2027)
4	5	1173	23987.80136402387	2.726728893750632	0.1627812132367725	(1241, 348, 1280, 386)
5	6	2317	38367.776435045314	3.832268866904692	0.1666624554870943	(1406, 984, 1460, 1039)
6	7	2013	34541.44311972181	3.572027893263872	0.1647598894270962	(1416, 1398, 1466, 1449)
7	8	3915	39788.3282247765	4.981485118976631	0.1975378357623563	(1738, 237, 1807, 307)
8	9	3752	38814.92217484009	4.876681236839386	0.1773012673353838	(1819, 1199, 1888, 1268)
9	10	1269	20096.43262411348	2.836114531948199	0.161612704983691	(1982, 1099, 2022, 1139)
10	1	5307	39457.988505747126	5.799859832455192	0.215196765619495	(559, 1491, 641, 1574)
11	2	1045	18470.55215311005	2.573659564821449	0.3702838821112795	(899, 1469, 936, 1504)
12	3	4801	39946.01437200583	5.516438833804042	0.1580143778076598	(1201, 1421, 1279, 1500)
13	4	841	12836.780023781212	2.308824658063352	0.2973888892526296	(1252, 111, 1284, 145)
14	5	753	13926.166002656042	2.1846931260234803	0.2151722601316028	(1309, 1030, 1341, 1061)
15	6	994	17210.824949698188	2.510071810151661	0.164976259021059	(1480, 631, 1515, 667)
16	7	597	11754.192629815743	1.9452710325646856	0.252783016817916	(1578, 1861, 1606, 1889)
17	8	2875	27158.610086956523	4.268859671175958	0.1882432144992236	(1778, 370, 1838, 431)
18	9	705	13104.242553191489	2.113914961803724	0.1868862945321054	(1870, 316, 1900, 347)
19	1	1105	24021.895022624434	2.646513374620027	0.1479530840656181	(284, 1338, 322, 1375)
20	2	3874	48282.801755291686	4.9553320616800605	0.1771308638467192	(314, 906, 383, 976)
21	3	2733	36947.057446030005	4.162102486436899	0.1644004341094218	(416, 1530, 475, 1589)
22	4	4580	53253.033187772926	5.387976503168213	0.0946327032637084	(676, 826, 752, 902)
23	5	2742	40421.7636761488	4.168949931406118	0.1461308329660008	(712, 1449, 771, 1508)
24	6	5903	54527.9698458411	6.116871338750038	0.151458427731035	(1066, 453, 1152, 539)
25	7	1286	25272.96811819596	2.855048159457335	0.1725547024748177	(1675, 1517, 1715, 1557)
26	1	3989	37773.89044873402	5.028343898064457	0.1136851816036179	(77, 1677, 148, 1748)
27	2	709	14576.019746121296	2.11990340145505	0.5743439824596194	(245, 1424, 274, 1455)
28	3	4141	39876.8647669645	5.123250243370703	0.1682609048503107	(369, 1828, 441, 1901)
29	4	4924	53370.4530869212	5.586656589975358	0.226159113288326	(426, 17, 504, 96)
30	5	3300	37233.67696969697	4.573513064867817	0.120075062153274	(500, 1772, 565, 1837)
31	6	3388	46456.47343565525	4.63409203634366	0.1784047196108704	(758, 1062, 823, 1128)
32	7	1207	27367.847555923778	2.765964419330168	0.1564106386326366	(780, 1202, 819, 1242)
33	8	4865	32583.49003083248	5.5530857061016174	0.8228589263683216	(1109, 1857, 1190, 1951)
34	9	3456	48915.01793981482	4.680366056119498	0.095079874174738	(1337, 1304, 1404, 1370)
35	10	2478	38133.0	3.9631782435577834	0.11985745429473	(1469, 1460, 1525, 1516)
36	11	2241	36601.95582329317	3.768893646516045	0.2057919368029097	(1650, 995, 1703, 1049)
37	12	1559	25314.182809493264	3.143518435789571	0.1117134755510381	(1760, 1549, 1804, 1593)
38	1	498	14611.849397590362	1.77667350334826	0.1333091178657658	(435, 911, 460, 936)
39	2	3477	38591.431406384814	4.694564382296999	0.1295965693805517	(499, 1861, 565, 1927)
40	3	8978	55537.66662953887	7.5436712650517	0.4130636746449864	(506, 1291, 608, 1402)
41	4	2593	39804.61588893174	4.054097717852574	0.3578763715300914	(750, 1351, 810, 1407)
42	5	1979	31785.504295098533	3.5417332707685945	0.1460469172191549	(764, 1673, 815, 1723)
43	6	760	19104.302631578947	2.194824251501606	0.0792042355466858	(1190, 176, 1221, 207)
44	7	4839	52511.45319280843	5.538227160549689	0.1404886178533817	(1457, 608, 1535, 686)
45	8	705	14767.98439716312	2.113914961803724	0.2070776697884247	(1505, 388, 1535, 418)
46	9	5571	53105.24465984563	5.942367862770572	0.124417580361027	(1635, 1156, 1718, 1239)
47	10	395	10260.564556962025	1.5823097418335108	0.2675265491458707	(1745, 770, 1767, 793)
48	1	11585	54977.05196374622	8.569213694454984	0.6460833377309066	(108, 716, 247, 829)
49	2	946	22687.57928118393	2.4487165828166866	0.2432204201052003	(513, 1280, 547, 1315)
50	3	1229	28109.72416598861	2.7910582187939483	0.1567011997231094	(578, 423, 618, 462)
51	4	3522	43110.78733674049	4.724845696355164	0.366082540745609	(731, 105, 796, 173)
52	5	6603	55134.24564591852	6.469394019794707	0.2051655634941541	(791, 33, 884, 124)
53	6	5444	52132.49099926525	5.874244411284881	0.1519709144224656	(1484, 322, 1567, 406)
54	7	1783	31124.263600673024	3.361774864395255	0.1634997190563647	(1555, 739, 1602, 786)
55	8	2071	29132.118300338	3.6231223790840086	0.1471438737291889	(1774, 1791, 1825, 1842)
56	1	4537	39485.05179634119	5.362623953508205	0.8132263263383361	(133, 917, 230, 978)
57	2	1581	26672.16129032258	3.165620787119912	0.2039195130800518	(198, 488, 243, 532)
58	3	986	25327.92190669371	2.499950511628567	0.2806473551605239	(218, 992, 254, 1027)
59	4	742	12997.27088948787	2.1686771657039823	0.3209892683564353	(286, 1961, 318, 1992)
60	5	8909	55579.52789314176	7.514627086273417	0.1088490294807473	(304, 646, 410, 752)
61	6	4558	49486.51623519087	5.375020370844745	0.1573825137582262	(306, 1041, 381, 1117)
62	7	1602	26963.78714107366	3.186575479743372	0.1617352948163691	(462, 271, 507, 316)
63	8	1630	29440.252760736195	3.214302575745329	0.0978775862210828	(555, 1346, 601, 1391)
64	9	3841	48609.74121322572	4.934181352967196	0.1007783875964614	(658, 1480, 728, 1550)
65	10	1436	30730.001392757666	3.0169643201296084	0.1736666742046433	(898, 1115, 941, 1157)
66	11	3609	45791.69465225824	4.782845973864542	0.4741560478813001	(902, 219, 971, 285)
67	12	6545	54144.78120702827	6.44091813950397	0.0787774478949967	(1104, 1602, 1196, 1693)
68	13	2905	42655.89018932874	4.29107418199865	0.0450830275131086	(1337, 1700, 1398, 1760)
69	14	855	24730.315789473683	2.3279626676242104	0.2739484127760782	(1549, 665, 1582, 698)
70	15	1575	25303.76253968254	3.15960820659795	0.1826152083368554	(1909, 1492, 1954, 1536)
71	1	4043	41673.484788523376	5.0622644039010085	0.1332889081039712	(15, 450, 87, 522)
72	2	2216	29274.62184115524	3.747812299559564	0.1919089514853305	(124, 1396, 177, 1448)
73	3	2235	26527.173154362416	3.763844891876449	0.8323111573174964	(538, 1576, 599, 1634)
74	4	953	22325.36831059811	2.4577596186459667	0.1153245990167011	(791, 516, 826, 551)
75	5	1838	32693.042437431992	3.4132312063676085	0.1797948335469379	(914, 41, 963, 89)
76	6	5444	53116.96509919177	5.874244411284881	0.0418974161947918	(954, 1293, 1037, 1376)
77	7	2913	45685.45382766907	4.296978655630196	0.1396242361113974	(1231, 888, 1292, 949)
78	8	5528	53289.2263024602	5.919390229114458	0.1131855833705239	(1306, 692, 1390, 777)
79	9	2276	34464.7341827768	3.798210962963445	0.1737103489501679	(1508, 222, 1561, 276)
80	10	4066	50791.48622725037	5.076643201776227	0.1937359170100585	(1572, 953, 1643, 1025)
81	11	1267	26532.284135753747	2.8338787298411745	0.2002305034091127	(1637, 1652, 1677, 1692)
82	12	813	22670.270602706027	2.270064655762034	0.1899145541565925	(1653, 708, 1686, 740)
83	13	2174	34828.94940202392	3.7121261282744578	0.1247497423903901	(1655, 1327, 1707, 1380)
84	14	948	19519.680379746835	2.4513037114651777	0.1520202632447262	(1814, 654, 1849, 689)
