# Supplementary material for: Dynamic control of DNA condensation
Source: Nat Commun. 2024 Mar 1;15:1915. doi: 10.1038/s41467-024-46266-z (PMC10907372; doi:10.1038/s41467-024-46266-z)
Supplement: Supplementary file 4 — Source Data [file 41467_2024_46266_MOESM4_ESM.zip › Source Data/Figure 3 and Figures S8-S16/SI Figures S14-S16/16arm_1uM_t=0min_allMeasurements.csv]

	Label	Areas (pix^2)	Mean Intensity	Equivalent Diameter (micron)	Eccentricity	BBox coords (pix)
0	1	288	17415.305555555555	1.3511053012032894	0.4747248063853125	(0, 625, 18, 645)
1	2	315	16985.663492063493	1.413019746443843	0.3489518276234899	(40, 1361, 61, 1381)
2	3	298	14307.872483221476	1.3743618334875491	0.3195775068263162	(41, 1882, 60, 1902)
3	4	302	16490.33774834437	1.3835549917189085	0.3096248474370742	(45, 486, 65, 506)
4	5	353	16132.099150141645	1.4958233447132725	0.4080983369618463	(76, 1866, 97, 1888)
5	6	279	15530.867383512545	1.3298267225367253	0.2529888862251491	(84, 1727, 103, 1746)
6	7	329	17740.59574468085	1.444078835801875	0.451897831187978	(101, 399, 122, 420)
7	8	341	17627.961876832844	1.4701787582807917	0.1568809537686855	(104, 251, 125, 272)
8	9	284	13798.848591549297	1.341689818541	0.0752738724085511	(104, 1937, 123, 1956)
9	10	316	16258.911392405063	1.415260857679949	0.3368951817415387	(145, 1594, 166, 1614)
10	11	275	17865.654545454545	1.3202594995718524	0.2548757136776413	(147, 465, 166, 484)
11	12	353	19113.1671388102	1.4958233447132725	0.3505800090081289	(150, 718, 172, 739)
12	13	324	18016.422839506173	1.4330635808669083	0.2900485566703998	(179, 1208, 200, 1228)
13	14	290	18114.06206896552	1.355788522528922	0.3111717409951934	(187, 499, 206, 519)
14	15	304	18749.11842105263	1.3881287397038624	0.269480652973095	(194, 943, 214, 963)
15	16	341	19616.99706744868	1.4701787582807917	0.2131262073554795	(219, 494, 240, 515)
16	17	357	21300.501400560224	1.5042743913103926	0.3869332770479289	(225, 825, 247, 847)
17	18	343	17429.268221574344	1.47448382974571	0.2865546791497723	(232, 1627, 253, 1648)
18	19	113	25128.70796460177	0.8463152679741606	0.0	(238, 626, 251, 639)
19	20	336	18625.78869047619	1.4593605188904617	0.3181326998686494	(253, 462, 274, 482)
20	21	343	18549.17201166181	1.47448382974571	0.2713597654064088	(282, 509, 304, 530)
21	22	359	20423.72701949861	1.5084821600648042	0.2325345721911316	(295, 1096, 316, 1117)
22	23	309	18805.864077669903	1.3994977153234824	0.2367670203759783	(311, 617, 331, 637)
23	24	322	20654.10559006211	1.4286336983025287	0.1114626221560964	(321, 517, 342, 537)
24	25	347	20343.838616714696	1.4830564823851538	0.2465987531392124	(343, 1400, 364, 1421)
25	26	292	16438.085616438355	1.3604556224672242	0.2806833783495689	(353, 1722, 372, 1742)
26	27	469	17006.560767590618	1.7241671861271646	0.6600078598202247	(372, 1956, 394, 1983)
27	28	601	21430.599001663893	1.951776973913344	0.7514282220726753	(390, 623, 423, 647)
28	29	113	25271.778761061945	0.8463152679741606	0.0	(441, 362, 454, 375)
29	30	318	20149.51572327044	1.419732467108684	0.2278469458260992	(458, 378, 478, 399)
30	31	271	16994.273062730626	1.3106224400820656	0.3246867590115171	(466, 1637, 485, 1655)
31	32	306	18919.10784313725	1.3926874670482816	0.1743709628377951	(482, 1556, 502, 1576)
32	33	332	18471.28012048193	1.450647840908739	0.321066423759899	(491, 1683, 511, 1704)
33	34	113	31479.681415929204	0.8463152679741606	0.0	(493, 722, 506, 735)
34	35	278	17492.96402877698	1.3274413812037074	0.3184126138777298	(604, 1635, 623, 1655)
35	36	282	19665.48581560284	1.3369572118415218	0.1525147032257883	(630, 777, 649, 796)
36	37	113	36465.33628318584	0.8463152679741606	0.0	(635, 1571, 648, 1584)
37	38	286	19221.895104895106	1.346405790264624	0.2593635152958792	(645, 864, 664, 883)
38	39	284	16996.066901408452	1.341689818541	0.3421908131533874	(693, 1836, 712, 1855)
39	40	362	21051.486187845305	1.514771897533112	0.3527948898000146	(718, 1659, 739, 1681)
40	41	113	27883.088495575223	0.8463152679741606	0.0	(722, 1743, 735, 1756)
41	42	113	36407.02654867257	0.8463152679741606	0.0	(736, 354, 749, 367)
42	43	264	17642.829545454544	1.2935848408053214	0.2645578799672907	(736, 1695, 755, 1713)
43	44	269	17900.918215613383	1.3057772388754303	0.2250627266560837	(765, 1583, 784, 1602)
44	45	322	19717.08385093168	1.4286336983025287	0.2877900018304907	(794, 1438, 814, 1459)
45	46	300	18761.59333333333	1.3789660736322642	0.2960463793089042	(830, 30, 850, 50)
46	47	302	18435.6821192053	1.3835549917189085	0.2684974943471033	(838, 1661, 858, 1681)
47	48	271	19568.09594095941	1.3106224400820656	0.3246867590115171	(843, 322, 862, 340)
48	49	265	17641.81509433962	1.2960324964298124	0.0948259604044562	(857, 1757, 876, 1776)
49	50	113	30095.24778761062	0.8463152679741606	0.0	(861, 1881, 874, 1894)
50	51	276	19166.155797101448	1.3226577931008765	0.3721768739618534	(881, 1240, 900, 1259)
51	52	288	19404.663194444445	1.3511053012032894	0.2170976822110156	(888, 1700, 907, 1720)
52	53	264	19807.70075757576	1.2935848408053214	0.2733633735750946	(893, 51, 912, 69)
53	54	302	20246.72185430464	1.3835549917189085	0.2355975748524209	(897, 1569, 917, 1589)
54	55	389	21750.408740359897	1.570246213323457	0.2987118613473275	(903, 795, 926, 817)
55	56	322	20951.35714285714	1.4286336983025287	0.2678220664088551	(907, 1174, 928, 1194)
56	57	113	32383.442477876102	0.8463152679741606	0.0	(940, 1546, 953, 1559)
57	58	313	20466.72523961661	1.4085268264959308	0.1627856998806652	(941, 898, 961, 918)
58	59	294	20665.697278911564	1.3651067663681868	0.2720589280327111	(945, 751, 964, 771)
59	60	508	19876.950787401576	1.7944229300550654	0.7103644390189879	(970, 16, 1000, 38)
60	61	296	20451.912162162163	1.3697421167744432	0.2694848728850705	(971, 156, 991, 176)
61	62	347	21549.78386167147	1.4830564823851538	0.3511451500772873	(978, 511, 999, 532)
62	63	306	21646.993464052288	1.3926874670482816	0.1714136781187838	(995, 883, 1015, 903)
63	64	337	20403.47774480712	1.461530572905336	0.395589604030934	(1005, 97, 1026, 118)
64	65	300	20682.98	1.3789660736322642	0.2286387541021195	(1023, 821, 1042, 841)
65	66	480	21134.3	1.7442694435109654	0.5297039376214979	(1042, 1348, 1066, 1374)
66	67	332	20884.41265060241	1.450647840908739	0.3668837588223833	(1061, 967, 1081, 988)
67	68	304	18377.348684210527	1.3881287397038624	0.2167094194239167	(1074, 29, 1094, 49)
68	69	386	23466.800518134714	1.564179560067951	0.4997006177512511	(1086, 315, 1109, 336)
69	70	328	19910.073170731703	1.441882516909799	0.3222200910156876	(1107, 142, 1127, 163)
70	71	113	22346.24778761062	0.8463152679741606	0.0	(1125, 1789, 1138, 1802)
71	72	113	27741.575221238934	0.8463152679741606	0.0	(1148, 172, 1161, 185)
72	73	270	19765.892592592598	1.308202082633224	0.2290829785635565	(1151, 576, 1170, 595)
73	74	113	26149.902654867252	0.8463152679741606	0.0	(1161, 1628, 1174, 1641)
74	75	294	19632.462585034013	1.3651067663681868	0.272058928032712	(1172, 1005, 1192, 1024)
75	76	308	21079.415584415583	1.3972313207750835	0.1808178131974614	(1178, 1138, 1198, 1158)
76	77	113	27754.398230088496	0.8463152679741606	0.0	(1247, 611, 1260, 624)
77	78	314	19826.178343949046	1.41077507505607	0.2573622178281231	(1261, 1833, 1281, 1853)
78	79	266	19634.7030075188	1.2984755381765398	0.2952152953425839	(1262, 1250, 1280, 1269)
79	80	113	25722.893805309734	0.8463152679741606	0.0	(1276, 2035, 1289, 2048)
80	81	304	20058.740131578947	1.3881287397038624	0.2632565175878477	(1353, 588, 1373, 608)
81	82	271	19694.37638376384	1.3106224400820656	0.3246867590115168	(1359, 831, 1377, 850)
82	83	304	20100.54605263158	1.3881287397038624	0.0849223799987875	(1395, 433, 1415, 453)
83	84	302	19717.92052980133	1.3835549917189085	0.2414608787262417	(1405, 452, 1425, 472)
84	85	320	20861.38125	1.4241900368434108	0.177376811786887	(1444, 1402, 1465, 1422)
85	86	296	19246.391891891893	1.3697421167744432	0.2816636985326714	(1445, 324, 1464, 344)
86	87	328	20050.564024390245	1.441882516909799	0.2234863824786558	(1452, 1319, 1473, 1339)
87	88	301	16559.14285714286	1.38126243837641	0.3351469227400645	(1491, 1978, 1512, 1997)
88	89	294	17782.095238095237	1.3651067663681868	0.2942830304487967	(1512, 20, 1531, 40)
89	90	312	19908.910256410258	1.406274983606668	0.1533117641138793	(1524, 311, 1544, 331)
90	91	286	17996.88111888112	1.346405790264624	0.3645299470400967	(1534, 1548, 1553, 1568)
91	92	296	17164.18918918919	1.3697421167744432	0.1070724846703891	(1557, 1719, 1576, 1739)
92	93	360	21029.87222222222	1.510581649125442	0.2791094754220977	(1571, 985, 1593, 1006)
93	94	311	18290.49196141479	1.4040195290939412	0.2989973584178698	(1581, 1882, 1601, 1902)
94	95	278	18481.5035971223	1.3274413812037074	0.1681933116869204	(1588, 1522, 1607, 1541)
95	96	304	18992.759868421053	1.3881287397038624	0.2167094194239167	(1610, 566, 1630, 586)
96	97	275	15588.912727272727	1.3202594995718524	0.4268295200033524	(1615, 2031, 1634, 2048)
97	98	290	18735.48965517241	1.355788522528922	0.1567360027321533	(1619, 613, 1639, 633)
98	99	289	18482.1937716263	1.3534489374854135	0.2999092341823431	(1646, 666, 1666, 686)
99	100	284	18768.83098591549	1.341689818541	0.2098698663368617	(1694, 468, 1714, 487)
100	101	330	19660.31515151515	1.4462718193519717	0.3082985763961721	(1698, 517, 1719, 537)
101	102	113	27309.71681415929	0.8463152679741606	0.0	(1705, 1079, 1718, 1092)
102	103	279	16733.304659498208	1.3298267225367253	0.2529888862251491	(1712, 1860, 1731, 1879)
103	104	314	20466.496815286624	1.41077507505607	0.1628432495451582	(1770, 886, 1790, 906)
104	105	321	18674.566978193143	1.426413597973883	0.2546455651042163	(1773, 1665, 1793, 1686)
105	106	310	19160.6935483871	1.4017604455242731	0.2364781151408558	(1785, 1603, 1805, 1623)
106	107	318	18137.110062893084	1.419732467108684	0.3560043549662808	(1787, 243, 1808, 263)
107	108	294	14927.673469387755	1.3651067663681868	0.4655024328536893	(1814, 2030, 1834, 2048)
108	109	331	18533.5498489426	1.4484614827093	0.1462515550086258	(1843, 397, 1864, 418)
109	110	319	16024.921630094044	1.4219629986758702	0.407976927339828	(1845, 40, 1865, 62)
110	111	263	16613.498098859316	1.2911325450628863	0.1859377541911454	(1860, 1434, 1879, 1453)
111	112	326	19006.815950920245	1.4374798119238446	0.3180357313014051	(1867, 399, 1887, 420)
112	113	328	17618.408536585364	1.441882516909799	0.2059567767311304	(1877, 130, 1897, 151)
113	114	253	17154.292490118576	1.266348425399953	0.2884170070699136	(1879, 666, 1897, 685)
114	115	278	17415.712230215828	1.3274413812037074	0.3126191124943511	(1894, 1031, 1914, 1050)
115	116	258	15145.116279069767	1.2788005285097257	0.2832930532485679	(1945, 1695, 1963, 1714)
116	117	286	16989.653846153848	1.346405790264624	0.1999445483856074	(1961, 341, 1981, 361)
117	118	310	17797.045161290323	1.4017604455242731	0.2644871964385568	(1965, 1502, 1985, 1522)
118	119	331	16511.280966767372	1.4484614827093	0.2716496294660961	(1988, 1808, 2009, 1828)
119	120	260	15686.75	1.2837475509609664	0.5938004017901761	(2032, 149, 2048, 169)
120	121	244	17188.303278688523	1.2436204853354889	0.5709616134173282	(2032, 825, 2048, 844)
121	1	283	13168.932862190812	1.3393256055701386	0.2541970282060669	(0, 1874, 18, 1894)
122	2	338	15318.736686390532	1.463697409636897	0.3835704263709679	(10, 68, 32, 89)
123	3	331	17487.099697885198	1.4484614827093	0.2383838817902135	(20, 267, 41, 288)
124	4	292	14054.15410958904	1.3604556224672242	0.281479389246876	(102, 1792, 121, 1812)
125	5	326	18506.944785276075	1.4374798119238446	0.1938512212280478	(132, 1440, 153, 1460)
126	6	271	16766.044280442806	1.3106224400820656	0.1741079135543138	(154, 899, 173, 918)
127	7	282	17264.542553191488	1.3369572118415218	0.152514703225788	(159, 584, 178, 603)
128	8	308	16273.2987012987	1.3972313207750835	0.3165591346915373	(162, 86, 181, 106)
129	9	286	17524.783216783217	1.346405790264624	0.2593635152958792	(179, 758, 198, 777)
130	10	279	17768.584229390683	1.3298267225367253	0.2529888862251491	(206, 661, 225, 680)
131	11	348	20196.954022988502	1.4851919139913834	0.1357661452969207	(263, 546, 284, 568)
132	12	310	17825.151612903224	1.4017604455242731	0.2364781151408558	(267, 1489, 287, 1509)
133	13	334	17679.81736526946	1.4550107014090006	0.3024776812889295	(273, 520, 294, 541)
134	14	282	17480.59574468085	1.3369572118415218	0.2250962630855795	(290, 1206, 310, 1225)
135	15	294	16164.21768707483	1.3651067663681868	0.2503394881720576	(310, 1718, 330, 1738)
136	16	330	17939.984848484848	1.4462718193519717	0.1518929197648776	(317, 1497, 338, 1518)
137	17	351	16504.874643874642	1.4915798656819137	0.2271114138866801	(327, 1657, 348, 1678)
138	18	324	16669.061728395063	1.4330635808669083	0.292539270466885	(362, 80, 382, 101)
139	19	326	18582.039877300613	1.4374798119238446	0.2897098800993209	(387, 1427, 407, 1448)
140	20	281	17861.978647686832	1.3345846150972571	0.1920149733759217	(399, 339, 418, 358)
141	21	372	20345.56989247312	1.535551632464272	0.4297735231767251	(451, 1073, 472, 1095)
142	22	295	18733.46440677966	1.3674264057070749	0.0461267857052488	(476, 269, 495, 288)
143	23	418	19681.514354066985	1.627725229342708	0.3890074818765655	(485, 410, 509, 432)
144	24	113	30866.70796460177	0.8463152679741606	0.0	(499, 679, 512, 692)
145	25	375	19246.144	1.5417309396538617	0.389933338323892	(499, 1055, 522, 1076)
146	26	350	19148.51428571429	1.4894535925187176	0.399171768863287	(515, 1491, 537, 1511)
147	27	325	18666.184615384616	1.435273394948798	0.2893372065551186	(518, 230, 538, 250)
148	28	300	19116.31	1.3789660736322642	0.1538483885696533	(520, 404, 540, 424)
149	29	332	16157.7921686747	1.450647840908739	0.321066423759899	(573, 1966, 593, 1987)
150	30	350	20711.34857142857	1.4894535925187176	0.292771481296084	(580, 1162, 601, 1184)
151	31	273	18185.5347985348	1.3154497950618234	0.2238116910273477	(595, 1459, 614, 1478)
152	32	360	19088.83055555556	1.510581649125442	0.2333494271712362	(653, 1726, 674, 1748)
153	33	329	20714.510638297877	1.444078835801875	0.4046323328951171	(659, 550, 680, 571)
154	34	262	17981.3893129771	1.2886755827126564	0.283590329440864	(659, 707, 678, 726)
155	35	113	24982.54867256637	0.8463152679741606	0.0	(665, 1694, 678, 1707)
156	36	359	20203.116991643456	1.5084821600648042	0.4683573968845697	(688, 800, 710, 821)
157	37	267	18600.101123595505	1.3009139920392956	0.257570387676336	(717, 608, 736, 627)
158	38	364	18311.68681318681	1.5189505865687636	0.2673593429998279	(723, 129, 745, 150)
159	39	309	19076.533980582524	1.3994977153234824	0.3177232070905565	(737, 1140, 757, 1159)
160	40	341	18824.715542521997	1.4701787582807917	0.4010474076657095	(737, 1333, 758, 1355)
161	41	254	18801.84251968504	1.2688486221585706	0.2733290645992569	(758, 754, 776, 773)
162	42	306	19263.82679738562	1.3926874670482816	0.2463335634004819	(760, 504, 780, 524)
163	43	349	20634.223495702005	1.4873242796465576	0.2090092189397453	(761, 232, 782, 253)
164	44	267	17113.685393258427	1.3009139920392956	0.179889859169198	(816, 1692, 835, 1711)
165	45	282	16905.507092198583	1.3369572118415218	0.1707599230889646	(823, 1783, 842, 1802)
166	46	316	19826.439873417723	1.415260857679949	0.1731179409175333	(828, 441, 849, 462)
167	47	328	19955.14024390244	1.441882516909799	0.2059567767311302	(837, 1018, 858, 1038)
168	48	257	18279.23346303502	1.2763198267973397	0.2677476767196169	(850, 975, 868, 994)
169	49	385	19183.87792207792	1.5621521067724504	0.3692846862221961	(865, 1894, 887, 1916)
170	50	310	19250.87419354839	1.4017604455242731	0.3191600979950342	(871, 818, 891, 838)
171	51	304	17538.730263157893	1.3881287397038624	0.27710722067297	(892, 1818, 912, 1838)
172	52	338	18737.168639053256	1.463697409636897	0.2118700302564017	(901, 1966, 922, 1988)
173	53	353	19430.028328611897	1.4958233447132725	0.139944101964336	(910, 239, 931, 260)
174	54	264	19630.799242424244	1.2935848408053214	0.2645578799672894	(911, 914, 929, 933)
175	55	313	17679.715654952077	1.4085268264959308	0.2498636502362608	(925, 1868, 946, 1889)
176	56	316	20854.490506329115	1.415260857679949	0.2139696109447127	(939, 765, 959, 785)
177	57	368	19549.315217391304	1.5272736657850945	0.1756107094088318	(940, 238, 961, 260)
178	58	382	20487.33769633508	1.5560538970007811	0.2800667715608664	(964, 240, 986, 262)
179	59	113	24377.58407079646	0.8463152679741606	0.0	(997, 469, 1010, 482)
180	60	290	16959.989655172412	1.355788522528922	0.3228049341529981	(1012, 1908, 1031, 1928)
181	61	295	19294.884745762716	1.3674264057070749	0.2356104562607029	(1021, 996, 1041, 1016)
182	62	326	16696.340490797545	1.4374798119238446	0.3105821879092091	(1024, 1954, 1044, 1975)
183	63	113	30561.2389380531	0.8463152679741606	0.0	(1030, 497, 1043, 510)
184	64	273	18803.04761904762	1.3154497950618234	0.0580912866723478	(1033, 317, 1052, 336)
185	65	113	23835.0796460177	0.8463152679741606	0.0	(1061, 1607, 1074, 1620)
186	66	311	19385.556270096466	1.4040195290939412	0.3969374469556086	(1093, 1012, 1112, 1033)
187	67	277	18744.50180505415	1.325051745816458	0.2814776943780345	(1113, 307, 1132, 326)
188	68	96	28808.78125	0.7800610093532497	0.5945635578916352	(1114, 2038, 1127, 2048)
189	69	439	22742.26423690205	1.6681120293597749	0.3003344765153753	(1161, 124, 1185, 148)
190	70	366	19390.11475409836	1.5231178113721588	0.2992587166722029	(1196, 155, 1218, 176)
191	71	333	20724.42942942943	1.452830908872037	0.2186811203733802	(1240, 295, 1261, 316)
192	72	284	18474.281690140844	1.341689818541	0.2938364072993389	(1243, 752, 1262, 772)
193	73	113	31388.29203539823	0.8463152679741606	0.0	(1251, 890, 1264, 903)
194	74	284	17645.964788732395	1.341689818541	0.2938364072993392	(1253, 1714, 1272, 1734)
195	75	295	18613.481355932203	1.3674264057070749	0.0461267857052476	(1259, 1221, 1278, 1240)
196	76	361	19645.8864265928	1.5126782242484034	0.330273090809897	(1276, 1281, 1297, 1303)
197	77	409	22400.76283618582	1.610106517989387	0.4701202789154705	(1283, 159, 1306, 182)
198	78	290	19933.972413793104	1.355788522528922	0.3139844797026514	(1285, 1013, 1305, 1032)
199	79	348	20465.40229885057	1.4851919139913834	0.1652335305109165	(1316, 268, 1337, 290)
200	80	618	18483.242718446603	1.9791886495206297	0.7654429692333642	(1324, 136, 1346, 170)
201	81	304	19501.5625	1.3881287397038624	0.269480652973095	(1336, 1054, 1356, 1074)
202	82	113	24533.55752212389	0.8463152679741606	0.0	(1339, 576, 1352, 589)
203	83	322	19091.64596273292	1.4286336983025287	0.1509826790002802	(1384, 84, 1404, 104)
204	84	248	18666.766129032258	1.2537726577450663	0.2572536041933899	(1394, 781, 1413, 799)
205	85	512	21366.103515625	1.8014737349377197	0.7380380938035173	(1404, 684, 1425, 716)
206	86	380	20292.98421052632	1.551975111749474	0.1951976037167214	(1405, 210, 1428, 233)
207	87	428	22682.497663551403	1.6470805495319276	0.3779219001871802	(1416, 1716, 1438, 1740)
208	88	302	19747.53642384106	1.3835549917189085	0.1386748856479956	(1418, 586, 1438, 606)
209	89	328	19047.73780487805	1.441882516909799	0.3874493222981632	(1444, 167, 1465, 188)
210	90	323	19133.374613003096	1.4308503539386372	0.3754837566303527	(1460, 145, 1481, 166)
211	91	312	18812.3108974359	1.406274983606668	0.0514206784355115	(1493, 1136, 1513, 1156)
212	92	342	20737.45614035088	1.4723328675068057	0.3383103469212478	(1522, 823, 1543, 844)
213	93	242	18675.603305785124	1.2385131927696822	0.6988719759847403	(1530, 2033, 1551, 2048)
214	94	279	17222.182795698925	1.3298267225367253	0.2529888862251485	(1552, 1679, 1571, 1698)
215	95	319	18910.915360501567	1.4219629986758702	0.441533010752239	(1569, 544, 1590, 564)
216	96	304	18938.375	1.3881287397038624	0.3373915338433015	(1582, 1223, 1602, 1243)
217	97	329	16464.87537993921	1.444078835801875	0.4596348206661175	(1590, 1922, 1611, 1943)
218	98	318	18889.393081761005	1.419732467108684	0.2423318548714357	(1595, 977, 1615, 997)
219	99	292	16663.068493150684	1.3604556224672242	0.3114536151093302	(1601, 1827, 1620, 1847)
220	100	322	18213.74844720497	1.4286336983025287	0.3001433589090048	(1617, 936, 1637, 957)
221	101	113	26811.59292035398	0.8463152679741606	0.0	(1637, 1182, 1650, 1195)
222	102	279	16743.37634408602	1.3298267225367253	0.2529888862251491	(1655, 1760, 1674, 1779)
223	103	257	16809.1906614786	1.2763198267973397	0.2677476767196166	(1657, 1487, 1675, 1506)
224	104	304	19543.990131578947	1.3881287397038624	0.2388917197097435	(1661, 1099, 1681, 1119)
225	105	278	17821.428057553956	1.3274413812037074	0.312619112494351	(1686, 814, 1705, 834)
226	106	280	17776.864285714284	1.33220779288125	0.2296463094466002	(1696, 874, 1715, 894)
227	107	357	20770.28851540616	1.5042743913103926	0.3343339340289983	(1698, 1140, 1720, 1162)
228	108	276	17940.764492753624	1.3226577931008765	0.0393243286480132	(1711, 1009, 1730, 1028)
229	109	290	15845.344827586208	1.355788522528922	0.2380217835064479	(1713, 1837, 1732, 1856)
230	110	326	18675.745398773008	1.4374798119238446	0.2591406135324186	(1719, 826, 1739, 847)
231	111	304	17634.8125	1.3881287397038624	0.269480652973095	(1739, 1223, 1759, 1243)
232	112	333	19239.12012012012	1.452830908872037	0.3275429925057259	(1755, 1305, 1775, 1326)
233	113	554	16706.871841155236	1.873906149779782	0.80578594906601	(1762, 152, 1795, 173)
234	114	288	16849.399305555555	1.3511053012032894	0.2154676501030537	(1777, 422, 1796, 442)
235	115	282	17547.28368794326	1.3369572118415218	0.2697307725813359	(1803, 819, 1823, 838)
236	116	565	17538.61238938053	1.8924184695861732	0.7792210238156221	(1856, 1074, 1889, 1095)
237	117	347	17702.57636887608	1.4830564823851538	0.2330900218394351	(1877, 1596, 1898, 1617)
238	118	271	16462.70848708487	1.3106224400820656	0.3246867590115171	(1917, 1042, 1936, 1060)
239	119	282	16660.152482269503	1.3369572118415218	0.2913778058755814	(1917, 1217, 1936, 1237)
240	120	275	16427.567272727272	1.3202594995718524	0.1735237585251365	(1929, 543, 1948, 562)
241	121	312	14998.378205128203	1.406274983606668	0.2636733355763915	(1949, 69, 1969, 89)
242	122	277	15215.696750902527	1.325051745816458	0.2814776943780345	(1977, 224, 1996, 243)
243	123	313	17280.626198083068	1.4085268264959308	0.3169867425430515	(2011, 979, 2032, 999)
244	124	315	18263.009523809524	1.413019746443843	0.5069997136550084	(2030, 500, 2048, 522)
245	1	603	17156.058043117744	1.955021825653068	0.6672787462134112	(0, 294, 30, 317)
246	2	309	14451.699029126214	1.3994977153234824	0.3495452204643599	(0, 1746, 20, 1767)
247	3	304	16864.16447368421	1.3881287397038624	0.269480652973095	(24, 555, 44, 575)
248	4	394	16402.403553299493	1.5803055488292348	0.5369520901565323	(178, 120, 199, 144)
249	5	305	17020.213114754097	1.3904099717107168	0.3061044095652648	(220, 1330, 241, 1350)
250	6	265	17284.856603773584	1.2960324964298124	0.2742630821814346	(234, 967, 252, 986)
251	7	334	18709.652694610777	1.4550107014090006	0.2707676200250613	(237, 1392, 257, 1413)
252	8	113	27991.796460176996	0.8463152679741606	0.0	(261, 780, 274, 793)
253	9	321	17596.834890965732	1.426413597973883	0.1416072601693487	(284, 380, 304, 400)
254	10	326	17172.78527607362	1.4374798119238446	0.243492556580063	(290, 1737, 310, 1758)
255	11	274	15749.05109489051	1.3178568415305798	0.3107536119531466	(296, 1760, 316, 1779)
256	12	387	16895.180878552972	1.56620438882514	0.1608929275685183	(321, 1688, 343, 1711)
257	13	301	16813.504983388706	1.38126243837641	0.4238995352357614	(325, 324, 344, 345)
258	14	290	17582.772413793104	1.355788522528922	0.2380217835064484	(337, 1150, 356, 1169)
259	15	398	20384.3216080402	1.5883071470668129	0.3656504885637601	(338, 1280, 362, 1302)
260	16	286	17771.590909090908	1.346405790264624	0.2593635152958799	(346, 795, 365, 814)
261	17	271	17966.516605166053	1.3106224400820656	0.3246867590115166	(369, 889, 387, 908)
262	18	279	17807.1935483871	1.3298267225367253	0.2529888862251487	(390, 695, 409, 714)
263	19	113	22531.16814159292	0.8463152679741606	0.0	(396, 367, 409, 380)
264	20	290	17708.14827586207	1.355788522528922	0.405367734231823	(402, 1259, 422, 1278)
265	21	113	24727.87610619469	0.8463152679741606	0.0	(406, 800, 419, 813)
266	22	265	17535.169811320753	1.2960324964298124	0.2742630821814352	(408, 1280, 427, 1298)
267	23	332	16378.153614457831	1.450647840908739	0.3396171275357005	(408, 1950, 428, 1971)
268	24	288	17636.020833333332	1.3511053012032894	0.3436598003468137	(452, 1371, 471, 1391)
269	25	273	18400.666666666668	1.3154497950618234	0.2238116910273477	(473, 825, 492, 844)
270	26	302	18530.615894039736	1.3835549917189085	0.177125409709261	(479, 941, 499, 961)
271	27	113	21860.67256637168	0.8463152679741606	0.0	(480, 1576, 493, 1589)
272	28	339	17243.542772861358	1.4658610433525154	0.4084021719812072	(517, 1861, 538, 1882)
273	29	369	18995.070460704606	1.5293473580718684	0.4289336804923465	(535, 1789, 556, 1812)
274	30	340	20332.102941176472	1.4680214882144225	0.3430281649282333	(537, 1014, 557, 1036)
275	31	339	18791.734513274336	1.4658610433525154	0.1715646613144797	(552, 1468, 573, 1489)
276	32	364	19575.585164835164	1.5189505865687636	0.4727098774722384	(565, 1652, 587, 1674)
277	33	299	18071.732441471573	1.3766658784135024	0.4968781340289122	(575, 915, 596, 933)
278	34	293	17782.092150170647	1.3627831786984477	0.249554802172644	(584, 1506, 604, 1525)
279	35	284	17700.528169014084	1.341689818541	0.3081556545318897	(594, 1317, 613, 1337)
280	36	113	23812.380530973453	0.8463152679741606	0.0	(611, 1956, 624, 1969)
281	37	344	20693.08139534884	1.4766316587498516	0.228269789408822	(632, 1158, 654, 1179)
282	38	147	29843.374149659863	0.965276251542585	0.5601457255739166	(637, 1193, 652, 1208)
283	39	113	24795.88495575221	0.8463152679741606	0.0	(638, 1820, 651, 1833)
284	40	261	15286.670498084291	1.286213927011771	0.2873047645391586	(650, 1997, 669, 2016)
285	41	274	17032.295620437955	1.3178568415305798	0.1336455839522156	(661, 81, 680, 101)
286	42	298	17914.24832214765	1.3743618334875491	0.2451786893292695	(675, 1604, 695, 1624)
287	43	378	20475.41798941799	1.547885578655046	0.3673998493991033	(693, 1749, 715, 1772)
288	44	430	20789.75348837209	1.6509243833464702	0.4206998882142846	(738, 1566, 762, 1589)
289	45	361	21580.45429362881	1.5126782242484034	0.2129723956285968	(751, 509, 773, 531)
290	46	306	18043.93137254902	1.3926874670482816	0.3170905721251763	(767, 1419, 788, 1439)
291	47	302	17740.85761589404	1.3835549917189085	0.1771254097092635	(771, 114, 791, 134)
292	48	330	18509.760606060605	1.4462718193519717	0.3082985763961721	(779, 151, 799, 172)
293	49	324	18756.17901234568	1.4330635808669083	0.3063022662989383	(785, 224, 805, 245)
294	50	555	20742.45765765766	1.875596638305595	0.6113244541810591	(794, 766, 821, 794)
295	51	288	19272.21875	1.3511053012032894	0.3502269411812452	(812, 877, 832, 896)
296	52	394	20182.0152284264	1.5803055488292348	0.1003022830565083	(835, 1400, 857, 1423)
297	53	314	19739.474522292992	1.41077507505607	0.1628432495451582	(855, 1458, 875, 1478)
298	54	275	17916.78181818182	1.3202594995718524	0.1735237585251365	(857, 1671, 876, 1690)
299	55	266	18831.135338345863	1.2984755381765398	0.2952152953425839	(864, 1143, 882, 1162)
300	56	667	18586.70464767616	2.0561550989622988	0.8931592876141305	(900, 18, 937, 50)
301	57	353	19891.909348441928	1.4958233447132725	0.3587213309716692	(902, 836, 923, 858)
302	58	307	18445.889250814333	1.3949612440186725	0.4254664074061754	(915, 1502, 936, 1521)
303	59	280	18258.367857142857	1.33220779288125	0.3160881442516208	(925, 1381, 944, 1400)
304	60	592	19193.030405405407	1.9371078784960492	0.9022852269602883	(942, 1200, 964, 1240)
305	61	304	19389.259868421053	1.3881287397038624	0.3620118381723864	(970, 1520, 990, 1540)
306	62	267	19040.842696629214	1.3009139920392956	0.2767270005609533	(999, 570, 1018, 588)
307	63	320	19707.284375	1.4241900368434108	0.2240669040819088	(1012, 1786, 1032, 1807)
308	64	242	17778.326446280993	1.2385131927696822	0.2646156679186205	(1073, 289, 1091, 307)
309	65	354	19603.994350282486	1.497940576267952	0.3201782659229405	(1094, 1823, 1116, 1844)
310	66	312	19354.278846153848	1.406274983606668	0.2147938957600169	(1112, 1322, 1132, 1342)
311	67	113	28961.21238938053	0.8463152679741606	0.0	(1122, 1216, 1135, 1229)
312	68	318	19024.19496855346	1.419732467108684	0.2262243903999021	(1124, 1391, 1144, 1412)
313	69	406	20175.972906403946	1.6041906136583708	0.2862674842060582	(1139, 1304, 1162, 1326)
314	70	282	18793.40780141844	1.3369572118415218	0.2697307725813355	(1156, 1676, 1175, 1696)
315	71	332	19510.63253012048	1.450647840908739	0.2477106566126329	(1174, 338, 1195, 359)
316	72	302	18339.83443708609	1.3835549917189085	0.3228655799752353	(1203, 122, 1223, 142)
317	73	381	21003.44881889764	1.5540158425609936	0.2037311665017065	(1205, 463, 1227, 486)
318	74	398	22544.76381909548	1.5883071470668129	0.2976369390105736	(1228, 646, 1251, 668)
319	75	306	19552.506535947712	1.3926874670482816	0.2604835900970009	(1236, 1431, 1256, 1451)
320	76	343	19633.413994169096	1.47448382974571	0.1642756366423721	(1272, 593, 1293, 614)
321	77	269	18805.412639405204	1.3057772388754303	0.2250627266560837	(1273, 695, 1292, 714)
322	78	321	19461.94704049844	1.426413597973883	0.1816242006173323	(1302, 837, 1323, 858)
323	79	113	26211.522123893807	0.8463152679741606	0.0	(1309, 682, 1322, 695)
324	80	310	20120.025806451613	1.4017604455242731	0.2364781151408558	(1344, 1235, 1364, 1255)
325	81	398	22275.527638190957	1.5883071470668129	0.2653123755591192	(1367, 943, 1390, 966)
326	82	385	20760.56103896104	1.5621521067724504	0.2096507962740914	(1371, 1330, 1394, 1353)
327	83	339	18831.35693215339	1.4658610433525154	0.3858694612142851	(1379, 458, 1399, 479)
328	84	373	19110.024128686327	1.537614160771308	0.3642287833744045	(1410, 301, 1432, 323)
329	85	440	19379.002272727277	1.6700108484484608	0.3012400870897728	(1427, 1248, 1450, 1273)
330	86	317	19891.511041009464	1.417498425650536	0.2205074303334221	(1496, 483, 1516, 503)
331	87	113	26621.94690265487	0.8463152679741606	0.0	(1509, 1608, 1522, 1621)
332	88	278	17546.78417266187	1.3274413812037074	0.1681933116869204	(1516, 176, 1535, 195)
333	89	271	15308.918819188191	1.3106224400820656	0.1576788595823536	(1573, 1941, 1592, 1960)
334	90	362	18500.698895027625	1.514771897533112	0.4002926578151118	(1589, 254, 1610, 277)
335	91	298	15814.030201342282	1.3743618334875491	0.2362306281963404	(1616, 1983, 1636, 2003)
336	92	375	19039.706666666665	1.5417309396538617	0.1946688722083361	(1629, 128, 1651, 150)
337	93	300	18718.3	1.3789660736322642	0.2286387541021192	(1656, 459, 1675, 479)
338	94	370	19684.105405405404	1.5314182423760552	0.3980945520904809	(1662, 1351, 1684, 1373)
339	95	267	16281.191011235956	1.3009139920392956	0.1434796418598446	(1687, 268, 1706, 287)
340	96	292	16452.859589041094	1.3604556224672242	0.2310123593252239	(1688, 138, 1707, 158)
341	97	300	18089.51	1.3789660736322642	0.2816217268923258	(1716, 919, 1736, 939)
342	98	338	18905.381656804733	1.463697409636897	0.3680380270926116	(1766, 777, 1787, 798)
343	99	336	16120.699404761905	1.4593605188904617	0.3322863768833086	(1774, 25, 1795, 46)
344	100	351	20239.578347578343	1.4915798656819137	0.2014739686522335	(1815, 1074, 1836, 1095)
345	101	417	19402.992805755395	1.6257770237022078	0.180972194988927	(1820, 1213, 1843, 1236)
346	102	290	17334.82068965517	1.355788522528922	0.3501645848722824	(1823, 626, 1843, 645)
347	103	455	21007.39560439561	1.6982383830154668	0.3827389858265003	(1844, 1189, 1868, 1215)
348	104	113	24856.81415929204	0.8463152679741606	0.0	(1878, 649, 1891, 662)
349	105	351	18158.19943019943	1.4915798656819137	0.343859706900037	(1883, 371, 1904, 393)
350	106	456	20580.11403508772	1.7001035547835757	0.3304866447250927	(1915, 578, 1939, 603)
351	107	304	15738.990131578948	1.3881287397038624	0.1836438712708031	(1938, 31, 1958, 51)
352	108	358	17431.377094972067	1.5063797448827485	0.3076162375315646	(1941, 718, 1963, 739)
353	109	347	14794.56484149856	1.4830564823851538	0.303982953628061	(1964, 1975, 1985, 1996)
354	1	272	17476.680147058825	1.313038336031142	0.5719875987927637	(0, 544, 16, 564)
355	2	324	17967.08950617284	1.4330635808669083	0.6531409997356767	(0, 1158, 17, 1181)
356	3	237	16579.974683544304	1.2256518557325888	0.5566482809493258	(0, 1206, 15, 1225)
357	4	550	17691.463636363635	1.867128890146429	0.2786549455758828	(31, 1195, 58, 1221)
358	5	271	17136.837638376383	1.3106224400820656	0.1741079135543138	(40, 1086, 59, 1105)
359	6	325	16941.50153846154	1.435273394948798	0.2208514076030196	(42, 243, 63, 264)
360	7	298	16772.09731543624	1.3743618334875491	0.3195775068263162	(47, 1532, 66, 1552)
361	8	297	17414.895622895623	1.3720539194603452	0.3730651490357884	(52, 554, 72, 573)
362	9	280	16144.221428571427	1.33220779288125	0.2901579697602401	(136, 184, 155, 204)
363	10	346	16536.401734104045	1.4809179715648884	0.3636023238708801	(145, 96, 167, 117)
364	11	265	17649.784905660377	1.2960324964298124	0.0948259604044562	(174, 1206, 193, 1225)
365	12	361	19806.052631578947	1.5126782242484034	0.4312837361106232	(179, 998, 201, 1020)
366	13	362	19321.668508287294	1.514771897533112	0.3321206353898875	(293, 1555, 314, 1578)
367	14	330	16918.57878787879	1.4462718193519717	0.3580533031967325	(295, 96, 316, 117)
368	15	271	16724.062730627305	1.3106224400820656	0.2360558281880339	(300, 1714, 319, 1733)
369	16	250	17967.1	1.2588180409378684	0.1988915355375918	(318, 1171, 336, 1190)
370	17	347	20381.35158501441	1.4830564823851538	0.2325942335081263	(350, 1041, 372, 1062)
371	18	113	24437.035398230088	0.8463152679741606	0.0	(371, 1943, 384, 1956)
372	19	320	19286.925	1.4241900368434108	0.2654577319578345	(388, 725, 409, 745)
373	20	279	16081.143369175628	1.3298267225367253	0.2529888862251491	(429, 2018, 448, 2037)
374	21	275	19754.225454545456	1.3202594995718524	0.271956149514199	(478, 896, 497, 915)
375	22	281	18318.836298932383	1.3345846150972571	0.1920149733759214	(493, 1591, 512, 1610)
376	23	335	20228.91641791045	1.4571872332186673	0.3272099827149907	(510, 970, 531, 991)
377	24	290	19429.575862068967	1.355788522528922	0.2438807672524583	(553, 1030, 572, 1050)
378	25	320	19397.546875	1.4241900368434108	0.374307668452109	(566, 581, 586, 602)
379	26	351	20927.578347578343	1.4915798656819137	0.2357329816012842	(600, 384, 621, 406)
380	27	260	19807.734615384616	1.2837475509609664	0.3427244454112892	(609, 749, 628, 767)
381	28	256	16363.42578125	1.2738342941039185	0.5511376876731539	(651, 2032, 671, 2048)
382	29	280	17220.85	1.33220779288125	0.2044817625172267	(691, 1951, 710, 1970)
383	30	248	18716.548387096773	1.2537726577450663	0.0	(715, 406, 733, 424)
384	31	398	20234.829145728643	1.5883071470668129	0.5290424376786259	(727, 57, 751, 80)
385	32	113	25651.75221238938	0.8463152679741606	0.0	(782, 1541, 795, 1554)
386	33	248	19331.129032258064	1.2537726577450663	0.3224211076054424	(786, 1223, 805, 1241)
387	34	371	22009.91644204852	1.5334863300737078	0.1548011971544529	(791, 1371, 813, 1393)
388	35	300	20632.04	1.3789660736322642	0.2286437015989762	(797, 616, 817, 636)
389	36	367	21472.891008174385	1.5251971540623457	0.3831714615406377	(808, 1448, 831, 1469)
390	37	271	19140.09594095941	1.3106224400820656	0.2466874964993337	(813, 1589, 832, 1608)
391	38	318	21619.232704402515	1.419732467108684	0.3010564161222472	(815, 1180, 835, 1201)
392	39	368	21420.567934782608	1.5272736657850945	0.1231866611705073	(835, 1169, 857, 1191)
393	40	113	26816.04424778761	0.8463152679741606	0.0	(840, 1242, 853, 1255)
394	41	292	19381.79794520548	1.3604556224672242	0.2351396391475596	(847, 1641, 866, 1661)
395	42	278	18707.30575539568	1.3274413812037074	0.1681933116869204	(864, 255, 883, 274)
396	43	337	20522.54896142433	1.461530572905336	0.3600545209766999	(876, 892, 898, 912)
397	44	314	20521.29936305733	1.41077507505607	0.1628432495451582	(879, 1231, 899, 1251)
398	45	323	19122.22600619195	1.4308503539386372	0.2101527816191465	(882, 1881, 903, 1902)
399	46	286	19107.332167832166	1.346405790264624	0.1999445483856074	(894, 1714, 914, 1734)
400	47	294	18782.21768707483	1.3651067663681868	0.2720589280327109	(912, 1829, 931, 1849)
401	48	603	18676.28855721393	1.955021825653068	0.8809586475702719	(935, 1921, 971, 1950)
402	49	280	19373.939285714285	1.33220779288125	0.2044817625172267	(941, 1663, 960, 1682)
403	50	113	24983.867256637168	0.8463152679741606	0.0	(948, 1038, 961, 1051)
404	51	278	19707.762589928057	1.3274413812037074	0.1681933116869204	(967, 1550, 986, 1569)
405	52	290	17737.910344827586	1.355788522528922	0.3139844797026509	(967, 1977, 986, 1997)
406	53	247	19003.10931174089	1.2512423369868704	0.0760380941206448	(969, 404, 987, 422)
407	54	308	20989.035714285717	1.3972313207750835	0.2195191706091004	(969, 1094, 989, 1114)
408	55	113	40336.24778761062	0.8463152679741606	0.0	(990, 701, 1003, 714)
409	56	113	25857.04424778761	0.8463152679741606	0.0	(999, 392, 1012, 405)
410	57	324	20761.48456790124	1.4330635808669083	0.3293223184219123	(1001, 298, 1021, 319)
411	58	280	20151.792857142857	1.33220779288125	0.1886522764694913	(1018, 849, 1037, 868)
412	59	312	18666.44551282051	1.406274983606668	0.1533117641138793	(1027, 1876, 1047, 1896)
413	60	271	19879.55719557196	1.3106224400820656	0.2466874964993337	(1028, 717, 1047, 736)
414	61	302	19946.238410596023	1.3835549917189085	0.1737403274904688	(1028, 1496, 1048, 1516)
415	62	274	19138.514598540147	1.3178568415305798	0.2574292572732353	(1032, 198, 1051, 218)
416	63	269	19811.10037174721	1.3057772388754303	0.663764031445892	(1033, 2032, 1055, 2048)
417	64	338	20914.77218934911	1.463697409636897	0.355208759593436	(1039, 865, 1060, 886)
418	65	247	17756.396761133605	1.2512423369868704	0.0760380941206448	(1046, 152, 1064, 170)
419	66	253	19318.52173913044	1.266348425399953	0.2493622930327163	(1052, 475, 1070, 493)
420	67	281	18977.4128113879	1.3345846150972571	0.1920149733759214	(1054, 179, 1073, 198)
421	68	435	20480.689655172413	1.660495039658877	0.4874283465321556	(1054, 1620, 1078, 1644)
422	69	260	18641.046153846157	1.2837475509609664	0.326149906115681	(1054, 1662, 1072, 1681)
423	70	279	20163.817204301075	1.3298267225367253	0.2529888862251491	(1061, 1392, 1080, 1411)
424	71	354	18813.918079096045	1.497940576267952	0.5200810245370984	(1066, 2025, 1088, 2045)
425	72	267	18569.404494382023	1.3009139920392956	0.2913608243165205	(1079, 237, 1098, 256)
426	73	271	19200.808118081182	1.3106224400820656	0.3246867590115168	(1084, 1619, 1102, 1638)
427	74	288	20480.538194444445	1.3511053012032894	0.2750468976281045	(1086, 1153, 1105, 1173)
428	75	113	33798.58407079646	0.8463152679741606	0.0	(1092, 316, 1105, 329)
429	76	289	20276.335640138408	1.3534489374854135	0.3781048793682401	(1109, 1330, 1129, 1350)
430	77	113	25866.017699115044	0.8463152679741606	0.0	(1115, 354, 1128, 367)
431	78	273	19885.201465201462	1.3154497950618234	0.2825033696200103	(1125, 795, 1144, 814)
432	79	254	18218.05905511811	1.2688486221585706	0.2818945995751745	(1130, 205, 1149, 223)
433	80	277	19742.194945848376	1.325051745816458	0.2749528793430846	(1133, 346, 1152, 365)
434	81	113	27398.81415929204	0.8463152679741606	0.0	(1140, 478, 1153, 491)
435	82	314	19184.72611464968	1.41077507505607	0.1628432495451582	(1140, 1777, 1160, 1797)
436	83	360	22269.344444444443	1.510581649125442	0.7813406787720975	(1142, 385, 1166, 408)
437	84	294	19370.58843537415	1.3651067663681868	0.1974479851092072	(1142, 1544, 1162, 1564)
438	85	254	19019.543307086613	1.2688486221585706	0.2162098190991032	(1147, 1365, 1165, 1383)
439	86	280	19390.55	1.33220779288125	0.3219546586339358	(1157, 203, 1176, 223)
440	87	264	19567.66287878788	1.2935848408053214	0.3259847573907619	(1159, 757, 1177, 776)
441	88	252	19108.027777777777	1.26384328263918	0.2605838579688299	(1161, 349, 1179, 367)
442	89	308	20303.99025974026	1.3972313207750835	0.3446773371446971	(1171, 390, 1191, 410)
443	90	271	19817.26937269373	1.3106224400820656	0.3120607631848144	(1171, 515, 1190, 534)
444	91	477	19953.27253668763	1.7388100578394887	0.7560111421787215	(1182, 1168, 1208, 1195)
445	92	267	18808.595505617977	1.3009139920392956	0.257570387676336	(1188, 1623, 1207, 1642)
446	93	574	18247.271777003483	1.907431279757606	0.8868243909747574	(1198, 31, 1220, 69)
447	94	253	17025.415019762844	1.266348425399953	0.2493622930327163	(1199, 7, 1217, 25)
448	95	616	21187.77922077922	1.975983483612596	0.8706199021354109	(1208, 825, 1243, 855)
449	96	271	18712.328413284133	1.3106224400820656	0.3246867590115166	(1213, 271, 1232, 289)
450	97	337	19305.53115727003	1.461530572905336	0.4196021078954599	(1218, 187, 1238, 209)
451	98	544	20173.176470588234	1.8569166227310423	0.8535685106538886	(1225, 1478, 1252, 1511)
452	99	113	26589.59292035398	0.8463152679741606	0.0	(1230, 885, 1243, 898)
453	100	340	20256.78529411765	1.4680214882144225	0.4338965813875939	(1233, 530, 1255, 550)
454	101	113	25324.442477876102	0.8463152679741606	0.0	(1259, 1061, 1272, 1074)
455	102	284	19837.341549295776	1.341689818541	0.1894954787387987	(1287, 1437, 1307, 1456)
456	103	113	23625.451327433628	0.8463152679741606	0.0	(1295, 236, 1308, 249)
457	104	258	17913.100775193798	1.2788005285097257	0.2832930532485687	(1297, 145, 1316, 163)
458	105	340	20495.32352941177	1.4680214882144225	0.3286445855872388	(1304, 1371, 1325, 1392)
459	106	250	19064.776	1.2588180409378684	0.4414306418188393	(1307, 240, 1325, 258)
460	107	281	19762.014234875445	1.3345846150972571	0.1920149733759217	(1311, 878, 1330, 897)
461	108	313	20514.341853035145	1.4085268264959308	0.2124727075904723	(1327, 742, 1348, 762)
462	109	331	20317.359516616318	1.4484614827093	0.2826095537317993	(1339, 1368, 1360, 1389)
463	110	256	19022.43359375	1.2738342941039185	0.1743572093335539	(1352, 595, 1370, 613)
464	111	314	20909.85668789809	1.41077507505607	0.1614378756227879	(1356, 1010, 1377, 1030)
465	112	273	19466.029304029304	1.3154497950618234	0.2841648883313398	(1356, 1229, 1375, 1248)
466	113	269	19596.691449814127	1.3057772388754303	0.2250627266560837	(1358, 1094, 1377, 1113)
467	114	306	19900.19934640523	1.3926874670482816	0.1791255236642339	(1360, 1345, 1380, 1365)
468	115	253	19060.324110671936	1.266348425399953	0.2493622930327163	(1362, 1120, 1380, 1138)
469	116	240	17236.729166666668	1.2333847517230894	0.2999068199890984	(1366, 88, 1384, 105)
470	117	316	18551.99683544304	1.415260857679949	0.2139696109447127	(1377, 49, 1397, 69)
471	118	282	17919.602836879432	1.3369572118415218	0.3720358347460147	(1392, 88, 1411, 108)
472	119	804	19642.337064676616	2.257464754624785	0.9479319680317349	(1404, 766, 1457, 793)
473	120	275	18739.0	1.3202594995718524	0.2719561495141988	(1409, 1482, 1428, 1501)
474	121	253	17382.505928853756	1.266348425399953	0.2493622930327163	(1434, 155, 1452, 173)
475	122	113	23721.769911504423	0.8463152679741606	0.0	(1439, 429, 1452, 442)
476	123	248	18983.95564516129	1.2537726577450663	0.2542129023804613	(1452, 835, 1470, 854)
477	124	452	17089.714601769912	1.6926305359483211	0.7073052358287537	(1476, 0, 1504, 20)
478	125	284	19897.841549295776	1.341689818541	0.0714159465462666	(1479, 965, 1499, 984)
479	126	113	27745.82300884956	0.8463152679741606	0.0	(1493, 695, 1506, 708)
480	127	254	16684.5	1.2688486221585706	0.2927942218472299	(1494, 1887, 1512, 1906)
481	128	344	21019.886627906977	1.4766316587498516	0.1991016431023365	(1505, 1041, 1526, 1063)
482	129	263	18811.923954372625	1.2911325450628863	0.1931812285542772	(1505, 1181, 1524, 1200)
483	130	113	25528.194690265485	0.8463152679741606	0.0	(1507, 887, 1520, 900)
484	131	282	19761.7304964539	1.3369572118415218	0.2697307725813359	(1508, 791, 1528, 810)
485	132	253	18510.98814229249	1.266348425399953	0.2493622930327163	(1514, 1254, 1532, 1272)
486	133	366	20271.571038251364	1.5231178113721588	0.3203363833014965	(1516, 275, 1538, 296)
487	134	300	20018.17333333333	1.3789660736322642	0.172049336823623	(1526, 756, 1546, 776)
488	135	1347	21070.4580549369	2.9219767231631457	0.8975533780449214	(1529, 1073, 1582, 1123)
489	136	278	17376.92086330935	1.3274413812037074	0.2551928452176892	(1541, 88, 1560, 107)
490	137	272	19211.316176470587	1.313038336031142	0.2210290643263343	(1542, 809, 1561, 827)
491	138	330	18831.86363636364	1.4462718193519717	0.3054117509355015	(1548, 284, 1569, 304)
492	139	313	18142.14696485623	1.4085268264959308	0.288196096560935	(1557, 64, 1577, 84)
493	140	310	18770.712903225805	1.4017604455242731	0.1616560337640072	(1557, 603, 1577, 623)
494	141	275	18715.0	1.3202594995718524	0.1683737411211617	(1562, 1329, 1581, 1348)
495	142	353	18864.257790368272	1.4958233447132725	0.3111687026967591	(1595, 53, 1617, 75)
496	143	514	19074.182879377437	1.8049888089824773	0.8551222727477514	(1595, 967, 1620, 999)
497	144	328	18648.07012195122	1.441882516909799	0.2759978007090382	(1609, 1603, 1630, 1624)
498	145	260	16034.703846153849	1.2837475509609664	0.3261499061156812	(1620, 6, 1639, 24)
499	146	113	22213.55752212389	0.8463152679741606	0.0	(1626, 745, 1639, 758)
500	147	256	17778.84765625	1.2738342941039185	0.2346249040952129	(1627, 495, 1645, 514)
501	148	267	18422.44194756554	1.3009139920392956	0.1883459805701775	(1636, 802, 1655, 821)
502	149	304	17501.450657894737	1.3881287397038624	0.2320291391439071	(1643, 1756, 1663, 1776)
503	150	259	16121.586872586871	1.2812764273011177	0.3128860179895287	(1649, 1875, 1667, 1894)
504	151	296	18548.155405405407	1.3697421167744432	0.3915379274246983	(1650, 1218, 1670, 1237)
505	152	267	17910.794007490636	1.3009139920392956	0.2767270005609533	(1651, 675, 1670, 693)
506	153	441	21039.98866213152	1.671907511011393	0.3579504760062002	(1657, 337, 1682, 360)
507	154	288	18917.944444444445	1.3511053012032894	0.1894666341303913	(1663, 1114, 1683, 1133)
508	155	330	17385.621212121212	1.4462718193519717	0.4410862259411348	(1670, 1706, 1691, 1727)
509	156	248	17161.8064516129	1.2537726577450663	0.0	(1672, 310, 1690, 328)
510	157	113	25147.911504424777	0.8463152679741606	0.0	(1678, 433, 1691, 446)
511	158	411	17047.77128953771	1.6140384078928958	0.7064799571078052	(1689, 193, 1714, 217)
512	159	262	18192.4427480916	1.2886755827126564	0.2172069420356362	(1693, 530, 1712, 548)
513	160	258	16936.01937984496	1.2788005285097257	0.2832930532485679	(1709, 321, 1727, 340)
514	161	522	19246.33716475096	1.8189811796932047	0.7448607925778311	(1716, 668, 1745, 695)
515	162	250	17808.724	1.2588180409378684	0.2947004051185937	(1717, 539, 1735, 557)
516	163	113	19666.601769911504	0.8463152679741606	0.0	(1729, 287, 1742, 300)
517	164	258	16292.352713178294	1.2788005285097257	0.0521235601370709	(1737, 174, 1755, 192)
518	165	308	18355.28896103896	1.3972313207750835	0.3398603002823209	(1747, 542, 1766, 563)
519	166	280	16684.246428571427	1.33220779288125	0.1886522764694913	(1796, 218, 1815, 237)
520	167	248	15501.435483870968	1.2537726577450663	0.2542129023804607	(1805, 139, 1823, 158)
521	168	352	18607.215909090908	1.4937031121171434	0.1488529009451784	(1825, 1305, 1846, 1326)
522	169	293	18061.82593856655	1.3627831786984477	0.342512923339462	(1827, 591, 1846, 611)
523	170	282	17317.72695035461	1.3369572118415218	0.2250962630855795	(1851, 583, 1870, 603)
524	171	623	18372.784911717496	1.987178947049084	0.8729444107264333	(1878, 444, 1916, 466)
525	172	632	18196.11075949367	2.001481099226763	0.7870410018892586	(1883, 232, 1917, 260)
526	173	343	17487.221574344025	1.47448382974571	0.2573675837951077	(1904, 380, 1925, 401)
527	174	364	19584.29945054945	1.5189505865687636	0.3003920107086731	(1915, 467, 1938, 489)
528	175	294	17358.48979591837	1.3651067663681868	0.2816991872405007	(1968, 1166, 1988, 1186)
529	176	351	17046.28205128205	1.4915798656819137	0.3844763671582982	(1974, 342, 1995, 364)
530	1	235	20357.61276595745	1.2204693722413575	0.5741243468770003	(0, 840, 15, 859)
531	2	216	20048.921296296296	1.1700915140298744	0.6267128105258383	(0, 902, 14, 921)
532	3	292	20023.746575342466	1.3604556224672242	0.3461282931373803	(0, 980, 18, 1000)
533	4	365	21763.964383561644	1.521035626104252	0.3345135651112146	(36, 18, 58, 40)
534	5	256	19375.5625	1.2738342941039185	0.2825606470224279	(46, 321, 64, 340)
535	6	283	19867.819787985867	1.3393256055701386	0.3470834693512571	(86, 133, 106, 152)
536	7	341	18987.463343108506	1.4701787582807917	0.287694432649908	(102, 1593, 123, 1614)
537	8	113	28055.21238938053	0.8463152679741606	0.0	(114, 731, 127, 744)
538	9	251	20575.98406374502	1.2613331644063814	0.2216714685832645	(129, 888, 147, 906)
539	10	113	27785.37168141593	0.8463152679741606	0.0	(147, 1084, 160, 1097)
540	11	359	16998.91643454039	1.5084821600648042	0.4675160056620915	(159, 1955, 180, 1977)
541	12	113	23329.929203539825	0.8463152679741606	0.0	(170, 1217, 183, 1230)
542	13	240	20468.804166666665	1.2333847517230894	0.2400748986141138	(200, 574, 218, 592)
543	14	300	17982.31333333333	1.3789660736322642	0.2250478242937892	(216, 1707, 236, 1727)
544	15	354	20514.915254237287	1.497940576267952	0.2722370084009767	(224, 1299, 246, 1320)
545	16	290	21652.603448275862	1.355788522528922	0.2380217835064484	(237, 824, 256, 843)
546	17	259	20437.409266409268	1.2812764273011177	0.1305001135393461	(239, 759, 258, 778)
547	18	321	18310.08722741433	1.426413597973883	0.1654310202026599	(307, 1846, 328, 1867)
548	19	306	20093.640522875816	1.3926874670482816	0.2578364012203488	(326, 1453, 347, 1473)
549	20	113	23964.67256637168	0.8463152679741606	0.0	(373, 233, 386, 246)
550	21	113	27260.9203539823	0.8463152679741606	0.0	(408, 275, 421, 288)
551	22	290	21791.08275862069	1.355788522528922	0.25416930389877	(429, 518, 449, 538)
552	23	434	22350.85714285714	1.6585853265029729	0.3408236805499352	(486, 299, 510, 323)
553	24	326	22070.4509202454	1.4374798119238446	0.1922985926404405	(492, 681, 513, 702)
554	25	254	19615.3937007874	1.2688486221585706	0.2426713514282332	(529, 1442, 548, 1460)
555	26	240	19689.69583333333	1.2333847517230894	0.2400748986141138	(532, 210, 550, 228)
556	27	275	19745.752727272727	1.3202594995718524	0.271956149514199	(534, 23, 553, 42)
557	28	369	20904.40108401084	1.5293473580718684	0.5272760256759317	(536, 1178, 557, 1202)
558	29	113	38700.6814159292	0.8463152679741606	0.0	(608, 1070, 621, 1083)
559	30	245	20299.53469387755	1.2461662822379844	0.1655206272835465	(612, 455, 630, 473)
560	31	271	20921.254612546127	1.3106224400820656	0.2466874964993337	(640, 749, 659, 768)
561	32	275	18312.29090909091	1.3202594995718524	0.1735237585251368	(668, 1882, 687, 1901)
562	33	379	18495.77044854881	1.5499316939946193	0.4090920214830404	(669, 1997, 690, 2020)
563	34	275	21306.26909090909	1.3202594995718524	0.3052900565110457	(690, 594, 709, 613)
564	35	308	19829.02922077922	1.3972313207750835	0.3448691273704286	(731, 1901, 751, 1921)
565	36	113	25663.15044247788	0.8463152679741606	0.0	(809, 542, 822, 555)
566	37	258	18082.23255813953	1.2788005285097257	0.3375227128707881	(838, 1902, 856, 1921)
567	38	893	28127.222844344906	2.3791327950749217	0.8631432234391753	(881, 984, 922, 1019)
568	39	346	20820.87861271676	1.4809179715648884	0.4215748743528358	(893, 1575, 913, 1597)
569	40	398	23161.306532663315	1.5883071470668129	0.4645270298376077	(894, 1242, 916, 1264)
570	41	327	21962.599388379203	1.4396828474109753	0.2635112786868375	(929, 1240, 949, 1260)
571	42	306	22280.32352941177	1.3926874670482816	0.1714136781187844	(942, 1030, 962, 1050)
572	43	252	20244.555555555555	1.26384328263918	0.2571817688233042	(949, 1132, 967, 1151)
573	44	249	20556.0843373494	1.256297882172015	0.2755467395804814	(976, 370, 994, 388)
574	45	304	22115.60855263158	1.3881287397038624	0.0849223799987862	(985, 980, 1005, 1000)
575	46	296	18503.317567567567	1.3697421167744432	0.2694848728850708	(1001, 1994, 1021, 2014)
576	47	247	20735.781376518215	1.2512423369868704	0.0760380941206448	(1008, 629, 1026, 647)
577	48	271	19915.58671586716	1.3106224400820656	0.3194994624099225	(1037, 46, 1056, 65)
578	49	415	25002.4843373494	1.6218735918426206	0.2719419901214078	(1110, 982, 1134, 1004)
579	50	355	22123.5323943662	1.5000548194885168	0.3790835027074681	(1121, 692, 1143, 713)
580	51	273	19286.058608058607	1.3154497950618234	0.2238116910273477	(1137, 1633, 1156, 1652)
581	52	275	20566.65818181818	1.3202594995718524	0.1735237585251365	(1153, 572, 1172, 591)
582	53	555	21556.03063063063	1.875596638305595	0.8954664533276306	(1197, 503, 1235, 525)
583	54	279	19707.483870967742	1.3298267225367253	0.2529888862251491	(1198, 35, 1217, 54)
584	55	559	21578.175313059037	1.882343410588594	0.8982535232565895	(1231, 519, 1268, 547)
585	56	697	21469.220946915357	2.101886898529876	0.6224675245523381	(1239, 818, 1271, 851)
586	57	343	22016.725947521867	1.47448382974571	0.1642756366423721	(1263, 936, 1284, 957)
587	58	447	22422.642058165547	1.6832426070002169	0.7496488928122462	(1267, 540, 1295, 562)
588	59	402	20825.738805970148	1.5962686362848106	0.6364900894743649	(1297, 548, 1318, 573)
589	60	322	17552.552795031057	1.4286336983025287	0.2877900018304907	(1330, 1997, 1350, 2018)
590	61	300	20972.14	1.3789660736322642	0.2286387541021192	(1442, 1275, 1462, 1294)
591	62	294	18841.08503401361	1.3651067663681868	0.2804364341672262	(1461, 1647, 1480, 1667)
592	63	353	21612.059490084983	1.4958233447132725	0.2716145781810502	(1465, 822, 1487, 843)
593	64	316	19793.009493670885	1.415260857679949	0.2018076976847417	(1511, 1381, 1532, 1401)
594	65	290	19377.73103448276	1.355788522528922	0.22884444193905	(1545, 1618, 1565, 1638)
595	66	405	19034.00493827161	1.602213791448837	0.3241036543871926	(1660, 1683, 1682, 1707)
596	67	254	18588.5	1.2688486221585706	0.2426713514282332	(1676, 347, 1695, 365)
597	68	282	18628.510638297877	1.3369572118415218	0.1525147032257883	(1692, 259, 1711, 278)
598	69	296	18515.30067567568	1.3697421167744432	0.467092191528797	(1715, 13, 1736, 33)
599	70	282	15567.574468085106	1.3369572118415218	0.3163216142803225	(1719, 1973, 1739, 1992)
600	71	282	17758.40070921986	1.3369572118415218	0.152514703225788	(1753, 1697, 1772, 1716)
601	72	378	18950.724867724868	1.547885578655046	0.3003221446616105	(1794, 1437, 1816, 1460)
602	73	473	17984.657505285413	1.7315041009136292	0.7310958537355947	(1812, 207, 1840, 231)
603	74	282	16903.879432624115	1.3369572118415218	0.1525147032257883	(1846, 1629, 1865, 1648)
604	75	336	19375.54464285714	1.4593605188904617	0.2678715490416412	(1850, 733, 1871, 754)
605	76	268	16476.20895522388	1.3033478837687118	0.3468482385491441	(1873, 1733, 1891, 1753)
606	77	322	16143.754658385093	1.4286336983025287	0.2598255330079427	(1919, 1874, 1940, 1894)
607	78	375	15803.864	1.5417309396538617	0.5094294050363602	(1940, 1995, 1961, 2018)
608	79	797	18367.26599749059	2.2476159988502933	0.8998284580037107	(1949, 1751, 1990, 1788)
609	80	351	15463.97150997151	1.4915798656819137	0.3235739327799888	(2009, 1922, 2030, 1943)
610	1	485	18215.01237113402	1.7533306444506884	0.7351887129365069	(108, 326, 133, 354)
611	2	265	17560.690566037734	1.2960324964298124	0.2888139678774465	(160, 548, 179, 567)
612	3	307	18350.5667752443	1.3949612440186725	0.3863252897266435	(162, 753, 183, 772)
613	4	264	18582.95075757576	1.2935848408053214	0.3259847573907617	(169, 718, 188, 736)
614	5	262	17407.57251908397	1.2886755827126564	0.2172069420356362	(174, 346, 193, 364)
615	6	280	19198.17142857143	1.33220779288125	0.2235849089524485	(174, 1025, 193, 1045)
616	7	263	17227.38783269962	1.2911325450628863	0.3505392381903471	(178, 1215, 197, 1233)
617	8	273	18100.30036630037	1.3154497950618234	0.2841648883313394	(199, 444, 218, 463)
618	9	267	20673.838951310863	1.3009139920392956	0.5040462415883592	(214, 881, 235, 899)
619	10	337	17149.18991097923	1.461530572905336	0.2948469476632545	(249, 1827, 270, 1848)
620	11	282	18822.71985815603	1.3369572118415218	0.1521854008507663	(260, 150, 280, 169)
621	12	519	19250.47013487476	1.813746690625732	0.7693419512717765	(310, 1072, 340, 1097)
622	13	311	19100.77491961415	1.4040195290939412	0.2723890572259449	(327, 1183, 347, 1204)
623	14	258	19011.58914728682	1.2788005285097257	0.0521235601370741	(333, 348, 351, 366)
624	15	260	18698.21153846154	1.2837475509609664	0.326149906115681	(341, 483, 359, 502)
625	16	294	18941.07482993197	1.3651067663681868	0.2923897860791369	(353, 1601, 373, 1621)
626	17	312	19725.02243589744	1.406274983606668	0.4348252757841588	(399, 728, 419, 749)
627	18	280	18974.10714285714	1.33220779288125	0.3336590552501992	(415, 1345, 435, 1364)
628	19	298	19131.44966442953	1.3743618334875491	0.3195775068263162	(421, 331, 441, 350)
629	20	365	19710.45205479452	1.521035626104252	0.4315668099613321	(466, 1383, 488, 1404)
630	21	266	19195.266917293236	1.2984755381765398	0.2952152953425839	(473, 260, 492, 278)
631	22	277	19854.187725631768	1.325051745816458	0.2260546803183319	(513, 739, 532, 758)
632	23	300	20410.506666666668	1.3789660736322642	0.2286387541021192	(559, 532, 578, 552)
633	24	299	20808.61204013378	1.3766658784135024	0.3439788197674903	(698, 687, 718, 706)
634	25	560	20617.042857142857	1.8840263285917904	0.7316046451370644	(738, 25, 766, 54)
635	26	358	20267.329608938548	1.5063797448827485	0.3749753853867046	(783, 1649, 805, 1670)
636	27	275	20405.37090909091	1.3202594995718524	0.1735237585251368	(822, 413, 841, 432)
637	28	130	27961.984615384616	0.9077465986161224	0.419517109936332	(890, 966, 904, 980)
638	29	113	33948.63716814159	0.8463152679741606	0.0	(907, 412, 920, 425)
639	30	269	20615.981412639405	1.3057772388754303	0.233451510263056	(930, 467, 949, 486)
640	31	113	30152.12389380531	0.8463152679741606	0.0	(932, 1276, 945, 1289)
641	32	303	21274.425742574254	1.3858437525749687	0.3698269187749194	(943, 833, 962, 853)
642	33	308	21138.594155844155	1.3972313207750835	0.2640001646599062	(957, 1343, 977, 1363)
643	34	253	19798.450592885376	1.266348425399953	0.2493622930327163	(961, 1207, 979, 1225)
644	35	269	18932.7249070632	1.3057772388754303	0.0409281983391435	(965, 1579, 984, 1598)
645	36	437	23586.03890160183	1.6643078920720351	0.6249222869248967	(971, 187, 998, 207)
646	37	283	19766.60070671378	1.3393256055701386	0.2878937312039713	(1114, 1530, 1133, 1549)
647	38	302	21003.51655629139	1.3835549917189085	0.2188676972301127	(1149, 1274, 1169, 1294)
648	39	113	35982.929203539825	0.8463152679741606	0.0	(1158, 859, 1171, 872)
649	40	264	19524.636363636364	1.2935848408053214	0.2645578799672907	(1177, 1250, 1196, 1268)
650	41	253	18986.482213438736	1.266348425399953	0.2493622930327163	(1186, 1394, 1204, 1412)
651	42	290	20878.758620689656	1.355788522528922	0.2551792487503548	(1187, 1278, 1207, 1298)
652	43	277	20262.16606498195	1.325051745816458	0.2260546803183312	(1195, 815, 1214, 834)
653	44	264	19987.37121212121	1.2935848408053214	0.2645578799672892	(1214, 647, 1232, 666)
654	45	271	20904.911439114392	1.3106224400820656	0.2466874964993337	(1244, 626, 1263, 645)
655	46	257	18169.52140077821	1.2763198267973397	0.1771487910128377	(1289, 21, 1308, 40)
656	47	290	20182.8	1.355788522528922	0.2316661907410935	(1308, 493, 1328, 513)
657	48	305	20355.2	1.3904099717107168	0.4182542245266064	(1332, 445, 1352, 465)
658	49	281	20442.96085409253	1.3345846150972571	0.1900532341750455	(1394, 491, 1413, 510)
659	50	292	18467.75	1.3604556224672242	0.2310123593252231	(1425, 1896, 1444, 1916)
660	51	271	19458.870848708488	1.3106224400820656	0.1576788595823522	(1456, 401, 1475, 420)
661	52	322	20257.8198757764	1.4286336983025287	0.1509826790002799	(1472, 298, 1492, 318)
662	53	331	21387.413897280967	1.4484614827093	0.2402949157069419	(1477, 1383, 1498, 1404)
663	54	409	20675.134474327628	1.610106517989387	0.4133268995302524	(1494, 1879, 1516, 1903)
664	55	402	21590.437810945277	1.5962686362848106	0.2434590094662962	(1507, 1768, 1530, 1791)
665	56	113	28244.71681415929	0.8463152679741606	0.0	(1522, 191, 1535, 204)
666	57	285	18057.22105263158	1.3440498728162376	0.0	(1537, 1788, 1556, 1807)
667	58	274	16891.861313868612	1.3178568415305798	0.1618131751335955	(1580, 1966, 1599, 1985)
668	59	299	16683.217391304348	1.3766658784135024	0.3439788197674903	(1594, 2017, 1614, 2036)
669	60	271	18891.819188191883	1.3106224400820656	0.2466874964993337	(1600, 198, 1619, 217)
670	61	286	19730.377622377626	1.346405790264624	0.1684213678666667	(1613, 1028, 1632, 1048)
671	62	267	18781.659176029963	1.3009139920392956	0.1936752875762576	(1616, 1699, 1635, 1718)
672	63	300	21408.98	1.3789660736322642	0.172049336823623	(1623, 857, 1643, 877)
673	64	256	17891.76953125	1.2738342941039185	0.2979168410454983	(1643, 1541, 1661, 1560)
674	65	271	16890.0	1.3106224400820656	0.3246867590115168	(1651, 1971, 1669, 1990)
675	66	485	21486.74845360825	1.7533306444506884	0.7267858959282205	(1667, 932, 1696, 954)
676	67	258	17194.875968992248	1.2788005285097257	0.0521235601370709	(1732, 1706, 1750, 1724)
677	68	280	17153.321428571428	1.33220779288125	0.2235849089524485	(1743, 1952, 1762, 1972)
678	69	318	18247.16352201258	1.419732467108684	0.2423318548714359	(1755, 305, 1775, 325)
679	70	273	17222.38827838828	1.3154497950618234	0.0580912866723478	(1817, 1589, 1836, 1608)
680	71	335	18025.874626865672	1.4571872332186673	0.4219459354630507	(1832, 1888, 1852, 1909)
681	72	254	17774.027559055117	1.2688486221585706	0.315934037561639	(1838, 1342, 1857, 1360)
682	73	248	17890.13306451613	1.2537726577450663	0.0	(1840, 1039, 1858, 1057)
683	74	113	28562.9203539823	0.8463152679741606	0.0	(1849, 841, 1862, 854)
684	75	335	20860.19701492537	1.4571872332186673	0.3187164539047583	(1892, 1370, 1913, 1391)
685	76	277	17974.12996389892	1.325051745816458	0.2260546803183319	(1898, 1018, 1917, 1037)
686	77	280	17014.457142857143	1.33220779288125	0.1705274081878368	(1905, 1609, 1924, 1628)
687	78	113	26067.106194690263	0.8463152679741606	0.0	(1918, 1638, 1931, 1651)
688	79	113	44686.02654867257	0.8463152679741606	0.0	(1923, 1712, 1936, 1725)
689	80	286	17502.8006993007	1.346405790264624	0.1684213678666667	(1944, 1660, 1963, 1680)
690	81	266	16979.22180451128	1.2984755381765398	0.2952152953425839	(1978, 1499, 1997, 1517)
691	82	421	22330.78859857482	1.6335559055511566	0.3715263838737982	(1981, 1763, 2005, 1785)
692	83	328	19703.338414634145	1.441882516909799	0.2331096890194949	(2003, 1779, 2024, 1800)
693	84	266	15991.6992481203	1.2984755381765398	0.2923390994414647	(2005, 1717, 2024, 1736)
694	1	306	16736.03594771242	1.3926874670482816	0.1360899594395578	(0, 1784, 20, 1804)
695	2	331	19748.01510574018	1.4484614827093	0.2300139950016937	(23, 427, 44, 448)
696	3	292	20109.88356164384	1.3604556224672242	0.281479389246876	(30, 1004, 49, 1024)
697	4	297	18584.60606060606	1.3720539194603452	0.4248731253471393	(49, 420, 69, 439)
698	5	744	20884.614247311827	2.17159794435512	0.4160524267148952	(58, 744, 90, 774)
699	6	113	30951.964601769912	0.8463152679741606	0.0	(64, 1424, 77, 1437)
700	7	300	17972.433333333334	1.3789660736322642	0.2250478242937885	(82, 130, 102, 150)
701	8	683	22442.185944363104	2.080670481849748	0.455652030478518	(88, 727, 119, 756)
702	9	113	23994.477876106197	0.8463152679741606	0.0	(97, 1390, 110, 1403)
703	10	279	17720.028673835124	1.3298267225367253	0.2398854586341248	(120, 72, 139, 91)
704	11	113	28814.893805309734	0.8463152679741606	0.0	(120, 954, 133, 967)
705	12	313	16897.741214057507	1.4085268264959308	0.3442079750437303	(127, 1943, 148, 1963)
706	13	650	21148.87230769231	2.029783100849866	0.7692428195556823	(135, 473, 164, 506)
707	14	325	17641.10153846154	1.435273394948798	0.3662147555529663	(147, 1934, 167, 1955)
708	15	302	19491.48344370861	1.3835549917189085	0.2355975748524209	(156, 1482, 176, 1502)
709	16	113	29162.477876106197	0.8463152679741606	0.0	(159, 518, 172, 531)
710	17	325	20857.193846153845	1.435273394948798	0.2932009036354342	(161, 1440, 181, 1460)
711	18	290	20743.94482758621	1.355788522528922	0.2380217835064479	(176, 819, 195, 838)
712	19	346	22502.138728323695	1.4809179715648884	0.2278154515990894	(176, 1153, 197, 1175)
713	20	410	20679.34878048781	1.6120736616894	0.2745670575350383	(180, 71, 203, 94)
714	21	327	31829.422018348625	1.4396828474109753	0.9253216050309782	(186, 1185, 216, 1207)
715	22	312	19543.86858974359	1.406274983606668	0.2636733355763919	(186, 1348, 206, 1368)
716	23	426	21802.52582159625	1.6432277242564015	0.3925826186201375	(211, 1616, 235, 1639)
717	24	369	21063.17886178862	1.5293473580718684	0.4351187917400066	(214, 1019, 237, 1040)
718	25	326	19780.13803680981	1.4374798119238446	0.3167595356668185	(231, 1417, 251, 1438)
719	26	686	22353.87172011662	2.0852350295262045	0.8826778081321066	(268, 1550, 301, 1589)
720	27	312	21018.516025641027	1.406274983606668	0.3658843341863113	(269, 430, 290, 450)
721	28	304	21009.299342105263	1.3881287397038624	0.2167094194239169	(276, 1026, 296, 1046)
722	29	298	20847.0033557047	1.3743618334875491	0.1568978636081969	(309, 1115, 329, 1135)
723	30	332	19123.53012048193	1.450647840908739	0.3745758830046229	(321, 1755, 342, 1776)
724	31	306	21291.797385620917	1.3926874670482816	0.2532328616560073	(353, 1086, 373, 1106)
725	32	113	25864.75221238938	0.8463152679741606	0.0	(358, 661, 371, 674)
726	33	113	27276.566371681416	0.8463152679741606	0.0	(366, 1900, 379, 1913)
727	34	269	20824.059479553904	1.3057772388754303	0.3184367663293864	(379, 1210, 398, 1228)
728	35	399	23205.25313283208	1.5903012560091505	0.1979791042357276	(380, 614, 403, 637)
729	36	327	21469.149847094803	1.4396828474109753	0.2986652584870607	(386, 1408, 407, 1429)
730	37	544	25371.332720588234	1.8569166227310423	0.6388154230908949	(393, 788, 419, 816)
731	38	306	22253.245098039217	1.3926874670482816	0.1350672558649551	(398, 592, 418, 613)
732	39	113	27796.53097345133	0.8463152679741606	0.0	(409, 1303, 422, 1316)
733	40	275	17391.825454545455	1.3202594995718524	0.1735237585251365	(413, 1996, 432, 2015)
734	41	320	21033.15	1.4241900368434108	0.3254809124530312	(418, 1654, 439, 1674)
735	42	339	23195.60471976401	1.4658610433525154	0.1087113234436224	(433, 780, 454, 801)
736	43	370	22848.464864864865	1.5314182423760552	0.2181973122888498	(434, 1286, 455, 1307)
737	44	376	23377.38829787234	1.5437852123034284	0.2831793385210512	(489, 930, 511, 952)
738	45	333	19752.81981981982	1.452830908872037	0.3130960768436883	(501, 33, 522, 53)
739	46	314	21106.684713375795	1.41077507505607	0.2573622178281224	(544, 222, 564, 242)
740	47	292	21899.93493150685	1.3604556224672242	0.3488057715296912	(548, 920, 568, 939)
741	48	327	22385.030581039755	1.4396828474109753	0.1566450864096169	(587, 446, 608, 467)
742	49	277	19320.014440433213	1.325051745816458	0.2260546803183319	(611, 1833, 630, 1852)
743	50	308	21791.724025974025	1.3972313207750835	0.1584455232393625	(613, 342, 633, 362)
744	51	295	21388.65423728813	1.3674264057070749	0.2768144300230795	(624, 365, 644, 385)
745	52	269	21323.278810408923	1.3057772388754303	0.2250627266560837	(628, 1377, 647, 1396)
746	53	328	21211.52743902439	1.441882516909799	0.2708549495497089	(641, 341, 662, 361)
747	54	282	20882.18439716312	1.3369572118415218	0.3863828872937868	(654, 1576, 672, 1596)
748	55	307	19749.84364820847	1.3949612440186725	0.3931937607164107	(665, 1869, 684, 1890)
749	56	314	22063.229299363054	1.41077507505607	0.0799225047180528	(675, 1442, 695, 1463)
750	57	370	18551.6027027027	1.5314182423760552	0.4434363329992534	(680, 2028, 703, 2048)
751	58	113	27513.49557522124	0.8463152679741606	0.0	(689, 724, 702, 737)
752	59	429	20424.3006993007	1.6490035864385375	0.2280851422150364	(702, 1898, 726, 1922)
753	60	290	22279.76551724138	1.355788522528922	0.2613947139875276	(707, 866, 726, 886)
754	61	544	22575.426470588234	1.8569166227310423	0.3124195319208968	(718, 1453, 745, 1479)
755	62	324	22703.58333333333	1.4330635808669083	0.3678317562771531	(723, 1066, 744, 1086)
756	63	113	26544.513274336285	0.8463152679741606	0.0	(725, 558, 738, 571)
757	64	294	20307.571428571428	1.3651067663681868	0.263424758369481	(765, 1865, 785, 1885)
758	65	316	22444.414556962027	1.415260857679949	0.272028543710723	(768, 657, 788, 678)
759	66	285	22551.3298245614	1.3440498728162376	0.0	(775, 688, 794, 707)
760	67	342	21014.45029239766	1.4723328675068057	0.4023617598650802	(776, 1691, 797, 1712)
761	68	432	23134.21759259259	1.654759288358717	0.3106572311619702	(781, 967, 805, 990)
762	69	356	24595.960674157304	1.502166086992876	0.2771180540197537	(824, 1086, 845, 1108)
763	70	283	22240.60777385159	1.3393256055701386	0.2848245679746462	(833, 649, 853, 669)
764	71	314	20938.191082802547	1.41077507505607	0.1628432495451582	(837, 1879, 857, 1899)
765	72	308	22344.126623376626	1.3972313207750835	0.2724790234679496	(864, 1012, 884, 1032)
766	73	291	23071.73883161512	1.3581240772705268	0.4199166215901643	(870, 1069, 889, 1089)
767	74	271	22017.025830258302	1.3106224400820656	0.3246867590115171	(896, 1119, 915, 1137)
768	75	286	22179.216783216783	1.346405790264624	0.3645253961787638	(934, 620, 954, 639)
769	76	274	22472.16788321168	1.3178568415305798	0.1618131751335955	(936, 532, 955, 551)
770	77	288	21176.222222222223	1.3511053012032894	0.3362773973482406	(940, 1766, 959, 1786)
771	78	603	26045.39303482587	1.955021825653068	0.3509506349609035	(943, 1232, 971, 1259)
772	79	275	22385.890909090907	1.3202594995718524	0.271956149514199	(961, 1474, 980, 1493)
773	80	113	24060.21238938053	0.8463152679741606	0.0	(1006, 220, 1019, 233)
774	81	281	22258.491103202847	1.3345846150972571	0.1920149733759217	(1011, 744, 1030, 763)
775	82	113	34638.64601769912	0.8463152679741606	0.0	(1029, 502, 1042, 515)
776	83	273	19869.48351648352	1.3154497950618234	0.2825033696200103	(1039, 1868, 1058, 1887)
777	84	341	23860.357771261	1.4701787582807917	0.1568809537686855	(1040, 538, 1061, 559)
778	85	304	23178.22697368421	1.3881287397038624	0.2030588522501345	(1057, 1068, 1077, 1088)
779	86	279	21458.78494623656	1.3298267225367253	0.2529888862251487	(1070, 173, 1089, 192)
780	87	338	22648.026627218936	1.463697409636897	0.2017659593509586	(1099, 680, 1119, 701)
781	88	284	21875.661971830985	1.341689818541	0.221880381038069	(1131, 1652, 1150, 1672)
782	89	316	21095.37025316456	1.415260857679949	0.3235204171839597	(1142, 153, 1163, 173)
783	90	786	24627.741730279897	2.23205158373175	0.4572415901057273	(1150, 624, 1181, 657)
784	91	286	22642.856643356645	1.346405790264624	0.2591456250688874	(1151, 930, 1170, 950)
785	92	330	23602.00303030303	1.4462718193519717	0.3452988366223592	(1157, 1062, 1178, 1083)
786	93	113	28016.274336283182	0.8463152679741606	0.0	(1179, 149, 1192, 162)
787	94	278	22834.14748201439	1.3274413812037074	0.1612681110038794	(1191, 1173, 1210, 1192)
788	95	306	21630.3137254902	1.3926874670482816	0.2746849196795772	(1214, 1655, 1234, 1675)
789	96	293	20730.93174061433	1.3627831786984477	0.3336735602288312	(1215, 297, 1235, 317)
790	97	381	23097.09711286089	1.5540158425609936	0.410234066085694	(1219, 1273, 1241, 1295)
791	98	113	26542.699115044248	0.8463152679741606	0.0	(1223, 1945, 1236, 1958)
792	99	313	21924.913738019168	1.4085268264959308	0.3658492652625345	(1238, 1436, 1259, 1456)
793	100	421	24157.800475059383	1.6335559055511566	0.010445127112563	(1242, 535, 1265, 558)
794	101	350	22805.577142857142	1.4894535925187176	0.3366745344895718	(1252, 1211, 1272, 1233)
795	102	308	22522.91233766234	1.3972313207750835	0.1776879137700692	(1273, 791, 1293, 811)
796	103	259	18599.43629343629	1.2812764273011177	0.168122395554074	(1293, 1957, 1312, 1976)
797	104	326	20319.94171779141	1.4374798119238446	0.3105821879092091	(1313, 1735, 1334, 1755)
798	105	298	19769.13087248322	1.3743618334875491	0.2175485503029268	(1360, 4, 1380, 24)
799	106	294	21259.251700680277	1.3651067663681868	0.4716900399812601	(1360, 1447, 1378, 1468)
800	107	574	21081.69337979094	1.907431279757606	0.7887510372684255	(1363, 1739, 1395, 1765)
801	108	419	23548.112171837707	1.629671105984129	0.2145645460692106	(1375, 1579, 1398, 1602)
802	109	290	21853.472413793104	1.355788522528922	0.2380217835064484	(1389, 1153, 1408, 1172)
803	110	458	22876.53711790393	1.7038277729480982	0.3579194361114804	(1396, 1040, 1420, 1065)
804	111	325	20979.864615384617	1.435273394948798	0.2903852638228082	(1408, 187, 1429, 208)
805	112	422	23258.20616113744	1.6354948449939617	0.2408291230961319	(1409, 622, 1432, 645)
806	113	428	24262.7523364486	1.6470805495319276	0.3180202288143258	(1444, 825, 1467, 849)
807	114	284	20866.08450704225	1.341689818541	0.3295972642105627	(1445, 367, 1464, 387)
808	115	271	20941.58302583026	1.3106224400820656	0.3246867590115168	(1476, 573, 1494, 592)
809	116	113	25518.78761061947	0.8463152679741606	0.0	(1494, 871, 1507, 884)
810	117	113	24610.41592920354	0.8463152679741606	0.0	(1506, 1914, 1519, 1927)
811	118	324	22015.19135802469	1.4330635808669083	0.2956374849108482	(1514, 695, 1534, 716)
812	119	292	19193.380136986303	1.3604556224672242	0.3782485932578996	(1520, 1857, 1540, 1876)
813	120	113	27634.78761061947	0.8463152679741606	0.0	(1521, 1270, 1534, 1283)
814	121	312	22274.471153846152	1.406274983606668	0.317560065074053	(1580, 1318, 1600, 1338)
815	122	271	20624.254612546127	1.3106224400820656	0.1741079135543122	(1593, 666, 1612, 685)
816	123	795	22637.403773584905	2.244794132076765	0.4188542511021983	(1594, 1362, 1624, 1396)
817	124	290	20117.15172413793	1.355788522528922	0.1573576280232803	(1616, 1566, 1636, 1586)
818	125	330	19544.854545454546	1.4462718193519717	0.3150283393009559	(1628, 1793, 1648, 1814)
819	126	316	20516.107594936708	1.415260857679949	0.3443796215723638	(1629, 514, 1649, 535)
820	127	339	22444.45427728613	1.4658610433525154	0.1726691418942885	(1633, 1103, 1654, 1124)
821	128	295	21104.22372881356	1.3674264057070749	0.2227769503780025	(1637, 1442, 1657, 1462)
822	129	350	21923.99142857143	1.4894535925187176	0.4027208440402177	(1659, 1233, 1681, 1254)
823	130	264	20912.030303030304	1.2935848408053214	0.2645578799672907	(1663, 993, 1682, 1011)
824	131	324	20173.28395061728	1.4330635808669083	0.4101626866670972	(1677, 299, 1697, 320)
825	132	349	21371.343839541547	1.4873242796465576	0.3845192151660697	(1712, 514, 1733, 536)
826	133	292	19534.09589041096	1.3604556224672242	0.2259662528719633	(1719, 1637, 1739, 1656)
827	134	315	18943.88571428572	1.413019746443843	0.4189602950602599	(1735, 1696, 1755, 1716)
828	135	113	28743.061946902653	0.8463152679741606	0.0	(1743, 710, 1756, 723)
829	136	262	19941.45419847328	1.2886755827126564	0.2172069420356362	(1749, 538, 1768, 556)
830	137	376	21753.162234042557	1.5437852123034284	0.5578363630820735	(1758, 1238, 1781, 1259)
831	138	359	18491.451253481893	1.5084821600648042	0.346769446494406	(1775, 1871, 1797, 1892)
832	139	326	21727.15337423313	1.4374798119238446	0.1861169776964184	(1793, 844, 1814, 864)
833	140	320	20786.196875	1.4241900368434108	0.1742687369238299	(1809, 587, 1830, 608)
834	141	340	21347.423529411764	1.4680214882144225	0.384556024500319	(1810, 690, 1830, 712)
835	142	312	18798.791666666668	1.406274983606668	0.221087877554634	(1810, 1623, 1830, 1644)
836	143	292	16901.69178082192	1.3604556224672242	0.3029053239337373	(1900, 39, 1920, 59)
837	144	356	18693.67415730337	1.502166086992876	0.1718841230806648	(1919, 1444, 1940, 1466)
838	145	321	20288.959501557634	1.426413597973883	0.3435884462356486	(1930, 558, 1951, 578)
839	146	271	18801.78966789668	1.3106224400820656	0.3246867590115171	(1932, 862, 1951, 880)
840	147	292	18688.45890410959	1.3604556224672242	0.2310123593252234	(1940, 1582, 1960, 1601)
841	148	320	17703.23125	1.4241900368434108	0.1821135871121598	(1958, 1927, 1978, 1948)
842	149	290	17636.958620689657	1.355788522528922	0.3493867756051472	(1978, 307, 1997, 327)
843	150	304	18178.10855263158	1.3881287397038624	0.3500744726693297	(1994, 366, 2014, 386)
844	151	378	19408.71693121693	1.547885578655046	0.405093480197642	(2000, 1194, 2022, 1217)
845	152	113	24011.66371681416	0.8463152679741606	0.0	(2004, 1044, 2017, 1057)
846	1	382	17694.01832	1.556053897	0.46473132	(5, 1847, 28, 1869)
847	2	292	17956.97945	1.360455622	0.036148915	(14, 766, 34, 786)
848	3	292	15852.48288	1.360455622	0.036148915	(57, 29, 77, 49)
849	4	605	19200.66942	1.958261301	0.383379895	(62, 771, 92, 798)
850	5	277	17114.94224	1.325051746	0.222640654	(70, 1590, 89, 1609)
851	6	300	17561.53333	1.378966074	0.225047824	(82, 384, 102, 404)
852	7	438	17847.25571	1.666211046	0.350219238	(83, 142, 108, 165)
853	8	313	18174.23962	1.408526826	0.334578145	(110, 433, 131, 453)
854	9	280	18311.40357	1.332207793	0.298705468	(111, 1398, 131, 1417)
855	10	348	18492.97126	1.485191914	0.189910338	(124, 1785, 146, 1806)
856	11	113	33538.04425	0.846315268	0.0	(128, 964, 141, 977)
857	12	353	21505.29178	1.495823345	0.462267596	(140, 1311, 162, 1333)
858	13	332	20319.89157	1.450647841	0.255528764	(161, 621, 182, 641)
859	14	298	19570.87248	1.374361833	0.305109341	(192, 1237, 212, 1257)
860	15	325	20314.16923	1.435273395	0.408273477	(207, 951, 228, 972)
861	16	343	20468.04373	1.47448383	0.344817661	(207, 1266, 228, 1287)
862	17	317	20035.18612	1.417498426	0.349149254	(218, 365, 238, 385)
863	18	113	26419.85841	0.846315268	0.0	(222, 1540, 235, 1553)
864	19	356	18194.72191	1.502166087	0.263004461	(226, 1771, 248, 1792)
865	20	306	17689.64052	1.392687467	0.246333563	(255, 1777, 275, 1797)
866	21	282	17809.21631	1.336957212	0.269730773	(257, 1608, 277, 1627)
867	22	285	19001.79298	1.344049873	0.0	(280, 1514, 299, 1533)
868	23	285	19056.94737	1.344049873	0.0	(290, 306, 309, 325)
869	24	324	21475.20679	1.433063581	0.332349726	(298, 1236, 318, 1258)
870	25	280	20587.70714	1.332207793	0.349895155	(316, 933, 335, 953)
871	26	302	20910.37748	1.383554992	0.173740327	(321, 1092, 341, 1112)
872	27	113	28536.0177	0.846315268	0.0	(334, 520, 347, 533)
873	28	324	20509.15123	1.433063581	0.330763	(387, 1150, 407, 1171)
874	29	527	21076.49336	1.827672014	0.373903734	(396, 245, 421, 272)
875	30	288	19382.71875	1.351105301	0.336277397	(406, 1293, 425, 1313)
876	31	275	19288.72364	1.3202595	0.27195615	(410, 1565, 429, 1584)
877	32	382	21367.05497	1.556053897	0.25270139	(416, 1647, 438, 1669)
878	34	1075	23392.8614	2.610340648	0.39419274	(448, 1409, 487, 1445)
879	35	130	22918.93846	0.907746599	0.41951711	(451, 1876, 465, 1890)
880	36	332	20124.97289	1.450647841	0.286988929	(471, 197, 491, 218)
881	37	948	23404.50633	2.451303711	0.819499885	(472, 327, 516, 355)
882	38	113	26130.23009	0.846315268	0.0	(482, 1202, 495, 1215)
883	39	701	22787.06562	2.107909509	0.346947849	(498, 752, 529, 782)
884	40	389	22046.82519	1.570246213	0.320445711	(510, 514, 533, 536)
885	41	302	20180.43709	1.383554992	0.446083884	(511, 1164, 530, 1185)
886	42	468	23257.88889	1.722328074	0.175265537	(511, 1226, 536, 1251)
887	43	286	17428.38811	1.34640579	0.364529947	(511, 1879, 530, 1899)
888	44	216	17663.05556	1.170091514	0.585893075	(514, 2033, 532, 2048)
889	45	313	20467.54313	1.408526826	0.326638794	(524, 1342, 545, 1362)
890	46	342	22076.92398	1.472332868	0.20840608	(550, 548, 571, 569)
891	47	464	23818.64655	1.714951903	0.052505479	(560, 1535, 584, 1559)
892	48	298	21192.18792	1.374361833	0.197851745	(592, 1362, 612, 1381)
893	49	314	21362.29299	1.410775075	0.257366062	(593, 986, 613, 1006)
894	50	290	21309.41034	1.355788523	0.160978079	(597, 947, 617, 967)
895	51	405	21613.34568	1.602213791	0.274020514	(603, 1668, 626, 1691)
896	52	292	19298.06164	1.360455622	0.273669439	(610, 66, 630, 85)
897	53	429	20213.77622	1.649003586	0.129838972	(612, 1996, 635, 2020)
898	54	334	22682.78443	1.455010701	0.27076762	(617, 651, 637, 672)
899	55	284	17891.9507	1.341689819	0.308155655	(624, 1951, 644, 1970)
900	56	304	21578.83224	1.38812874	0.08492238	(628, 1259, 648, 1279)
901	57	113	25389.22124	0.846315268	0.0	(630, 1457, 643, 1470)
902	58	337	21835.86647	1.461530573	0.205115934	(636, 870, 657, 891)
903	59	113	33529.68142	0.846315268	0.0	(651, 1703, 664, 1716)
904	60	283	20564.99647	1.339325606	0.159972549	(659, 1235, 678, 1254)
905	61	342	21648.7076	1.472332868	0.301252488	(662, 1431, 684, 1451)
906	62	318	21496.68239	1.419732467	0.242331855	(670, 1103, 690, 1123)
907	63	349	18971.84241	1.48732428	0.443289628	(682, 1838, 704, 1858)
908	64	113	27173.61947	0.846315268	0.0	(686, 1537, 699, 1550)
909	65	302	19889.57947	1.383554992	0.266791668	(689, 1642, 708, 1662)
910	66	283	20526.73498	1.339325606	0.18309575	(691, 499, 711, 519)
911	67	336	18969.80357	1.459360519	0.384759325	(699, 1891, 720, 1912)
912	68	800	23284.6475	2.251842169	0.323706503	(714, 1115, 747, 1146)
913	69	584	22498.45548	1.923974792	0.325134293	(726, 301, 754, 328)
914	70	316	19992.43671	1.415260858	0.31215311	(726, 1770, 746, 1791)
915	71	303	20168.91089	1.385843753	0.291664407	(733, 113, 753, 132)
916	72	296	20237.19595	1.369742117	0.32866468	(739, 1580, 759, 1599)
917	73	326	20989.93558	1.437479812	0.433571277	(766, 447, 785, 469)
918	74	113	24929.0354	0.846315268	0.0	(793, 1062, 806, 1075)
919	75	376	20608.91755	1.543785212	0.505107237	(796, 2028, 820, 2048)
920	76	420	22025.85238	1.631614662	0.190650285	(798, 1189, 821, 1212)
921	77	310	21693.50323	1.401760446	0.236478115	(807, 383, 827, 403)
922	78	268	22175.35075	1.303347884	0.324714097	(828, 919, 846, 938)
923	79	113	25070.33628	0.846315268	0.0	(832, 1236, 845, 1249)
924	80	113	27245.52212	0.846315268	0.0	(833, 665, 846, 678)
925	81	332	19576.08133	1.450647841	0.311543864	(834, 1908, 855, 1928)
926	82	355	22919.83662	1.500054819	0.244630736	(836, 1376, 857, 1397)
927	83	414	21804.10628	1.619918349	0.33693829	(839, 1694, 862, 1717)
928	84	343	20822.82216	1.47448383	0.217466682	(840, 312, 861, 333)
929	85	283	21500.99293	1.339325606	0.445211732	(882, 644, 900, 664)
930	86	333	19597.997	1.452830909	0.44140944	(887, 56, 908, 76)
931	87	333	19529.41441	1.452830909	0.271672111	(891, 2001, 912, 2022)
932	88	322	21504.50932	1.428633698	0.362412879	(906, 506, 926, 527)
933	89	113	26900.32743	0.846315268	0.0	(913, 1022, 926, 1035)
934	90	311	20680.0	1.404019529	0.350378916	(915, 1484, 936, 1503)
935	91	288	20520.15625	1.351105301	0.354679951	(927, 1592, 947, 1611)
936	92	286	19325.63986	1.34640579	0.294180962	(932, 1857, 952, 1876)
937	93	248	18396.52823	1.253772658	0.0	(955, 1926, 973, 1944)
938	94	294	20560.11565	1.365106766	0.29428303	(956, 280, 976, 299)
939	95	298	21101.2047	1.374361833	0.156897864	(969, 624, 989, 644)
940	96	304	19182.35197	1.38812874	0.164154191	(971, 29, 991, 49)
941	97	563	23201.61279	1.889066087	0.382799157	(997, 144, 1022, 172)
942	98	308	22012.5974	1.397231321	0.219519171	(998, 933, 1018, 953)
943	99	316	21873.37025	1.415260858	0.273035938	(999, 778, 1019, 798)
944	100	113	27917.30973	0.846315268	0.0	(1004, 551, 1017, 564)
945	101	113	29474.97345	0.846315268	0.0	(1005, 1361, 1018, 1374)
946	102	113	27011.60177	0.846315268	0.0	(1013, 575, 1026, 588)
947	103	306	21749.78758	1.392687467	0.171413678	(1020, 1144, 1040, 1164)
948	104	126	41861.81746	0.893672156	0.318528064	(1030, 1297, 1044, 1310)
949	105	298	20417.49664	1.374361833	0.264392729	(1048, 1571, 1067, 1591)
950	106	113	27114.0177	0.846315268	0.0	(1049, 933, 1062, 946)
951	107	283	19525.24028	1.339325606	0.422572495	(1071, 1794, 1090, 1814)
952	108	382	19720.90314	1.556053897	0.237071073	(1084, 34, 1106, 56)
953	109	276	20122.58696	1.322657793	0.231252428	(1084, 1604, 1103, 1623)
954	110	113	31242.85841	0.846315268	0.0	(1105, 817, 1118, 830)
955	111	297	19238.88552	1.372053919	0.38017339	(1114, 76, 1134, 96)
956	112	300	20462.55667	1.378966074	0.315269912	(1114, 201, 1134, 221)
957	113	304	21520.59868	1.38812874	0.225114095	(1115, 770, 1135, 790)
958	114	294	21810.88095	1.365106766	0.272058928	(1120, 627, 1140, 646)
959	115	428	20627.33879	1.64708055	0.487923707	(1125, 241, 1148, 264)
960	116	271	20988.34686	1.31062244	0.174107914	(1134, 983, 1153, 1002)
961	117	384	23379.60938	1.560122019	0.200780476	(1135, 1263, 1157, 1285)
962	118	741	24581.51282	2.1672153	0.555025912	(1144, 558, 1178, 586)
963	119	302	21602.84106	1.383554992	0.173740327	(1160, 1213, 1180, 1233)
964	120	279	19529.17204	1.329826723	0.243389592	(1160, 1743, 1179, 1762)
965	121	267	19769.31086	1.300913992	0.193675288	(1164, 1603, 1183, 1622)
966	122	113	24536.35398	0.846315268	0.0	(1166, 299, 1179, 312)
967	123	341	21826.57771	1.470178758	0.312061868	(1175, 329, 1196, 350)
968	124	326	19345.74233	1.437479812	0.28970988	(1182, 33, 1202, 54)
969	125	326	22332.61656	1.437479812	0.243492557	(1184, 663, 1204, 684)
970	126	317	20479.55205	1.417498426	0.3297512	(1187, 1597, 1207, 1617)
971	127	257	18013.10895	1.276319827	0.267747677	(1195, 1917, 1214, 1935)
972	128	345	21505.23478	1.478776368	0.217032965	(1219, 1573, 1240, 1594)
973	129	344	20153.37209	1.476631659	0.201432841	(1221, 1496, 1243, 1517)
974	130	316	21720.65823	1.415260858	0.292783586	(1238, 1385, 1259, 1405)
975	131	304	20522.52961	1.38812874	0.292109198	(1250, 1501, 1270, 1520)
976	132	277	20097.44765	1.325051746	0.281477694	(1267, 1555, 1286, 1574)
977	133	433	20817.3903	1.656673412	0.32962698	(1272, 1443, 1295, 1467)
978	134	326	21797.30368	1.437479812	0.316759536	(1276, 464, 1297, 484)
979	135	274	19200.27737	1.317856842	0.279874207	(1288, 81, 1307, 100)
980	136	286	20820.18182	1.34640579	0.379496471	(1293, 1163, 1312, 1183)
981	137	338	20214.89645	1.46369741	0.236535101	(1296, 1576, 1317, 1597)
982	138	321	22681.70717	1.426413598	0.379357309	(1303, 694, 1323, 715)
983	139	113	28013.39823	0.846315268	0.0	(1310, 1201, 1323, 1214)
984	140	350	20529.75714	1.489453593	0.39395999	(1335, 1560, 1357, 1581)
985	141	113	34357.26549	0.846315268	0.0	(1337, 537, 1350, 550)
986	142	279	20539.77778	1.329826723	0.238877872	(1348, 594, 1367, 613)
987	143	113	24369.97345	0.846315268	0.0	(1352, 412, 1365, 425)
988	144	306	18207.71569	1.392687467	0.246333563	(1362, 1945, 1382, 1965)
989	145	457	21874.31072	1.701966683	0.370015402	(1367, 1071, 1390, 1096)
990	146	283	20871.92933	1.339325606	0.159972549	(1377, 996, 1396, 1015)
991	147	304	19867.01974	1.38812874	0.292109198	(1386, 1664, 1406, 1683)
992	148	289	20313.48789	1.353448937	0.374151309	(1449, 809, 1468, 829)
993	149	280	20260.15714	1.332207793	0.26973433	(1451, 896, 1470, 916)
994	150	353	19777.79887	1.495823345	0.4735428	(1457, 337, 1477, 359)
995	151	338	21292.18047	1.46369741	0.210213257	(1459, 369, 1480, 389)
996	152	268	19195.58582	1.303347884	0.308040359	(1479, 1584, 1498, 1603)
997	153	316	19510.62342	1.415260858	0.213969611	(1488, 156, 1508, 176)
998	154	113	26227.30973	0.846315268	0.0	(1492, 1845, 1505, 1858)
999	155	295	20100.90169	1.367426406	0.333311804	(1498, 1077, 1519, 1096)
1000	156	316	20775.86392	1.415260858	0.213969611	(1500, 1350, 1520, 1370)
1001	157	468	21855.61538	1.722328074	0.353938266	(1522, 1260, 1546, 1285)
1002	158	290	20048.67931	1.355788523	0.238021784	(1536, 713, 1555, 732)
1003	159	744	22241.56183	2.171597944	0.325718279	(1537, 1091, 1567, 1123)
1004	160	314	21410.10191	1.410775075	0.257362218	(1560, 903, 1580, 923)
1005	161	340	20397.28824	1.468021488	0.311275293	(1566, 508, 1587, 529)
1006	162	300	21167.87333	1.378966074	0.151954463	(1567, 1053, 1587, 1073)
1007	163	309	20653.86084	1.399497715	0.359635709	(1593, 1177, 1613, 1198)
1008	164	294	19708.96259	1.365106766	0.280436434	(1605, 392, 1625, 411)
1009	165	276	19447.10145	1.322657793	0.283279744	(1615, 642, 1635, 661)
1010	166	475	20417.51158	1.735160925	0.274782175	(1628, 1883, 1653, 1908)
1011	167	428	20706.78037	1.64708055	0.535865216	(1632, 952, 1657, 975)
1012	168	311	18125.03215	1.404019529	0.434434722	(1645, 203, 1664, 224)
1013	169	779	24791.36072	2.222090194	0.32257572	(1657, 874, 1687, 907)
1014	170	320	19959.17188	1.424190037	0.225741715	(1680, 435, 1701, 456)
1015	171	279	19004.53405	1.329826723	0.238877872	(1701, 832, 1720, 851)
1016	172	458	20443.54367	1.703827773	0.152951708	(1710, 978, 1734, 1002)
1017	173	299	19163.09699	1.376665878	0.21814091	(1714, 438, 1733, 458)
1018	174	342	20855.8655	1.472332868	0.204226139	(1717, 1509, 1739, 1530)
1019	175	322	18137.94099	1.428633698	0.150982679	(1738, 120, 1758, 140)
1020	176	353	17771.35411	1.495823345	0.456446081	(1752, 2005, 1774, 2026)
1021	177	307	17043.35505	1.394961244	0.349332676	(1761, 105, 1781, 124)
1022	178	277	18940.66426	1.325051746	0.281477694	(1799, 680, 1818, 699)
1023	179	266	18416.54511	1.298475538	0.295215295	(1827, 790, 1846, 808)
1024	180	354	19825.38418	1.497940576	0.19434225	(1847, 1304, 1869, 1325)
1025	181	279	18130.74194	1.329826723	0.252988886	(1853, 771, 1872, 790)
1026	182	350	16583.33714	1.489453593	0.416300703	(1861, 1934, 1882, 1955)
1027	183	318	18608.19497	1.419732467	0.30751235	(1914, 1517, 1934, 1538)
1028	184	347	18195.65994	1.483056482	0.186413704	(1920, 1115, 1942, 1136)
1029	185	331	16923.44713	1.448461483	0.210665232	(1958, 1715, 1979, 1735)
1030	186	113	29525.15929	0.846315268	0.0	(1971, 1146, 1984, 1159)
1031	187	455	18917.91648	1.698238383	0.365107852	(1977, 1267, 2001, 1292)
1032	188	298	17554.89262	1.374361833	0.354598645	(1994, 1468, 2014, 1488)
1033	189	325	17303.60308	1.435273395	0.289686529	(1996, 495, 2017, 516)
1034	190	304	18521.03289	1.38812874	0.292109198	(2010, 595, 2029, 615)
