# Supplementary material for: Dynamic control of DNA condensation
Source: Nat Commun. 2024 Mar 1;15:1915. doi: 10.1038/s41467-024-46266-z (PMC10907372; doi:10.1038/s41467-024-46266-z)
Supplement: Supplementary file 4 — Source Data [file 41467_2024_46266_MOESM4_ESM.zip › Source Data/Figure 3 and Figures S8-S16/SI Figures S14-S16/16arm_1uM_t=30min_allMeasurements.csv]

	Label	Areas (pix^2)	Mean Intensity	Equivalent Diameter (micron)	Eccentricity	BBox coords (pix)
0	1	925	31411.909189189188	2.421384848120061	0.4551457551902477	(152, 1345, 185, 1381)
1	2	378	12651.563492063491	1.547885578655046	0.1427894300080297	(203, 1252, 225, 1274)
2	3	482	15253.47510373444	1.7478995607435737	0.2092329045339932	(243, 1988, 268, 2013)
3	4	1235	40065.68097165992	2.797862921828341	0.4313901305827097	(279, 693, 317, 734)
4	5	644	25099.121118012423	2.0203931518026685	0.1443912583016391	(314, 1125, 342, 1154)
5	6	692	24082.934971098264	2.0943342801491185	0.1858974991322644	(342, 1670, 371, 1700)
6	7	1154	42376.16551126517	2.7045552541296054	0.4589097737240784	(396, 765, 436, 801)
7	8	651	23508.955453149003	2.03134387239986	0.2819361525281	(425, 315, 453, 344)
8	9	503	19415.12922465209	1.7855702715669282	0.1290727590438415	(624, 98, 650, 123)
9	10	1087	28403.58785648574	2.624869557922633	0.7238997448275938	(668, 1474, 707, 1514)
10	11	491	17720.234215885946	1.7641426522292472	0.2684223475724667	(699, 1258, 724, 1284)
11	12	672	25460.28869047619	2.063847438206728	0.1987631309359206	(701, 1571, 730, 1600)
12	13	601	21653.86023294509	1.951776973913344	0.1149233264475051	(702, 395, 729, 422)
13	14	1268	44370.57097791798	2.834996851301072	0.2459000158310723	(785, 758, 826, 798)
14	15	678	28632.67256637168	2.0730405680635027	0.2204243706299344	(902, 888, 931, 917)
15	16	788	23706.129441624365	2.234889539847761	0.1535735817522572	(971, 705, 1003, 738)
16	17	532	21835.994360902256	1.836321716498966	0.0868434328427211	(1081, 83, 1107, 110)
17	18	414	17134.497584541063	1.6199183487064155	0.2446361092109952	(1458, 1025, 1481, 1048)
18	19	717	29523.60390516039	2.131829815681072	0.2838863852851346	(1563, 597, 1592, 628)
19	20	500	21749.104	1.7802375460542634	0.1445035539301235	(1567, 514, 1593, 539)
20	21	807	27782.25526641884	2.261672521099248	0.5684805816311104	(1623, 1791, 1658, 1821)
21	22	644	26514.38819875776	2.0203931518026685	0.2975476192129834	(1673, 397, 1701, 426)
22	23	405	14959.77037037037	1.602213791448837	0.2247931824469506	(1683, 1437, 1706, 1460)
23	24	1622	43969.05733662145	3.206405014485375	0.639765586261594	(1688, 512, 1735, 558)
24	25	1467	34828.10770279482	3.04935516849034	0.7008446781303366	(1688, 1960, 1738, 1996)
25	26	662	23555.416918429004	2.0484338734225345	0.1371901096107194	(1864, 1827, 1893, 1856)
26	27	753	30807.36122177955	2.1846931260234803	0.2130909632899447	(1974, 457, 2005, 488)
27	28	472	13118.949152542373	1.7296727898767306	0.2134851920299429	(2020, 1980, 2045, 2005)
28	1	410	12868.11463414634	1.6120736616894	0.2707317780490714	(269, 120, 291, 143)
29	2	424	16628.73349056604	1.6393658441249002	0.2202452884229911	(272, 1514, 296, 1537)
30	3	496	17536.683467741936	1.7731022967156338	0.2684149586734174	(368, 2018, 393, 2044)
31	4	504	17235.664682539682	1.787344311022461	0.440582827128799	(402, 1629, 429, 1653)
32	5	1080	42495.88796296297	2.6164041652664483	0.2871176267524088	(486, 1037, 522, 1074)
33	6	332	12933.77409638554	1.450647840908739	0.3154659008654201	(548, 797, 569, 818)
34	7	1083	29269.390581717453	2.620035539901302	0.6613395656356877	(617, 236, 651, 278)
35	8	426	18336.793427230048	1.6432277242564015	0.1844321884132425	(686, 1513, 709, 1537)
36	9	1007	39377.85004965244	2.526432441378148	0.4651350857048408	(689, 454, 726, 490)
37	10	382	14904.332460732983	1.5560538970007811	0.1395357800549567	(916, 479, 938, 501)
38	11	440	19562.38863636364	1.6700108484484608	0.1866545532931773	(919, 724, 943, 748)
39	12	477	18725.075471698117	1.7388100578394887	0.1312878095733864	(942, 1953, 967, 1978)
40	13	635	26275.595275590556	2.0062258259937384	0.5115864927396587	(997, 1477, 1027, 1503)
41	14	502	21356.344621513945	1.7837944677744773	0.229852473166128	(1554, 1367, 1579, 1393)
42	15	547	21973.109689213896	1.8620297575756268	0.2199335933576344	(1597, 1541, 1623, 1568)
43	16	940	36064.95425531915	2.440938744482715	0.2953479295984328	(1631, 811, 1665, 845)
44	1	598	22964.372909698995	1.9468995561086455	0.168753093326669	(126, 514, 154, 541)
45	2	897	31915.92530657748	2.384455246458625	0.2408624757837315	(216, 161, 249, 195)
46	3	634	25205.069400630917	2.0046454981974984	0.1820259643510807	(216, 901, 244, 929)
47	4	510	19441.83137254902	1.797951788783262	0.2169062783125171	(305, 1360, 331, 1386)
48	5	689	25969.23367198839	2.0897896072775937	0.3418043603715618	(307, 1090, 335, 1121)
49	6	990	33173.350505050505	2.5050162726726914	0.2801813722892979	(336, 1162, 372, 1197)
50	7	680	26603.77647058824	2.076095898487971	0.1016749021096728	(347, 1073, 376, 1103)
51	8	425	15133.336470588236	1.6412979200389275	0.524666545770605	(485, 1114, 508, 1139)
52	9	703	26342.556187766717	2.1109143712751863	0.1817093064793588	(606, 398, 636, 428)
53	10	889	34376.78065241845	2.373798409898777	0.2853816590832997	(617, 327, 650, 362)
54	11	787	32557.576874205846	2.2334710125453108	0.1557331991976201	(697, 1745, 729, 1776)
55	12	528	19822.21401515152	1.829405225947127	0.0507847963614282	(751, 1806, 777, 1832)
56	13	1014	42164.27120315582	2.535198280398061	0.4647815282535656	(762, 852, 797, 889)
57	14	1108	40485.33303249098	2.650103491632916	0.4738127045098073	(790, 793, 828, 830)
58	15	1120	28823.183928571427	2.6644155857625	0.7055294915906268	(835, 1621, 869, 1664)
59	16	803	34326.31631382316	2.256060421826591	0.1958801592127762	(858, 750, 890, 782)
60	17	939	39424.01490947817	2.4396400273147045	0.4137566822937004	(923, 1429, 959, 1462)
61	18	835	39738.33652694611	2.300573918185804	0.1084417544358795	(951, 55, 983, 88)
62	19	600	26261.123333333333	1.950152523383124	0.2341704370047107	(1079, 433, 1107, 460)
63	20	911	31622.319429198684	2.4029909909391542	0.5587060796450953	(1164, 1282, 1201, 1313)
64	21	583	23958.79416809605	1.922326847849918	0.2897680871800351	(1222, 547, 1249, 574)
65	22	689	28954.11030478955	2.0897896072775937	0.1629628689181778	(1270, 1293, 1299, 1322)
66	23	461	16159.145336225596	1.7093988867995566	0.2752286122050318	(1344, 1412, 1368, 1437)
67	24	1152	27892.77517361111	2.702210602406579	0.7632279964476552	(1357, 554, 1397, 596)
68	25	1867	47079.86127477236	3.440052836789545	0.5969594596865855	(1498, 1582, 1547, 1632)
69	26	896	26387.8671875	2.383125748029948	0.2890123499264793	(1640, 1941, 1674, 1975)
70	27	1072	31392.91231343284	2.606695767537424	0.3223495577920029	(1746, 1072, 1781, 1109)
71	28	597	22658.757118927973	1.9452710325646856	0.2046664280291648	(1748, 479, 1776, 506)
72	29	1224	22080.212418300653	2.7853749340965632	0.8138111501672177	(1816, 1485, 1864, 1523)
73	30	2479	28271.710770471964	3.9639778356659	0.8899796766588833	(1958, 1702, 2020, 1771)
74	31	595	20861.793277310924	1.94200988855715	0.2605714684304915	(2012, 584, 2040, 612)
75	1	784	19566.14923469388	2.229210014681857	0.1217409426111818	(10, 441, 42, 472)
76	2	515	17219.168932038836	1.8067437815010583	0.1881454266006165	(68, 964, 94, 990)
77	3	410	13436.987804878048	1.6120736616894	0.2290690790948565	(248, 1482, 271, 1505)
78	4	435	16134.30344827586	1.660495039658877	0.5373424062302216	(291, 0, 316, 21)
79	5	680	19366.189705882352	2.076095898487971	0.325450964495927	(314, 1241, 343, 1270)
80	6	781	21953.836107554416	2.2249408565702598	0.4056458166906823	(315, 1781, 345, 1814)
81	7	574	21939.233449477357	1.907431279757606	0.1312789718681188	(408, 306, 435, 333)
82	8	456	12203.434210526317	1.7001035547835757	0.2101910550376756	(427, 1999, 451, 2024)
83	9	838	30228.340095465395	2.3047029802903167	0.1837404781434224	(468, 263, 500, 296)
84	10	520	15029.023076923077	1.8154931972322448	0.1859352219432057	(496, 1857, 522, 1883)
85	11	598	19118.232441471573	1.9468995561086455	0.2286755044077338	(526, 1514, 554, 1542)
86	12	675	25647.36592592593	2.0684491104483964	0.2371316872997885	(540, 336, 569, 365)
87	13	672	22638.410714285717	2.063847438206728	0.456933283500089	(558, 974, 588, 1002)
88	14	985	35511.711675126906	2.4986824666514096	0.2656059191760012	(767, 463, 803, 498)
89	15	1129	24776.5358724535	2.675099406867152	0.791021854626569	(797, 654, 843, 683)
90	16	617	19460.25769854133	1.9775867159117275	0.2337908386140204	(798, 1826, 826, 1854)
91	17	439	15506.523917995444	1.6681120293597749	0.2085871165577352	(845, 1385, 868, 1409)
92	18	346	11634.479768786126	1.4809179715648884	0.2218008567479153	(847, 1173, 868, 1195)
93	19	1138	39399.2223198594	2.685740728288539	0.605026957578013	(922, 1276, 960, 1316)
94	20	1459	34411.68334475668	3.04102926853272	0.5533676143681546	(927, 1833, 973, 1874)
95	21	1049	36580.39656816016	2.5785805245056785	0.3997274906905794	(1030, 350, 1066, 386)
96	22	433	15673.515011547344	1.6566734119464257	0.1537797660245617	(1080, 1075, 1104, 1099)
97	23	982	34092.051934826886	2.4948744647434435	0.306458549457772	(1092, 1282, 1128, 1316)
98	24	783	29169.879948914437	2.227787870987075	0.1799918743655955	(1109, 642, 1141, 673)
99	25	1038	36225.14065510597	2.5650251685922285	0.4267950923911986	(1121, 335, 1155, 373)
100	26	601	20217.5224625624	1.951776973913344	0.0644941190228776	(1171, 1005, 1199, 1033)
101	27	1323	30429.48752834467	2.895828754627755	0.5824308999704012	(1225, 1906, 1266, 1949)
102	28	957	29173.56112852665	2.462912160189604	0.1806220526779243	(1306, 1878, 1341, 1913)
103	29	834	28990.081534772184	2.299195916314227	0.1015931346721547	(1330, 52, 1362, 85)
104	30	946	32704.12579281184	2.4487165828166866	0.4310661615875932	(1347, 458, 1380, 494)
105	31	957	27409.326018808777	2.462912160189604	0.4870618733260902	(1403, 1777, 1435, 1815)
106	32	602	20641.865448504985	1.9534000735484505	0.2229819018309191	(1449, 1458, 1476, 1486)
107	33	1583	26443.56727732154	3.167622444472701	0.8072848714034274	(1513, 944, 1569, 980)
108	34	473	17026.697674418603	1.7315041009136292	0.1627521709448564	(1608, 642, 1633, 667)
109	35	737	24347.76119402985	2.161357950882279	0.1437646212580782	(1651, 1253, 1682, 1284)
110	36	533	18753.67354596623	1.838046772507836	0.1812989724603306	(1657, 472, 1683, 498)
111	37	825	20184.01090909091	2.2867565324339085	0.5412094746805813	(1760, 521, 1790, 556)
112	38	1513	23294.222075346992	3.096794721946198	0.8056137801993005	(1816, 1880, 1860, 1931)
113	1	1213	35763.901071723	2.7728307048294614	0.4177160904488697	(20, 171, 60, 210)
114	2	1133	29173.11562224184	2.6798340997875294	0.7393955826740461	(45, 525, 87, 563)
115	3	770	24642.466233766238	2.2092166958873025	0.449556653838941	(181, 1190, 213, 1221)
116	4	739	26371.42219215156	2.164288607077062	0.1471601039956294	(198, 1829, 229, 1859)
117	5	403	16042.223325062034	1.5982528118627954	0.3098600843028783	(204, 1252, 227, 1275)
118	6	577	24362.15424610052	1.91240936028875	0.2678981273559147	(224, 539, 252, 566)
119	7	644	25557.63819875776	2.0203931518026685	0.1618761589597155	(231, 424, 260, 452)
120	8	762	24204.22440944882	2.1977102806924096	0.0974951697458496	(251, 26, 282, 57)
121	9	823	32014.109356014586	2.2839830244000563	0.501691551184941	(272, 1695, 303, 1729)
122	10	406	16088.142857142857	1.6041906136583708	0.1967644835516379	(297, 1154, 320, 1177)
123	11	1001	35624.32167832168	2.5188945853694182	0.4796611056094875	(298, 503, 336, 537)
124	12	345	13462.4	1.478776368171706	0.2057960697784999	(358, 221, 379, 242)
125	13	579	21566.727115716752	1.9157208941287749	0.217421151216525	(358, 1988, 386, 2015)
126	14	947	37290.17529039071	2.450010488631057	0.3350763743358599	(503, 850, 538, 884)
127	15	963	36690.43613707165	2.470620824297892	0.6532345344523677	(553, 0, 591, 29)
128	16	1986	45314.60926485398	3.547991544712944	0.7337573934826552	(730, 1768, 771, 1827)
129	17	685	31300.87299270073	2.083714624636106	0.1325457561628921	(769, 1401, 799, 1430)
130	18	1709	46195.27325921592	3.2912735942585054	0.6368580730048526	(773, 575, 824, 620)
131	19	1232	32386.9650974026	2.794462641550167	0.7548995989180055	(824, 264, 871, 299)
132	20	660	21612.95909090909	2.045337221805569	0.1049318403862698	(986, 1899, 1016, 1928)
133	21	531	21311.68549905838	1.834595038433536	0.23574534502646	(1028, 670, 1054, 696)
134	22	1900	39520.795263157896	3.470321849259656	0.8571243705077999	(1031, 356, 1096, 390)
135	23	1115	42852.33721973094	2.658461577012222	0.5363234046292925	(1148, 1471, 1188, 1507)
136	24	385	16560.664935064935	1.5621521067724504	0.260420298312599	(1170, 1548, 1192, 1571)
137	25	972	43258.851851851854	2.482138932538076	0.3820645241954273	(1179, 1309, 1213, 1346)
138	26	1660	39327.55060240964	3.243747183685241	0.7997939151369601	(1264, 1782, 1298, 1839)
139	27	548	23497.32846715329	1.8637310185587164	0.2459458658396585	(1309, 908, 1336, 934)
140	28	543	25919.80847145488	1.8552091128317847	0.2921389259322687	(1343, 1306, 1370, 1332)
141	29	1208	43217.25165562914	2.767109983437817	0.1643883608658504	(1437, 1638, 1475, 1678)
142	30	1804	46430.99889135255	3.381514240563797	0.5480692910006899	(1456, 1520, 1501, 1571)
143	31	936	34720.64102564102	2.4357397210198397	0.4701260827957489	(1572, 1010, 1607, 1044)
144	32	593	22922.41483979764	1.9387432590140008	0.1995163126039539	(1622, 499, 1650, 526)
145	33	411	13726.491484184917	1.6140384078928958	0.1792044190286698	(1639, 139, 1662, 162)
146	34	805	27511.365217391303	2.2588682143529093	0.5081438235933086	(1667, 1685, 1700, 1716)
147	35	836	20925.76196172249	2.3019510951533144	0.6579132377131809	(1718, 326, 1753, 358)
148	36	425	12875.995294117649	1.6412979200389275	0.1335032530633806	(1793, 72, 1817, 96)
149	37	663	21469.92609351433	2.049980445083712	0.1224860195729874	(1832, 622, 1861, 651)
150	38	574	20425.98780487805	1.907431279757606	0.2219217880124344	(1896, 1493, 1923, 1520)
151	39	782	22339.789002557543	2.2263648188642318	0.2018281375453045	(1995, 424, 2027, 456)
152	1	763	22357.884665792924	2.1991518749967844	0.3381673428590357	(74, 1712, 106, 1742)
153	2	1203	36481.46716541978	2.7613774105032114	0.5536284888991317	(214, 786, 253, 827)
154	3	623	21076.94060995185	1.987178947049084	0.1990368264102596	(554, 1843, 582, 1871)
155	4	669	25266.225710014947	2.0592354828601285	0.246701997713433	(646, 317, 675, 346)
156	5	1054	42453.314990512335	2.5847185491971443	0.3850080613527417	(651, 1139, 687, 1175)
157	6	842	29422.73159144893	2.310196916525108	0.3611233649383303	(707, 895, 739, 928)
158	7	577	21873.019064124783	1.91240936028875	0.101484237983292	(816, 1793, 843, 1820)
159	8	862	30590.81322505801	2.33747291362646	0.2892483325312052	(865, 625, 898, 659)
160	9	685	28199.07299270073	2.083714624636106	0.0986468359510506	(871, 1390, 901, 1420)
161	10	656	23477.02896341464	2.039129810762491	0.1807365943239836	(918, 1958, 947, 1987)
162	11	713	24984.511921458627	2.1258749721617547	0.1846235758176468	(941, 304, 971, 334)
163	12	1069	39869.14405986904	2.6030457833421274	0.4135963060093127	(970, 579, 1006, 617)
164	13	1292	35250.01547987616	2.8617007078772745	0.6047184992614754	(1080, 424, 1121, 466)
165	14	663	24181.742081447963	2.049980445083712	0.2840699902093809	(1090, 549, 1119, 578)
166	15	699	25715.96280400572	2.104900357996327	0.0856986292327998	(1097, 1590, 1127, 1620)
167	16	682	29155.39589442815	2.079146739073532	0.5459852415209424	(1198, 0, 1229, 26)
168	17	751	30638.53395472703	2.1817898780617533	0.177381082037818	(1238, 1007, 1269, 1038)
169	18	541	21206.88724584104	1.8517893696240328	0.2176602521719852	(1428, 505, 1454, 531)
170	19	1343	31828.134028294862	2.9176350020083364	0.7259129765715483	(1454, 205, 1491, 253)
171	20	680	26284.617647058825	2.076095898487971	0.1950546583941894	(1470, 882, 1499, 911)
172	21	694	26742.455331412104	2.0973585911544195	0.2432212397882998	(1487, 1352, 1517, 1381)
173	22	514	19910.05836575876	1.8049888089824773	0.2031260258841515	(1540, 879, 1566, 905)
174	23	752	21891.25	2.1832419846305364	0.5573697717103573	(1573, 38, 1607, 67)
175	24	1060	38495.36886792453	2.592064992859625	0.3088715405324334	(1638, 1956, 1674, 1993)
176	25	647	23475.3199381762	2.025093568745259	0.2166140670885087	(1705, 146, 1734, 175)
177	26	345	12610.133333333331	1.478776368171706	0.268304961528452	(1709, 1216, 1730, 1237)
178	27	608	19944.361842105263	1.963110490009074	0.1273184350301336	(1892, 310, 1920, 338)
179	28	661	21500.61875945537	2.0468861332140795	0.1014127602223991	(1930, 1828, 1959, 1857)
180	1	570	29414.008771929824	1.9007735586425565	0.6942535977950506	(0, 934, 22, 966)
181	2	588	26388.50850340136	1.93055250308517	0.393013700488325	(77, 1263, 105, 1289)
182	3	832	24940.05889423077	2.296437431918077	0.1153872667038983	(286, 1973, 318, 2005)
183	4	658	27655.27659574468	2.0422358747269613	0.2554400044726282	(592, 234, 621, 262)
184	5	658	32403.720364741643	2.0422358747269613	0.1140242095572174	(621, 68, 650, 97)
185	6	601	24720.628951747087	1.951776973913344	0.2465766757075331	(706, 383, 734, 411)
186	7	828	36443.938405797104	2.2909104986776416	0.2402607453346168	(789, 273, 822, 305)
187	8	987	42612.75075987842	2.501217913743762	0.2154396571624704	(948, 506, 983, 542)
188	9	930	37638.5559139785	2.427920311688427	0.5058715341318678	(1107, 1519, 1139, 1556)
189	10	414	18860.2922705314	1.6199183487064155	0.1355730356100454	(1153, 828, 1176, 851)
190	11	545	23704.645871559635	1.858622563947727	0.2998728745215607	(1159, 1767, 1185, 1793)
191	12	1785	38139.69355742297	3.363659795782157	0.8142987496993602	(1187, 1206, 1250, 1248)
192	13	1485	44501.64915824916	3.0680058327083533	0.5117114511799502	(1206, 1923, 1251, 1965)
193	14	1067	42402.42268041237	2.600609614550732	0.4867468299136669	(1231, 450, 1270, 485)
194	15	871	29033.243398392653	2.3496438123477854	0.6790697479984243	(1254, 770, 1291, 801)
195	16	1033	42119.18005808325	2.5588399047825905	0.4434255103462692	(1296, 1364, 1334, 1398)
196	17	462	21576.971861471862	1.7112518942669797	0.1311583960750611	(1337, 978, 1361, 1002)
197	18	760	33358.05921052631	2.194824251501606	0.2658667272710053	(1367, 590, 1398, 622)
198	19	573	26016.429319371728	1.9057690299606025	0.2477797684035724	(1469, 1002, 1496, 1028)
199	20	755	24033.181456953644	2.187592520963576	0.3684426452011623	(1609, 489, 1639, 521)
200	21	602	26029.340531561465	1.9534000735484505	0.2701173684805407	(1648, 1434, 1675, 1462)
201	22	828	34263.41062801932	2.2909104986776416	0.2919275390173153	(1744, 901, 1777, 933)
202	23	465	17890.70322580645	1.7167989165754427	0.18897427172723	(1821, 6, 1845, 31)
203	24	442	15288.522624434388	1.6738020243795484	0.298574294567383	(2017, 218, 2041, 242)
204	1	581	17445.09638554217	1.9190267134886572	0.2648376280582257	(0, 0, 27, 28)
205	2	415	19687.45060240964	1.6218735918426206	0.5886263979225004	(0, 947, 20, 972)
206	3	699	27007.01859799714	2.104900357996327	0.2712380915531766	(5, 1455, 35, 1485)
207	4	454	15339.876651982378	1.6963711604793996	0.2638972424893032	(73, 53, 98, 77)
208	5	589	15377.475382003397	1.9321934319858296	0.6362322743215362	(76, 1617, 107, 1643)
209	6	977	35740.60184237461	2.4885148457714834	0.2276626201947535	(184, 1190, 220, 1225)
210	7	1163	38528.695614789336	2.7150811305754594	0.5182259567733439	(264, 256, 301, 297)
211	8	825	23661.46545454545	2.2867565324339085	0.4048137860492815	(268, 1276, 301, 1309)
212	9	1011	34203.93669634026	2.531445209087291	0.2249693534196269	(269, 1554, 304, 1590)
213	10	537	20456.49720670391	1.8449308669133169	0.1856907715765391	(383, 1139, 409, 1165)
214	11	719	27273.25591098748	2.1348010085036773	0.2417503230520072	(406, 415, 436, 446)
215	12	870	30876.381609195403	2.3482946053388343	0.3898753016440396	(479, 1754, 512, 1788)
216	13	767	30755.58800521512	2.2049088269279804	0.2367166929942492	(506, 524, 537, 556)
217	14	820	33328.763414634144	2.279816435905606	0.3545332041892213	(578, 567, 611, 598)
218	15	545	22180.080733944957	1.858622563947727	0.2288789202320044	(622, 661, 648, 687)
219	16	889	31737.08773903262	2.373798409898777	0.4398861550353716	(722, 1530, 757, 1563)
220	17	915	32205.25573770492	2.408260714353367	0.4156450397684849	(774, 144, 808, 178)
221	18	1192	38623.72399328859	2.7487236669750983	0.6278465451142065	(795, 1214, 837, 1251)
222	19	833	25504.973589435773	2.2978170880544986	0.5683377709010344	(819, 974, 854, 1003)
223	20	885	35271.38531073446	2.3684520102959463	0.268764188013092	(828, 871, 862, 904)
224	21	601	24120.091514143096	1.951776973913344	0.2352768908896543	(878, 703, 906, 730)
225	22	680	26129.782352941176	2.076095898487971	0.3393860248449024	(1033, 198, 1063, 227)
226	23	693	25960.11976911977	2.095846981162625	0.4605607304030855	(1058, 2021, 1089, 2048)
227	24	855	21000.34035087719	2.3279626676242104	0.6546851830978984	(1092, 1030, 1122, 1067)
228	25	535	21351.21121495327	1.8414920365855505	0.1539409613143993	(1128, 1109, 1154, 1135)
229	26	383	13276.289817232377	1.5580892855712989	0.2306393196250284	(1140, 1762, 1162, 1785)
230	27	1500	38721.586	3.0834618793077238	0.5616885508228867	(1155, 1156, 1199, 1202)
231	28	914	22510.89715536105	2.406944365135394	0.3639042661260176	(1181, 212, 1215, 248)
232	29	624	24313.52083333333	1.988773154242552	0.180079367758299	(1192, 1322, 1220, 1350)
233	30	993	29703.522658610276	2.5088088808590565	0.5999656344138624	(1213, 41, 1250, 76)
234	31	373	14250.78820375335	1.537614160771308	0.1455906993209919	(1232, 484, 1254, 506)
235	32	513	19118.36842105263	1.803232128460232	0.219146669719208	(1236, 1712, 1262, 1737)
236	33	371	13067.256064690027	1.5334863300737078	0.256815617827447	(1246, 396, 1268, 419)
237	34	1037	38922.17454194793	2.56378930961006	0.4033536923583661	(1266, 1224, 1301, 1262)
238	35	824	23080.019417475727	2.285370199155575	0.6571071103789689	(1293, 435, 1327, 468)
239	36	932	33842.08154506438	2.430529576613038	0.3039053513737204	(1377, 1314, 1412, 1348)
240	37	556	21190.11870503597	1.877285604553556	0.2260438167355281	(1389, 454, 1416, 481)
241	38	1469	27375.173587474477	3.051433093888882	0.7886754627347162	(1393, 238, 1445, 278)
242	39	417	15586.374100719424	1.6257770237022078	0.1681309956170368	(1464, 1165, 1487, 1188)
243	40	773	28436.2509702458	2.2135161810362938	0.239179425844622	(1464, 1241, 1495, 1273)
244	41	531	16616.68549905838	1.834595038433536	0.235037222369074	(1531, 967, 1558, 993)
245	42	666	24654.803303303303	2.054613175161665	0.5116768660060422	(1570, 984, 1601, 1011)
246	43	863	32836.41599073001	2.3388283633858498	0.1783708485641597	(1574, 1093, 1607, 1126)
247	44	1705	42339.1008797654	3.2874196425920816	0.569421926013418	(1775, 664, 1823, 710)
248	45	755	24467.014569536423	2.187592520963576	0.1584196872567406	(1812, 860, 1842, 891)
249	46	1027	38628.01947419669	2.5513977952611	0.3081764507146567	(1844, 573, 1879, 610)
250	47	827	25089.932285368803	2.2895266806723784	0.2277743664110247	(1945, 1177, 1977, 1210)
