# Supplementary material for: Dynamic control of DNA condensation
Source: Nat Commun. 2024 Mar 1;15:1915. doi: 10.1038/s41467-024-46266-z (PMC10907372; doi:10.1038/s41467-024-46266-z)
Supplement: Supplementary file 4 — Source Data [file 41467_2024_46266_MOESM4_ESM.zip › Source Data/Figure 3 and Figures S8-S16/SI Figures S14-S16/16arm_2p5uM_t=180min_allMeasurements.csv]

	Label	Areas (pix^2)	Mean Intensity	Equivalent Diameter (micron)	Eccentricity	BBox coords (pix)
0	1	5535	46237.2298102981	5.923136848378657	0.3121682590551559	(162, 1758, 245, 1842)
1	2	995	15749.635175879395	2.511334104327578	0.7518298199498661	(273, 718, 315, 750)
2	3	4341	51186.34554250173	5.245511542676319	0.1271400856332232	(394, 819, 469, 893)
3	4	3917	47774.49629818739	4.982757366505734	0.1353830420118675	(611, 120, 681, 190)
4	5	4924	52434.82290820471	5.586656589975358	0.2814773784093096	(759, 242, 838, 320)
5	6	4920	52502.905081300814	5.584386975179285	0.1338211763961508	(825, 744, 907, 823)
6	7	5239	53098.55182286696	5.762582464325809	0.2911359188872673	(1242, 1169, 1322, 1252)
7	8	1884	32830.94214437367	3.4556790757240115	0.099559964829212	(1322, 1536, 1371, 1585)
8	9	8646	46844.15394402036	7.402877615956752	0.8418582868037588	(1335, 1648, 1426, 1790)
9	10	4352	44771.76079963235	5.252153344124568	0.2806543147870072	(1907, 924, 1980, 1000)
10	11	4153	40608.693956176256	5.130668080619436	0.1476565054963477	(1953, 1425, 2025, 1497)
11	1	3087	43626.32329122125	4.42345148923713	0.173353488746387	(202, 1310, 265, 1372)
12	2	3162	46907.77071473751	4.476863850475171	0.1516117062515377	(511, 1160, 575, 1223)
13	3	2055	31893.95669099757	3.6090995983440473	0.1718821356361991	(661, 1871, 712, 1922)
14	4	6261	51003.37022839802	6.299626569140008	0.8363262690850911	(666, 0, 768, 95)
15	5	4523	53311.024541233695	5.354343730707741	0.1217307766505816	(813, 540, 889, 616)
16	6	2441	38691.05038918476	3.933479071623686	0.120069633136044	(836, 1744, 892, 1800)
17	7	5568	50500.372485632186	5.940767655965534	0.8469223883406888	(905, 492, 1003, 585)
18	8	3570	52316.19831932773	4.756933302404242	0.1311104414539666	(983, 1292, 1050, 1359)
19	9	1957	36191.51354113439	3.521992014410656	0.201603714772226	(985, 162, 1035, 212)
20	10	260	11791.323076923078	1.2837475509609664	0.3261499061156812	(995, 82, 1014, 100)
21	11	3195	47064.48638497653	4.500164458465551	0.4052621209440627	(1126, 534, 1189, 597)
22	12	1456	33808.51510989011	3.037901173137527	0.1450183312473483	(1216, 453, 1258, 496)
23	13	3099	43779.9625685705	4.432040723518155	0.1098395234440468	(1254, 1676, 1317, 1738)
24	14	4488	39540.29679144385	5.333586934338147	0.8401284599758253	(1427, 1563, 1502, 1656)
25	15	2922	43715.053045859	4.303611505457753	0.1711938462793851	(1496, 484, 1556, 545)
26	16	1589	25943.51353052234	3.173619841659015	0.18369925377861	(1653, 109, 1697, 154)
27	17	2767	38455.805565594506	4.187911868293093	0.2036469627559199	(1682, 1440, 1742, 1499)
28	18	6788	46139.6733942251	6.559396306055657	0.8700865888099821	(1732, 1001, 1800, 1126)
29	19	3142	38606.602800763845	4.462683061441416	0.1324746477722448	(1776, 1489, 1839, 1553)
30	20	4649	43161.88427618843	5.428411066611056	0.214340972817193	(1931, 283, 2007, 360)
31	1	3371	31699.9252447345	4.622451151370965	0.1568097588676166	(472, 1020, 537, 1084)
32	2	3809	28218.4702021528	4.913584628137057	0.1485059455952266	(562, 1722, 631, 1791)
33	3	2144	21151.92817164179	3.6864245074319695	0.1324658372294844	(579, 1631, 631, 1683)
34	4	5383	47023.43674530931	5.841241257269308	0.1968969997847899	(592, 516, 675, 597)
35	5	2183	22204.09848831883	3.7198019860181777	0.157200724386477	(658, 1551, 710, 1604)
36	6	2387	29695.815249266863	3.8897273772207166	0.1753066902548974	(841, 295, 896, 350)
37	7	3595	25012.45173852573	4.7735601734493285	0.1287431197685787	(1106, 1965, 1173, 2033)
38	8	3234	29587.816635745206	4.527546942818625	0.1632422913969138	(1432, 1006, 1496, 1070)
39	9	1132	15828.219964664311	2.678651211140277	0.1800543523120836	(1549, 576, 1587, 615)
40	10	5977	44250.27957169149	6.155092472208531	0.2735377229702351	(1634, 258, 1721, 345)
41	11	1260	14151.90238095238	2.826039492887686	0.2998549060094473	(1707, 1415, 1746, 1456)
42	12	4244	27814.189915174364	5.186574753591866	0.2241611622493242	(1725, 883, 1798, 957)
43	1	1201	26091.36053288926	2.759081046355089	0.0774890038007139	(74, 650, 113, 689)
44	2	1506	29785.849269588314	3.089622648445679	0.0895938866537133	(156, 818, 199, 862)
45	3	2355	33480.540127388536	3.863566660871266	0.2090224145667161	(257, 1476, 311, 1530)
46	4	2851	40005.91160996142	4.25100448101554	0.1524400619628855	(263, 878, 324, 938)
47	5	1464	28705.69057377049	3.0462356227443177	0.1706662998245633	(337, 273, 380, 316)
48	6	1635	27843.07033639144	3.2192287128513977	0.142488967466968	(403, 1114, 448, 1160)
49	7	1050	21762.658095238094	2.5798092977584104	0.176520576004042	(484, 1308, 521, 1345)
50	8	1220	24476.648360655738	2.7808199434214336	0.0754731683139572	(521, 183, 561, 222)
51	9	6005	47346.58784346378	6.1694927750812285	0.7802600456634335	(621, 34, 696, 144)
52	10	2046	34928.96529814272	3.601187788466509	0.1541192091422472	(751, 1357, 802, 1408)
53	11	1751	28133.756139348945	3.331470923297295	0.1075007229569571	(804, 1910, 852, 1957)
54	12	5524	54242.73370745836	5.917248238731637	0.2746333769197725	(818, 864, 904, 946)
55	13	1514	31034.175033025094	3.0978179483815045	0.1592861573157959	(921, 826, 965, 870)
56	14	846	20703.23758865248	2.3156778184551428	0.1459796821939079	(1062, 147, 1095, 179)
57	15	1645	28127.1094224924	3.2290584417217496	0.2507953166498975	(1084, 33, 1129, 79)
58	16	1454	27126.50275103164	3.035813985551295	0.0978302291623482	(1267, 239, 1310, 282)
59	17	1701	31090.79365079365	3.2835611675035388	0.1490189975889667	(1301, 899, 1347, 945)
60	18	3217	40775.84302144856	4.515631402687039	0.1423442502626187	(1385, 214, 1449, 278)
61	19	2986	39967.776624246486	4.35048680518826	0.1481946706562395	(1561, 1188, 1623, 1249)
62	20	3473	43196.92600057587	4.691863251818892	0.1865461745336966	(1562, 819, 1628, 886)
63	21	3468	43652.77479815456	4.688484650349698	0.1511631823477968	(1570, 1503, 1636, 1570)
64	22	3223	37540.81290722929	4.519840474350604	0.2341606726899449	(1698, 623, 1761, 688)
65	23	7022	38910.757049273714	6.671498099904927	0.8509800698398136	(1800, 1780, 1916, 1876)
66	24	3655	37031.47523939808	4.813230330660205	0.1851256857153369	(1889, 1621, 1957, 1689)
67	1	5749	52212.98121412419	6.036554256605688	0.1616830087297994	(7, 169, 92, 254)
68	2	1057	18428.0756859035	2.588394377386506	0.1802533889711139	(89, 1721, 126, 1757)
69	3	2224	37467.25404676259	3.754571209107112	0.2275356747688874	(130, 659, 184, 712)
70	4	1138	28454.54393673111	2.685740728288539	0.3019417054814537	(176, 629, 214, 667)
71	5	4074	49442.235395189	5.0816349858748096	0.1607731661650486	(196, 1014, 268, 1085)
72	6	3212	43431.35958904109	4.512120843653182	0.1587944646468769	(213, 330, 276, 394)
73	7	2487	40438.33132287897	3.970368775463636	0.1507241804814837	(416, 846, 472, 902)
74	8	4008	38004.51896207585	5.040304920793636	0.815487128332712	(446, 1401, 535, 1462)
75	9	3568	45218.75252242153	4.755600641416497	0.1275668088028743	(774, 1843, 841, 1910)
76	10	2364	41420.97884940778	3.870942232320551	0.0852691904908612	(785, 353, 840, 408)
77	11	1904	38264.30777310924	3.4739728990324625	0.1583889391510309	(822, 598, 872, 647)
78	12	3208	48806.60504987531	4.50931042865386	0.1382003267429035	(848, 773, 913, 837)
79	13	1549	28546.617817947063	3.133420374246214	0.1638981775095508	(1013, 1745, 1057, 1789)
80	14	3905	52290.26709346991	4.975119001207709	0.0826633011366955	(1021, 217, 1091, 287)
81	15	2784	39500.52586206896	4.20075709498694	0.1328117844189962	(1027, 1871, 1086, 1930)
82	16	1544	32863.283678756474	3.128359120135902	0.1504607788564427	(1119, 540, 1163, 584)
83	17	7110	46057.59971870605	6.713171690328065	0.8738258372132721	(1235, 1572, 1332, 1696)
84	18	3672	51113.23284313725	4.824410903984061	0.2550556514688675	(1303, 996, 1372, 1063)
85	19	4225	53300.93727810651	5.174951819797169	0.1436350389905993	(1305, 1433, 1378, 1506)
86	20	3008	43608.78789893617	4.366483969261073	0.120290325214372	(1380, 140, 1442, 202)
87	21	2336	40702.76583904109	3.847949584599759	0.1605780511111409	(1426, 701, 1480, 756)
88	22	3885	45306.88906048906	4.962362264825367	0.1661513335157937	(1735, 505, 1805, 575)
89	23	2978	36851.52014775017	4.34465505081716	0.1712803334076054	(1765, 1409, 1826, 1471)
90	24	2074	31258.49951783992	3.625745612717701	0.1429513574097443	(1845, 946, 1896, 997)
91	25	1250	25446.92	2.8148027108401865	0.1262914434899472	(1889, 1091, 1929, 1130)
92	1	3903	45384.77248270561	4.973844799880316	0.23870422298649	(49, 1551, 119, 1620)
93	2	3643	44939.04666483667	4.805322498927433	0.2800041606682104	(90, 1291, 158, 1358)
94	3	1859	23862.19956966111	3.432674698886816	0.208220039101678	(198, 99, 247, 148)
95	4	7219	55269.12439396038	6.764434175218596	0.1135047971821447	(328, 575, 423, 670)
96	5	4834	51892.015928837405	5.535365175365258	0.1891062881157332	(355, 1110, 434, 1188)
97	6	3856	44331.84828838174	4.943806528939075	0.0663186999585006	(375, 355, 445, 424)
98	7	3702	41269.24608319827	4.844078376090047	0.3720187181361784	(375, 1980, 445, 2045)
99	8	982	24104.68635437882	2.4948744647434435	0.0720563917552687	(586, 721, 621, 756)
100	9	2435	36854.70184804928	3.928641833796631	0.1661098609763774	(608, 806, 664, 861)
101	10	3191	39550.37229708555	4.497346571865847	0.1601460443554407	(952, 136, 1016, 200)
102	11	2890	43814.94636678201	4.279981339188752	0.1582281003662683	(971, 1798, 1032, 1858)
103	12	1495	27247.89230769231	3.078318486437052	0.1030756346124788	(1080, 127, 1123, 170)
104	13	4501	49854.22083981337	5.341306017714442	0.0565344639770886	(1570, 1326, 1645, 1401)
105	14	2744	35650.23578717201	4.170470059052409	0.2511678865211013	(1682, 583, 1741, 643)
106	15	2448	32313.09232026144	3.9391150080934256	0.1240450029652634	(1804, 1775, 1859, 1831)
107	16	3053	34669.715361939074	4.399024251882257	0.1167863007685721	(1891, 1689, 1953, 1751)
108	17	4435	39212.67237880496	5.302000522423793	0.2041488960171897	(1902, 517, 1976, 593)
109	1	463	15532.958963282936	1.7131028973979026	0.203666917036198	(49, 1376, 74, 1400)
110	2	11508	56857.05830726451	8.540688467582466	0.4828734965859648	(163, 234, 292, 348)
111	3	813	19577.49692496925	2.270064655762034	0.1652855668468587	(272, 621, 304, 653)
112	4	1573	28478.88429752066	3.157601468887356	0.1314807355380224	(465, 1317, 509, 1361)
113	5	903	23484.3300110742	2.392416721854418	0.1820030239208096	(612, 1022, 646, 1055)
114	6	2783	45368.2191879267	4.20000258090901	0.1069476103518962	(848, 766, 907, 825)
115	7	3116	47706.617137355584	4.444180388937458	0.0905455983955282	(1016, 1317, 1078, 1380)
116	8	2753	39211.78241917908	4.177303787901889	0.1214752824459402	(1078, 1686, 1137, 1745)
117	9	646	20582.862229102167	2.023527976266364	0.2948516777785288	(1118, 1458, 1147, 1487)
118	10	2014	34158.457795431976	3.5729150230163467	0.160455363406042	(1165, 64, 1215, 114)
119	11	3654	40712.27394636016	4.812571840975113	0.109680748963307	(1213, 1879, 1282, 1947)
120	12	2342	38436.73996584116	3.852888131553528	0.0924231506744591	(1520, 1053, 1574, 1107)
121	13	2499	36757.532613045216	3.97993594301036	0.2340514866022345	(1726, 1066, 1781, 1123)
122	14	788	21967.60659898477	2.234889539847761	0.0987134460969629	(1735, 269, 1767, 301)
123	15	1719	30594.21756835369	3.300888787383017	0.1812876947205014	(1753, 537, 1800, 585)
124	16	1323	19887.403628117914	2.895828754627755	0.2680734389508821	(1779, 70, 1820, 111)
125	1	2334	29300.411739503	3.846301993179934	0.2214436263396532	(61, 1228, 115, 1282)
126	2	1138	25103.297891036906	2.685740728288539	0.2301899315230785	(268, 233, 306, 271)
127	3	2117	32139.685403873405	3.66313886988938	0.206957244883071	(298, 290, 351, 341)
128	4	2545	26713.731237721026	4.016398973799895	0.1426696294492339	(380, 1867, 436, 1924)
129	5	5760	50738.97690972222	6.042326596501768	0.685205493833991	(494, 853, 591, 929)
130	6	2766	36355.94360086768	4.187155039540497	0.1279973842144423	(563, 1301, 622, 1360)
131	7	3396	41243.89723203769	4.639559993450869	0.1662739168337308	(567, 1088, 633, 1153)
132	8	1992	20256.05271084337	3.5533470066965203	0.1247608289658745	(629, 1871, 679, 1922)
133	9	4113	32962.57354728908	5.10590004757796	0.1664427634491717	(701, 1904, 773, 1977)
134	10	726	14873.783746556472	2.1451677757214367	0.2309941541784265	(858, 1949, 888, 1980)
135	11	3877	46956.21408305391	4.957250378570427	0.130516110292903	(896, 223, 966, 292)
136	12	1528	28228.53992146597	3.1121077940015622	0.0867348124517121	(1238, 438, 1282, 483)
137	13	1104	24628.384057971016	2.645315586201753	0.5426828798755642	(1368, 934, 1409, 968)
138	14	1702	28489.130434782608	3.284526211217984	0.2107140761240204	(1513, 779, 1559, 826)
139	15	3780	29988.34074074074	4.894843985877657	0.1044996071879305	(1608, 1810, 1678, 1879)
140	16	2869	28735.749738584876	4.264402882414832	0.0782584687416262	(1677, 1655, 1737, 1715)
141	17	5671	49062.29747839887	5.99546369854449	0.2472192827419938	(1867, 810, 1952, 895)
