# Supplementary material for: Dynamic control of DNA condensation
Source: Nat Commun. 2024 Mar 1;15:1915. doi: 10.1038/s41467-024-46266-z (PMC10907372; doi:10.1038/s41467-024-46266-z)
Supplement: Supplementary file 4 — Source Data [file 41467_2024_46266_MOESM4_ESM.zip › Source Data/Figure 3 and Figures S8-S16/SI Figures S14-S16/16arm_2p5uM_t=5min_allMeasurements.csv]

	Label	Areas (pix^2)	Mean Intensity	Equivalent Diameter (micron)	Eccentricity	BBox coords (pix)
0	1	1817	35197.5008255366	3.3936763174860483	0.3222538157683324	(0, 405, 45, 454)
1	2	1398	30708.61731044349	2.9767786337223887	0.2645317026580751	(0, 941, 40, 983)
2	3	1179	21690.51314673452	2.7336937298569346	0.0918249735447028	(19, 1792, 57, 1830)
3	4	936	22245.508547008547	2.4357397210198397	0.2410024724258139	(25, 1352, 60, 1386)
4	5	1407	30593.70078180526	2.986345167115314	0.1572712314120013	(68, 561, 110, 603)
5	6	1916	23902.829331941542	3.484903097720389	0.7947569955684186	(77, 52, 127, 109)
6	7	1409	27145.971611071684	2.988466904624262	0.2319933951557719	(90, 1646, 133, 1688)
7	8	1397	23785.698639942733	2.9757137871014017	0.1911858230333134	(105, 1850, 147, 1892)
8	9	1214	24201.945634266885	2.773973433377798	0.213224682311038	(113, 1439, 152, 1478)
9	10	661	22457.583963691377	2.0468861332140795	0.0268294885587148	(271, 244, 300, 273)
10	11	1937	34087.99690242644	3.5039489038450857	0.3613311712094386	(318, 53, 367, 104)
11	12	1898	38029.81981032666	3.468494883168697	0.0823008626451987	(321, 823, 370, 872)
12	13	1260	30353.181746031747	2.826039492887686	0.1689302412275816	(350, 552, 390, 592)
13	14	1762	33997.76220204313	3.3419188976729703	0.1020019512882848	(361, 143, 408, 191)
14	15	1328	29820.28087349397	2.9012956818174787	0.0729430649020309	(430, 1207, 471, 1248)
15	16	1200	26180.16833333333	2.7579321472645284	0.3784352404188941	(463, 1712, 500, 1753)
16	17	2362	37130.419559695176	3.869304431429671	0.4599996624635805	(527, 1880, 582, 1935)
17	18	1124	23828.27491103203	2.6691692301945142	0.7366438219675795	(531, 141, 571, 182)
18	19	1178	29563.707979626484	2.7325341566425765	0.1623044375277649	(547, 1367, 585, 1405)
19	20	878	26323.8861047836	2.3590666554783004	0.2215871764897911	(549, 301, 582, 334)
20	21	873	25636.0332187858	2.3523399048151523	0.2519184954538865	(560, 919, 593, 953)
21	22	1714	27738.074679113182	3.29608469694987	0.7528721685272591	(639, 2003, 695, 2042)
22	23	1783	37927.532809871	3.361774864395255	0.2832490426665838	(644, 944, 692, 991)
23	24	1037	27350.044358727097	2.56378930961006	0.1186709520310312	(655, 774, 691, 810)
24	25	1551	36123.45261121857	3.135442588315533	0.1529994282008336	(679, 1245, 724, 1289)
25	26	1116	32961.24641577061	2.6596534450734506	0.2329044424828042	(765, 453, 803, 490)
26	27	604	20026.226821192053	1.9566422335778757	0.1241091442140306	(774, 167, 802, 195)
27	28	925	27107.22810810811	2.421384848120061	0.1171050164221403	(796, 1290, 830, 1324)
28	29	1245	27777.158232931728	2.809167464525647	0.4630447123849521	(823, 141, 865, 179)
29	30	681	23783.8281938326	2.077621878773743	0.2803336948973386	(834, 834, 863, 864)
30	31	1538	35615.321196358906	3.1222747854557733	0.1463165619750696	(864, 1505, 908, 1549)
31	32	1856	32031.76724137931	3.429903805364723	0.7422211629983038	(875, 137, 924, 190)
32	33	922	27037.251626898047	2.417455089217404	0.1236114243871796	(916, 646, 950, 680)
33	34	848	25966.35495283019	2.318413410452651	0.1721256048873287	(927, 1512, 960, 1545)
34	35	1143	29475.10061242345	2.6916343950825983	0.1027192320640785	(936, 824, 974, 862)
35	36	1136	28288.318661971836	2.683379637082	0.1172301790379402	(936, 1854, 974, 1892)
36	37	1089	27380.050505050505	2.6272832315893315	0.2550342276724779	(989, 77, 1027, 114)
37	38	813	25702.15006150061	2.270064655762034	0.2207303397920073	(1002, 358, 1034, 389)
38	39	3146	38714.06675143039	4.465522821869705	0.8144294213487059	(1021, 223, 1099, 279)
39	40	1561	35224.87187700192	3.145534157981826	0.1579262178542051	(1079, 1691, 1123, 1736)
40	41	595	22022.564705882352	1.94200988855715	0.1421058012046958	(1123, 332, 1150, 359)
41	42	763	24989.29619921363	2.1991518749967844	0.1935055261463291	(1135, 1343, 1166, 1375)
42	43	911	25675.448957189903	2.4029909909391542	0.1875746008381397	(1145, 1802, 1179, 1836)
43	44	1617	35771.62523191095	3.201459145407472	0.0627605288002974	(1221, 761, 1266, 806)
44	45	937	30599.20597652081	2.4370405166912112	0.2329893922928998	(1312, 1237, 1347, 1272)
45	46	908	25073.37334801762	2.399031101968553	0.2097227007373198	(1336, 380, 1370, 414)
46	47	1569	32481.22179732313	3.1535841625928644	0.2004100799153544	(1379, 51, 1423, 96)
47	48	1972	37022.44219066937	3.535463918806677	0.210618056759074	(1384, 1872, 1434, 1922)
48	49	1111	26345.79117911791	2.653688751660085	0.226036035494946	(1402, 214, 1439, 252)
49	50	1256	29867.489649681527	2.82155015011214	0.1281531810909182	(1436, 1773, 1476, 1813)
50	51	1345	32207.112267657994	2.9198066695974427	0.1861359986498891	(1452, 906, 1493, 948)
51	52	2361	33443.684879288434	3.8684852709607833	0.7753272779642837	(1457, 674, 1515, 736)
52	53	976	25202.0625	2.4872409706709777	0.4294867197190953	(1460, 455, 1495, 491)
53	54	1164	27884.084192439863	2.716248154541053	0.1169394777921797	(1495, 1701, 1533, 1740)
54	55	610	19926.1	1.9663366392520871	0.1842648673614017	(1536, 1249, 1564, 1277)
55	56	1189	28273.06560134567	2.745262523524252	0.2356122106351332	(1540, 289, 1578, 328)
56	57	1202	29459.75956738769	2.760229467235769	0.0934150275372701	(1580, 1551, 1619, 1590)
57	58	1487	30488.743779421653	3.070071134748184	0.1668677515409654	(1583, 1811, 1626, 1854)
58	59	1275	29494.61176470588	2.842811387864543	0.0805703063423807	(1604, 891, 1644, 931)
59	60	1805	23485.278670360112	3.3824513375031	0.8364143097417114	(1761, 643, 1817, 695)
60	61	3618	35937.98811498065	4.788805908854432	0.8608256688957389	(1802, 791, 1853, 882)
61	62	1005	23899.86865671642	2.5239223240754507	0.1948655582614723	(1878, 1015, 1913, 1051)
62	63	1692	29736.02304964539	3.2748629769458044	0.0635734707642193	(1891, 1740, 1938, 1786)
63	64	2821	32253.6238922368	4.22857947239866	0.7578112152632397	(1933, 945, 1994, 1012)
64	65	1525	27232.323278688524	3.1090512133387223	0.3479343026972792	(1960, 253, 2003, 298)
65	66	2185	33762.58947368421	3.721505582162454	0.6400913875336715	(1961, 590, 2015, 644)
66	67	1671	28397.34530221424	3.25447679320568	0.2121927017255256	(1984, 712, 2030, 758)
67	68	1339	22748.14488424197	2.913286810319426	0.2323621318750538	(2005, 1855, 2046, 1896)
68	1	1333	28095.180045011253	2.906752327002863	0.2675040547158202	(1, 1673, 40, 1715)
69	2	1254	30076.7009569378	2.819302797983273	0.2766560805139512	(29, 1029, 70, 1068)
70	3	1103	27706.637352674523	2.6441172551838847	0.2395307685601884	(221, 1279, 259, 1316)
71	4	2389	37708.86102971955	3.891356582476332	0.3476601691307963	(227, 1929, 283, 1982)
72	5	834	25558.723021582733	2.299195916314227	0.1066856421704253	(234, 980, 267, 1012)
73	6	964	22450.639004149376	2.4719032644695376	0.1703603255628678	(251, 13, 286, 48)
74	7	1442	33340.674063800274	3.023260600341904	0.429652424477231	(270, 77, 315, 118)
75	8	1991	43244.81064791562	3.5524549903634752	0.2457235587807752	(346, 981, 396, 1031)
76	9	1199	33331.36447039199	2.756782769366199	0.5466428805176311	(380, 420, 418, 462)
77	10	1072	31002.99067164179	2.606695767537424	0.2152073132146793	(386, 949, 423, 986)
78	11	2612	41207.92955589586	4.068923646773424	0.7758499035928534	(567, 786, 617, 858)
79	12	494	18183.246963562757	1.7695238827822386	0.1856709705472658	(584, 1664, 609, 1690)
80	13	3084	41865.346303501945	4.421301573441004	0.8171353003682635	(589, 465, 645, 544)
81	14	831	24961.748495788208	2.295056946411947	0.1071631479576867	(604, 1611, 637, 1643)
82	15	981	28149.881753312948	2.49360383850124	0.2164557565195374	(610, 1970, 646, 2005)
83	16	1091	25855.052245646195	2.629694689858883	0.1724821507746398	(641, 343, 678, 380)
84	17	1034	21684.91876208897	2.560078153054812	0.1830066989349836	(661, 1034, 698, 1070)
85	18	1082	30368.899260628463	2.6188256411806314	0.1929056397624779	(663, 1136, 700, 1173)
86	19	1704	28524.68544600939	3.286455448512803	0.8277166184631718	(689, 1367, 725, 1426)
87	20	1880	42528.43031914894	3.4520086773694105	0.1105707493164205	(769, 637, 818, 686)
88	21	892	26470.930493273543	2.3778003207082485	0.2255559049468801	(791, 981, 824, 1015)
89	22	964	25456.36410788382	2.4719032644695376	0.0796314956447906	(805, 108, 840, 143)
90	23	814	24920.545454545456	2.271460330444	0.1396429326742289	(838, 766, 870, 798)
91	24	1202	33463.87021630615	2.760229467235769	0.0996682254757498	(853, 1539, 892, 1578)
92	25	1020	30737.459803921567	2.542687804190256	0.3890833800234473	(888, 1103, 925, 1140)
93	26	955	24321.997905759163	2.460337238251759	0.1753067472103343	(981, 144, 1016, 179)
94	27	569	20072.1230228471	1.8991054814817223	0.1870842282632686	(989, 1763, 1016, 1790)
95	28	1332	31331.976726726727	2.905661817744074	0.1432755457480342	(1006, 932, 1048, 973)
96	29	1490	37622.98657718121	3.073166485359407	0.1181316708797578	(1006, 1329, 1049, 1372)
97	30	1086	31322.99815837937	2.623661888404868	0.2052242933791974	(1019, 613, 1056, 650)
98	31	1608	29809.12748756219	3.1925372725696213	0.7870136302970387	(1046, 389, 1092, 441)
99	32	693	24504.031746031746	2.095846981162625	0.1246605748674837	(1084, 1090, 1114, 1120)
100	33	501	19352.99600798403	1.7820168943705523	0.1147718617423732	(1180, 1376, 1206, 1401)
101	34	1408	27515.222301136364	2.9874062242342867	0.7630724621424373	(1239, 1278, 1289, 1317)
102	35	1510	35757.68013245033	3.093723012092638	0.1096244348267862	(1286, 764, 1330, 808)
103	36	1272	31451.42374213837	2.839464934217368	0.1618389023283504	(1293, 466, 1333, 506)
104	37	2132	33593.59756097561	3.676093545015672	0.7750805153746171	(1370, 508, 1423, 567)
105	38	1097	30383.767547857795	2.636915833036122	0.1908356768473942	(1371, 717, 1408, 755)
106	39	861	23072.7293844367	2.3361166774150237	0.1737395152171679	(1413, 616, 1447, 650)
107	40	695	23366.002877697843	2.09886911248177	0.2271672097844647	(1452, 796, 1481, 826)
108	41	783	22782.47509578544	2.227787870987075	0.1324155271160107	(1472, 1969, 1504, 2000)
109	42	1328	31288.163403614457	2.9012956818174787	0.1681620191734918	(1521, 514, 1562, 555)
110	43	839	22864.791418355184	2.306077691405871	0.2495608850726238	(1544, 1526, 1577, 1559)
111	44	1250	31455.516	2.8148027108401865	0.2211322643469459	(1549, 1204, 1589, 1243)
112	45	1719	32297.48342059337	3.300888787383017	0.2570347097063802	(1596, 57, 1642, 104)
113	46	664	20001.838855421687	2.051525850840387	0.1612097428006469	(1693, 718, 1722, 747)
114	47	1706	31472.40855803048	3.2883835539579342	0.2156096111774149	(1704, 191, 1750, 238)
115	48	1088	25429.65349264706	2.626076672062284	0.0574556561843779	(1708, 1860, 1745, 1897)
116	49	1163	26622.47205503009	2.7150811305754594	0.218654710781685	(1745, 1387, 1784, 1425)
117	50	1967	34561.71276054906	3.5309789951202	0.4064508214097078	(1775, 313, 1826, 362)
118	51	904	21053.70243362832	2.3937410600249565	0.2380000779735194	(1843, 516, 1877, 550)
119	52	2484	27928.63808373591	3.967973379302629	0.7144729018610262	(1850, 10, 1914, 61)
120	53	3262	30284.21213979154	4.547104472053356	0.8980598497598885	(1858, 1014, 1950, 1066)
121	54	860	21349.98720930233	2.3347596533810164	0.1710064520113023	(1913, 1725, 1946, 1758)
122	55	537	15868.64990689013	1.8449308669133169	0.1314205834911524	(1941, 1573, 1967, 1599)
123	56	721	20095.023578363383	2.1377680717958727	0.1266739825373867	(1948, 1381, 1978, 1412)
124	57	1634	30192.943084455324	3.21824408866172	0.2281179580758691	(1951, 710, 1996, 756)
125	58	1543	27455.654569021382	3.127345886386204	0.0662847609631103	(1961, 1746, 2005, 1790)
126	59	1045	23968.093779904302	2.573659564821449	0.1416837536433262	(1965, 776, 2001, 813)
127	60	2746	32153.21085214858	4.171989632817192	0.7723520879011418	(1987, 1328, 2044, 1397)
128	61	1348	23087.74258160237	2.923061145810672	0.1559137780769586	(1997, 93, 2038, 135)
129	1	902	19325.730598669623	2.391091650181539	0.1893940484904655	(81, 1761, 115, 1795)
130	2	1020	24012.290196078437	2.542687804190256	0.1433234316925423	(125, 922, 161, 958)
131	3	747	20251.862115127176	2.1759717613631087	0.1961502843816528	(240, 382, 271, 413)
132	4	2187	38658.55281207133	3.7232083988071136	0.370730436616967	(272, 1084, 326, 1135)
133	5	1002	25024.283433133733	2.520152460396818	0.221678666487495	(281, 447, 317, 483)
134	6	2218	27141.93056807935	3.749503169169413	0.8436541401472748	(285, 640, 329, 709)
135	7	2106	29280.0465337132	3.653609581529759	0.8427561970415245	(295, 800, 350, 861)
136	8	844	24555.119668246447	2.3129389909817437	0.2126021119979145	(343, 1029, 376, 1062)
137	9	2150	31950.88651162791	3.691579146874629	0.81224003900802	(346, 1421, 388, 1487)
138	10	1490	38287.3422818792	3.073166485359407	0.2180726779187528	(349, 721, 392, 765)
139	11	1390	29216.187769784174	2.968249164517701	0.1937625759828391	(400, 1764, 441, 1806)
140	12	796	25128.765075376883	2.246205508596005	0.2054943883501949	(488, 1042, 520, 1074)
141	13	1389	28997.577393808497	2.967181256886621	0.1912967424402184	(507, 110, 549, 151)
142	14	884	24957.928733031677	2.3671135236050995	0.2313702416759462	(536, 1026, 570, 1059)
143	15	1169	29409.878528656973	2.7220757693810604	0.1552737787800477	(537, 562, 575, 601)
144	16	1095	26944.322374429223	2.6345109845349017	0.1440215288619994	(571, 1291, 608, 1328)
145	17	858	19469.871794871797	2.332043236343255	0.1077730960023725	(642, 198, 675, 231)
146	18	710	20135.995774647887	2.121397870023785	0.1680128077373465	(664, 377, 694, 407)
147	19	1680	37803.875	3.263229323918438	0.1626630819323083	(666, 833, 712, 879)
148	20	1089	27862.329660238756	2.6272832315893315	0.1658204040431691	(708, 1668, 746, 1705)
149	21	1398	36608.29256080114	2.9767786337223887	0.1426167820569419	(852, 813, 894, 855)
150	22	886	24563.363431151243	2.3697897409930007	0.19429278069082	(862, 233, 895, 267)
151	23	735	22111.239455782317	2.1584233155154062	0.0568541838965863	(864, 1337, 895, 1368)
152	24	1257	30926.519490851235	2.822673155191476	0.1842353726691566	(906, 1836, 946, 1877)
153	25	712	20722.421348314605	2.124383653162248	0.1857510080167611	(943, 1742, 973, 1772)
154	26	1532	35291.8772845953	3.1161785711425973	0.2081859615908536	(963, 1614, 1007, 1657)
155	27	1444	35050.5851800554	3.0253564484968067	0.071863219823935	(984, 657, 1027, 700)
156	28	847	25898.155844155845	2.3170460181718298	0.3310745026566534	(1017, 1385, 1049, 1419)
157	29	726	23497.793388429756	2.1451677757214367	0.1376330921549404	(1027, 1038, 1057, 1068)
158	30	1253	33810.17238627294	2.818178449863591	0.2567737804822571	(1084, 714, 1124, 755)
159	31	1624	41254.64655172414	3.2083812273167416	0.4503149365747474	(1095, 506, 1138, 553)
160	32	1352	34043.38091715976	2.927394819273794	0.2221464049615525	(1098, 957, 1139, 999)
161	33	658	22022.176291793312	2.0422358747269613	0.2031854971711965	(1100, 1215, 1130, 1244)
162	34	1423	31716.93323963457	3.0032770968069524	0.1643477555213822	(1131, 1817, 1174, 1859)
163	35	1705	39239.06099706745	3.2874196425920816	0.0675101655557047	(1220, 1062, 1266, 1108)
164	36	1268	33624.33596214511	2.834996851301072	0.1872474365398777	(1228, 932, 1268, 972)
165	37	1499	33526.66577718479	3.0824338873207244	0.125279712853512	(1269, 1608, 1313, 1651)
166	38	1652	35048.426150121064	3.23592148547208	0.1152512662878846	(1306, 342, 1352, 387)
167	39	3198	40667.42026266416	4.502276716013669	0.6544021833521864	(1425, 105, 1495, 163)
168	40	1025	26499.191219512195	2.5489122634531136	0.0967097263841959	(1487, 425, 1523, 461)
169	41	1341	31339.697240865025	2.915461716789068	0.3447856286053755	(1497, 1668, 1539, 1708)
170	42	995	25983.750753768843	2.511334104327578	0.1793363185047378	(1552, 1620, 1587, 1656)
171	43	2046	37947.028836754645	3.601187788466509	0.3502699260060685	(1622, 751, 1672, 802)
172	44	1099	27866.062784349408	2.639318490330053	0.0678288911517598	(1627, 1407, 1664, 1444)
173	45	1378	24425.867198838896	2.9554088051183167	0.203731293162815	(1779, 1968, 1820, 2010)
174	46	1067	24337.28491096532	2.600609614550732	0.171353313187846	(1867, 1546, 1904, 1582)
175	47	1216	27437.24177631579	2.776257479407725	0.1007335957003732	(1907, 985, 1947, 1024)
176	48	743	18108.64737550471	2.170138046412398	0.1849581654722044	(1992, 398, 2023, 429)
177	1	946	20989.010570824525	2.4487165828166866	0.1158426839855889	(31, 959, 65, 994)
178	2	993	21482.95871097684	2.5088088808590565	0.0845557670585672	(78, 1039, 113, 1075)
179	3	1863	26896.826623725174	3.4363657480164624	0.8145309684672667	(312, 597, 367, 650)
180	4	1292	26908.0959752322	2.8617007078772745	0.2254472242715595	(438, 197, 479, 237)
181	5	905	22258.521546961325	2.3950646659099126	0.1748021222056967	(447, 1276, 481, 1310)
182	6	1970	34418.85482233502	3.533670632402282	0.4856004292372065	(516, 1178, 571, 1226)
183	7	1150	25709.76347826087	2.699863914510693	0.1731285064458375	(552, 756, 590, 794)
184	8	1374	22944.95778748181	2.951116270093036	0.1615221615675079	(584, 570, 625, 612)
185	9	1286	29378.938569206843	2.855048159457335	0.1554811380279271	(627, 890, 667, 930)
186	10	852	23004.409624413147	2.3238749337108797	0.1127628879628204	(780, 596, 813, 629)
187	11	697	16698.152080344335	2.101886898529876	0.6999923837904668	(906, 1471, 938, 1502)
188	12	1205	25064.317842323653	2.7636718665787634	0.0795100642810565	(943, 788, 982, 827)
189	13	999	22999.203203203204	2.5163769489728383	0.1797837249765392	(955, 1966, 991, 2001)
190	14	2013	35290.75260804769	3.572027893263872	0.620069337960621	(960, 1198, 1016, 1243)
191	15	785	23048.7974522293	2.230631251686089	0.2374977039390742	(967, 1517, 999, 1548)
192	16	1627	34112.666871542715	3.2113432663171912	0.1085956623984346	(979, 1254, 1025, 1299)
193	17	1775	23583.184225352117	3.3542245463525	0.8103212489227308	(1069, 1837, 1112, 1896)
194	18	1545	32204.60517799353	3.1293720258189555	0.1140340497336778	(1100, 541, 1144, 585)
195	19	1324	30451.074773413897	2.8969229654186	0.1843472604777218	(1279, 1202, 1320, 1243)
196	20	683	18626.024890190336	2.080670481849748	0.1110203226991546	(1294, 1961, 1323, 1991)
197	21	1105	24707.16742081448	2.646513374620027	0.1783935095446423	(1460, 1511, 1498, 1548)
198	22	1108	26900.29151624549	2.650103491632916	0.2326156436375291	(1461, 152, 1498, 190)
199	23	626	16770.204472843452	1.9919577409968805	0.1759954828989773	(1530, 1796, 1558, 1824)
200	24	1070	22361.497196261684	2.604263013141337	0.588089975054384	(1611, 1034, 1644, 1075)
201	25	2843	30553.069996482587	4.245036061812444	0.8303510552941461	(1729, 842, 1781, 918)
202	26	872	22200.07798165137	2.350992245062709	0.1559953769954146	(1752, 646, 1785, 679)
203	27	840	22974.410714285717	2.30745158350952	0.2362398581402779	(1815, 1141, 1848, 1174)
204	28	2609	33616.16059793024	4.06658630413147	0.805468723875208	(1870, 834, 1943, 879)
205	1	862	21850.32598607889	2.33747291362646	0.1937186051459817	(20, 1044, 53, 1077)
206	2	1410	28746.42340425532	2.98952720868623	0.2800759093544789	(38, 1127, 81, 1168)
207	3	1475	20535.95254237288	3.0576583973892264	0.1956462066829904	(67, 1998, 111, 2041)
208	4	1288	28014.731366459622	2.857267396605057	0.4940945454823309	(113, 813, 154, 853)
209	5	820	17889.50731707317	2.279816435905606	0.4759658921032714	(123, 452, 157, 482)
210	6	1132	28042.405477031803	2.678651211140277	0.195806272539361	(182, 637, 220, 674)
211	7	1403	28075.051318602997	2.982097163304701	0.6090491858154278	(184, 978, 231, 1015)
212	8	1060	27500.74433962264	2.592064992859625	0.1422425422082381	(185, 705, 222, 742)
213	9	1878	36035.17305644303	3.4501720139367227	0.0955463416134683	(229, 811, 278, 860)
214	10	1352	28629.112426035503	2.927394819273794	0.410971030341765	(230, 543, 271, 586)
215	11	1233	27714.594484995945	2.7955965278380748	0.1870372989138757	(260, 1422, 300, 1462)
216	12	1307	22238.49273144606	2.878264809408045	0.4681349728332357	(265, 1918, 304, 1962)
217	13	985	22514.892385786803	2.4986824666514096	0.2522223434793007	(361, 103, 396, 138)
218	14	3549	31927.473654550577	4.742921686394	0.894933812080204	(429, 1262, 491, 1354)
219	15	1550	30678.28322580645	3.134431644362666	0.0914626095359305	(454, 127, 499, 172)
220	16	980	26515.982653061223	2.492332564475969	0.4386366990479008	(477, 907, 514, 941)
221	17	891	20615.014590347924	2.3764670992293344	0.1458089321155799	(528, 1730, 562, 1764)
222	18	3073	31839.94565571103	4.413409588681239	0.8410473996213272	(601, 151, 681, 204)
223	19	822	23083.212895377128	2.2825950066332106	0.1960316401367066	(755, 613, 787, 646)
224	20	1119	28690.901697944595	2.6632258488932856	0.1425057088270768	(787, 760, 825, 798)
225	21	1653	36962.660012099215	3.236900732426096	0.3544275033527143	(788, 1458, 835, 1503)
226	22	533	17940.36210131332	1.838046772507836	0.1279245533671449	(817, 428, 843, 454)
227	23	659	21330.44764795144	2.0437871365341747	0.1810882792939732	(910, 906, 939, 935)
228	24	636	20132.13679245283	2.007804909926515	0.1936610323742889	(1012, 356, 1040, 384)
229	25	1298	33267.37904468413	2.868337827054176	0.0911952754899091	(1016, 1392, 1057, 1433)
230	26	1097	35140.474020054695	2.636915833036122	0.24915875004502	(1030, 938, 1066, 975)
231	27	1233	31015.8896999189	2.7955965278380748	0.2157414060572432	(1058, 543, 1097, 583)
232	28	2321	29802.00646273158	3.835575398034827	0.8556573164108853	(1123, 443, 1164, 515)
233	29	2419	31733.47374948326	3.915713318822607	0.8133816343247575	(1129, 260, 1199, 302)
234	30	2290	43441.761572052405	3.809874722264024	0.5972475680003855	(1130, 1493, 1181, 1551)
235	31	1379	29876.286439448875	2.9564809650683768	0.1596285216994515	(1154, 590, 1196, 632)
236	32	2592	40953.97723765432	4.053315903609869	0.6339000450527343	(1219, 1858, 1269, 1922)
237	33	960	24928.83333333333	2.4667695034461787	0.1469212001174456	(1228, 496, 1263, 531)
238	34	3184	37694.97110552764	4.49241101719201	0.8415219809380983	(1265, 1168, 1348, 1219)
239	35	1003	26541.754735792623	2.52140970789852	0.1447184345935151	(1278, 1694, 1314, 1729)
240	36	1100	22952.166363636363	2.640518999143705	0.1664138779625227	(1305, 1332, 1342, 1370)
241	37	1611	34833.53010552452	3.195513997945959	0.1878038287376845	(1327, 1659, 1371, 1705)
242	38	922	25177.539045553145	2.417455089217404	0.0768301138189652	(1416, 1295, 1450, 1329)
243	39	2219	32666.30238846327	3.7503483180968975	0.7840237226594742	(1422, 1844, 1486, 1889)
244	40	1839	27452.823817292006	3.414159597845777	0.7958301098373539	(1463, 441, 1500, 501)
245	41	1481	26281.361242403786	3.063871052079285	0.7757270447179636	(1493, 663, 1529, 717)
246	42	1005	27116.08258706468	2.5239223240754507	0.1881594526617455	(1512, 910, 1547, 946)
247	43	1072	26786.13526119403	2.606695767537424	0.1477428986334542	(1563, 1493, 1600, 1530)
248	44	1218	29788.86206896552	2.778539647881394	0.3046207695241237	(1576, 1699, 1615, 1738)
249	45	1198	30209.52003338898	2.7556329120609675	0.5311460700141228	(1656, 33, 1693, 74)
250	46	2167	31206.130133825565	3.706145025782528	0.0950011271495253	(1738, 131, 1790, 183)
251	47	1367	28578.93196781273	2.943589271539508	0.1378118644019255	(1750, 912, 1791, 954)
252	48	1290	27241.08062015504	2.859484911410404	0.286644882306643	(1761, 1696, 1801, 1737)
253	49	1258	26955.56200317965	2.823795713659075	0.1469921983442357	(1875, 790, 1915, 830)
254	50	737	15860.32157394844	2.161357950882279	0.2404625659961532	(1899, 156, 1929, 187)
255	51	1507	26399.84207033842	3.09064824935308	0.2953282516560158	(1918, 434, 1962, 478)
256	52	712	20387.77808988764	2.124383653162248	0.301138541564149	(1951, 1376, 1982, 1406)
257	53	1175	25148.786382978724	2.7290524807881704	0.2306829342862927	(1967, 1675, 2005, 1714)
258	1	662	18667.82930513595	2.0484338734225345	0.2147844440925496	(14, 1687, 43, 1716)
259	2	1975	30251.02683544304	3.538152144199872	0.5300004409795326	(23, 377, 71, 430)
260	3	1138	25620.20474516696	2.685740728288539	0.4856310960845769	(38, 1331, 78, 1367)
261	4	1715	25698.8250728863	3.2970460750356336	0.1040292829306544	(44, 34, 91, 80)
262	5	871	18122.042479908152	2.3496438123477854	0.2310943449380309	(114, 1952, 148, 1986)
263	6	1101	23721.022706630338	2.641718962395439	0.1165214980782046	(118, 392, 155, 429)
264	7	1723	32315.818920487523	3.304727031455696	0.1822796475771033	(266, 1228, 313, 1274)
265	8	1581	31710.160025300444	3.165620787119912	0.1682926309219222	(322, 307, 367, 352)
266	9	1099	26184.971792538672	2.639318490330053	0.1571332877195226	(376, 182, 413, 220)
267	10	736	21324.991847826088	2.1598911316085543	0.1806458622614342	(380, 419, 410, 449)
268	11	1201	20091.024146544547	2.759081046355089	0.2761583007693095	(464, 1845, 503, 1884)
269	12	982	23301.068228105905	2.4948744647434435	0.0738419745820189	(489, 105, 524, 140)
270	13	1700	33164.29235294118	3.282595840077855	0.1864980184639454	(494, 1179, 540, 1225)
271	14	865	20358.886705202312	2.3415369090107587	0.179656113472045	(516, 336, 550, 369)
272	15	1363	30832.68305209097	2.9392794752727136	0.1807356587295064	(562, 510, 603, 551)
273	16	1072	27870.153917910447	2.606695767537424	0.1799891151482161	(589, 908, 625, 944)
274	17	699	22568.72103004292	2.104900357996327	0.137959235862437	(635, 1563, 664, 1593)
275	18	2327	30026.29651912333	3.840529857019028	0.8139403766808362	(677, 1733, 743, 1783)
276	19	821	24372.45797807552	2.281206144316226	0.2107942513498276	(797, 162, 829, 194)
277	20	758	21722.282321899736	2.1919344223990964	0.1466447531705805	(856, 116, 887, 147)
278	21	1462	33741.73392612859	3.044154149578325	0.1487579974991359	(964, 1021, 1007, 1064)
279	22	902	23662.182926829268	2.391091650181539	0.1774849301561304	(969, 847, 1003, 881)
280	23	1214	21611.067545304777	2.773973433377798	0.1317631597610893	(985, 1897, 1024, 1936)
281	24	2391	28766.16645754914	3.892985105913379	0.8833896253467625	(1039, 1085, 1093, 1157)
282	25	1071	25485.77497665733	2.605479674274347	0.2024286418121757	(1064, 86, 1101, 123)
283	26	1824	39616.97861842105	3.4002071095671518	0.2061353383985003	(1132, 1174, 1181, 1220)
284	27	654	26250.49388379205	2.036019008324516	0.4016037976493345	(1136, 1225, 1166, 1252)
285	28	1901	29140.37927406628	3.4712349717196798	0.7827978586132481	(1162, 710, 1221, 752)
286	29	1027	25807.876338851023	2.5513977952611	0.1112264727469154	(1256, 1904, 1292, 1940)
287	30	979	24240.01225740552	2.49106064167587	0.1933155481283788	(1323, 740, 1358, 775)
288	31	753	22118.25498007968	2.1846931260234803	0.1319307983143475	(1339, 1375, 1370, 1406)
289	32	716	22392.8687150838	2.130342665297306	0.2053240386641585	(1359, 996, 1389, 1026)
290	33	1619	35165.936998147	3.203438409364954	0.1009482660514157	(1369, 920, 1414, 965)
291	34	2533	38897.12633241216	4.006918868588643	0.4866389252690679	(1400, 140, 1456, 196)
292	35	1280	30315.30859375	2.8483800736868217	0.116150142549677	(1401, 762, 1441, 802)
293	36	1641	32250.740402193784	3.2251301453261454	0.1163713479102376	(1434, 1844, 1480, 1890)
294	37	1088	22924.654411764703	2.626076672062284	0.1716315854806666	(1492, 392, 1530, 429)
295	38	1007	25069.1956305859	2.526432441378148	0.2770401153218803	(1505, 1418, 1540, 1454)
296	39	1536	23328.123046875	3.120244037412999	0.8232434045280913	(1514, 1510, 1570, 1542)
297	40	1137	24589.278803869835	2.684560442259978	0.1547497910056822	(1575, 44, 1613, 82)
298	41	2885	34096.74800693241	4.276277330412532	0.8488503966402465	(1613, 923, 1670, 999)
299	42	1852	35826.25	3.426205794795805	0.316617423826864	(1620, 1247, 1669, 1294)
300	43	513	17752.569200779726	1.803232128460232	0.273620191251165	(1620, 1553, 1646, 1578)
301	44	1519	29831.379855167877	3.102929019252359	0.182664531211997	(1692, 1213, 1736, 1256)
302	45	1145	26832.859388646288	2.6939882515841065	0.1982656277601511	(1723, 1396, 1761, 1434)
303	46	1191	25715.099076406383	2.7475704369402925	0.2115524299180586	(1736, 358, 1775, 397)
304	47	1683	34167.541295306	3.266141621975917	0.1664366104382356	(1767, 1206, 1813, 1252)
305	48	979	25543.00715015322	2.49106064167587	0.1294710689849335	(1768, 819, 1803, 854)
306	49	1687	32535.293420272672	3.2700206513975605	0.144213770614364	(1785, 1568, 1831, 1614)
307	50	2613	28772.853425181784	4.069702462676197	0.8722378360863688	(1813, 1130, 1882, 1193)
308	51	1769	34328.957037874505	3.348550635530104	0.1386153946613086	(1854, 953, 1901, 1000)
309	52	1023	22912.65395894428	2.5464243055508544	0.1680505672136104	(1868, 260, 1904, 297)
310	1	682	15977.781524926686	2.079146739073532	0.21281665960295	(432, 1875, 462, 1905)
311	2	927	21138.1003236246	2.424001148016836	0.1094771558007766	(447, 1355, 481, 1389)
312	3	1035	26322.456038647342	2.5613158027055745	0.1324094970181228	(460, 788, 496, 824)
313	4	1005	25419.741293532337	2.5239223240754507	0.1133693776104926	(686, 1445, 721, 1481)
314	5	1170	27095.21367521368	2.7232397958483667	0.1701022731436557	(728, 1353, 766, 1392)
315	6	1172	27926.393344709897	2.725566357396896	0.1989987516231036	(757, 512, 796, 550)
316	7	892	20312.47533632287	2.3778003207082485	0.2169231631059611	(806, 1120, 840, 1154)
317	8	1041	26836.09990393852	2.568729177985464	0.1985733782590391	(873, 1029, 909, 1065)
318	9	698	19343.06017191977	2.103394167922956	0.1565108515344949	(991, 1852, 1021, 1881)
319	10	1607	30939.1443683883	3.191544413807446	0.5775232151894764	(1098, 1807, 1143, 1854)
320	11	1232	31570.19155844156	2.794462641550167	0.0955337964444815	(1136, 1045, 1175, 1084)
321	12	2088	34439.874042145595	3.6379623593864094	0.4367676359234195	(1214, 1464, 1265, 1516)
322	13	1414	31570.14214992928	2.9937646696489577	0.1731944142628285	(1348, 1214, 1390, 1256)
323	14	771	21478.4046692607	2.210650786720502	0.104141688194583	(1586, 705, 1618, 736)
324	15	3306	26837.51724137931	4.5776689158523896	0.913981092933998	(1746, 812, 1838, 872)
325	16	1042	24118.31190019194	2.569962661455345	0.2380737243477161	(1877, 1160, 1913, 1196)
326	17	2147	25567.749417792267	3.68900272747491	0.8043632068873244	(1983, 1058, 2025, 1124)
327	1	1380	27246.00507246377	2.957552736343412	0.1330561139666063	(96, 334, 138, 376)
328	2	1077	23499.99907149489	2.6127677435434884	0.2364430161048974	(136, 434, 173, 471)
329	3	421	12659.099762470309	1.6335559055511566	0.1280028975941211	(170, 830, 193, 853)
330	4	1289	22467.786656322733	2.85837636904992	0.2022226615571098	(233, 1814, 273, 1854)
331	5	1094	19166.36837294333	2.633307736705738	0.0619144477478108	(260, 776, 297, 814)
332	6	1118	25068.984794275493	2.6620355802980167	0.1732766374275102	(274, 939, 311, 976)
333	7	492	14308.41056910569	1.7659382177344722	0.1921236055996795	(378, 102, 403, 127)
334	8	946	23093.898520084567	2.4487165828166866	0.1039083190883976	(401, 718, 435, 752)
335	9	916	19281.82641921397	2.4095763444511467	0.5989752892687333	(501, 68, 536, 103)
336	10	656	17756.835365853658	2.039129810762491	0.3851292412240518	(511, 1721, 540, 1751)
337	11	755	18945.36026490066	2.187592520963576	0.1482220400572403	(551, 1381, 582, 1412)
338	12	826	22706.845036319613	2.288142025764554	0.1888452121890216	(991, 840, 1023, 872)
339	13	726	19741.47520661157	2.1451677757214367	0.1548136089794727	(994, 221, 1024, 251)
340	14	942	21338.5	2.443534108048909	0.129100112415694	(1075, 1328, 1109, 1363)
341	15	808	20456.54455445545	2.263073371355022	0.1474111002942021	(1080, 84, 1112, 116)
342	16	1248	28015.86698717949	2.8125499672133363	0.2211245677544298	(1266, 564, 1306, 604)
343	17	4825	33025.40227979275	5.5302098695871935	0.8781076293017799	(1278, 1130, 1394, 1200)
344	18	2282	31321.63190184049	3.803214097026393	0.7350469497122538	(1447, 190, 1511, 235)
345	19	1501	29590.930046635574	3.0844895286877985	0.2242933050876855	(1460, 400, 1503, 444)
346	20	1262	25022.431061806656	2.8282814920446686	0.1525387277721364	(1521, 1606, 1561, 1645)
347	21	1398	28268.016452074397	2.9767786337223887	0.1975402014727517	(1551, 1378, 1593, 1420)
348	22	1616	31185.481435643564	3.200469054415677	0.1776208478493528	(1567, 1295, 1612, 1340)
349	23	704	18617.19034090909	2.112415199314964	0.2016713441088936	(1572, 1465, 1601, 1495)
350	24	1193	24257.5205364627	2.749876413373844	0.3461981005556379	(1659, 762, 1696, 802)
351	25	654	18774.363914373087	2.036019008324516	0.2309478397748736	(1676, 1073, 1705, 1101)
352	26	987	21423.468085106382	2.501217913743762	0.1516882531778219	(1722, 1831, 1758, 1866)
353	27	4449	35068.22566868959	5.310362362396079	0.8423569585024758	(1783, 1621, 1841, 1720)
354	28	768	17130.602864583332	2.206345717811623	0.2424123386235145	(1855, 55, 1886, 86)
355	29	2326	23548.578675838347	3.839704557803092	0.7057296398640701	(1921, 1894, 1970, 1958)
