# Supplementary material for: Dynamic control of DNA condensation
Source: Nat Commun. 2024 Mar 1;15:1915. doi: 10.1038/s41467-024-46266-z (PMC10907372; doi:10.1038/s41467-024-46266-z)
Supplement: Supplementary file 4 — Source Data [file 41467_2024_46266_MOESM4_ESM.zip › Source Data/Figure 3 and Figures S8-S16/SI Figures S14-S16/16arm_0p25uM_t=5min_allMeasurements.csv]

	Label	Areas (pix^2)	Mean Intensity	Equivalent Diameter (micron)	Eccentricity	BBox coords (pix)
0	1	274	24275.98905109489	1.3178568415305798	0.1618131751335955	(116, 886, 135, 905)
1	2	260	25029.342307692303	1.2837475509609664	0.1616532747701165	(311, 1032, 330, 1050)
2	3	248	24262.16935483871	1.2537726577450663	0.0	(321, 551, 339, 569)
3	4	261	23653.88122605364	1.286213927011771	0.2031615715533239	(339, 1125, 358, 1143)
4	5	265	25207.498113207548	1.2960324964298124	0.2890681593730237	(395, 569, 414, 588)
5	6	113	35095.57522123894	0.8463152679741606	0.0	(524, 210, 537, 223)
6	7	263	25177.12927756654	1.2911325450628863	0.3895586577299292	(587, 324, 605, 343)
7	8	260	24975.053846153845	1.2837475509609664	0.1616532747701176	(743, 75, 761, 94)
8	9	113	36702.88495575221	0.8463152679741606	0.0	(825, 110, 838, 123)
9	10	266	26144.766917293236	1.2984755381765398	0.2952152953425839	(880, 358, 899, 376)
10	11	261	25928.498084291183	1.286213927011771	0.2373294479080289	(902, 573, 921, 592)
11	12	259	26121.50579150579	1.2812764273011177	0.1681223955540743	(933, 559, 952, 578)
12	13	280	26520.164285714287	1.33220779288125	0.3499597347740921	(972, 744, 991, 763)
13	14	530	26451.943396226416	1.8328667337273008	0.8904758748097243	(982, 382, 1001, 419)
14	15	267	27127.078651685395	1.3009139920392956	0.1936752875762576	(983, 555, 1002, 574)
15	16	260	25957.053846153845	1.2837475509609664	0.1616532747701165	(994, 364, 1013, 382)
16	17	294	27745.21768707483	1.3651067663681868	0.1360294549037335	(994, 435, 1013, 455)
17	18	280	27168.682142857146	1.33220779288125	0.2203089653632092	(1066, 544, 1085, 563)
18	19	262	26332.125954198476	1.2886755827126564	0.2172069420356362	(1067, 641, 1086, 659)
19	20	267	26237.08988764045	1.3009139920392956	0.2530829239207549	(1180, 661, 1199, 680)
20	21	275	25882.46181818182	1.3202594995718524	0.1735237585251368	(1223, 1265, 1242, 1284)
21	22	262	26860.0	1.2886755827126564	0.2172069420356362	(1226, 481, 1245, 499)
22	23	113	28969.17699115044	0.8463152679741606	0.0	(1318, 1608, 1331, 1621)
23	24	269	26504.36431226766	1.3057772388754303	0.2334515102630558	(1336, 1172, 1355, 1191)
24	25	113	31223.49557522124	0.8463152679741606	0.0	(1356, 443, 1369, 456)
25	26	280	26307.253571428573	1.33220779288125	0.2235849089524485	(1406, 1291, 1426, 1310)
26	27	266	24882.781954887218	1.2984755381765398	0.2952152953425839	(1476, 360, 1494, 379)
27	28	273	25035.21611721612	1.3154497950618234	0.0580912866723506	(1486, 1056, 1505, 1075)
28	29	262	24813.1106870229	1.2886755827126564	0.2172069420356365	(1510, 212, 1528, 231)
29	30	267	24038.078651685395	1.3009139920392956	0.1883459805701752	(1561, 71, 1580, 90)
30	31	308	25656.064935064936	1.3972313207750835	0.2195191706091004	(1577, 1097, 1597, 1117)
31	32	267	23670.224719101123	1.3009139920392956	0.2767270005609539	(1591, 48, 1609, 67)
32	33	267	23939.78651685393	1.3009139920392956	0.257570387676336	(1669, 423, 1688, 442)
33	34	279	22005.2688172043	1.3298267225367253	0.3238375303894112	(1737, 0, 1756, 18)
34	35	273	23378.60073260073	1.3154497950618234	0.0580912866723478	(1798, 772, 1817, 791)
35	36	310	20441.11935483871	1.4017604455242731	0.2364781151408558	(1899, 1855, 1919, 1875)
36	37	275	22115.778181818183	1.3202594995718524	0.2719561495141994	(1923, 1331, 1942, 1350)
37	38	295	23670.186440677968	1.3674264057070749	0.2772281122364071	(1985, 517, 2005, 537)
38	1	290	22693.17931034483	1.355788522528922	0.2455752403908778	(88, 613, 108, 632)
39	2	275	21951.46545454545	1.3202594995718524	0.1735237585251368	(311, 207, 330, 226)
40	3	371	27983.805929919137	1.5334863300737078	0.2079648254881257	(449, 608, 471, 630)
41	4	275	25514.81818181818	1.3202594995718524	0.2333926001978591	(464, 1593, 483, 1612)
42	5	244	23990.67213114754	1.2436204853354889	0.2595986542124717	(668, 610, 687, 628)
43	6	113	30504.0	0.8463152679741606	0.0	(755, 1879, 768, 1892)
44	7	113	45709.93805309734	0.8463152679741606	0.0	(784, 1990, 797, 2003)
45	8	259	25066.258687258687	1.2812764273011177	0.2557093670394515	(785, 1064, 804, 1083)
46	9	260	25779.065384615384	1.2837475509609664	0.1616532747701165	(813, 1227, 832, 1245)
47	10	238	25507.285714285717	1.2282348972820718	0.2604681321661093	(944, 846, 962, 864)
48	11	260	22382.52307692308	1.2837475509609664	0.1616532747701176	(965, 88, 983, 107)
49	12	258	23969.178294573645	1.2788005285097257	0.0521235601370741	(1110, 1653, 1128, 1671)
50	13	256	24118.4375	1.2738342941039185	0.1743572093335539	(1147, 1639, 1165, 1657)
51	14	248	24221.415322580644	1.2537726577450663	0.2542129023804613	(1209, 784, 1227, 803)
52	15	264	25227.03409090909	1.2935848408053214	0.2645578799672907	(1253, 1325, 1272, 1343)
53	16	243	24127.699588477368	1.2410694662690378	0.1911861278905887	(1255, 682, 1273, 700)
54	17	254	24901.59842519685	1.2688486221585706	0.2733290645992564	(1271, 881, 1290, 899)
55	18	256	24065.65625	1.2738342941039185	0.2729747493709286	(1355, 905, 1373, 924)
56	19	236	23899.95338983051	1.2230633589556903	0.0663772638793138	(1384, 906, 1402, 924)
57	20	246	23812.60975609756	1.2487068889165314	0.1705458883675777	(1442, 688, 1460, 706)
58	21	244	23259.79508196721	1.2436204853354889	0.2111535851586727	(1498, 1501, 1516, 1519)
59	22	247	23731.57894736842	1.2512423369868704	0.357683400304998	(1508, 1354, 1526, 1372)
60	23	294	24306.6768707483	1.3651067663681868	0.250339488172058	(1520, 920, 1540, 940)
61	24	278	23838.874100719426	1.3274413812037074	0.1883204567821735	(1561, 1799, 1580, 1819)
62	25	241	22857.128630705392	1.2359516322347688	0.2551467892293453	(1663, 1249, 1681, 1267)
63	26	236	22955.18220338983	1.2230633589556903	0.2949799750916257	(1673, 866, 1691, 884)
64	27	113	27105.893805309734	0.8463152679741606	0.0	(1674, 1386, 1687, 1399)
65	28	250	22336.16	1.2588180409378684	0.1988915355375918	(1686, 1533, 1705, 1551)
66	29	246	22931.451219512197	1.2487068889165314	0.1179606105396207	(1716, 1013, 1734, 1031)
67	30	253	22973.320158102768	1.266348425399953	0.2493622930327163	(1809, 1071, 1827, 1089)
68	31	248	20275.54435483871	1.2537726577450663	0.0	(1830, 1835, 1848, 1853)
69	32	263	21838.368821292777	1.2911325450628863	0.144443885131117	(2013, 1240, 2032, 1259)
70	1	288	17958.48611111111	1.3511053012032894	0.2084258508491709	(103, 1830, 122, 1849)
71	2	281	20135.608540925263	1.3345846150972571	0.3272603298289926	(113, 1340, 131, 1359)
72	3	294	20804.92517006803	1.3651067663681868	0.280436434167226	(215, 519, 235, 538)
73	4	354	21953.070621468927	1.497940576267952	0.4390353346083236	(303, 794, 323, 816)
74	5	294	21824.51700680272	1.3651067663681868	0.2942830304487967	(331, 663, 350, 683)
75	6	273	21713.1684981685	1.3154497950618234	0.2238116910273477	(336, 1049, 355, 1068)
76	7	113	24536.3185840708	0.8463152679741606	0.0	(355, 656, 368, 669)
77	8	263	21918.68060836502	1.2911325450628863	0.3505392381903471	(411, 884, 430, 902)
78	9	264	21717.454545454544	1.2935848408053214	0.3259847573907619	(428, 513, 446, 532)
79	10	334	21114.47604790419	1.4550107014090006	0.0411815142474082	(586, 70, 606, 90)
80	11	303	22804.89108910891	1.3858437525749687	0.4234021680728526	(660, 944, 679, 965)
81	12	335	21926.88358208955	1.4571872332186673	0.2685917292009242	(721, 160, 743, 181)
82	13	304	22703.87171052632	1.3881287397038624	0.3373915338433015	(726, 1352, 746, 1372)
83	14	324	23394.222222222223	1.4330635808669083	0.2312843624748994	(756, 766, 776, 787)
84	15	256	21246.21484375	1.2738342941039185	0.1743572093335539	(774, 1782, 792, 1800)
85	16	113	26538.690265486726	0.8463152679741606	0.0	(786, 1167, 799, 1180)
86	17	247	22600.07287449393	1.2512423369868704	0.0760380941206477	(815, 544, 833, 562)
87	18	290	21317.806896551723	1.355788522528922	0.2380217835064484	(815, 1786, 834, 1805)
88	19	308	23240.071428571428	1.3972313207750835	0.2918893816189294	(884, 995, 904, 1015)
89	20	295	22726.93559322034	1.3674264057070749	0.3378365472972567	(1257, 643, 1276, 663)
90	21	662	23308.1163141994	2.0484338734225345	0.270822190155698	(1317, 1420, 1346, 1450)
91	22	312	23185.291666666668	1.406274983606668	0.2710826996681147	(1342, 1238, 1362, 1258)
92	23	113	23150.1592920354	0.8463152679741606	0.0	(1371, 328, 1384, 341)
93	24	345	22654.10724637681	1.478776368171706	0.0479840897389477	(1394, 365, 1415, 386)
94	25	263	21073.790874524715	1.2911325450628863	0.3505392381903469	(1462, 1692, 1481, 1710)
95	26	295	22033.33220338983	1.3674264057070749	0.3720711515096803	(1524, 1350, 1544, 1370)
96	27	317	21931.53943217665	1.417498425650536	0.4021669402696874	(1535, 425, 1555, 445)
97	28	350	22259.571428571428	1.4894535925187176	0.1633454995285291	(1665, 1068, 1687, 1089)
98	29	281	18854.53024911032	1.3345846150972571	0.0195597780084725	(1706, 48, 1725, 67)
99	30	527	20482.01707779886	1.827672013595956	0.5384607545898114	(1733, 266, 1757, 294)
100	31	345	21106.733333333334	1.478776368171706	0.3455193403490071	(1880, 828, 1902, 849)
101	1	430	38723.85581395349	1.6509243833464702	0.3003613217194502	(470, 1404, 494, 1427)
102	1	271	25002.33579335793	1.3106224400820656	0.2360558281880336	(113, 1090, 132, 1109)
103	2	304	27209.15460526316	1.3881287397038624	0.0849223799987862	(266, 1383, 286, 1403)
104	3	282	23608.652482269503	1.3369572118415218	0.2697307725813359	(276, 1656, 296, 1675)
105	4	113	39043.64601769912	0.8463152679741606	0.0	(402, 1052, 415, 1065)
106	5	248	24974.975806451614	1.2537726577450663	0.0	(408, 283, 426, 301)
107	6	282	28317.49645390071	1.3369572118415218	0.2697307725813355	(506, 886, 525, 906)
108	7	273	26650.39926739927	1.3154497950618234	0.2825033696200103	(584, 1093, 603, 1112)
109	8	258	26187.5	1.2788005285097257	0.3375227128707875	(622, 826, 640, 845)
110	9	277	26612.6678700361	1.325051745816458	0.2260546803183319	(736, 1279, 755, 1298)
111	10	269	25180.9219330855	1.3057772388754303	0.1976087260532089	(745, 1479, 764, 1498)
112	11	255	25420.211764705884	1.2713439020951278	0.2704787106274323	(758, 769, 777, 788)
113	12	270	25520.75185185185	1.308202082633224	0.2481719154209956	(820, 1421, 839, 1440)
114	13	273	26369.50183150183	1.3154497950618234	0.0580912866723478	(988, 1087, 1007, 1106)
115	14	274	23347.51094890511	1.3178568415305798	0.3671642392281156	(1075, 1867, 1093, 1887)
116	15	282	26835.010638297877	1.3369572118415218	0.1525147032257883	(1098, 1041, 1117, 1060)
117	16	267	24716.74157303371	1.3009139920392956	0.1434796418598438	(1124, 1477, 1143, 1496)
118	17	269	25411.661710037173	1.3057772388754303	0.176599581366652	(1237, 1155, 1256, 1174)
119	18	246	24516.81707317073	1.2487068889165314	0.2969505555337563	(1258, 1440, 1277, 1458)
120	19	113	34835.265486725664	0.8463152679741606	0.0	(1345, 904, 1358, 917)
121	20	278	25336.107913669064	1.3274413812037074	0.1681933116869204	(1361, 1541, 1380, 1560)
122	21	262	24621.59923664122	1.2886755827126564	0.2172069420356362	(1550, 1131, 1569, 1149)
123	22	113	32133.33628318584	0.8463152679741606	0.0	(1583, 1158, 1596, 1171)
124	23	268	23799.38059701493	1.3033478837687118	0.2802022566083821	(1605, 649, 1623, 668)
125	24	288	25200.98958333333	1.3511053012032894	0.2170976822110158	(1644, 844, 1664, 863)
126	25	284	24073.035211267605	1.341689818541	0.2938364072993388	(1708, 1048, 1727, 1068)
127	26	276	22506.166666666668	1.3226577931008765	0.0393243286480132	(1890, 840, 1909, 859)
128	1	113	54572.29203539823	0.8463152679741606	0.0	(162, 737, 175, 750)
129	2	253	21319.754940711464	1.266348425399953	0.2493622930327163	(210, 1731, 228, 1749)
130	3	263	25186.406844106463	1.2911325450628863	0.2570467752631374	(215, 256, 233, 275)
131	4	267	25059.876404494385	1.3009139920392956	0.1883459805701752	(222, 229, 241, 248)
132	5	256	24388.55859375	1.2738342941039185	0.2381762156445828	(256, 88, 274, 107)
133	6	277	26517.92779783393	1.325051745816458	0.2260546803183317	(387, 717, 406, 736)
134	7	256	24111.203125	1.2738342941039185	0.2979168410454983	(398, 1375, 416, 1394)
135	8	254	25347.389763779527	1.2688486221585706	0.2804365680623737	(449, 893, 467, 912)
136	9	259	22661.478764478765	1.2812764273011177	0.257176949858061	(462, 1810, 481, 1829)
137	10	269	27185.87360594796	1.3057772388754303	0.3184367663293864	(530, 370, 549, 388)
138	11	248	22358.25806451613	1.2537726577450663	0.0	(575, 1802, 593, 1820)
139	12	240	24515.254166666666	1.2333847517230894	0.2400748986141142	(592, 124, 610, 142)
140	13	284	26715.23943661972	1.341689818541	0.2938364072993388	(598, 1181, 617, 1201)
141	14	113	34762.69911504425	0.8463152679741606	0.0	(629, 665, 642, 678)
142	15	261	25680.09961685824	1.286213927011771	0.2996545316677054	(642, 291, 660, 310)
143	16	242	24906.128099173555	1.2385131927696822	0.2646156679186205	(733, 1301, 751, 1319)
144	17	248	25129.66935483871	1.2537726577450663	0.0	(767, 1420, 785, 1438)
145	18	245	25351.579591836733	1.2461662822379844	0.1808454311461152	(835, 592, 853, 610)
146	19	247	25139.870445344128	1.2512423369868704	0.0760380941206448	(837, 239, 855, 257)
147	20	252	24324.821428571428	1.26384328263918	0.2605838579688299	(894, 1589, 912, 1607)
148	21	265	26957.54716981132	1.2960324964298124	0.0948259604044562	(1048, 656, 1067, 675)
149	22	290	25923.72068965517	1.355788522528922	0.1609780790612533	(1065, 1603, 1085, 1623)
150	23	113	29863.83185840708	0.8463152679741606	0.0	(1068, 1394, 1081, 1407)
151	24	251	24033.3984063745	1.2613331644063814	0.2876168205254953	(1136, 194, 1154, 212)
152	25	266	26245.345864661653	1.2984755381765398	0.2952152953425839	(1233, 536, 1251, 555)
153	26	265	25662.362264150943	1.2960324964298124	0.2742630821814346	(1317, 805, 1335, 824)
154	27	254	25029.425196850392	1.2688486221585706	0.2733290645992564	(1346, 740, 1365, 758)
155	28	253	23511.14229249012	1.266348425399953	0.2493622930327163	(1531, 545, 1549, 563)
156	29	256	22723.8359375	1.2738342941039185	0.2729747493709286	(1800, 758, 1818, 777)
157	1	342	33867.6432748538	1.4723328675068057	0.3072835673543281	(744, 552, 765, 573)
158	2	330	30658.918181818182	1.4462718193519717	0.231473647609245	(1054, 1609, 1075, 1629)
159	3	296	28737.72972972973	1.3697421167744432	0.2495798125255962	(1412, 1974, 1432, 1994)
160	1	280	21011.63928571429	1.33220779288125	0.2612939665819843	(0, 151, 19, 170)
161	2	279	21964.010752688173	1.3298267225367253	0.2529888862251491	(107, 80, 126, 99)
162	3	263	21270.00760456274	1.2911325450628863	0.2759828120599545	(108, 1372, 127, 1391)
163	4	113	28048.87610619469	0.8463152679741606	0.0	(118, 293, 131, 306)
164	5	307	24272.37459283388	1.3949612440186725	0.3129738143027064	(272, 521, 292, 540)
165	6	281	23341.007117437723	1.3345846150972571	0.1900532341750455	(342, 43, 361, 62)
166	7	304	23749.84210526316	1.3881287397038624	0.2388917197097435	(345, 18, 365, 38)
167	8	288	24333.319444444445	1.3511053012032894	0.2982666248784861	(353, 518, 373, 537)
168	9	286	23695.793706293705	1.346405790264624	0.3005982250505445	(354, 112, 373, 131)
169	10	113	24173.893805309734	0.8463152679741606	0.0	(470, 1909, 483, 1922)
170	11	275	22683.67272727273	1.3202594995718524	0.2333926001978591	(962, 1868, 981, 1887)
171	12	113	29178.99115044248	0.8463152679741606	0.0	(1164, 295, 1177, 308)
172	13	347	23947.50432276657	1.4830564823851538	0.1594771093147056	(1259, 1623, 1280, 1644)
173	14	263	25047.87072243346	1.2911325450628863	0.2451622884616219	(1278, 935, 1296, 953)
174	15	306	25418.28431372549	1.3926874670482816	0.2532328616560081	(1471, 299, 1491, 319)
175	16	336	24093.342261904763	1.4593605188904617	0.2337797028275433	(1647, 956, 1668, 977)
176	17	306	23861.63725490196	1.3926874670482816	0.1791255236642339	(1673, 659, 1693, 679)
177	18	288	20819.92013888889	1.3511053012032894	0.3978635805683577	(1748, 1650, 1768, 1669)
178	19	330	23293.784848484847	1.4462718193519717	0.2490714568270914	(1786, 610, 1806, 631)
179	20	284	21839.802816901407	1.341689818541	0.3421908131533878	(1846, 1189, 1865, 1208)
180	21	331	22327.85498489426	1.4484614827093	0.277682012272325	(1862, 537, 1883, 559)
181	22	334	22410.39520958084	1.4550107014090006	0.3361162400278382	(1864, 223, 1884, 245)
182	23	306	21754.45424836601	1.3926874670482816	0.2576761188462631	(1888, 262, 1908, 283)
183	24	290	20985.86551724138	1.355788522528922	0.311171740995193	(1918, 71, 1937, 91)
184	25	271	19464.38376383764	1.3106224400820656	0.2466874964993337	(1969, 1629, 1988, 1648)
185	26	285	20689.55087719298	1.3440498728162376	0.0	(1996, 1233, 2015, 1252)
