# Supplementary material for: Dynamic control of DNA condensation
Source: Nat Commun. 2024 Mar 1;15:1915. doi: 10.1038/s41467-024-46266-z (PMC10907372; doi:10.1038/s41467-024-46266-z)
Supplement: Supplementary file 4 — Source Data [file 41467_2024_46266_MOESM4_ESM.zip › Source Data/Figure 3 and Figures S8-S16/SI Figures S14-S16/16arm_5uM_t=15min_allMeasurements.csv]

	Label	Areas (pix^2)	Mean Intensity	Equivalent Diameter (micron)	Eccentricity	BBox coords (pix)
0	1	4189	37088.20291238959	5.152857522322403	0.1393833607108587	(47, 1202, 120, 1274)
1	2	3897	28982.116756479343	4.970020235839276	0.1145148675530103	(76, 1726, 146, 1796)
2	3	2809	31917.41794232823	4.21957609921923	0.303793642237409	(140, 1135, 199, 1195)
3	4	10089	49582.162454158	7.9968143748529	0.8505149990117818	(148, 1306, 236, 1455)
4	5	2802	22599.235546038544	4.21431524888882	0.2051420614113243	(182, 1854, 242, 1913)
5	6	1908	26769.002620545078	3.477620115678977	0.191261968076173	(264, 726, 313, 775)
6	7	8197	39395.02256923265	7.208093668920453	0.8030808247198326	(266, 959, 386, 1062)
7	8	2697	32269.927697441603	4.134599305342268	0.224686497552443	(338, 877, 397, 934)
8	9	2390	23578.430125523013	3.892170929368678	0.1831744849002541	(387, 1692, 442, 1747)
9	10	6786	37944.92396109638	6.558429912487826	0.8939372676004539	(455, 811, 585, 881)
10	11	2010	26493.533333333333	3.5693651810837244	0.1124230070995593	(485, 1215, 535, 1265)
11	12	1318	22872.415781487103	2.890351487090302	0.09859689683517	(621, 680, 662, 721)
12	13	5412	37822.05284552846	5.856954471174183	0.7311214544948768	(639, 1063, 710, 1160)
13	14	2432	28934.89679276316	3.926220980018148	0.135488665117111	(662, 1527, 717, 1582)
14	15	2261	29525.342768686423	3.785674199870383	0.1304826652224595	(681, 919, 734, 972)
15	16	1013	25845.431391905237	2.533947874265081	0.1886245010117526	(683, 290, 719, 326)
16	17	4854	43096.33868974042	5.546804255917249	0.6519925621313237	(700, 407, 772, 494)
17	18	5000	33906.8726	5.629605421680373	0.7965385757629629	(817, 149, 885, 247)
18	19	1831	24729.295466957945	3.4067253819520498	0.1998811203934918	(825, 891, 873, 939)
19	20	5528	45179.65900868307	5.919390229114458	0.343204344947346	(829, 275, 914, 356)
20	21	1458	23192.251028806582	3.0399869277074014	0.0617033923414756	(891, 91, 934, 134)
21	22	5120	38526.5390625	5.696760147373643	0.7448990285691042	(1038, 95, 1133, 161)
22	23	3513	34800.20267577569	4.718804979165705	0.3639208536919475	(1038, 1604, 1107, 1668)
23	24	5766	43377.35067637877	6.045472822487685	0.6236098773134605	(1082, 1220, 1173, 1304)
24	25	2907	31465.625730994157	4.292551061815911	0.4020949880655013	(1131, 0, 1193, 57)
25	26	3090	31241.539805825243	4.425600360624134	0.1503560005282651	(1137, 158, 1199, 220)
26	27	3889	34739.68115196709	4.964916234250665	0.4679324550939313	(1153, 328, 1227, 395)
27	28	2093	27230.55805064501	3.6423155527104103	0.1364931372755877	(1167, 892, 1218, 944)
28	29	1938	23851.69504643963	3.504853265430372	0.1092353229345028	(1360, 1496, 1410, 1545)
29	30	3500	37687.398857142856	4.710065821479477	0.1418330482904685	(1426, 1335, 1493, 1401)
30	31	3466	37654.63069821119	4.687132527855726	0.7951474874224551	(1477, 0, 1563, 51)
31	32	2920	32753.80993150685	4.30213842257857	0.1152325946842339	(1485, 688, 1546, 748)
32	33	1768	15805.648190045247	3.347604048759097	0.1591202432404767	(1491, 1999, 1539, 2046)
33	34	14819	39249.58391254471	9.691754467621491	0.8000468761310234	(1518, 1683, 1655, 1854)
34	35	1315	18659.2752851711	2.8870601387229247	0.1161589315087621	(1584, 1164, 1625, 1205)
35	36	7891	33189.26346470663	7.072272333490684	0.8019804385713916	(1644, 1566, 1758, 1668)
36	37	2812	22793.825391180653	4.221828742550373	0.128566525915543	(1720, 1777, 1780, 1836)
37	38	2145	22505.71794871795	3.687284114417521	0.1913689154466875	(1737, 559, 1789, 611)
38	39	3781	22516.348849510712	4.895491409197184	0.7753807195980476	(1806, 1548, 1887, 1614)
39	40	11687	27345.809959784376	8.606854795347289	0.9139875765053688	(1869, 302, 2034, 444)
40	1	3009	31439.39548022599	4.367209720777638	0.5438050691701682	(0, 710, 55, 777)
41	2	4048	35156.026679841896	5.065393701599812	0.2449596587004049	(0, 1116, 70, 1185)
42	3	6090	26981.8829228243	6.213003530841126	0.7616761148933662	(64, 1781, 142, 1885)
43	4	6636	33616.441983122364	6.485540008426491	0.8683505758314758	(84, 703, 197, 802)
44	5	3860	32081.41088082901	4.946370079294884	0.5662942607628093	(227, 1144, 302, 1211)
45	6	9326	40771.64990349561	7.688483021802942	0.8569283683039051	(251, 509, 380, 631)
46	7	2622	22405.67505720824	4.076705110463543	0.0609872868266409	(257, 1804, 314, 1861)
47	8	2247	23460.14463729417	3.7739356469597607	0.1409115546312722	(314, 64, 367, 117)
48	9	3360	34542.05029761905	4.61490316701904	0.1618986028987496	(408, 499, 473, 564)
49	10	8522	34842.80591410467	7.349600265196671	0.8327629311433488	(417, 1132, 519, 1272)
50	11	8913	43216.01380006732	7.516313871274746	0.8844487732261498	(421, 834, 536, 966)
51	12	6220	30448.610450160773	6.278966217582592	0.8845421668661828	(472, 1558, 590, 1643)
52	13	1997	28330.834752128198	3.557803733654083	0.0725465922467229	(533, 951, 583, 1001)
53	14	9879	37568.54104666464	7.913150885917306	0.8669378335311847	(561, 1618, 715, 1717)
54	15	5846	37519.24204584331	6.087267117738323	0.7919144497388863	(574, 1035, 667, 1128)
55	16	1674	21003.61230585424	3.25739691653268	0.1069192409811505	(611, 250, 657, 296)
56	17	5379	33661.95965792899	5.839070598979094	0.8143788054970967	(620, 570, 723, 641)
57	18	2967	31954.58139534884	4.336623583473975	0.5350109809558401	(631, 807, 693, 869)
58	19	1934	25621.411065149947	3.5012344175211823	0.0958416826138131	(678, 725, 727, 774)
59	20	8336	39301.40115163148	7.268952101245208	0.8665750991499291	(711, 318, 844, 415)
60	21	2163	26004.596856218217	3.7027229151490015	0.3316411052175474	(729, 93, 782, 143)
61	22	4060	33747.45960591133	5.072896140223669	0.5422516555045506	(762, 178, 830, 254)
62	23	8619	43201.49657732916	7.391309608447811	0.6969915646149023	(830, 1438, 941, 1551)
63	24	3887	30110.686133264728	4.963639413801557	0.7867731472950461	(842, 498, 928, 553)
64	25	4213	35266.60408260147	5.167597550112904	0.5219580981553472	(886, 271, 963, 341)
65	26	3426	36759.57997664916	4.660007690557249	0.2292625174478338	(887, 804, 952, 870)
66	27	4734	34628.88698774821	5.477811468147676	0.5394548840567708	(915, 52, 986, 137)
67	28	1816	23038.449889867843	3.3927423209587992	0.1177008676086263	(967, 151, 1015, 198)
68	29	5681	34912.27424749164	6.0007474430251095	0.736158891299086	(1033, 1398, 1132, 1477)
69	30	13581	36979.37184301598	9.278095292515433	0.7153565703742882	(1087, 1016, 1238, 1182)
70	31	1819	22589.827377680045	3.39554353981026	0.534204002332902	(1217, 148, 1266, 195)
71	32	10047	31915.36478550811	7.980151847260925	0.8159889091922692	(1240, 1894, 1333, 2038)
72	33	9213	30293.19830674048	7.64176168456894	0.6868329984595524	(1325, 1628, 1460, 1736)
73	34	3112	30091.669665809768	4.441326982294058	0.5939225821248291	(1336, 892, 1406, 948)
74	35	5529	39533.63591969615	5.919925605611652	0.633730141706031	(1359, 406, 1451, 484)
75	36	3080	34164.50681818182	4.418433391774605	0.1689751697896118	(1365, 502, 1427, 564)
76	37	7888	31914.16493407708	7.070927837613355	0.8421857946974668	(1401, 948, 1489, 1085)
77	38	3601	38582.495140238825	4.777542012184316	0.2358141766051868	(1403, 1411, 1469, 1480)
78	39	4255	22298.877085781434	5.193291930986058	0.8152479891606699	(1428, 1830, 1513, 1906)
79	40	3722	35229.72192369694	4.8571457814768575	0.2719269346307058	(1453, 1318, 1521, 1387)
80	41	2607	27156.770617568087	4.065027329067805	0.1322981702052984	(1455, 1142, 1512, 1199)
81	42	6813	35011.178335535005	6.57146423454588	0.8787393426117216	(1502, 732, 1575, 860)
82	43	2715	18699.108655616943	4.148373688768948	0.1422701980767869	(1637, 1971, 1697, 2030)
83	44	4475	21420.898100558657	5.325856663243265	0.71694338326216	(1677, 1916, 1765, 1979)
84	45	3966	28842.3285426122	5.01382658795301	0.555050488116385	(1753, 1331, 1830, 1396)
85	46	3638	17298.220725673447	4.802023725628017	0.5791607424703367	(1772, 1963, 1841, 2032)
86	47	2996	18820.32276368491	4.357765523353084	0.2475149072075388	(1806, 1864, 1868, 1926)
87	48	9078	21670.580193875303	7.585566906912296	0.8196909902243803	(1856, 239, 1975, 369)
88	1	12265	38325.339828781085	8.817119570526048	0.8455566042576894	(29, 0, 200, 106)
89	2	9285	32800.446849757674	7.6715639231828625	0.8913542564460721	(85, 379, 229, 481)
90	3	3782	26744.342411422527	4.896138746907015	0.6101582143006132	(116, 237, 191, 301)
91	4	9211	38603.697752687	7.640932185333437	0.7661245120799994	(206, 1519, 298, 1648)
92	5	2837	25523.14310891787	4.240554234701347	0.1803987475799975	(210, 1039, 271, 1098)
93	6	1811	23916.035339591384	3.3880684761706177	0.1631601087125955	(260, 1166, 308, 1215)
94	7	6265	29451.33343974461	6.301638586619972	0.8069702898599775	(345, 1892, 456, 1965)
95	8	15604	45067.25717764676	9.94514054408784	0.9379814825124112	(414, 966, 587, 1173)
96	9	3046	25246.393302692057	4.393978257634295	0.7777145969656848	(477, 1450, 537, 1523)
97	10	7514	35424.0715996806	6.901262542889545	0.6383489507224321	(501, 76, 610, 165)
98	11	11612	49837.56975542542	8.579193587402923	0.7512331959322796	(602, 1039, 723, 1176)
99	12	6616	35101.22521160822	6.475759366443864	0.7943292616095861	(642, 1560, 714, 1673)
100	13	3767	32097.06238385984	4.886419676752372	0.5299528590986731	(650, 1368, 723, 1432)
101	14	2267	24463.513012792235	3.790693880572373	0.0962230364471413	(682, 1717, 735, 1770)
102	15	3209	29033.636958554067	4.510013196589032	0.2734335487049533	(685, 225, 748, 290)
103	16	1218	17975.152709359605	2.778539647881394	0.0813776010548148	(829, 806, 868, 846)
104	17	2286	28117.504374453198	3.806545866475712	0.0956015861242277	(846, 1101, 900, 1154)
105	18	2425	26518.15175257732	3.920566508025253	0.1985998141008656	(856, 1447, 912, 1502)
106	19	2567	27310.58745617452	4.0337213002930215	0.128141068122492	(956, 1246, 1013, 1303)
107	20	1374	17471.654294032025	2.951116270093036	0.08805514626592	(1014, 41, 1055, 83)
108	21	10121	38499.06728584132	8.009486367549318	0.8132060253115464	(1040, 1763, 1150, 1902)
109	22	2132	25526.5712945591	3.676093545015672	0.1827511387168189	(1133, 1358, 1185, 1409)
110	23	5666	26390.17613836922	5.992820079341692	0.859270106203351	(1246, 1344, 1339, 1445)
111	24	2557	29387.201407899884	4.025856755279551	0.2956404477387891	(1259, 1218, 1315, 1275)
112	25	3220	35241.45155279503	4.517736428705819	0.311589527485802	(1308, 779, 1373, 841)
113	26	6947	30880.5455592342	6.635774260700695	0.7937107444298924	(1329, 35, 1447, 108)
114	27	5649	25306.036820676225	5.983823037897093	0.8704890572754341	(1341, 1849, 1456, 1911)
115	28	3090	26523.83915857605	4.425600360624134	0.1812953015038408	(1372, 154, 1434, 217)
116	29	3618	24429.16832504146	4.788805908854432	0.1803025402112247	(1436, 1968, 1503, 2037)
117	30	7694	38908.10865609566	6.983434194236208	0.7928314252921883	(1445, 521, 1569, 597)
118	31	1984	22713.887096774197	3.546204593431268	0.1335100088959081	(1626, 585, 1676, 635)
119	32	4207	27434.53149512717	5.163916487636908	0.8093171829813246	(1635, 803, 1728, 863)
120	33	6565	29404.399390708302	6.450751608038132	0.7410729509509696	(1782, 346, 1873, 450)
121	34	1744	17855.952981651375	3.324805118001654	0.0844435951983871	(1798, 1393, 1845, 1440)
122	35	8500	26141.072	7.340107441072112	0.7493128828576445	(1809, 237, 1930, 343)
123	36	7237	22579.533370181016	6.772862213038075	0.6154538503996587	(1856, 1910, 1942, 2018)
124	1	5336	34895.730134932535	5.8156848545901525	0.452400513501922	(10, 588, 95, 668)
125	2	4167	28193.04991600672	5.139308692193708	0.6572710235264961	(50, 1502, 116, 1583)
126	3	1583	16664.678458622868	3.167622444472701	0.1587972710088398	(65, 231, 110, 276)
127	4	2236	24183.033094812166	3.764686821177188	0.2060624939505034	(77, 1209, 129, 1262)
128	5	6964	40200.0318782309	6.643888499476103	0.756720734078906	(150, 424, 250, 528)
129	6	1951	23052.12147616607	3.5165888017975395	0.1824247516621823	(384, 1809, 434, 1858)
130	7	3728	35392.0018776824	4.861059153226076	0.0855766307085242	(396, 1061, 465, 1129)
131	8	2840	37115.37887323944	4.242795740047571	0.7878673380211412	(458, 0, 536, 47)
132	9	18257	40969.89740921291	10.757408527800877	0.8834629011865902	(458, 1465, 703, 1625)
133	10	2573	31032.670812281383	4.038432675813996	0.064360432765832	(459, 229, 516, 286)
134	11	2985	34303.94974874372	4.349758263475844	0.3502092733564964	(541, 1084, 603, 1145)
135	12	2327	29409.5638160722	3.840529857019028	0.0898661236241867	(580, 1796, 634, 1850)
136	13	3116	33082.199935815144	4.444180388937458	0.1192262656909973	(618, 491, 680, 554)
137	14	4891	46157.104682069104	5.567904600185776	0.3784913176004094	(619, 1648, 693, 1729)
138	15	4856	30488.57495881384	5.547946866755596	0.7104393267602315	(658, 86, 749, 157)
139	16	2466	34529.09326845093	3.953570524591739	0.2549643015268093	(728, 1358, 785, 1413)
140	17	5728	31802.79626396648	6.025518979530994	0.7799770724413604	(770, 549, 855, 651)
141	18	4947	41414.66080452799	5.599689023280903	0.5569102560420067	(771, 1538, 850, 1619)
142	19	6820	32777.99076246334	6.574839285184163	0.709219689105752	(774, 1666, 875, 1768)
143	20	13416	38113.06663685152	9.22156175326453	0.8445711433337704	(795, 243, 980, 393)
144	21	2461	31608.869565217392	3.949560410440229	0.269902134367172	(808, 1167, 865, 1221)
145	22	2778	33405.44816414687	4.196227975508306	0.1836933653467588	(825, 1048, 885, 1108)
146	23	9821	38798.3569901232	7.889887479535408	0.9045304412116618	(867, 754, 958, 923)
147	24	2852	30162.730014025245	4.251749944323509	0.5701283342036456	(873, 0, 938, 53)
148	25	5460	46293.80293040293	5.882870325492808	0.6035737156955194	(910, 1256, 997, 1339)
149	26	8538	38950.74361677208	7.3564964433642706	0.7894726518253402	(917, 1457, 1018, 1579)
150	27	3714	36984.60016155089	4.851923042566972	0.3569307361148777	(934, 1000, 1004, 1067)
151	28	1333	20119.00300075019	2.906752327002863	0.1363173249796447	(1066, 816, 1107, 857)
152	29	3235	25360.25224111283	4.528246880512043	0.5007290925002732	(1138, 1961, 1201, 2027)
153	30	9063	38664.53061900033	7.579297324134445	0.8511915663078389	(1154, 587, 1263, 722)
154	31	3858	33638.0088128564	4.945088470236114	0.5381352890617471	(1175, 1397, 1248, 1465)
155	32	2783	31782.44340639597	4.20000258090901	0.2238332923578766	(1190, 1105, 1249, 1164)
156	33	1813	21325.704908990625	3.389938787368086	0.1215838272695937	(1289, 810, 1337, 857)
157	34	14568	48811.74176276771	9.609325850913253	0.8262421668657847	(1339, 1159, 1454, 1336)
158	35	2781	28379.042430780293	4.198493145970447	0.5443371828908957	(1514, 1032, 1574, 1093)
159	36	1974	23176.158054711246	3.5372562960669662	0.1244230382636155	(1611, 422, 1661, 473)
160	37	1535	21993.19543973941	3.1192281676034237	0.1710748854260301	(1640, 952, 1684, 997)
161	38	1644	21602.35401459854	3.2280768157857915	0.1410399681288613	(1683, 456, 1728, 501)
162	39	2126	25399.087488240828	3.6709171610186617	0.1013602635894299	(1691, 870, 1742, 922)
163	40	2208	21506.647192028984	3.741041178763453	0.1615116378665735	(1769, 453, 1822, 506)
164	41	9908	31741.72285022204	7.924756980190367	0.9292898195823924	(1782, 870, 1957, 949)
165	42	1171	16421.603757472247	2.7244033249746664	0.1872126638217892	(1795, 1712, 1834, 1751)
166	43	6644	18155.189193257072	6.489448137740743	0.8830069577122249	(1802, 1978, 1929, 2047)
167	44	3118	24137.64271969211	4.445606405463469	0.3228416921594128	(1810, 1604, 1874, 1665)
168	45	6998	34787.68405258645	6.660087319431837	0.822474305379675	(1827, 1383, 1941, 1474)
169	46	4644	24868.495693367782	5.425491152965007	0.5639286532296406	(1842, 130, 1920, 209)
170	47	9480	30566.48523206751	7.751702965054166	0.5526136828843784	(1849, 492, 1974, 605)
171	48	5827	29073.048738630518	6.077366997748592	0.831887439128333	(1867, 995, 1939, 1106)
172	49	3805	34593.66465177398	4.911003963763593	0.2664923131163987	(1946, 1241, 2016, 1310)
173	1	2101	21720.57544026654	3.6492698608135634	0.188557464051966	(102, 465, 153, 517)
174	2	1975	19046.16	3.538152144199872	0.2451371054548823	(116, 1606, 167, 1655)
175	3	18031	31414.435749542456	10.69061921351568	0.8427251560207891	(178, 39, 401, 233)
176	4	3241	26221.472385066336	4.532444236779049	0.4528455120228312	(195, 1506, 263, 1566)
177	5	1445	21035.4830449827	3.026403828292248	0.2503777172555361	(372, 560, 415, 603)
178	6	7292	29874.147421832145	6.79854981492678	0.8683684781630588	(407, 27, 525, 127)
179	7	5560	39046.93237410072	5.936498329035402	0.7044666288965457	(432, 1076, 523, 1161)
180	8	1534	20913.425032594525	3.118211966837701	0.1081806137343463	(487, 1246, 531, 1290)
181	9	4184	27397.878107074568	5.149781372849799	0.6946557107908091	(620, 1624, 686, 1706)
182	10	1629	20064.25168815224	3.2133164420894333	0.1785308707175251	(637, 198, 682, 244)
183	11	5354	35149.45816212178	5.825485659912228	0.7730489132105068	(687, 1304, 765, 1401)
184	12	15656	37310.47898569239	9.961697746698574	0.9610702359112946	(747, 786, 995, 919)
185	13	2700	27857.57814814815	4.136898220896793	0.0812144852878227	(892, 1280, 951, 1338)
186	14	998	13954.012024048096	2.515117185715426	0.2701636450671917	(894, 1133, 929, 1169)
187	15	1834	19750.528353326063	3.409515112498935	0.1522778717184681	(1007, 1743, 1056, 1791)
188	16	2988	30815.79049531459	4.351943522726217	0.1308232391158909	(1009, 1004, 1070, 1065)
189	17	1975	19512.31037974684	3.538152144199872	0.1070878402312567	(1035, 1964, 1085, 2014)
190	18	2749	25387.56711531466	4.174267956259686	0.0935499421693118	(1163, 3, 1221, 60)
191	19	1395	19908.50752688172	2.973582949887869	0.2398700705714203	(1168, 333, 1210, 375)
192	20	5111	36692.88358442575	5.69175102703357	0.7236131289590786	(1224, 293, 1289, 387)
193	21	4922	38024.52763104429	5.5855218978564185	0.5129032519767349	(1268, 537, 1346, 618)
194	22	1973	22160.69944247339	3.53636022099342	0.161731393026858	(1417, 342, 1467, 392)
195	23	12062	34491.04667550987	8.743848338030492	0.9058319738734284	(1431, 1280, 1611, 1415)
196	24	12964	44461.05121875964	9.064888473558096	0.8452057409161523	(1539, 476, 1643, 647)
197	25	3035	27112.51301482702	4.386037109135595	0.1408168718001361	(1635, 964, 1697, 1026)
198	26	1297	20919.914417887438	2.86723270744966	0.2747246977134539	(1648, 630, 1688, 671)
199	27	3880	29175.482731958764	4.959167953413045	0.2674915933541434	(1673, 1468, 1744, 1537)
200	28	5329	34919.87277162695	5.811868966849128	0.5464159846159442	(1742, 842, 1819, 930)
201	29	2708	20723.1070901034	4.143022425909031	0.1930862769677667	(1767, 1616, 1826, 1674)
202	30	17335	25068.06408999135	10.482258779748756	0.8934312298316426	(1818, 5, 2029, 170)
203	1	2360	22759.34915254237	3.86766593699608	0.1960433756651271	(30, 215, 85, 270)
204	2	3380	28812.92899408284	4.628617619741084	0.3780252836108158	(219, 1164, 286, 1227)
205	3	1633	17981.251684017145	3.217259163133325	0.3777028560951957	(276, 1891, 321, 1938)
206	4	2991	30866.30524908057	4.354127685233975	0.1521137470398112	(292, 312, 353, 374)
207	5	10094	41796.01585100059	7.998795697044511	0.8882488693369314	(377, 1298, 516, 1426)
208	6	1704	24792.62382629108	3.286455448512803	0.1856659795740675	(414, 319, 461, 365)
209	7	2561	29825.595080046856	4.029004415459612	0.1174066211446057	(532, 836, 589, 892)
210	8	5679	28549.45184011269	5.999691066387574	0.8727464282998361	(542, 1700, 618, 1812)
211	9	2520	29246.998809523808	3.9966233786437497	0.1094784703814425	(582, 1470, 638, 1526)
212	10	1453	27147.250516173437	3.0347698534531533	0.1293877800852132	(601, 1068, 644, 1112)
213	11	4612	38742.786426712926	5.406766364916942	0.6201372632285614	(646, 389, 731, 457)
214	12	1647	22699.10564663024	3.231020798901799	0.1427621523929677	(789, 627, 834, 672)
215	13	4869	41987.98952556993	5.5553681088720985	0.4658229939790416	(792, 1090, 872, 1167)
216	14	1747	21096.50887235261	3.327663526712441	0.1412894836792877	(800, 1641, 848, 1688)
217	15	3747	36510.57379236723	4.873430765747832	0.3713896816929346	(856, 775, 925, 844)
218	16	3835	35530.26023468057	4.930326021200283	0.193675295213297	(1015, 1586, 1085, 1654)
219	17	1574	22731.80495552732	3.158604997108747	0.1610881616339374	(1032, 1478, 1077, 1523)
220	18	3174	34070.6509136736	4.485350803781186	0.1414250120549107	(1090, 872, 1154, 935)
221	19	2759	30374.545125045308	4.18185340310538	0.1519429341879284	(1230, 496, 1289, 555)
222	20	1765	26019.336543909347	3.344762681109978	0.1995792513264418	(1361, 395, 1408, 442)
223	21	1843	25242.725990233317	3.417870641982445	0.131684400048475	(1364, 1212, 1412, 1260)
224	22	2024	19818.513833992096	3.581774235780854	0.0348923743689883	(1392, 1841, 1443, 1892)
225	23	5970	31901.55896147404	6.151487129251982	0.7797872122734731	(1414, 225, 1520, 295)
226	24	5641	28735.940436092893	5.979584451894788	0.8236230982658076	(1422, 1648, 1492, 1754)
227	25	2698	28254.41289844329	4.135365752527522	0.2378869828728872	(1488, 1438, 1546, 1497)
228	26	1955	24636.70895140665	3.52019186503959	0.2954600621420398	(1531, 1384, 1581, 1433)
229	27	2208	26033.872282608696	3.741041178763453	0.1773849221904828	(1575, 922, 1628, 975)
230	28	1693	22830.082102776138	3.275830583105772	0.1336466385582136	(1659, 369, 1705, 415)
231	29	2102	19276.93815413892	3.650138217723133	0.1964248795241605	(1713, 1100, 1766, 1152)
232	30	4811	22858.42818540844	5.522180938860019	0.5251374621815503	(1954, 34, 2038, 107)
233	1	2268	23365.29585537919	3.79152984791754	0.1469790211695454	(35, 530, 89, 583)
234	2	3437	30519.334885074197	4.667482735040495	0.6974009561950296	(69, 0, 146, 54)
235	3	3706	31718.56017269293	4.846694675700775	0.7253658331231311	(70, 978, 147, 1044)
236	4	4584	37589.1369982548	5.390328817841803	0.5827138657383423	(138, 914, 210, 996)
237	5	2670	26100.801123595505	4.11385125482633	0.1260426336657271	(154, 366, 212, 424)
238	6	7335	36292.74805725971	6.818565444284725	0.8724086461517907	(186, 841, 281, 966)
239	7	7102	38139.37623204731	6.709393878160387	0.6527893130290676	(287, 1351, 397, 1439)
240	8	11370	45473.59604221636	8.489325513930472	0.7666795330438997	(308, 821, 418, 966)
241	9	12043	32168.606078219716	8.736958991611676	0.9138905874258222	(333, 1757, 432, 1952)
242	10	2006	21830.317547357925	3.565811805209271	0.1416122735606197	(380, 136, 430, 186)
243	11	10221	52788.23324527933	8.048957759613021	0.7409838939622735	(419, 944, 544, 1065)
244	12	1907	41356.01310959623	3.4767086702130072	0.4254445479741232	(422, 530, 476, 580)
245	13	2921	30882.9808284834	4.302875027056629	0.1653292789041699	(563, 281, 623, 341)
246	14	5440	42365.97849264706	5.87208595285769	0.7121088046259495	(568, 1550, 655, 1636)
247	15	3585	34832.22956764296	4.766916384323724	0.1166046622104443	(581, 1685, 649, 1752)
248	16	348	16566.005747126437	1.4851919139913834	0.4466825670038151	(592, 256, 614, 277)
249	17	2855	26042.634676007005	4.253985550442932	0.1212134764686841	(639, 11, 699, 71)
250	18	1991	33819.89502762431	3.5524549903634752	0.3686897255977521	(663, 1288, 714, 1339)
251	19	3416	43959.9774590164	4.653201775298926	0.5330534366969345	(697, 652, 765, 717)
252	20	2865	32275.29982547993	4.26142910040574	0.0202239175831425	(862, 1174, 922, 1234)
253	21	9322	39356.94453979833	7.686834017382517	0.847117132276263	(916, 1649, 1046, 1763)
254	22	5198	38353.70469411312	5.739989417157845	0.6623133336044593	(1079, 1287, 1163, 1368)
255	23	3010	29653.71594684385	4.367935351707424	0.1134338486213553	(1100, 1864, 1162, 1926)
256	24	2199	25823.522510231924	3.7334089888782582	0.1220462765537128	(1227, 1428, 1280, 1481)
257	25	2126	26339.49905926623	3.6709171610186617	0.2409665157059193	(1254, 88, 1306, 142)
258	26	1813	21585.76282404854	3.389938787368086	0.171967742605681	(1290, 1629, 1338, 1678)
259	27	6974	29805.3841410955	6.648656955196174	0.8782042517623717	(1341, 1528, 1470, 1615)
260	28	10805	36772.47191115224	8.27571145083249	0.8120495545227775	(1346, 1225, 1489, 1365)
261	29	1824	23741.098684210527	3.4002071095671518	0.2084403071198884	(1348, 515, 1397, 563)
262	30	5652	36707.71036801132	5.985411733806646	0.6925481647358465	(1432, 1405, 1531, 1478)
263	31	2072	31795.347007722008	3.623997001276371	0.1815372619268993	(1496, 694, 1547, 745)
264	32	4560	33257.31864035088	5.37619949126495	0.4165564672690977	(1536, 77, 1609, 156)
265	33	6159	26180.698490014613	6.248101214261571	0.8644069617739263	(1559, 1589, 1653, 1696)
266	34	1076	19716.689591078062	2.6115544777508606	0.129371012615654	(1617, 1028, 1654, 1065)
267	35	1685	20061.13293768546	3.268081712210544	0.3243380806821119	(1663, 334, 1709, 381)
268	36	4455	23959.81795735129	5.313941980168529	0.7511941256045744	(1688, 0, 1762, 83)
269	37	5002	22623.06477409036	5.6307312301951145	0.6516712288143991	(1693, 1924, 1761, 2014)
270	38	2305	24829.796095444686	3.822332111546277	0.1658684838447729	(1728, 261, 1782, 315)
271	39	2776	20268.187319884728	4.194717182308839	0.6143206187120079	(1740, 1645, 1807, 1699)
272	40	2211	22083.596110357303	3.743581784271065	0.1501019884064927	(1773, 1349, 1825, 1402)
273	41	2333	24172.153021860267	3.845477932754155	0.1524880870565712	(1827, 926, 1881, 980)
274	42	1984	20150.262096774197	3.546204593431268	0.0693325913560349	(1841, 421, 1891, 472)
275	43	2461	22636.653392929704	3.949560410440229	0.1841716396222884	(1940, 1006, 1995, 1062)
276	1	3485	20748.966427546628	4.699961986129005	0.4696998949869486	(2, 1849, 72, 1911)
277	2	2793	23487.198353025426	4.207541633073875	0.0746719351761006	(8, 1555, 68, 1614)
278	3	1457	19024.459849004805	3.038944229365048	0.0453019170346177	(251, 611, 294, 654)
279	4	2874	25996.329505915102	4.268117196229708	0.2626674586518825	(253, 151, 312, 213)
280	5	10651	34945.9127781429	8.216524346435211	0.9361962906630014	(302, 1495, 475, 1614)
281	6	8022	32088.274245823985	7.130734768437097	0.8809282154098977	(410, 0, 552, 75)
282	7	6785	41177.98393515107	6.557946662300199	0.8007458996494494	(445, 873, 519, 991)
283	8	3770	36078.10265251989	4.8883650366635925	0.2010311296833272	(454, 440, 522, 510)
284	9	13380	43108.54043348281	9.2091810427097	0.84794718864285	(455, 761, 642, 880)
285	10	4948	34900.59902991108	5.600254962847084	0.7316631621089186	(459, 1557, 553, 1623)
286	11	2202	25762.292915531336	3.7359547845978094	0.1087476835378079	(518, 1344, 571, 1396)
287	12	2224	26859.119604316547	3.754571209107112	0.1275954443013091	(604, 1495, 656, 1548)
288	13	3335	39218.46686656672	4.597702573562508	0.6655623064208259	(634, 725, 707, 784)
289	14	1875	25571.130666666668	3.447415184080661	0.1195456390948081	(749, 1009, 798, 1058)
290	15	2485	28901.531589537222	3.968772005330501	0.6918326151308895	(802, 644, 861, 702)
291	16	2863	33956.966119455115	4.259941430924063	0.1309740218476038	(813, 561, 873, 621)
292	17	5913	36260.3231861999	6.122050301102508	0.6999654471230975	(843, 1460, 928, 1556)
293	18	2779	31633.866858582223	4.196983168167261	0.1413996784902197	(889, 1059, 948, 1118)
294	19	9346	47101.94757115343	7.696722744478157	0.8282363776932493	(964, 634, 1064, 773)
295	20	3873	37775.13865220759	4.954692457668144	0.524935520086743	(972, 975, 1042, 1046)
296	21	12107	37388.40695465433	8.760143598897962	0.84519117886705	(984, 194, 1156, 304)
297	22	4501	35831.72983781382	5.341306017714442	0.531769985050837	(1013, 1622, 1090, 1697)
298	23	1427	18775.402242466716	3.0074951846957703	0.1968174081571126	(1129, 421, 1171, 465)
299	24	2850	44896.7003508772	4.25025888695894	0.3670640514046296	(1184, 1003, 1246, 1062)
300	25	2438	33442.87776866284	3.931061196748181	0.2368804334295743	(1186, 1880, 1242, 1936)
301	26	3422	38240.563705435416	4.657286517951162	0.3706997971627261	(1215, 711, 1279, 779)
302	27	14516	45426.38157894737	9.59216043204606	0.8744655901107171	(1249, 1343, 1462, 1476)
303	28	2057	26943.09528439475	3.61085542408564	0.1593209683980432	(1372, 1089, 1423, 1140)
304	29	2449	27771.90240914659	3.939919483749336	0.098041747939659	(1504, 815, 1559, 871)
305	30	3410	24626.50469208211	4.649113443765436	0.1182568772303065	(1588, 1927, 1654, 1993)
306	31	5936	34081.36101752021	6.133945320294831	0.5128608056830574	(1598, 1813, 1692, 1893)
307	32	4092	32961.04521016618	5.092848611101709	0.5764944817900918	(1623, 905, 1693, 981)
308	33	7080	25400.098305084743	6.6989939095806985	0.9065471458179656	(1635, 166, 1776, 233)
309	34	2251	26280.5997334518	3.777293241615832	0.2737146603467411	(1692, 1153, 1746, 1205)
310	35	3467	18301.48802999712	4.6878086378524415	0.0754146600750852	(1827, 1932, 1893, 1998)
311	36	6670	29098.88035982009	6.502133335289781	0.8261148097627035	(1946, 976, 2040, 1087)
312	37	4092	22466.450879765394	5.092848611101709	0.7872121514025623	(1969, 1241, 2037, 1326)
