# Supplementary material for: Dynamic control of DNA condensation
Source: Nat Commun. 2024 Mar 1;15:1915. doi: 10.1038/s41467-024-46266-z (PMC10907372; doi:10.1038/s41467-024-46266-z)
Supplement: Supplementary file 4 — Source Data [file 41467_2024_46266_MOESM4_ESM.zip › Source Data/Figure 3 and Figures S8-S16/SI Figures S14-S16/16arm_5uM_t=60min_allMeasurements.csv]

	Label	Areas (pix^2)	Mean Intensity	Equivalent Diameter (micron)	Eccentricity	BBox coords (pix)
0	1	4222	33157.171482709615	5.17311423253921	0.2458676245308239	(44, 1161, 118, 1233)
1	2	1675	14259.941492537311	3.25836970942178	0.1045476659728816	(57, 174, 103, 221)
2	3	3870	28608.63901808785	4.95277315003941	0.3170810627594465	(67, 551, 138, 620)
3	4	4206	32522.23442700904	5.163302722080853	0.3347941285985459	(76, 855, 147, 930)
4	5	2890	22859.10346020761	4.279981339188752	0.148352026433342	(104, 271, 164, 331)
5	6	25850	51210.94046421664	12.80039076527406	0.7601743189114398	(179, 754, 399, 989)
6	7	3015	26581.528026534	4.371561699656001	0.1750482621276548	(265, 1430, 327, 1491)
7	8	3332	28789.02881152461	4.595634176108997	0.1764297989107829	(272, 471, 337, 535)
8	9	3758	29215.684938797232	4.880578944591091	0.1552839764986218	(315, 233, 384, 301)
9	10	5462	34110.55437568656	5.883947675620967	0.717441592349304	(380, 341, 464, 431)
10	11	3245	24671.720493066256	4.535240316154666	0.2037462712705813	(449, 1905, 513, 1969)
11	12	1838	19849.63656147987	3.4132312063676085	0.2155523853905533	(499, 842, 546, 890)
12	13	13585	38648.063452337134	9.27946152655207	0.5635440933508287	(575, 770, 729, 906)
13	14	3252	31722.256457564577	4.540129311524068	0.2695549796489018	(622, 249, 686, 314)
14	15	2298	25646.70713664056	3.816523723347266	0.2051116127454422	(862, 1013, 916, 1067)
15	16	2537	26018.90382341348	4.010081393839125	0.1624988652939855	(978, 765, 1034, 822)
16	17	1841	21621.631178707223	3.4160156238582937	0.1502256346275886	(1008, 1236, 1056, 1285)
17	18	1427	20196.5921513665	3.0074951846957703	0.139588374035571	(1198, 1710, 1240, 1753)
18	19	2488	25472.66237942122	3.971166919762676	0.1033750178221973	(1266, 815, 1322, 871)
19	20	3695	31734.574289580512	4.839496448352644	0.1222632677129879	(1297, 1249, 1365, 1317)
20	21	1688	21708.160545023697	3.270989689987923	0.1140925516563406	(1448, 1727, 1494, 1774)
21	22	3466	23380.624927870744	4.687132527855726	0.1178467169954451	(1484, 205, 1551, 271)
22	23	2260	22321.809734513277	3.784836939172347	0.1157442852820962	(1642, 1674, 1696, 1728)
23	24	2939	26059.453895882954	4.316112411001515	0.0760051216660905	(1643, 1424, 1704, 1485)
24	25	2205	23007.502040816325	3.738498846713953	0.1047643267363907	(1644, 1326, 1697, 1379)
25	26	3548	26467.34470124013	4.7422534339516	0.3493126505777849	(1691, 1242, 1759, 1308)
26	27	3574	27084.76496922216	4.759597504966735	0.4788905743727051	(1764, 1038, 1828, 1108)
27	28	9906	25802.216535433072	7.923957105650839	0.8869074136066246	(1826, 1887, 1974, 2008)
28	29	5502	30358.58633224282	5.905453404022072	0.1901601551343915	(1835, 1160, 1918, 1243)
29	30	4289	26654.871998134764	5.213999404433302	0.1575566151661102	(1843, 1321, 1916, 1395)
30	1	2776	23766.294668587896	4.194717182308839	0.2589559679095284	(55, 1219, 113, 1279)
31	2	5011	20593.8736779086	5.635794585474301	0.8602671758493196	(261, 61, 338, 162)
32	3	7642	31587.916383145774	6.959795369858791	0.8660874546784599	(386, 450, 517, 526)
33	4	4726	33095.43779094372	5.473181026518683	0.6215805718429552	(452, 869, 536, 941)
34	5	2349	23961.45593869732	3.858641781035313	0.0964343740145659	(574, 1148, 629, 1202)
35	6	3267	24581.86623813897	4.5505880429864725	0.3601016383883716	(661, 204, 723, 270)
36	7	5108	27239.632928739236	5.690080340330479	0.5731111027687805	(713, 1941, 789, 2026)
37	8	9095	41560.57097306213	7.592666175576005	0.7428307849889891	(760, 1462, 886, 1556)
38	9	7823	39174.95436533299	7.04173405782169	0.7643816040615629	(812, 853, 924, 951)
39	10	5252	32232.320639756283	5.769727640615737	0.3904702173208059	(934, 34, 1017, 114)
40	11	3251	25046.864349430944	4.539431205990376	0.1097672835445821	(953, 1739, 1017, 1803)
41	12	3831	36254.36831114592	4.927754124300599	0.1856767796713996	(1029, 977, 1100, 1046)
42	13	6030	29039.169320066336	6.182321844404297	0.8630160447546279	(1057, 410, 1135, 526)
43	14	5824	34784.25429258242	6.075802346275054	0.5721959657012944	(1148, 1477, 1226, 1571)
44	15	3707	27336.53196654977	4.847348529960168	0.6313456202897397	(1222, 1195, 1296, 1262)
45	16	1860	17954.651075268815	3.4335978331508854	0.4913743032623469	(1226, 0, 1277, 44)
46	17	6683	41769.18599431393	6.508466662633874	0.4016004264624421	(1310, 1026, 1402, 1119)
47	18	2237	20537.045149754136	3.7655285622321286	0.1932738196353812	(1377, 281, 1430, 334)
48	19	2013	19308.32290114257	3.572027893263872	0.0837400744262605	(1383, 455, 1434, 505)
49	20	3349	24133.241564646163	4.607342817190185	0.1619901030576445	(1536, 1505, 1602, 1570)
50	21	7666	28115.47860683538	6.970715557594225	0.8176601005549701	(1713, 841, 1809, 964)
51	1	1425	15156.800701754386	3.0053868807670536	0.1403345234992379	(20, 1644, 63, 1687)
52	2	2246	24426.35841495993	3.773095781444307	0.2515667048261386	(58, 42, 112, 96)
53	3	1213	14241.451772464963	2.7728307048294614	0.1404285321174567	(63, 1057, 102, 1097)
54	4	6922	34693.77549841086	6.623823499532486	0.5395304595154014	(108, 248, 193, 349)
55	5	5750	33059.52347826087	6.037079242844591	0.5936909866518728	(121, 81, 199, 175)
56	6	1927	21721.064867669957	3.4948924169921955	0.0762668575447672	(564, 1118, 613, 1167)
57	7	2419	35549.540305911534	3.915713318822607	0.5682662174853204	(595, 910, 652, 966)
58	8	3940	28079.375126903557	4.997364933302819	0.3050497678864167	(726, 1939, 795, 2011)
59	9	5945	39486.8173254836	6.138593618682843	0.4723323903184817	(1025, 992, 1115, 1075)
60	10	4407	23679.452688904017	5.285237154512636	0.6860814642868016	(1196, 91, 1279, 160)
61	11	4513	27501.244848216265	5.348421437411385	0.789501117892739	(1293, 1047, 1387, 1109)
62	12	5049	29572.57714398891	5.65712323397771	0.5732779904158744	(1438, 1215, 1524, 1291)
63	13	14247	34626.74464799607	9.502867333418106	0.7911813932404578	(1462, 1746, 1623, 1885)
64	14	1947	20198.44016435542	3.5129820431030963	0.3431933815692628	(1472, 279, 1522, 329)
65	15	2071	16444.33848382424	3.6231223790840086	0.0689994986484512	(1665, 490, 1716, 541)
66	16	1996	17574.340681362726	3.5569128349964063	0.0746999602580197	(1682, 995, 1733, 1045)
67	17	7110	23558.474261603376	6.713171690328065	0.7831197872236719	(1711, 649, 1806, 759)
68	18	2138	15956.217960710945	3.681262650280534	0.1747023731230442	(1790, 1765, 1842, 1817)
69	1	4773	28683.40142468049	5.500329048953339	0.5321254970227555	(25, 757, 105, 833)
70	2	14311	44796.71099154496	9.524187682356628	0.6988670438860944	(133, 1337, 279, 1480)
71	3	12020	37513.20382695508	8.72861198117814	0.8466072991049822	(283, 237, 391, 396)
72	4	12981	40020.69547800632	9.070830027761486	0.7729307645075124	(374, 1790, 501, 1938)
73	5	2976	24495.55342741936	4.34319588871024	0.1692212090584227	(516, 685, 578, 746)
74	6	5285	35875.149101229894	5.787825780414472	0.4600782997912864	(533, 817, 612, 902)
75	7	3845	28947.06527958388	4.936749901476905	0.1252364850200859	(601, 383, 671, 453)
76	8	1885	21112.181432360743	3.456596066340052	0.1861913000769379	(706, 1325, 755, 1373)
77	9	4891	28672.48844817011	5.567904600185776	0.6850577238540763	(706, 1766, 781, 1852)
78	10	1902	15672.111461619348	3.472147854042291	0.1348244957207594	(749, 1963, 798, 2012)
79	11	2503	24534.434678385936	3.983119892273996	0.1065167355674684	(768, 1187, 824, 1244)
80	12	2062	20209.4796314258	3.61524125762756	0.0931341777738058	(794, 438, 846, 489)
81	13	6418	42317.80617014646	6.378121829097845	0.4018726982933713	(862, 1741, 955, 1829)
82	14	2594	21640.516191210485	4.054879381355038	0.1224557653656406	(886, 1947, 943, 2004)
83	15	8112	40525.812993096646	7.170623582887775	0.688260457348228	(926, 1630, 1027, 1739)
84	16	2169	22340.408944213923	3.7078548967043066	0.0840882788683702	(972, 850, 1024, 903)
85	17	3775	31109.593642384105	4.891605583944688	0.1789119271683746	(976, 714, 1045, 783)
86	18	5604	34002.352248394	5.959941781094315	0.55046510327834	(1027, 146, 1107, 235)
87	19	2517	24814.48430671434	3.9942437277161114	0.1670005683357926	(1088, 667, 1144, 724)
88	20	8290	44867.22689987937	7.248868466451992	0.5855540762595173	(1185, 1346, 1298, 1441)
89	21	2490	20721.007228915663	3.97276272730941	0.1096471276264445	(1193, 71, 1249, 127)
90	22	2649	24801.82634956588	4.097641251571464	0.5300649019747598	(1213, 1471, 1273, 1527)
91	23	4469	27898.771537256656	5.322285058954294	0.1091231828080731	(1257, 1876, 1332, 1952)
92	24	2468	25000.34400324149	3.955173431823455	0.3532860949496141	(1337, 627, 1391, 684)
93	25	7484	37299.13308391235	6.887471955853424	0.7701743989328295	(1367, 1172, 1476, 1272)
94	26	4145	30612.8574185766	5.125724048557533	0.2980611834839408	(1401, 1446, 1473, 1519)
95	27	1881	17849.35778841042	3.452926642729971	0.1951863965578422	(1419, 38, 1468, 87)
96	28	3588	27749.283166109253	4.76891049291725	0.59612942459152	(1429, 787, 1496, 856)
97	29	4915	23962.22217700916	5.58154865887132	0.8244007662401658	(1549, 1606, 1623, 1704)
98	30	13001	29266.6131066841	9.07781511275454	0.586641352032486	(1561, 638, 1702, 791)
99	31	6523	30213.29664264909	6.430083954980255	0.7758117600197727	(1632, 1174, 1723, 1278)
100	32	11934	30726.321183174125	8.697330444111055	0.8323809724020598	(1677, 1719, 1787, 1872)
101	33	5166	29148.30623306233	5.722293839272818	0.2440290473532373	(1690, 334, 1770, 416)
102	34	1454	15476.003438789548	3.035813985551295	0.139251724448557	(1762, 494, 1805, 537)
103	35	1954	15541.380757420677	3.519291445056823	0.1637193113487721	(1762, 1241, 1812, 1291)
104	36	12425	35440.14414486921	8.874443991117158	0.625278773386649	(1810, 1707, 1945, 1831)
105	37	2556	21970.669014084506	4.025069455623	0.1112899370292912	(1842, 1029, 1899, 1086)
106	38	2671	18882.2280044927	4.114621566836607	0.169956450375498	(1875, 1551, 1933, 1609)
107	39	7359	22046.768039135757	6.829711451633374	0.9090745506481244	(1928, 1479, 2020, 1618)
108	1	2478	15673.480629539952	3.9631782435577834	0.143974112984992	(30, 1946, 87, 2002)
109	2	3457	20027.53051778999	4.6810431434367645	0.1172641894321156	(175, 1950, 241, 2016)
110	3	1724	18314.44547563805	3.305685896130293	0.1593406397937131	(269, 237, 316, 283)
111	4	6202	30045.31022250887	6.269874314179648	0.7602867079700517	(290, 1624, 367, 1733)
112	5	2179	20102.603487838456	3.716392450942409	0.238520308242804	(316, 1793, 368, 1846)
113	6	4560	33945.00657894737	5.37619949126495	0.3537888542958743	(337, 872, 411, 949)
114	7	3920	27930.85841836735	4.984665128951938	0.1319909979687093	(371, 1725, 442, 1796)
115	8	4197	30015.232308791998	5.157775545414969	0.1805405525234756	(415, 269, 489, 341)
116	9	3910	29481.99283887468	4.978303077694427	0.1986179377452684	(532, 1492, 602, 1563)
117	10	3322	27122.58880192655	4.588732784354891	0.15626400827263	(571, 296, 636, 360)
118	11	5713	26022.843339751445	6.017624248910594	0.8690320741790672	(650, 1389, 747, 1490)
119	12	750	13559.032	2.180336804388707	0.1779794401385425	(767, 1514, 798, 1545)
120	13	2884	22007.059639389736	4.275536143591745	0.1783446979890203	(965, 15, 1025, 76)
121	14	9195	35817.62958129418	7.634292946816504	0.5586423319451679	(975, 833, 1099, 946)
122	15	15019	52588.20547306745	9.756936145574269	0.7572616454839033	(1010, 1139, 1136, 1307)
123	16	13573	37996.79193988065	9.275362220715206	0.914865111923294	(1109, 76, 1303, 167)
124	17	4996	31730.41032826261	5.627353128963031	0.3070101306496144	(1170, 1912, 1248, 1993)
125	18	3144	28924.190839694656	4.4641031674635	0.2573265522363489	(1201, 1305, 1263, 1368)
126	19	12488	42867.65639013453	8.896914134251464	0.8079651494143533	(1272, 1708, 1396, 1856)
127	20	9899	34363.52166885544	7.9211569086913745	0.8788837929415316	(1274, 584, 1419, 697)
128	21	13980	40226.16323319027	9.41340057268686	0.9117802619451172	(1371, 660, 1533, 825)
129	22	7066	39462.22954995754	6.69236733304655	0.7170526053864561	(1372, 970, 1450, 1082)
130	23	2695	21595.20593692022	4.133065984575523	0.146660659926083	(1387, 28, 1445, 86)
131	24	4693	29164.89452375879	5.454038900805433	0.5763904927619761	(1548, 456, 1620, 539)
132	25	5982	29389.29304580408	6.157666424762057	0.722870958772885	(1705, 519, 1796, 610)
133	26	10182	31409.607149872325	8.0335869852666	0.8675735259547481	(1798, 833, 1938, 957)
134	27	12433	34053.46127242017	8.877300495252006	0.8346736410978384	(1799, 981, 1917, 1140)
135	28	8415	24907.545929887103	7.303314690879572	0.8306772444236009	(1895, 179, 1980, 313)
136	1	4402	24105.01226715129	5.2822380978366565	0.4508114179839503	(11, 1877, 89, 1949)
137	2	13145	51016.40213008749	9.127949933518726	0.8895969242482596	(22, 673, 191, 802)
138	3	2984	26042.28585790885	4.349029599719417	0.5881165218729826	(62, 1216, 125, 1277)
139	4	2887	29679.07412538968	4.277759318788477	0.2105335213881917	(138, 983, 198, 1043)
140	5	12310	47980.38700243704	8.833279664755766	0.6437309047352644	(142, 1651, 263, 1790)
141	6	4626	28310.49373108517	5.414966426947432	0.8672691430751578	(192, 124, 265, 223)
142	7	2997	31445.64030697364	4.358492726616111	0.1531807101760488	(313, 226, 375, 288)
143	8	3050	21624.64524590164	4.396862392016148	0.5143226443665893	(357, 1864, 418, 1929)
144	9	3844	37693.873048907386	4.936107889652685	0.5213528323054922	(407, 448, 473, 522)
145	10	2125	25053.529411764703	3.670053720536056	0.1132713945996855	(560, 1118, 612, 1169)
146	11	2534	29192.617600631413	4.007709733862029	0.4787891072053528	(620, 858, 680, 911)
147	12	2970	30324.501346801346	4.338815458055914	0.1411128827230544	(715, 403, 776, 464)
148	13	2227	24724.540637629096	3.757102665429617	0.1395540122080237	(767, 1250, 820, 1303)
149	14	5495	35076.68425841674	5.901695558650119	0.8054697270620936	(782, 901, 868, 997)
150	15	7710	36062.20856031129	6.990691597279895	0.8510013674847202	(953, 1119, 1068, 1226)
151	16	2669	28311.077931809665	4.113080798549356	0.2201992721559605	(1006, 907, 1065, 964)
152	17	7631	27153.878783907745	6.954784553417848	0.8569549185430881	(1087, 1553, 1172, 1695)
153	18	1891	20410.87466948704	3.462092909568156	0.1924521887185787	(1245, 1265, 1294, 1314)
154	19	2282	22427.972830850133	3.803214097026393	0.0941155629367724	(1376, 1142, 1429, 1196)
155	20	4746	35824.02486304256	5.484749800844096	0.259442801599801	(1378, 382, 1455, 459)
156	21	2956	22185.25947225981	4.328577214154124	0.0821978188077484	(1395, 1747, 1456, 1808)
157	22	2090	22060.513875598088	3.6397042615017305	0.0594827254155652	(1411, 599, 1463, 651)
158	23	4293	29244.610062893084	5.216430173518466	0.3942699389381966	(1481, 217, 1551, 294)
159	24	2749	24281.0134594398	4.174267956259686	0.2061128786650738	(1495, 956, 1554, 1016)
160	25	7280	24459.419230769232	6.792953532061867	0.8623014665735352	(1855, 712, 1973, 812)
161	26	3004	18695.20672436751	4.363579756123507	0.1092112597250525	(1948, 1206, 2010, 1268)
162	1	2514	29311.12967382657	3.9918626582182415	0.2944793098565378	(110, 684, 165, 741)
163	2	2983	23071.465973851828	4.348300813857623	0.8244737322319261	(198, 784, 246, 863)
164	3	2825	26664.568495575222	4.231576339870802	0.1381134729224231	(251, 1498, 311, 1557)
165	4	3740	28449.255614973263	4.868876460586381	0.1493838634292771	(297, 1787, 366, 1855)
166	5	2418	28398.35318444996	3.91490386903229	0.1751591593981084	(333, 555, 388, 610)
167	6	1274	18440.270800627943	2.8416963411898126	0.1768402198586561	(346, 1427, 386, 1467)
168	7	3647	31368.875239923225	4.807959887983805	0.210141350654002	(419, 1597, 487, 1665)
169	8	2646	28203.21164021164	4.095320299104561	0.1386717354621915	(477, 1193, 535, 1251)
170	9	5850	44082.41333333333	6.089349302549598	0.3963360359232619	(530, 1382, 619, 1464)
171	10	5636	45640.02093683463	5.976933809248524	0.2112067387543395	(656, 27, 739, 112)
172	11	12256	38051.84472911227	8.813883996172548	0.8155606295437944	(671, 1884, 773, 2040)
173	12	2281	26264.61157387111	3.8023806985071222	0.3506987637271392	(743, 1159, 798, 1211)
174	13	6246	37846.772014089016	6.292075773463258	0.7048153997124955	(743, 1785, 841, 1870)
175	14	1877	24674.63612147043	3.4492533154744405	0.2523586389128612	(789, 1871, 838, 1919)
176	15	9078	36365.68252919145	7.585566906912296	0.895234338056465	(831, 47, 973, 159)
177	16	2167	24961.245039224734	3.706145025782528	0.0730022761424096	(877, 488, 929, 541)
178	17	2016	25165.76388888889	3.574688622044922	0.2073828139384126	(898, 946, 948, 997)
179	18	3981	33807.92263250439	5.023299157493605	0.5243734186533846	(982, 219, 1050, 294)
180	19	1293	21808.910286156224	2.862807962980761	0.1815991361781689	(1035, 324, 1076, 365)
181	20	1535	21657.24169381108	3.1192281676034237	0.2964440347507266	(1044, 1244, 1089, 1286)
182	21	4677	29112.812059012187	5.444733645316981	0.8298365181392836	(1045, 1169, 1143, 1234)
183	22	13984	50058.68149313501	9.414747171731396	0.8488691598299586	(1086, 697, 1221, 861)
184	23	3047	28505.511322612405	4.394699468678567	0.1066363498180313	(1181, 403, 1244, 465)
185	24	1916	22764.910751565763	3.484903097720389	0.0609120973474889	(1186, 1239, 1235, 1288)
186	25	5464	35682.5133601757	5.885024828522553	0.5915842124775016	(1432, 833, 1510, 924)
187	26	7743	29683.6701536872	7.005636247038872	0.8808006573309788	(1461, 1633, 1603, 1713)
188	27	4421	26624.89323682425	5.293625474059485	0.4190853042190437	(1536, 86, 1609, 162)
189	28	12539	33000.849908286145	8.91506276902874	0.8281349096345837	(1573, 690, 1684, 863)
190	29	3893	24479.36809658361	4.967468890580881	0.2092965035327757	(1617, 107, 1686, 178)
191	30	1827	22968.88888888889	3.403002183700929	0.1221571219791445	(1637, 376, 1685, 423)
192	31	18361	35516.90071346876	10.788004511671392	0.7045568534191742	(1792, 1459, 1961, 1624)
193	32	4830	31495.299378881988	5.533074521356404	0.3767431041657016	(1842, 815, 1921, 892)
194	33	4331	26661.25352112676	5.239466235213551	0.3163912700240647	(1884, 1035, 1959, 1108)
195	1	4115	33053.83207776428	5.107141302014087	0.0833183230953538	(227, 882, 299, 954)
196	2	1613	15703.912585244883	3.19749694197666	0.1116381234880873	(484, 637, 529, 683)
197	3	1662	20398.553549939832	3.2457006600343568	0.0792514839572807	(544, 273, 589, 319)
198	4	2457	23643.407814407816	3.946349385185469	0.1471276780111822	(702, 1776, 758, 1831)
199	5	6038	32543.97118251077	6.186421527775539	0.8188680175024099	(741, 285, 813, 398)
200	6	2885	35379.30502599653	4.276277330412532	0.2568651774110874	(778, 464, 838, 525)
201	7	10913	32583.287455328507	8.316968022845968	0.8268868030214122	(807, 1658, 914, 1821)
202	8	15973	38461.46847805672	10.062043718017785	0.865913494262005	(837, 357, 990, 569)
203	9	13932	39504.90439276486	9.39722633295084	0.905315631871861	(961, 388, 1110, 564)
204	10	2986	28217.345277963832	4.35048680518826	0.2493402099394992	(988, 1656, 1051, 1716)
205	11	8544	36602.0156835206	7.359080844091586	0.7944137334065443	(1003, 95, 1127, 194)
206	12	3802	28628.46291425565	4.909067575189757	0.6971346436353507	(1008, 819, 1069, 901)
207	13	1715	21310.69854227405	3.2970460750356336	0.1160371976662807	(1047, 685, 1094, 732)
208	14	2548	24640.432888540032	4.018765505856635	0.1084838104980288	(1178, 1548, 1234, 1604)
209	15	1828	22019.189824945297	3.4039333650519734	0.1464346420487256	(1193, 1469, 1241, 1517)
210	16	4359	32503.328056893784	5.256375575459218	0.1460045791779672	(1324, 488, 1398, 563)
211	17	8292	33220.90677761698	7.249742824873414	0.7905015675900601	(1406, 1785, 1524, 1886)
212	18	4173	26656.28085310328	5.143007367513912	0.3940241596716098	(1413, 1915, 1489, 1984)
213	19	5593	36070.4898980869	5.954089571730114	0.5491178125961779	(1433, 1409, 1523, 1488)
214	20	4555	29523.90889132821	5.37325120505953	0.5780228038053539	(1442, 641, 1523, 713)
215	21	6875	34742.98923636364	6.601297497859262	0.5235599393539718	(1633, 1760, 1731, 1847)
216	22	1667	20433.28974205159	3.2505792148094583	0.1678010118732766	(1639, 1673, 1686, 1719)
217	23	6106	34326.22879135277	6.221159758220047	0.5693042858983988	(1693, 1246, 1773, 1343)
218	24	5031	20880.85430331942	5.647030231765782	0.8570517726866642	(1716, 731, 1776, 837)
219	25	912	14943.83442982456	2.404309504613644	0.16095952903922	(1767, 442, 1801, 476)
220	26	1146	13273.875218150088	2.6951644089209017	0.2677809036325368	(1771, 159, 1810, 198)
221	27	2482	21019.362610797743	3.966375644839101	0.1847352386142	(1871, 828, 1927, 884)
