# Supplementary material for: Dynamic control of DNA condensation
Source: Nat Commun. 2024 Mar 1;15:1915. doi: 10.1038/s41467-024-46266-z (PMC10907372; doi:10.1038/s41467-024-46266-z)
Supplement: Supplementary file 4 — Source Data [file 41467_2024_46266_MOESM4_ESM.zip › Source Data/Figure 3 and Figures S8-S16/SI Figures S14-S16/16arm_2p5uM_t=1440min_allMeasurements.csv]

	Label	Areas (pix^2)	Mean Intensity	Equivalent Diameter (micron)	Eccentricity	BBox coords (pix)
0	1	1320	21982.417424242423	2.892543638703944	0.1496771178137966	(31, 1412, 72, 1452)
1	2	1283	23360.573655494933	2.851716065546924	0.1611389079071175	(139, 1206, 179, 1246)
2	3	29485	52987.34671867051	13.67078710721828	0.8692232858073172	(233, 835, 470, 1058)
3	4	2546	34662.50706991359	4.017187972721915	0.1167440600181731	(391, 1344, 447, 1401)
4	5	2180	33408.19036697248	3.717245127895454	0.1356594743296157	(555, 1203, 608, 1256)
5	6	1994	32679.19809428285	3.555130367916294	0.1075093620166473	(581, 467, 631, 517)
6	7	682	15191.49853372434	2.079146739073532	0.1339401618501128	(890, 1685, 919, 1715)
7	8	4357	52728.80284599495	5.255169569804831	0.5261012954308555	(1447, 894, 1524, 972)
8	9	21613	56697.17040669967	11.704435719384438	0.8617086640399508	(1473, 951, 1687, 1101)
9	10	7178	51161.14112566174	6.745197666621344	0.0725467180030442	(1765, 1267, 1859, 1361)
10	1	40199	60386.90487325555	15.962487820738223	0.6591466402218308	(163, 956, 407, 1190)
11	2	4826	46723.979693327805	5.530782918640033	0.1466726080496772	(515, 1527, 593, 1605)
12	3	1924	34006.38357588358	3.492170891011387	0.1066920259873783	(562, 862, 611, 911)
13	4	1982	34662.13824419778	3.5444167412412857	0.2430353521327413	(1145, 21, 1195, 71)
14	5	1812	32038.6793598234	3.389003760791931	0.0923264428995296	(1294, 474, 1342, 522)
15	6	7665	53418.73542074364	6.970260891347283	0.8429737989710405	(1759, 476, 1864, 594)
16	7	6317	52370.052398290325	6.32773659623229	0.1757363383511593	(1783, 1045, 1872, 1135)
17	1	3818	42341.35437401781	4.919386173175638	0.1991966627945607	(292, 755, 362, 824)
18	2	3331	36088.493845691984	4.594944503384155	0.4245224414479238	(857, 1687, 924, 1750)
19	3	4173	46733.55643421999	5.143007367513912	0.1201592583788785	(947, 125, 1020, 197)
20	4	3567	43312.19203812728	4.754934170858754	0.2108763759335324	(1201, 1124, 1268, 1192)
21	5	2166	34400.083102493074	3.705289794427936	0.1639908518900114	(1220, 713, 1272, 765)
22	6	3988	45400.28660982949	5.027713582311675	0.1952618652538019	(1410, 795, 1481, 867)
23	7	4828	39974.98363711682	5.531928838660336	0.1440136864684151	(1681, 1793, 1759, 1872)
24	8	11086	56109.86676889771	8.382631812998488	0.2347866608259294	(1820, 190, 1937, 310)
25	9	1464	17317.852459016394	3.0462356227443177	0.1395468574054025	(1902, 1733, 1945, 1776)
26	1	6618	56786.78830462376	6.476738095288936	0.4570145620281786	(244, 1669, 334, 1759)
27	2	8453	57400.452856973854	7.319786072609386	0.2221768257977527	(314, 1882, 417, 1986)
28	3	2358	34162.07336726039	3.8660267481379686	0.1707007640043042	(736, 32, 791, 86)
29	4	2987	43344.15165718112	4.351215224917968	0.1540982334812032	(839, 1567, 901, 1629)
30	5	2049	29364.89653489507	3.603826988372581	0.7600475773705594	(892, 1289, 949, 1342)
31	6	3510	46891.41794871795	4.716789687602868	0.1390133678494381	(914, 351, 981, 418)
32	7	2876	41444.749304589706	4.2696020170073545	0.0877239165435939	(1152, 593, 1213, 653)
33	8	13292	53835.59283779717	9.17884678108403	0.8860093082204253	(1466, 806, 1592, 986)
34	9	4504	41941.17140319716	5.343085760980709	0.1773060105364666	(1916, 1290, 1992, 1365)
35	1	37459	62973.82191195707	15.408878962453	0.1220944517550348	(356, 1358, 576, 1575)
36	2	3703	50088.964893329736	4.84473258345019	0.2004225068883025	(427, 1162, 496, 1230)
37	3	5620	53270.26921708185	5.968443842165718	0.0954324901210572	(456, 441, 540, 526)
38	4	980	21326.54387755102	2.492332564475969	0.1637424236108928	(458, 739, 493, 774)
39	5	2777	41470.57508102269	4.195472646913309	0.1594796839442462	(757, 462, 817, 521)
40	6	9124	55560.70155633494	7.604761397014245	0.0356635016930573	(845, 1471, 953, 1579)
41	7	2515	41817.00477137177	3.992656505826411	0.0758807953987324	(1222, 1090, 1278, 1146)
42	8	7270	54314.15928473177	6.788286438737259	0.1056452277840284	(1353, 876, 1449, 973)
43	9	3031	40923.92906631475	4.383145851663103	0.1409775568009165	(1361, 227, 1423, 290)
44	10	2997	41963.43443443444	4.358492726616111	0.1332902888878035	(1461, 1445, 1522, 1507)
45	11	5408	52071.92936390533	5.854789638547588	0.189740678500889	(1607, 332, 1689, 415)
46	12	5474	52633.09280233832	5.89040763841812	0.3438532654337597	(1660, 1423, 1747, 1504)
47	13	2957	37878.19952654718	4.329309320242092	0.1860859471449102	(1749, 904, 1810, 966)
48	14	642	11276.41121495327	2.017253455808069	0.198511419410456	(1990, 1685, 2019, 1714)
49	1	938	18385.92750533049	2.438340618419693	0.226592753559287	(30, 104, 65, 139)
50	2	2298	30860.664490861614	3.816523723347266	0.2032613098887414	(223, 986, 277, 1040)
51	3	8856	51812.2663730804	7.492241333499186	0.0676838055486667	(297, 1895, 403, 2001)
52	4	1682	24913.219381688465	3.2651711445746163	0.2032567727309885	(441, 1902, 487, 1949)
53	5	1895	28828.63430079156	3.465752628253371	0.1560484672611941	(586, 9, 635, 59)
54	6	1019	23712.79587831207	2.541441082956105	0.1221973556541066	(814, 1339, 850, 1375)
55	7	7587	55162.94820086991	6.93470508104461	0.0693317236563324	(840, 1154, 937, 1252)
56	8	2741	40004.6661802262	4.168189659688042	0.1469593480334957	(951, 1185, 1009, 1244)
57	9	3342	39720.875822860566	4.602525219379971	0.1436034445972936	(1112, 1523, 1177, 1588)
58	10	4498	36912.77301022677	5.339525681233328	0.1553126883819482	(1194, 1861, 1270, 1937)
59	11	7585	55280.23295978906	6.933790996142326	0.1619623788668759	(1615, 1364, 1713, 1462)
60	12	4050	38858.2925925926	5.066644879512336	0.1166241674444799	(1684, 1576, 1755, 1648)
61	13	8158	43962.84334395685	7.1909257522061365	0.062703003475214	(1799, 1919, 1900, 2021)
62	1	3540	38852.15056497175	4.736904020591893	0.1705906158900867	(205, 24, 272, 91)
63	2	9640	58219.933506224064	7.816844471329308	0.1389913802114346	(476, 405, 587, 515)
64	3	8311	53507.173625315845	7.258043976456609	0.8336306865092096	(612, 1544, 743, 1634)
65	4	4926	53749.10109622412	5.587791051676559	0.1148474820883186	(626, 633, 706, 712)
66	5	1041	22256.752161383287	2.568729177985464	0.1064921249190555	(630, 1000, 666, 1036)
67	6	3544	50930.87246049661	4.739579481986001	0.0995466128137147	(809, 1337, 876, 1404)
68	7	2560	42434.524609375	4.028217731001178	0.119079918498182	(895, 1611, 952, 1668)
69	8	5595	54330.62448614835	5.955154037559969	0.1176126798494745	(923, 998, 1008, 1082)
70	9	4140	52023.50917874396	5.122631605411149	0.1570056793150594	(1018, 1720, 1090, 1793)
71	10	2340	37349.18547008547	3.851242652882899	0.1761903685798074	(1021, 205, 1075, 260)
72	11	5544	54091.77958152958	5.927950450837787	0.1134486808646018	(1285, 962, 1369, 1046)
73	12	3553	51002.36222910217	4.745593755161682	0.1036379500604311	(1286, 1334, 1353, 1401)
74	13	1159	21104.3891285591	2.710408009847201	0.1107574192073277	(1310, 1937, 1348, 1976)
75	14	5334	52273.57311586052	5.814594856482072	0.1124179949817052	(1568, 1783, 1650, 1865)
76	15	3520	41877.185511363634	4.723503982372026	0.1708905196886595	(1810, 805, 1876, 872)
77	1	6260	45166.42172523962	6.299123464353905	0.7994852208684222	(33, 1401, 129, 1499)
78	2	1142	20156.505253940457	2.6904566945689536	0.1872989615145777	(146, 1550, 184, 1588)
79	3	1230	22503.371544715446	2.7921934875896426	0.1082657059392312	(340, 153, 379, 192)
80	4	3053	41818.54765804127	4.399024251882257	0.2705770800736774	(416, 1484, 478, 1546)
81	5	13584	50964.02348351001	9.27911998690174	0.8494982619022579	(582, 340, 685, 514)
82	6	1038	21688.935452793838	2.5650251685922285	0.1726801417481966	(1128, 1520, 1164, 1556)
83	7	3174	41370.92344045368	4.485350803781186	0.2341046154642763	(1483, 22, 1546, 86)
84	8	500	11341.682	1.7802375460542634	0.1445035539301254	(1518, 984, 1544, 1009)
85	9	5146	49249.00330353673	5.711206260866822	0.2538834721056484	(1518, 1625, 1599, 1704)
86	10	5813	50572.59797006709	6.070061840307152	0.1442269887028275	(1944, 567, 2030, 653)
