# Supplementary material for: Dynamic control of DNA condensation
Source: Nat Commun. 2024 Mar 1;15:1915. doi: 10.1038/s41467-024-46266-z (PMC10907372; doi:10.1038/s41467-024-46266-z)
Supplement: Supplementary file 4 — Source Data [file 41467_2024_46266_MOESM4_ESM.zip › Source Data/Figure 3 and Figures S8-S16/SI Figures S14-S16/16arm_1uM_t=5min_allMeasurements.csv]

	Label	Areas (pix^2)	Mean Intensity	Equivalent Diameter (micron)	Eccentricity	BBox coords (pix)
0	1	778	46186.839331619536	2.220663491147029	0.182419859882789	(113, 825, 144, 857)
1	2	472	37583.36016949153	1.7296727898767306	0.3450365073371231	(274, 1139, 299, 1163)
2	3	623	43256.142857142855	1.987178947049084	0.2047006962391342	(379, 763, 407, 791)
3	4	431	34694.88399071926	1.6528429480651468	0.1188736825904258	(451, 646, 475, 669)
4	5	392	30786.433673469382	1.5762895180705043	0.1197603831756941	(468, 1606, 490, 1629)
5	6	531	38280.141242937854	1.834595038433536	0.1777996647927405	(517, 1601, 543, 1627)
6	7	519	37839.58766859345	1.813746690625732	0.2798827298606771	(525, 1803, 551, 1829)
7	8	314	24221.114649681527	1.41077507505607	0.1628432495451582	(559, 377, 579, 397)
8	9	764	44019.36780104712	2.2005925249220115	0.1875611703690649	(572, 1250, 603, 1281)
9	10	543	40939.613259668506	1.8552091128317847	0.2304298754289022	(732, 1362, 758, 1389)
10	11	428	33329.740654205605	1.6470805495319276	0.3460121740186358	(820, 598, 844, 621)
11	12	745	43750.02953020134	2.1730568615128654	0.1206316994814063	(934, 1709, 965, 1740)
12	13	682	44920.22873900293	2.079146739073532	0.5711140221731521	(970, 427, 999, 458)
13	14	1058	46824.20793950851	2.589618493972972	0.112828606102969	(1249, 1505, 1285, 1541)
14	15	528	41542.844696969696	1.829405225947127	0.4159520283231354	(1313, 1173, 1338, 1200)
15	16	378	30013.714285714286	1.547885578655046	0.244643837484353	(1346, 1701, 1368, 1723)
16	17	356	28329.65168539326	1.502166086992876	0.2474807012044709	(1362, 685, 1384, 706)
17	18	437	31303.139588100687	1.6643078920720351	0.1904032589685258	(1435, 114, 1459, 138)
18	19	364	28008.656593406595	1.5189505865687636	0.2363637616763458	(1491, 1684, 1512, 1706)
19	20	415	36648.18795180723	1.6218735918426206	0.2538740758957856	(1537, 1131, 1560, 1154)
20	21	417	35139.89928057554	1.6257770237022078	0.2659808692128831	(1588, 893, 1611, 916)
21	22	411	31235.070559610707	1.6140384078928958	0.1295524381370576	(1669, 1773, 1692, 1796)
22	23	311	23118.39549839228	1.4040195290939412	0.2088815241409446	(1686, 1568, 1706, 1588)
23	24	618	42277.19255663431	1.9791886495206297	0.1790748467150128	(1721, 518, 1749, 546)
24	25	442	32216.33936651584	1.6738020243795484	0.2442359530439259	(1983, 1122, 2007, 1145)
25	26	489	30845.83435582822	1.7605460273826743	0.2270226778106022	(2017, 523, 2042, 549)
26	1	1653	47948.30852994556	3.236900732426096	0.671806769419743	(98, 317, 147, 364)
27	2	1160	46901.5051724138	2.711577045057844	0.2152956195438681	(127, 1513, 165, 1552)
28	3	863	44990.13557358053	2.3388283633858498	0.179693395800241	(235, 710, 268, 743)
29	4	561	31640.777183600712	1.8857077446592363	0.2634530123694634	(261, 192, 288, 220)
30	5	483	36302.02070393375	1.7497117950932208	0.260157104148554	(316, 1634, 341, 1658)
31	6	366	29164.46448087432	1.5231178113721588	0.1360203789194112	(336, 746, 358, 768)
32	7	567	42578.71604938272	1.89576492395877	0.3030076579232266	(396, 1400, 424, 1426)
33	8	698	47038.50429799427	2.103394167922956	0.247122129998104	(447, 646, 477, 676)
34	9	426	33518.589201877934	1.6432277242564015	0.0530836094101601	(460, 170, 483, 194)
35	10	533	38666.43151969981	1.838046772507836	0.2455091071546403	(587, 8, 613, 35)
36	11	499	34993.04809619238	1.7784564174982032	0.2850235019975427	(615, 1927, 641, 1952)
37	12	503	39302.49502982108	1.7855702715669282	0.2926084885206733	(643, 2, 669, 28)
38	13	901	46632.68146503885	2.389765843786188	0.1861878415069157	(1012, 193, 1046, 227)
39	14	488	36049.06967213115	1.7587449568064593	0.213657662049375	(1022, 1680, 1047, 1705)
40	15	712	44740.855337078654	2.124383653162248	0.5280750822251493	(1058, 804, 1089, 834)
41	16	282	25313.90780141844	1.3369572118415218	0.2855052668423391	(1102, 1063, 1121, 1083)
42	17	892	47753.74439461884	2.3778003207082485	0.1901738490496961	(1181, 258, 1215, 291)
43	18	486	38925.082304526746	1.7551372710448117	0.2401669383633813	(1196, 816, 1221, 841)
44	19	563	42306.33747779751	1.889066087025372	0.1883809824464126	(1201, 1183, 1228, 1210)
45	20	656	42093.09298780488	2.039129810762491	0.4948976257151229	(1335, 13, 1363, 43)
46	21	642	42430.65109034268	2.017253455808069	0.1106097029209343	(1409, 1570, 1437, 1598)
47	22	605	40727.64958677686	1.9582613006596896	0.1363136440570869	(1463, 2019, 1491, 2047)
48	23	320	27431.93125	1.4241900368434108	0.2949153593154441	(1543, 1161, 1563, 1182)
49	24	736	44764.229619565216	2.1598911316085543	0.460985985687804	(1748, 823, 1780, 852)
50	25	566	38845.20494699647	1.8940924358308489	0.5219597549710016	(1765, 272, 1791, 300)
51	26	335	24243.63582089552	1.4571872332186673	0.1514014361707779	(1782, 1900, 1803, 1921)
52	27	538	37391.52230483272	1.8466478806557265	0.1456348443067016	(1809, 1905, 1835, 1932)
53	1	386	32898.71761658031	1.564179560067951	0.2696425187806041	(0, 1434, 23, 1456)
54	2	787	46568.274459974586	2.2334710125453108	0.6225545226180661	(0, 1783, 28, 1818)
55	3	440	35429.62045454545	1.6700108484484608	0.1979441810353101	(39, 1312, 63, 1336)
56	4	467	34402.381156316915	1.72048699583465	0.2862281339021816	(178, 909, 202, 934)
57	5	556	42753.253597122304	1.877285604553556	0.0568999790172414	(214, 1720, 241, 1747)
58	6	516	36059.86627906977	1.808497050988336	0.1674199868289702	(250, 357, 276, 382)
59	7	398	30052.6783919598	1.5883071470668129	0.2612820486443943	(292, 1449, 315, 1472)
60	8	544	36234.43566176471	1.8569166227310423	0.1215605279961503	(523, 797, 549, 823)
61	9	349	28563.618911174784	1.4873242796465576	0.1877875523069744	(544, 1513, 565, 1534)
62	10	433	33662.04387990762	1.6566734119464257	0.2289897333244289	(582, 128, 606, 152)
63	11	1351	48212.86898593634	2.9263120025845306	0.3804393960995457	(756, 114, 798, 156)
64	12	385	34166.194805194806	1.5621521067724504	0.1948059540541822	(773, 1689, 796, 1711)
65	13	522	33490.22222222222	1.8189811796932047	0.6693083984275329	(892, 423, 919, 449)
66	14	418	31844.44497607656	1.627725229342708	0.1542710878391986	(911, 341, 934, 364)
67	15	521	34917.92130518234	1.817238025311302	0.2252544363668296	(913, 596, 939, 623)
68	16	326	26207.546012269937	1.4374798119238446	0.1803310997441982	(980, 1834, 1001, 1854)
69	17	337	27015.73293768546	1.461530572905336	0.1194795706118974	(1100, 1310, 1121, 1331)
70	18	463	32795.17062634989	1.7131028973979026	0.2698608916764072	(1111, 1521, 1136, 1545)
71	19	796	45153.236180904525	2.246205508596005	0.2259795586460626	(1119, 390, 1150, 422)
72	20	419	29653.83293556086	1.629671105984129	0.2144551473161648	(1144, 1837, 1167, 1861)
73	21	378	32355.193121693123	1.547885578655046	0.1724414560958411	(1193, 1830, 1215, 1852)
74	22	573	42751.062827225134	1.9057690299606025	0.3365235098823432	(1234, 518, 1261, 545)
75	23	649	43609.70107858243	2.028221128243894	0.2738991167624098	(1247, 836, 1275, 865)
76	24	657	43304.45509893455	2.040683433700836	0.1978918092005805	(1269, 1796, 1298, 1825)
77	25	856	45598.48014018692	2.329323651468983	0.6313279497422635	(1281, 961, 1318, 990)
78	26	609	39861.98193760263	1.9647242268126155	0.5522148016913548	(1351, 1979, 1378, 2008)
79	27	684	43607.78947368421	2.082193109555794	0.2818995883330724	(1363, 420, 1392, 449)
80	28	492	39498.2906504065	1.7659382177344722	0.2085406672471529	(1486, 391, 1511, 416)
81	29	351	27694.87464387464	1.4915798656819137	0.1420248232877015	(1505, 1742, 1526, 1763)
82	30	883	45655.04077010193	2.3657742796373	0.2175369611789724	(1509, 635, 1542, 669)
83	31	545	41416.37431192661	1.858622563947727	0.2483939154446274	(1561, 744, 1588, 770)
84	32	573	34100.46422338569	1.9057690299606025	0.2765473182399775	(1571, 1840, 1598, 1867)
85	33	680	43686.35882352941	2.076095898487971	0.2476581839601081	(1578, 52, 1607, 81)
86	34	540	37613.31296296296	1.8500771275846335	0.2682216989895207	(1649, 584, 1675, 610)
87	35	475	32839.77052631579	1.735160924629828	0.2099429061764283	(1786, 47, 1811, 72)
88	36	528	33943.33712121212	1.829405225947127	0.1928548958008616	(1801, 1527, 1827, 1553)
89	37	683	41519.092240117134	2.080670481849748	0.1421619004033151	(1806, 1870, 1835, 1899)
90	38	288	22990.23611111111	1.3511053012032894	0.1553401700557401	(1822, 864, 1842, 884)
91	39	649	42227.42989214176	2.028221128243894	0.2378624434388342	(1915, 516, 1944, 545)
92	1	523	33482.9292543021	1.8207226651851307	0.263046880176606	(95, 1653, 121, 1680)
93	2	503	32134.82504970179	1.7855702715669282	0.1611914703249603	(195, 47, 220, 73)
94	3	479	34945.847599164925	1.7424515488601946	0.1750696969002773	(277, 1039, 302, 1064)
95	4	822	44966.98053527981	2.2825950066332106	0.1106058607004747	(310, 942, 343, 974)
96	5	1254	46628.484051036685	2.819302797983273	0.7280173363875946	(317, 138, 350, 185)
97	6	521	39128.719769673706	1.817238025311302	0.2516952966065925	(321, 1469, 346, 1495)
98	7	819	34533.31746031746	2.278425879853145	0.8821990948993493	(367, 380, 412, 406)
99	8	508	39619.83858267716	1.7944229300550654	0.3882319050349717	(481, 1148, 505, 1175)
100	9	295	22962.42372881356	1.3674264057070749	0.046716020356035	(550, 1987, 570, 2007)
101	10	528	38473.842803030304	1.829405225947127	0.2296567984511694	(630, 1751, 657, 1777)
102	11	462	39631.670995671	1.7112518942669797	0.2748354737890732	(650, 1860, 674, 1884)
103	12	1002	46112.98003992016	2.520152460396818	0.5652998416734953	(713, 1935, 752, 1968)
104	13	362	32235.762430939227	1.514771897533112	0.2247334590398212	(809, 456, 831, 477)
105	14	806	45900.66377171216	2.2602708026373	0.0412899042022521	(825, 1800, 857, 1832)
106	15	290	27126.71724137931	1.355788522528922	0.2613947139875278	(1028, 956, 1047, 976)
107	16	388	31706.56701030928	1.5682266032101015	0.1174822738480527	(1173, 1906, 1196, 1929)
108	17	788	44971.191624365485	2.234889539847761	0.5578392349780629	(1176, 451, 1206, 485)
109	18	306	26549.960784313724	1.3926874670482816	0.214363922014982	(1291, 678, 1311, 698)
110	19	370	28953.65405405405	1.5314182423760552	0.2709909740840157	(1393, 15, 1415, 36)
111	20	414	33401.93719806763	1.6199183487064155	0.2253231855760711	(1466, 1872, 1489, 1895)
112	21	617	44176.82333873582	1.9775867159117275	0.191722494460192	(1548, 1150, 1576, 1178)
113	22	409	36610.15403422983	1.610106517989387	0.160227228579373	(1600, 1409, 1623, 1432)
114	23	793	44377.7553593947	2.2419687135472586	0.2096001354649576	(1625, 1466, 1656, 1498)
115	24	522	39690.77011494253	1.8189811796932047	0.1780461116601422	(1689, 609, 1714, 635)
116	25	1103	47734.52039891206	2.6441172551838847	0.6385145523875111	(1728, 693, 1769, 727)
117	26	312	27076.55128205128	1.406274983606668	0.0514206784355115	(1763, 1159, 1783, 1179)
118	27	474	32174.39662447257	1.7333334771247793	0.1721574350911816	(1788, 180, 1812, 205)
119	28	855	44607.99532163743	2.3279626676242104	0.4669579232214977	(1819, 197, 1852, 231)
120	29	679	35889.9617083947	2.074568795744748	0.2795775182769983	(1908, 136, 1937, 166)
121	30	288	21867.51736111111	1.3511053012032894	0.2036564543917894	(1918, 540, 1938, 559)
122	31	387	27957.299741602063	1.56620438882514	0.2341660906752716	(1945, 1678, 1968, 1700)
123	1	377	32205.267904509285	1.5458367550189458	0.2170444288786488	(61, 831, 84, 854)
124	2	559	42444.74597495528	1.882343410588594	0.3722877777877678	(103, 762, 129, 790)
125	3	310	21249.98709677419	1.4017604455242731	0.1493373338128529	(174, 81, 194, 101)
126	4	778	44651.05269922879	2.220663491147029	0.1518580156967548	(191, 546, 223, 577)
127	5	387	27709.149870801037	1.56620438882514	0.2598575221906881	(247, 306, 270, 329)
128	6	836	45210.58133971292	2.3019510951533144	0.0928121887887352	(290, 1046, 323, 1079)
129	7	496	32171.46572580645	1.7731022967156338	0.1411535271432644	(348, 1371, 373, 1396)
130	8	845	45460.61775147929	2.314308809870542	0.3156587903137937	(378, 1250, 412, 1282)
131	9	354	27088.84745762712	1.497940576267952	0.228655730800647	(513, 1436, 534, 1458)
132	10	760	37047.038157894734	2.194824251501606	0.6756241099468309	(514, 184, 545, 218)
133	11	493	36218.399594320486	1.7677319594033387	0.2497992061987432	(663, 228, 688, 253)
134	12	436	31562.5	1.662402559000827	0.2943433697522563	(684, 544, 708, 567)
135	13	545	41857.359633027525	1.858622563947727	0.2320934481223996	(761, 888, 787, 915)
136	14	621	33750.20450885668	1.9839866896513143	0.7485296443785764	(773, 1050, 801, 1081)
137	15	518	42241.942084942086	1.8119985006381856	0.0881541066839594	(833, 973, 859, 998)
138	16	962	46890.75883575884	2.46933771809642	0.2500008483044774	(871, 234, 905, 270)
139	17	985	46444.51675126904	2.4986824666514096	0.1567054672772321	(923, 201, 959, 236)
140	18	481	36317.34511434512	1.7460854455056936	0.1545040019641675	(1108, 147, 1133, 172)
141	19	558	43420.63620071684	1.8806589866176	0.1433393608490134	(1130, 1736, 1156, 1763)
142	20	379	36500.07915567282	1.5499316939946193	0.2157156974385897	(1134, 1108, 1157, 1130)
143	21	417	33628.08872901679	1.6257770237022078	0.1681309956170368	(1208, 1574, 1231, 1597)
144	22	386	30196.76165803109	1.564179560067951	0.1508435995233078	(1235, 1912, 1257, 1934)
145	23	540	37336.09074074074	1.8500771275846335	0.5155480488770011	(1292, 174, 1320, 199)
146	24	632	44033.33386075949	2.001481099226763	0.0164002573870728	(1309, 1373, 1337, 1401)
147	25	456	38659.91666666666	1.7001035547835757	0.2257596669278356	(1344, 355, 1368, 379)
148	26	332	28988.13855421687	1.450647840908739	0.3115438636954881	(1389, 642, 1409, 663)
149	27	318	25942.704402515723	1.419732467108684	0.2423318548714359	(1411, 393, 1431, 413)
150	28	590	34767.09830508474	1.93383296849804	0.3478626199427289	(1415, 116, 1442, 143)
151	29	752	44856.5664893617	2.1832419846305364	0.2626219579347739	(1420, 423, 1451, 454)
152	30	706	44683.93484419264	2.115413661007795	0.270555512327554	(1545, 1795, 1575, 1825)
153	31	565	42988.67256637168	1.8924184695861732	0.1777978426132309	(1592, 989, 1618, 1016)
154	32	1227	47906.1010594947	2.7887862947554303	0.2531524521507457	(1609, 1807, 1649, 1846)
155	33	551	36065.542649727766	1.8688255092063035	0.2202827005937989	(1676, 769, 1702, 796)
156	34	434	33233.35253456221	1.6585853265029729	0.3718293500948597	(1707, 1184, 1730, 1209)
157	35	518	38542.19305019305	1.8119985006381856	0.1849541240761578	(1826, 596, 1851, 622)
158	36	360	25998.166666666668	1.510581649125442	0.2588841690850161	(1917, 759, 1938, 781)
159	37	542	37692.95756457565	1.8535000299145763	0.2531622376632803	(1983, 465, 2009, 491)
160	38	509	40070.00785854617	1.796188226035392	0.3164791253060708	(1984, 576, 2009, 603)
161	1	422	30302.109004739337	1.6354948449939617	0.2739726752478357	(32, 611, 56, 634)
162	2	546	35815.269230769234	1.860326940797339	0.2159735166934253	(52, 108, 79, 134)
163	3	602	35883.24584717608	1.9534000735484505	0.2996292283269819	(55, 1773, 82, 1801)
164	4	623	41278.540930979136	1.987178947049084	0.1606551751864869	(134, 1087, 162, 1115)
165	5	1468	48970.20095367848	3.050394308124692	0.4503715066660119	(275, 626, 317, 670)
166	6	296	23845.87162162162	1.3697421167744432	0.1822847031378398	(344, 844, 364, 864)
167	7	304	23547.536184210527	1.3881287397038624	0.2167094194239169	(439, 161, 459, 181)
168	8	625	41678.4224	1.9903660845373727	0.2753058879052793	(462, 64, 490, 93)
169	9	324	21482.37654320988	1.4330635808669083	0.2754629226867939	(523, 1967, 543, 1988)
170	10	548	40649.39233576642	1.8637310185587164	0.331099065660728	(602, 631, 629, 657)
171	11	579	41773.65803108808	1.9157208941287749	0.0976321283390372	(608, 1559, 635, 1586)
172	12	683	43277.85065885798	2.080670481849748	0.2480100551534363	(639, 444, 668, 474)
173	13	602	43357.97176079734	1.9534000735484505	0.1752286346501246	(669, 581, 697, 608)
174	14	504	41459.19642857143	1.787344311022461	0.1909706534199182	(687, 808, 712, 833)
175	15	802	45581.68952618454	2.25465521432693	0.1490575199297891	(692, 385, 724, 417)
176	16	529	40235.76559546314	1.8311367977743829	0.1972021079363642	(711, 128, 737, 154)
177	17	348	27937.209770114943	1.4851919139913834	0.161893415654576	(761, 500, 783, 521)
178	18	319	27297.15360501568	1.4219629986758702	0.1568949000274581	(780, 1007, 801, 1028)
179	19	389	30803.213367609256	1.570246213323457	0.2879090128392641	(807, 312, 830, 335)
180	20	445	30980.59775280899	1.6794727420054671	0.2692726703631987	(809, 660, 833, 684)
181	21	528	39079.753787878784	1.829405225947127	0.1987734893519606	(833, 1556, 859, 1582)
182	22	308	26928.37012987013	1.3972313207750835	0.2048574880040455	(877, 1024, 897, 1044)
183	23	701	44839.98430813124	2.1079095094369187	0.236127228321178	(1020, 1685, 1050, 1716)
184	24	561	42760.27629233512	1.8857077446592363	0.2252662044659815	(1135, 1237, 1162, 1264)
185	25	713	44483.89901823282	2.1258749721617547	0.2060432918404645	(1157, 738, 1187, 768)
186	26	458	39383.15065502183	1.7038277729480982	0.2642178172860533	(1263, 530, 1287, 555)
187	27	526	35952.82509505704	1.8259371560492248	0.1859209457844315	(1263, 1196, 1289, 1222)
188	28	375	27246.392	1.5417309396538617	0.2825109728449275	(1268, 1627, 1290, 1649)
189	29	459	34179.35076252723	1.7056868327187258	0.235110794295903	(1301, 103, 1325, 128)
190	30	435	37423.73333333333	1.660495039658877	0.2449503283576193	(1412, 549, 1436, 572)
191	31	369	29092.29810298103	1.5293473580718684	0.2339521282337788	(1418, 1596, 1440, 1618)
192	32	567	42158.89947089947	1.89576492395877	0.18698731734145	(1613, 879, 1640, 906)
193	33	1617	48759.29004329004	3.201459145407472	0.4805927004722816	(1759, 526, 1804, 573)
194	34	799	43476.01251564456	2.2504343272287075	0.3895429646064866	(1787, 29, 1818, 61)
195	35	474	28164.58016877637	1.7333334771247793	0.2610902515961324	(1817, 1583, 1842, 1608)
196	36	385	28461.581818181818	1.5621521067724504	0.3931821709645635	(1818, 657, 1840, 681)
197	37	856	44310.52803738318	2.329323651468983	0.4736565966792055	(1870, 1507, 1902, 1540)
198	38	433	23885.69745958429	1.6566734119464257	0.1909910347011488	(1961, 1978, 1985, 2002)
199	39	489	30372.824130879344	1.7605460273826743	0.2708090350796834	(2001, 327, 2025, 352)
200	1	675	41445.41925925926	2.0684491104483964	0.2568475352971702	(333, 1912, 363, 1942)
201	2	458	36886.15065502183	1.7038277729480982	0.2642178172860533	(630, 550, 654, 575)
202	3	448	31883.40848214286	1.68512437685224	0.4660729607584193	(749, 237, 773, 261)
203	4	382	29410.850785340317	1.5560538970007811	0.2262381542370084	(819, 451, 841, 473)
204	5	630	33249.2492063492	1.9983116893218749	0.4793242898480681	(834, 540, 863, 568)
205	6	421	35305.52731591449	1.6335559055511566	0.256599108268526	(949, 590, 972, 614)
206	7	436	37459.49311926605	1.662402559000827	0.1528511478234175	(1031, 1473, 1054, 1497)
207	8	1160	47532.02931034483	2.711577045057844	0.1572564825663128	(1064, 1837, 1103, 1875)
208	9	328	27710.71646341464	1.441882516909799	0.2754229673933413	(1132, 856, 1153, 877)
209	10	528	37992.02651515151	1.829405225947127	0.2066529559770472	(1221, 1953, 1247, 1979)
210	11	559	40000.30053667263	1.882343410588594	0.0802817044523444	(1232, 1720, 1259, 1746)
211	12	467	32664.47323340471	1.72048699583465	0.2194246762774002	(1241, 1184, 1265, 1209)
212	13	482	43539.6887966805	1.7478995607435737	0.3153130759363488	(1548, 1188, 1572, 1212)
213	14	368	33223.983695652176	1.5272736657850945	0.2478935597961374	(1550, 1152, 1572, 1174)
214	15	408	34445.0318627451	1.6081369679946869	0.147673759602425	(1552, 899, 1575, 922)
215	16	413	28971.188861985476	1.61796074273604	0.0501097352001866	(1691, 1622, 1714, 1645)
216	17	661	43021.119515885024	2.0468861332140795	0.1972481440525971	(1790, 1854, 1819, 1883)
217	18	390	26922.43076923077	1.5722632292009562	0.3663152026926812	(1900, 561, 1922, 584)
218	19	354	24441.805084745763	1.497940576267952	0.2633341838485699	(1920, 1493, 1941, 1515)
219	20	516	31098.43023255814	1.808497050988336	0.2874113185438878	(1932, 688, 1959, 713)
220	1	514	32781.51361867704	1.8049888089824773	0.3599852682587872	(0, 1215, 24, 1241)
221	2	761	42576.636005256245	2.196267740149262	0.2146287990251817	(47, 1162, 78, 1193)
222	3	780	43274.652564102566	2.22351598235651	0.3494862478587311	(370, 671, 400, 703)
223	4	457	29864.115973741795	1.7019666825259867	0.2523469844064732	(465, 660, 489, 685)
224	5	595	38030.27731092437	1.94200988855715	0.1656196470489968	(498, 1968, 526, 1995)
225	6	617	40328.54781199352	1.9775867159117275	0.2339990960989628	(509, 1720, 536, 1748)
226	7	398	27308.82412060301	1.5883071470668129	0.1346605432207965	(559, 197, 582, 219)
227	8	474	35059.12447257384	1.7333334771247793	0.2397430410433877	(598, 1832, 622, 1856)
228	9	676	32866.5724852071	2.069980727918868	0.3390316184054213	(644, 1742, 672, 1772)
229	10	392	31672.048469387755	1.5762895180705043	0.1533384485171504	(692, 606, 715, 629)
230	11	408	30382.303921568626	1.6081369679946869	0.2071970502869467	(745, 1301, 768, 1324)
231	12	478	31830.20920502092	1.7406317556233792	0.2080796449551448	(787, 699, 812, 724)
232	13	994	44712.39034205231	2.510071810151661	0.119339054351135	(809, 57, 844, 92)
233	14	439	29583.835990888383	1.6681120293597749	0.2596427029122495	(1002, 1838, 1026, 1862)
234	15	327	25516.86850152905	1.4396828474109753	0.1566450864096172	(1052, 705, 1073, 726)
235	16	478	28368.897489539748	1.7406317556233792	0.1789424439235251	(1059, 1792, 1084, 1817)
236	17	467	31854.346895074945	1.72048699583465	0.3000706218286542	(1084, 27, 1108, 51)
237	18	359	27820.6713091922	1.5084821600648042	0.1552987443569606	(1105, 1354, 1127, 1376)
238	19	522	36907.11302681993	1.8189811796932047	0.5117581859700979	(1161, 1410, 1189, 1434)
239	20	373	25888.45844504021	1.537614160771308	0.3421183024029893	(1207, 1990, 1229, 2012)
240	21	278	22608.09712230216	1.3274413812037074	0.2428807143326024	(1219, 997, 1238, 1016)
241	22	576	39879.26909722222	1.910751441155878	0.2814423290179664	(1351, 1049, 1378, 1076)
242	23	400	29671.005	1.592292867629898	0.2514567741018879	(1365, 196, 1388, 219)
243	24	527	40466.90512333966	1.827672013595956	0.2994129911969577	(1370, 1673, 1397, 1699)
244	25	631	38785.51664025357	1.9998970221291916	0.5923740537907247	(1388, 1641, 1414, 1673)
245	26	459	32247.78431372549	1.7056868327187258	0.2785308980830183	(1396, 1256, 1421, 1280)
246	27	365	25158.728767123288	1.521035626104252	0.2683272359237156	(1418, 1895, 1440, 1917)
247	28	449	34003.56792873051	1.687004047684063	0.2340665332977707	(1441, 1801, 1465, 1825)
248	29	410	31785.385365853657	1.6120736616894	0.223772852833573	(1538, 1440, 1561, 1463)
249	30	487	34910.5749486653	1.7569420399237394	0.125699222782955	(1708, 384, 1733, 409)
250	31	538	30421.67100371747	1.8466478806557265	0.2758647095023815	(1811, 1087, 1838, 1113)
251	32	740	38216.5	2.1657524480337846	0.1919717445886996	(1868, 719, 1898, 750)
