# Supplementary material for: Dynamic control of DNA condensation
Source: Nat Commun. 2024 Mar 1;15:1915. doi: 10.1038/s41467-024-46266-z (PMC10907372; doi:10.1038/s41467-024-46266-z)
Supplement: Supplementary file 4 — Source Data [file 41467_2024_46266_MOESM4_ESM.zip › Source Data/Figure 3 and Figures S8-S16/SI Figures S14-S16/16arm_0p25uM_t=15min_allMeasurements.csv]

	Label	Areas (pix^2)	Mean Intensity	Equivalent Diameter (micron)	Eccentricity	BBox coords (pix)
0	1	306	24015.2091503268	1.3926874670482816	0.1714136781187844	(185, 1330, 205, 1350)
1	2	343	30013.86588921283	1.47448382974571	0.1642756366423721	(312, 1382, 333, 1403)
2	3	308	27264.785714285717	1.3972313207750835	0.2195191706091004	(415, 1403, 435, 1423)
3	4	288	22614.010416666668	1.3511053012032894	0.2154676501030537	(455, 1597, 475, 1616)
4	5	314	25713.56050955414	1.41077507505607	0.1628432495451582	(599, 1597, 619, 1617)
5	6	269	23130.539033457248	1.3057772388754303	0.2250627266560837	(968, 1802, 987, 1821)
6	7	271	20686.634686346864	1.3106224400820656	0.1741079135543131	(1050, 1946, 1069, 1965)
7	8	308	28868.19155844156	1.3972313207750835	0.2048574880040458	(1412, 1321, 1432, 1341)
8	9	355	31458.18028169014	1.5000548194885168	0.1048619656159077	(1587, 1133, 1608, 1155)
9	1	304	21178.384868421053	1.3881287397038624	0.2090843800983307	(267, 1195, 287, 1215)
10	2	297	21931.996632996637	1.3720539194603452	0.3197402290653697	(293, 622, 313, 641)
11	3	113	37400.79646017699	0.8463152679741606	0.0	(391, 512, 404, 525)
12	4	273	20536.454212454213	1.3154497950618234	0.2841648883313394	(469, 1633, 488, 1652)
13	5	277	20388.7761732852	1.325051745816458	0.2260546803183319	(473, 698, 492, 717)
14	6	286	20265.94405594405	1.346405790264624	0.3322554677723202	(514, 1966, 534, 1985)
15	7	271	20299.760147601475	1.3106224400820656	0.1741079135543122	(652, 151, 671, 170)
16	8	302	24818.417218543047	1.3835549917189085	0.1753668452659763	(715, 405, 735, 425)
17	9	314	24192.75796178344	1.41077507505607	0.2573622178281222	(840, 143, 860, 163)
18	10	261	19170.42528735632	1.286213927011771	0.203161571553325	(896, 1934, 914, 1953)
19	11	269	20307.063197026026	1.3057772388754303	0.2851015159330077	(1174, 215, 1193, 233)
20	12	250	19749.028	1.2588180409378684	0.1988915355375918	(1311, 1997, 1330, 2015)
21	13	314	26388.337579617837	1.41077507505607	0.2153433009063879	(1389, 1459, 1409, 1479)
22	14	113	38756.32743362832	0.8463152679741606	0.0	(1425, 931, 1438, 944)
23	15	313	22242.309904153357	1.4085268264959308	0.1500555638639211	(1469, 128, 1489, 148)
24	16	258	20617.158914728683	1.2788005285097257	0.0521235601370709	(1515, 681, 1533, 699)
25	17	320	25031.79375	1.4241900368434108	0.2170627082115104	(1559, 660, 1579, 681)
26	18	113	43671.61946902655	0.8463152679741606	0.0	(1777, 1303, 1790, 1316)
27	19	292	19685.780821917808	1.3604556224672242	0.2736694389418788	(1798, 77, 1817, 97)
28	1	393	24597.14249363868	1.5782988108148932	0.243504899134407	(173, 1875, 196, 1897)
29	2	407	23702.5085995086	1.6061650028531884	0.3580693114067594	(243, 937, 267, 959)
30	3	341	24787.24340175953	1.4701787582807917	0.2621173636731839	(315, 1458, 335, 1479)
31	4	300	21243.283333333333	1.3789660736322642	0.2250478242937892	(328, 375, 348, 395)
32	5	320	23902.46875	1.4241900368434108	0.2097395690494773	(545, 308, 565, 328)
33	6	300	25472.713333333333	1.3789660736322642	0.2286387541021192	(593, 900, 612, 920)
34	7	383	23834.14360313316	1.5580892855712989	0.2653643524217247	(947, 1079, 970, 1101)
35	8	113	45039.4778761062	0.8463152679741606	0.0	(1102, 1218, 1115, 1231)
36	9	310	24521.187096774192	1.4017604455242731	0.2173144957590105	(1124, 1096, 1144, 1116)
37	10	274	21100.04379562044	1.3178568415305798	0.2975485733369761	(1177, 1717, 1196, 1736)
38	11	113	47765.6814159292	0.8463152679741606	0.0	(1297, 749, 1310, 762)
39	12	113	48582.761061946905	0.8463152679741606	0.0	(1552, 1630, 1565, 1643)
40	13	317	22230.078864353312	1.417498425650536	0.1323517388396043	(1678, 1393, 1699, 1414)
41	14	320	20373.665625	1.4241900368434108	0.3404712424513095	(1683, 1875, 1703, 1896)
42	15	310	22528.009677419355	1.4017604455242731	0.1616560337640072	(1800, 1274, 1820, 1294)
43	16	276	19399.340579710144	1.3226577931008765	0.2773739138241186	(1826, 1599, 1845, 1618)
44	17	269	19763.75464684015	1.3057772388754303	0.2010623988756902	(1910, 1303, 1929, 1322)
45	18	327	22082.434250764527	1.4396828474109753	0.1969284868108089	(2016, 976, 2036, 996)
46	1	258	17475.0814	1.278800529	0.283293053	(30, 467, 49, 485)
47	2	267	16364.49813	1.300913992	0.257570388	(30, 1722, 49, 1741)
48	3	288	18789.48264	1.351105301	0.21546765	(119, 608, 138, 628)
49	4	331	21978.89124	1.448461483	0.150285497	(243, 1301, 264, 1322)
50	5	308	20857.65584	1.397231321	0.307294608	(346, 1173, 366, 1193)
51	7	290	21344.75172	1.355788523	0.238021784	(580, 1279, 599, 1298)
52	8	308	20939.10714	1.397231321	0.219519171	(602, 1720, 622, 1740)
53	9	353	23912.83853	1.495823345	0.260565254	(626, 1395, 647, 1416)
54	10	390	26147.18205	1.572263229	0.360781322	(913, 228, 935, 251)
55	11	343	25308.67638	1.47448383	0.133355893	(916, 1359, 937, 1380)
56	12	271	19585.83395	1.31062244	0.357582288	(1311, 1744, 1331, 1763)
57	13	349	22462.48997	1.48732428	0.50423492	(1327, 2029, 1349, 2048)
58	14	365	21310.24658	1.521035626	0.341810964	(1690, 1964, 1712, 1986)
59	1	300	24378.116666666665	1.3789660736322642	0.2286387541021192	(72, 651, 91, 671)
60	2	286	22635.902097902097	1.346405790264624	0.3253439828991456	(76, 1225, 96, 1244)
61	3	341	29200.21407624633	1.4701787582807917	0.1670307522841195	(174, 1588, 196, 1609)
62	4	113	52505.407079646015	0.8463152679741606	0.0	(216, 858, 229, 871)
63	5	286	22225.04195804196	1.346405790264624	0.2593635152958792	(262, 378, 281, 397)
64	6	256	22302.5234375	1.2738342941039185	0.2825606470224279	(523, 1577, 541, 1596)
65	7	304	27537.35197368421	1.3881287397038624	0.0849223799987875	(594, 1523, 614, 1543)
66	8	306	27861.944444444445	1.3926874670482816	0.1714136781187844	(726, 1100, 746, 1120)
67	9	294	26394.25850340136	1.3651067663681868	0.2259422196088037	(853, 706, 873, 726)
68	10	278	23321.478417266186	1.3274413812037074	0.1681933116869204	(1427, 321, 1446, 340)
69	11	292	23853.794520547945	1.3604556224672242	0.2736694389418779	(1438, 1832, 1457, 1852)
70	12	264	21652.375	1.2935848408053214	0.2645578799672894	(1490, 1695, 1508, 1714)
71	13	245	21577.579591836733	1.2461662822379844	0.1655206272835455	(1563, 1201, 1581, 1219)
72	14	285	23796.624561403507	1.3440498728162376	0.0	(1651, 884, 1670, 903)
73	1	294	21387.80272108844	1.3651067663681868	0.272058928032712	(207, 1295, 227, 1314)
74	2	339	21470.693215339237	1.4658610433525154	0.1726691418942885	(307, 1063, 328, 1084)
75	3	302	18102.46357615894	1.3835549917189085	0.1381686427836334	(372, 1925, 392, 1945)
76	4	298	19182.526845637585	1.3743618334875491	0.3195775068263162	(390, 205, 410, 224)
77	5	315	23901.58412698413	1.413019746443843	0.2659352492530418	(522, 672, 542, 692)
78	6	350	25529.614285714284	1.4894535925187176	0.2962977654675495	(571, 1425, 593, 1446)
79	7	285	20060.473684210527	1.3440498728162376	0.0	(606, 1770, 625, 1789)
80	8	279	21440.566308243728	1.3298267225367253	0.2529888862251491	(657, 952, 676, 971)
81	9	280	19734.910714285717	1.33220779288125	0.2044817625172267	(810, 1895, 829, 1914)
82	10	254	20653.05905511811	1.2688486221585706	0.2426713514282332	(1031, 1440, 1049, 1459)
83	11	304	23359.83552631579	1.3881287397038624	0.3078729768518387	(1051, 871, 1071, 891)
84	12	280	21129.032142857144	1.33220779288125	0.2269675941792652	(1201, 313, 1221, 332)
85	13	292	23949.438356164384	1.3604556224672242	0.2259662528719633	(1244, 1519, 1264, 1538)
86	14	452	36158.87168141593	1.6926305359483211	0.3678505300407292	(1258, 1389, 1282, 1413)
87	15	292	22459.424657534248	1.3604556224672242	0.2233994427307077	(1373, 175, 1393, 195)
88	16	282	20692.702127659573	1.3369572118415218	0.2572094097329148	(1952, 958, 1971, 978)
89	17	280	17771.35	1.33220779288125	0.2642364470383252	(1973, 1891, 1993, 1910)
90	18	277	21248.23465703971	1.325051745816458	0.2260546803183317	(2011, 916, 2030, 935)
91	1	313	20772.785942492013	1.4085268264959308	0.288196096560935	(129, 265, 149, 285)
92	2	343	22197.737609329448	1.47448382974571	0.1642756366423725	(374, 434, 395, 455)
93	3	113	39914.33628318584	0.8463152679741606	0.0	(419, 1646, 432, 1659)
94	4	258	19402.147286821702	1.2788005285097257	0.2832930532485687	(473, 1160, 492, 1178)
95	5	335	22687.00298507463	1.4571872332186673	0.1514014361707779	(498, 1259, 519, 1280)
96	6	362	19948.066298342543	1.514771897533112	0.2718432973352318	(662, 93, 683, 115)
97	7	334	22241.874251497007	1.4550107014090006	0.2902315700764871	(791, 1535, 811, 1556)
98	8	370	24498.283783783783	1.5314182423760552	0.2810275944316658	(857, 1426, 878, 1448)
99	9	312	23436.46794871795	1.406274983606668	0.2710826996681145	(931, 1532, 951, 1552)
100	10	322	23944.686335403727	1.4286336983025287	0.3202694528074602	(1122, 1686, 1143, 1706)
101	11	259	20133.27413127413	1.2812764273011177	0.2343397177489691	(1171, 954, 1190, 973)
102	12	302	23170.566225165563	1.3835549917189085	0.1753668452659763	(1423, 1387, 1443, 1407)
103	1	290	22992.40344827586	1.355788522528922	0.1777389116554278	(161, 605, 181, 624)
104	2	339	27951.34513274336	1.4658610433525154	0.1179580793863483	(451, 901, 472, 922)
105	3	408	33592.48039215686	1.6081369679946869	0.1852459537958814	(606, 958, 629, 981)
106	4	394	25887.434010152283	1.5803055488292348	0.2913833297864999	(826, 665, 849, 687)
107	5	113	45788.21238938053	0.8463152679741606	0.0	(839, 147, 852, 160)
108	6	359	28593.75487465181	1.5084821600648042	0.3021602177214035	(1060, 1050, 1082, 1072)
109	7	367	26733.96457765668	1.5251971540623457	0.2655712809508614	(1329, 1571, 1351, 1593)
110	8	522	40351.54406130268	1.8189811796932047	0.4409770168025652	(1463, 1764, 1487, 1792)
111	9	349	27447.80229226361	1.4873242796465576	0.1877875523069744	(1697, 739, 1718, 760)
112	10	296	23415.489864864863	1.3697421167744432	0.3286646803376808	(1925, 1419, 1944, 1439)
