# Supplementary material for: Dynamic control of DNA condensation
Source: Nat Commun. 2024 Mar 1;15:1915. doi: 10.1038/s41467-024-46266-z (PMC10907372; doi:10.1038/s41467-024-46266-z)
Supplement: Supplementary file 4 — Source Data [file 41467_2024_46266_MOESM4_ESM.zip › Source Data/Figure 3 and Figures S8-S16/SI Figures S14-S16/16arm_1uM_t=360min_allMeasurements.csv]

	Label	Areas (pix^2)	Mean Intensity	Equivalent Diameter (micron)	Eccentricity	BBox coords (pix)
0	1	683	25486.524158125914	2.080670481849748	0.1106288617292054	(150, 924, 180, 953)
1	2	1324	45033.64954682779	2.8969229654186	0.1206085795432585	(304, 980, 345, 1021)
2	3	2322	48488.07924203273	3.8364015855291766	0.3000221395143886	(509, 1080, 563, 1135)
3	4	1067	39439.27366447985	2.600609614550732	0.1450342923484965	(526, 1623, 563, 1660)
4	5	2162	48524.16281221092	3.701866893194401	0.1400501760486159	(618, 428, 671, 480)
5	6	1428	44471.56652661064	3.0085487826207853	0.1222330619103089	(659, 1507, 702, 1549)
6	7	1507	45164.39747843397	3.09064824935308	0.1546034723109519	(718, 1919, 761, 1963)
7	8	3892	52587.32425488181	4.966830849490254	0.128933324300735	(747, 406, 817, 477)
8	9	2209	48220.38886373925	3.74188823893026	0.181350684381108	(818, 596, 871, 649)
9	10	2310	48642.57532467532	3.8264755622062494	0.117666364525039	(867, 472, 921, 526)
10	11	3444	50497.55603948897	4.672233354830047	0.6916911347767368	(938, 1456, 998, 1531)
11	12	1746	46233.12256586483	3.326710996701024	0.097459213679308	(1264, 1580, 1311, 1627)
12	13	1200	43463.70333333333	2.7579321472645284	0.3176172772224002	(1273, 1184, 1313, 1222)
13	14	1575	40282.40126984127	3.15960820659795	0.1734899629863276	(1305, 591, 1349, 636)
14	15	2435	48159.67227926078	3.928641833796631	0.5501941072936732	(1466, 1049, 1519, 1108)
15	16	2515	49893.15109343937	3.992656505826411	0.1508553004760565	(1631, 974, 1688, 1030)
16	17	2134	47435.32989690721	3.677817387335512	0.2661063180969116	(1637, 31, 1688, 84)
17	18	923	29535.671722643558	2.418765718258776	0.1013476476816126	(1902, 1754, 1937, 1788)
18	19	1775	42147.02591549296	3.3542245463525	0.3475418820704816	(1929, 1867, 1976, 1915)
19	1	3692	49059.161700975084	4.837531436517551	0.6529494553595183	(24, 1230, 105, 1293)
20	2	5784	53721.946058091286	6.054901691470386	0.8029107326490689	(86, 1692, 161, 1798)
21	3	677	26585.290989660265	2.0715112129545155	0.1848344989329916	(120, 1885, 149, 1914)
22	4	868	36461.967741935485	2.3455938630935123	0.175279353698962	(380, 1675, 413, 1708)
23	5	1128	42581.29255319149	2.673914423683044	0.1853304415042817	(428, 1687, 465, 1725)
24	6	1196	31767.18227424749	2.753331756827005	0.7580807303578498	(567, 121, 614, 152)
25	7	2277	49037.59552042161	3.799045276199859	0.5069938541085981	(828, 766, 885, 817)
26	8	3730	50565.45790884719	4.8623629105656585	0.7721369915685653	(852, 1274, 936, 1329)
27	9	1960	47997.8862244898	3.5246905146260312	0.2102123975991525	(977, 740, 1027, 790)
28	10	991	42336.82542885974	2.5062811130828377	0.1898468471549727	(1120, 910, 1155, 946)
29	11	3963	52161.76734796871	5.011929925661594	0.6355182278000687	(1301, 1276, 1381, 1338)
30	12	1492	46021.36930294906	3.075228321542616	0.2645932635066482	(1347, 521, 1390, 565)
31	13	3051	50973.66011143888	4.397583130057546	0.0470448414526058	(1381, 1136, 1443, 1198)
32	14	1087	39902.34682612695	2.624869557922633	0.1130208610881196	(1446, 614, 1483, 652)
33	15	1849	47746.32287723094	3.423429665404281	0.2607940200105245	(1466, 362, 1514, 411)
34	16	1399	40618.06933523946	2.977843099565001	0.1760112997043827	(1533, 659, 1575, 701)
35	17	1489	45646.94627266622	3.072135048349198	0.2626206279626411	(1606, 324, 1649, 368)
36	18	1614	45313.75650557621	3.198487952985106	0.1886943221665244	(1701, 1165, 1747, 1210)
37	19	1445	39814.60138408304	3.026403828292248	0.2082902400479768	(1793, 245, 1836, 288)
38	1	2075	48166.52674698796	3.626619602271848	0.2808302980470246	(418, 545, 469, 597)
39	2	2023	49472.13346515077	3.58088930081101	0.5679481306180216	(547, 1166, 594, 1222)
40	3	4705	54682.69521785335	5.461007437166524	0.5896351345159558	(645, 1290, 715, 1376)
41	4	1459	45122.92871830021	3.04102926853272	0.071905182088135	(858, 1218, 901, 1261)
42	5	3756	51852.87406815762	4.879280054629409	0.8231581080288458	(1250, 953, 1312, 1040)
43	6	1072	41436.880597014926	2.606695767537424	0.1364634516803661	(1426, 1161, 1463, 1198)
44	7	3078	52218.38823911631	4.416998602520417	0.5023030686767712	(1494, 1531, 1557, 1594)
45	8	1437	45938.41196938066	3.0180146123529408	0.3049836534809557	(1496, 273, 1539, 316)
46	9	2742	50619.151349380016	4.168949931406118	0.2002133381031769	(1515, 95, 1574, 154)
47	10	1481	46316.5786630655	3.063871052079285	0.1203602538909507	(1572, 1404, 1616, 1448)
48	11	2852	50652.99544179523	4.251749944323509	0.160877456801868	(1645, 1298, 1705, 1359)
49	12	2564	49737.13728549142	4.031363547748495	0.4252259901752925	(1726, 892, 1781, 952)
50	13	2973	50866.60679448368	4.341006225909753	0.4999813195970825	(1801, 794, 1866, 852)
51	1	1031	35041.19398642095	2.55636160889383	0.2564396017010728	(8, 1107, 45, 1143)
52	2	814	29172.47911547912	2.271460330444	0.2154900292016167	(104, 28, 136, 60)
53	3	1611	47316.07759155804	3.195513997945959	0.1895221517562709	(195, 545, 240, 590)
54	4	5374	53481.94696687756	5.836356140834646	0.7520848598410184	(209, 846, 308, 916)
55	5	2976	49557.91162634409	4.34319588871024	0.2716543547494194	(298, 657, 359, 718)
56	6	1283	42177.19797349961	2.851716065546924	0.1753260676953993	(451, 1093, 491, 1133)
57	7	931	33823.3716433942	2.42922529448176	0.1205766837478965	(455, 878, 490, 912)
58	8	4399	51600.35735394408	5.280437846231572	0.7378548014481563	(558, 1714, 639, 1798)
59	9	537	24400.07076350093	1.8449308669133169	0.18569077157654	(614, 473, 640, 499)
60	10	1900	46474.55894736842	3.470321849259656	0.1755952958993012	(658, 439, 707, 489)
61	11	578	20433.73356401384	1.914065843371327	0.1471344885102943	(670, 1469, 698, 1497)
62	12	1110	31305.37837837838	2.652494203433157	0.4651551604539688	(720, 874, 756, 914)
63	13	906	33716.31456953642	2.3963875407226864	0.19389038766314	(750, 1301, 784, 1335)
64	14	1724	42534.07192575406	3.305685896130293	0.7066926308843333	(814, 1383, 856, 1438)
65	15	1330	47570.045112781954	2.903479570483366	0.3769751073403872	(954, 38, 998, 78)
66	16	2557	48127.11028549081	4.025856755279551	0.7778572659043297	(1011, 480, 1079, 530)
67	17	3216	49902.26399253732	4.514929509249569	0.5676183374901332	(1056, 1289, 1125, 1349)
68	18	1024	38213.25390625	2.547668588207837	0.0374079262627988	(1160, 697, 1196, 733)
69	19	898	35992.044543429845	2.385784004013109	0.2081629526019722	(1238, 507, 1272, 540)
70	20	691	26260.14616497829	2.092820485748112	0.251109117231339	(1358, 679, 1388, 708)
71	21	1899	48053.43759873618	3.4694084864726142	0.0943450385885836	(1404, 1651, 1453, 1700)
72	22	890	35931.23146067416	2.3751331293800617	0.193955556225975	(1546, 1102, 1579, 1136)
73	23	1573	45741.36363636364	3.157601468887356	0.1446997200484643	(1602, 810, 1646, 855)
74	24	1932	33839.87215320911	3.4994235901864417	0.7964246114353093	(1771, 1118, 1812, 1179)
75	25	492	17366.922764227642	1.7659382177344722	0.2325697481100222	(1775, 264, 1800, 289)
76	26	903	23925.49833887043	2.392416721854418	0.0720979047423004	(2000, 1191, 2035, 1225)
77	1	1121	32157.6913470116	2.6656047916176333	0.1653089929938039	(20, 176, 58, 213)
78	2	1547	45354.382029734974	3.131396854258457	0.1127004357339258	(140, 726, 184, 770)
79	3	2662	51100.55822689707	4.107683558322144	0.3218438056023568	(158, 1738, 218, 1795)
80	4	1252	43474.79073482428	2.817053652991861	0.1885517742976744	(197, 538, 236, 578)
81	5	1451	47218.58993797381	3.032680510793471	0.2688758431253412	(215, 1786, 258, 1829)
82	6	899	34674.67296996663	2.387112021930598	0.2463617997815904	(227, 980, 261, 1013)
83	7	1779	41019.572231590784	3.358001827443917	0.7724064985491963	(280, 1804, 329, 1858)
84	8	764	28821.64528795812	2.2005925249220115	0.2361998819941981	(296, 1215, 328, 1246)
85	9	2347	48381.28717511717	3.85699875699615	0.6946473862454015	(306, 538, 365, 592)
86	10	1979	48594.51237998989	3.5417332707685945	0.3416872631485728	(382, 461, 434, 510)
87	11	5159	54268.11455708471	5.718415632226667	0.6130942887279017	(510, 1398, 587, 1492)
88	12	829	31680.279855247285	2.2922934812960154	0.1280915467217075	(589, 118, 621, 151)
89	13	5362	54381.53636702723	5.829836284611183	0.7625401477818732	(717, 88, 816, 155)
90	14	3076	50376.34427828348	4.415563347047101	0.6915089655109165	(782, 1852, 838, 1924)
91	15	2202	48869.77157129882	3.7359547845978094	0.1275921347657496	(819, 1783, 872, 1836)
92	16	1315	44850.18098859316	2.8870601387229247	0.1247818800798214	(1388, 206, 1429, 247)
93	17	2129	47729.231564114605	3.673506264780775	0.155338407845678	(1572, 949, 1624, 1001)
94	18	1292	36164.77012383901	2.8617007078772745	0.0976979070941283	(1686, 1651, 1726, 1692)
95	19	1818	46932.52530253025	3.3946100570325344	0.4570813045252202	(1764, 995, 1814, 1041)
96	20	852	32826.19483568075	2.3238749337108797	0.1588272073821663	(1780, 1477, 1813, 1510)
97	21	4055	52545.2542540074	5.069771473379484	0.7743174233443518	(1950, 720, 2036, 777)
98	1	864	26586.738425925927	2.340183028059749	0.1244125791713185	(5, 1320, 38, 1353)
99	2	2351	48171.52105487027	3.8602841057664254	0.173371567637031	(217, 1398, 271, 1453)
100	3	976	34802.77049180328	2.4872409706709777	0.1752937452374371	(237, 417, 272, 452)
101	4	1250	43641.5856	2.8148027108401865	0.118793693337391	(266, 1187, 306, 1227)
102	5	1323	32775.424036281176	2.895828754627755	0.7807104759373305	(289, 42, 338, 81)
103	6	2117	47286.60132262636	3.66313886988938	0.2366536624155205	(570, 1222, 623, 1273)
104	7	2086	46227.24736337488	3.6362196228268178	0.7304993372689268	(605, 124, 665, 171)
105	8	2332	48567.91252144083	3.844653695699836	0.1464175981622345	(605, 1567, 659, 1622)
106	9	1876	42273.39072494669	3.448334372254329	0.7623521225748521	(619, 557, 674, 606)
107	10	2927	50875.73214895798	4.307292008572459	0.4465800504342723	(864, 1541, 928, 1599)
108	11	479	21767.993736951983	1.7424515488601946	0.2260578942415247	(901, 1481, 926, 1505)
109	12	1205	42547.73278008299	2.7636718665787634	0.43638149117172	(1006, 814, 1046, 852)
110	13	918	36934.44880174292	2.41220545199203	0.1947528494355292	(1230, 1309, 1264, 1343)
111	14	1610	45304.24099378882	3.1945220643513803	0.0976388715922117	(1355, 1664, 1400, 1709)
112	15	1616	44774.26670792079	3.200469054415677	0.3724253780953941	(1681, 1841, 1724, 1888)
113	16	1065	30795.7896713615	2.598171161492672	0.643684457716181	(1732, 454, 1764, 495)
114	17	1411	31025.17080085046	2.990587136820468	0.6795306402060917	(1850, 985, 1899, 1022)
115	1	1928	47667.933609958505	3.4957991214871478	0.2038857135909397	(63, 141, 112, 191)
116	2	1643	46921.31040779063	3.227094891256371	0.1573452787788462	(81, 1140, 127, 1186)
117	3	2525	34812.11049504951	4.000586318019597	0.8375457218090507	(185, 1973, 240, 2043)
118	4	829	33156.41616405307	2.2922934812960154	0.1222266348588506	(438, 464, 471, 496)
119	5	1074	38660.97020484172	2.609126253629564	0.1919362893224567	(723, 167, 760, 204)
120	6	3558	52160.919336706014	4.748931726844824	0.4006210772101877	(928, 1787, 992, 1857)
121	7	819	26467.778998779	2.278425879853145	0.6964813030689575	(940, 406, 977, 436)
122	8	3701	51725.698189678464	4.843424080365297	0.6481297274786221	(983, 1267, 1044, 1346)
123	9	631	23176.226624405703	1.9998970221291916	0.2205255329471212	(1005, 748, 1033, 776)
124	10	1254	44470.57336523126	2.819302797983273	0.1856947482066822	(1103, 1297, 1143, 1336)
125	11	1083	41946.76546629732	2.620035539901302	0.1863622394071467	(1162, 1099, 1199, 1136)
126	12	385	14468.501298701298	1.5621521067724504	0.2266465553081741	(1384, 822, 1407, 844)
127	13	2072	46562.6694015444	3.623997001276371	0.6274296219415391	(1606, 538, 1659, 591)
128	14	722	24257.166204986148	2.139250060238542	0.1515104549624722	(1778, 1739, 1808, 1770)
129	15	1069	34119.78297474275	2.6030457833421274	0.1657882845310478	(1806, 1189, 1843, 1226)
130	16	3195	50725.35273865415	4.500164458465551	0.6560017228505952	(1835, 536, 1898, 602)
131	1	1445	46024.25328719723	3.026403828292248	0.2136180452747975	(139, 1320, 181, 1362)
132	2	689	30618.786647314948	2.0897896072775937	0.1132102826069148	(256, 638, 286, 668)
133	3	1106	38328.64647377939	2.6477106211751025	0.1642289718068827	(336, 99, 373, 136)
134	4	972	42997.28600823045	2.482138932538076	0.2900918664067589	(396, 658, 431, 693)
135	5	1740	46420.38218390805	3.320990079317754	0.4247534233643329	(433, 601, 482, 647)
136	6	697	27175.896700143472	2.101886898529876	0.2212252787000891	(806, 82, 836, 111)
137	7	2587	51043.93815229996	4.049404568236282	0.3703796517092349	(812, 1491, 871, 1547)
138	8	1235	44674.4032388664	2.797862921828341	0.1691870048555546	(1083, 857, 1123, 896)
139	9	2077	47272.16466056812	3.62836694980868	0.0900684160767002	(1118, 1983, 1169, 2034)
140	10	4822	54424.326420572375	5.528490366036402	0.6636529589631234	(1216, 1175, 1295, 1259)
141	11	651	31125.41321044547	2.03134387239986	0.1642583339042436	(1259, 1531, 1288, 1560)
142	12	1644	46495.810218978106	3.2280768157857915	0.1785228811330615	(1275, 467, 1320, 513)
143	13	2022	49044.49851632048	3.5800041470956425	0.1385447496398959	(1318, 1214, 1369, 1265)
144	14	2377	49044.77871266302	3.8815710936027856	0.1240032788917973	(1325, 1340, 1380, 1395)
145	15	2557	49533.01251466562	4.025856755279551	0.1754825514980499	(1441, 734, 1498, 791)
146	16	1124	43095.08896797153	2.6691692301945142	0.2137723086316289	(1560, 542, 1597, 580)
147	17	499	21000.3246492986	1.7784564174982032	0.2307138084933585	(1794, 1725, 1819, 1750)
148	18	616	21485.90909090909	1.975983483612596	0.0505494818436819	(1976, 1184, 2004, 1212)
