# Supplementary material for: Dynamic control of DNA condensation
Source: Nat Commun. 2024 Mar 1;15:1915. doi: 10.1038/s41467-024-46266-z (PMC10907372; doi:10.1038/s41467-024-46266-z)
Supplement: Supplementary file 4 — Source Data [file 41467_2024_46266_MOESM4_ESM.zip › Source Data/Figure 3 and Figures S8-S16/SI Figures S14-S16/16arm_0p25uM_t=60min_allMeasurements.csv]

	Label	Areas (pix^2)	Mean Intensity	Equivalent Diameter (micron)	Eccentricity	BBox coords (pix)
0	1	639	41764.19561815337	2.0125347278115	0.3067987978964077	(280, 594, 309, 622)
1	2	489	26773.0981595092	1.7605460273826743	0.2131442987277894	(557, 1898, 582, 1923)
2	3	573	33209.01570680628	1.9057690299606025	0.2426897716501184	(865, 438, 893, 465)
3	4	702	40866.87037037037	2.109412475410002	0.1840845260431916	(882, 1422, 912, 1452)
4	5	517	32766.491295938104	1.81024862239259	0.3538413777301779	(1021, 236, 1046, 262)
5	6	810	39362.73333333333	2.2658724736881632	0.274069781907838	(1352, 1492, 1384, 1525)
6	7	733	27046.98499317872	2.155484684723832	0.3501230595712913	(1423, 1774, 1454, 1805)
7	1	363	29136.17079889807	1.5168626809954906	0.2504782301988187	(127, 51, 149, 73)
8	2	397	33298.07556675063	1.5863105313849355	0.0963082005990779	(225, 910, 248, 932)
9	3	475	36632.11578947368	1.735160924629828	0.2121077041861992	(327, 1052, 352, 1076)
10	4	561	34323.853832442066	1.8857077446592363	0.2822577769414708	(520, 1525, 547, 1553)
11	5	528	40142.757575757576	1.829405225947127	0.2445701944952969	(581, 1437, 606, 1463)
12	6	320	23192.14375	1.4241900368434108	0.2772846776380372	(694, 1911, 714, 1932)
13	7	474	37870.31434599156	1.7333334771247793	0.2018259922478434	(936, 1282, 961, 1306)
14	8	419	31527.0	1.629671105984129	0.1505804699259717	(1201, 511, 1224, 534)
15	9	505	32054.40396039604	1.789116591389482	0.1207142938502547	(1571, 837, 1596, 862)
16	1	578	42219.0276816609	1.914065843371327	0.3552359577794036	(509, 1339, 537, 1365)
17	2	302	27192.029801324505	1.3835549917189085	0.1381686427836334	(562, 485, 582, 505)
18	3	733	44523.73260572988	2.155484684723832	0.1332851531137764	(563, 401, 594, 432)
19	4	468	39679.1047008547	1.7223280739385578	0.2981143404545571	(682, 294, 706, 319)
20	5	308	27591.766233766237	1.3972313207750835	0.2918893816189294	(807, 331, 827, 351)
21	6	298	26160.18791946309	1.3743618334875491	0.231661117859698	(917, 252, 937, 272)
22	7	316	25507.81329113924	1.415260857679949	0.2113113489510595	(1791, 963, 1811, 983)
23	8	522	35749.057471264365	1.8189811796932047	0.1735048677777566	(1848, 1439, 1873, 1465)
24	1	400	31657.165	1.592292867629898	0.3062469588896572	(515, 684, 537, 708)
25	2	278	25955.3345323741	1.3274413812037074	0.2551928452176901	(876, 992, 895, 1011)
26	3	511	41763.90998043053	1.7997136233939262	0.1042081096448252	(971, 665, 997, 690)
27	4	831	46357.23104693141	2.295056946411947	0.5603435818648697	(1293, 928, 1328, 958)
28	5	416	36470.57932692308	1.6238264806798923	0.2463138216279209	(1714, 952, 1737, 975)
29	6	545	40508.5871559633	1.858622563947727	0.2317367515536786	(1825, 849, 1852, 875)
30	7	424	35287.7712264151	1.6393658441249002	0.2819363767842315	(1922, 201, 1945, 224)
31	1	459	32960.82788671024	1.7056868327187258	0.2609681348147498	(8, 740, 32, 765)
32	2	278	20486.93165467626	1.3274413812037074	0.168193311686919	(62, 1522, 81, 1541)
33	3	292	24657.97602739726	1.3604556224672242	0.2310123593252234	(313, 575, 333, 594)
34	4	340	27320.676470588234	1.4680214882144225	0.2967258973533037	(626, 209, 646, 230)
35	5	304	28984.125	1.3881287397038624	0.0849223799987875	(637, 772, 657, 792)
36	6	653	43140.51148545176	2.034461823386712	0.228560740605964	(645, 1569, 674, 1597)
37	7	298	27725.04697986577	1.3743618334875491	0.2362306281963409	(767, 1310, 787, 1330)
38	8	339	29037.117994100296	1.4658610433525154	0.1715646613144794	(954, 1978, 975, 1999)
39	9	269	22942.420074349444	1.3057772388754303	0.2250627266560837	(1106, 247, 1125, 266)
40	10	312	23678.42948717949	1.406274983606668	0.0514206784355147	(1188, 1676, 1208, 1696)
41	11	257	20599.27626459144	1.2763198267973397	0.2197998037375245	(1195, 37, 1214, 56)
42	12	316	30954.943037974685	1.415260857679949	0.2139696109447117	(1217, 487, 1237, 507)
43	13	462	40084.18614718615	1.7112518942669797	0.1311583960750611	(1338, 736, 1362, 760)
44	14	395	36144.25569620253	1.5823097418335108	0.2519633329397037	(1470, 972, 1493, 994)
45	15	260	22580.765384615384	1.2837475509609664	0.326149906115681	(1611, 929, 1629, 948)
46	16	298	24902.93288590604	1.3743618334875491	0.2190312143173496	(1715, 827, 1735, 847)
47	17	570	36847.46666666667	1.9007735586425565	0.2081366236936184	(1818, 1127, 1845, 1154)
48	1	113	48792.54867256637	0.8463152679741606	0.0	(366, 775, 379, 788)
49	2	292	22216.62328767123	1.3604556224672242	0.2259662528719623	(411, 1041, 430, 1061)
50	3	310	22889.65806451613	1.4017604455242731	0.0938243045359251	(471, 1352, 492, 1372)
51	4	430	31550.037209302325	1.6509243833464702	0.2238964692308931	(640, 1398, 664, 1422)
52	5	348	27529.15804597701	1.4851919139913834	0.0161919372198683	(1217, 1005, 1238, 1026)
53	6	352	28025.360795454544	1.4937031121171434	0.2301343949885271	(1445, 910, 1467, 931)
54	7	441	30366.603174603173	1.671907511011393	0.1827628337754102	(1493, 598, 1517, 622)
55	8	470	27619.455319148936	1.7260043386847053	0.1273011656345171	(1595, 1230, 1619, 1254)
56	1	304	25000.924342105263	1.3881287397038624	0.2032580179402195	(12, 926, 32, 946)
57	2	552	41572.53804347826	1.8705205893817265	0.1054008628918626	(750, 1213, 776, 1240)
58	3	397	29025.15869017632	1.5863105313849355	0.2692832076866749	(1245, 1007, 1268, 1029)
59	4	476	39714.33823529412	1.7369864495162313	0.1156892359793326	(1748, 940, 1773, 964)
60	1	385	18569.064935064936	1.5621521067724504	0.2547627370700244	(11, 1993, 34, 2016)
61	2	635	39418.68346456693	2.0062258259937384	0.1739508020455973	(320, 1205, 349, 1234)
62	3	463	28225.49244060475	1.7131028973979026	0.1938193958005065	(369, 597, 394, 621)
63	4	374	24873.807486631016	1.5396739261432002	0.2832254710943102	(962, 1819, 983, 1841)
64	5	762	29286.742782152232	2.1977102806924096	0.2747911388329253	(1189, 1483, 1220, 1514)
