# Supplementary material for: Dynamic control of DNA condensation
Source: Nat Commun. 2024 Mar 1;15:1915. doi: 10.1038/s41467-024-46266-z (PMC10907372; doi:10.1038/s41467-024-46266-z)
Supplement: Supplementary file 4 — Source Data [file 41467_2024_46266_MOESM4_ESM.zip › Source Data/Figure 3 and Figures S8-S16/SI Figures S14-S16/16arm_0p25uM_t=1440min_allMeasurements.csv]

	Label	Areas (pix^2)	Mean Intensity	Equivalent Diameter (micron)	Eccentricity	BBox coords (pix)
0	1	620	42980.48064516129	1.9823886332585796	0.2935792496693485	(614, 1348, 642, 1377)
1	2	462	44005.30735930736	1.7112518942669797	0.2599803645777225	(874, 936, 898, 961)
2	3	844	51555.19075829384	2.3129389909817437	0.3401538587851209	(1217, 452, 1249, 485)
3	4	1601	53169.09244222361	3.185580762853289	0.426595634200888	(1452, 1029, 1496, 1075)
4	5	1907	52750.26691137913	3.4767086702130072	0.2183040145371804	(1574, 935, 1623, 984)
5	1	2285	55261.95273522976	3.8057131975679104	0.1739382641221184	(364, 1121, 417, 1175)
6	2	615	45174.61951219512	1.9743789494595525	0.2717023136984958	(1534, 1419, 1561, 1448)
7	3	2382	53984.15533165408	3.885651375496333	0.2478923623354618	(1612, 202, 1666, 257)
8	1	1249	51493.09767814251	2.813676564481516	0.1982522910391879	(578, 796, 618, 836)
9	2	482	45560.65767634855	1.7478995607435737	0.2386678216757687	(858, 500, 883, 525)
10	3	2509	56237.555201275405	3.987891049774729	0.3005822790940479	(883, 220, 941, 276)
11	4	1106	51618.00904159132	2.6477106211751025	0.4355744449974816	(1026, 252, 1062, 290)
12	5	1524	52987.816929133856	3.108031685121987	0.1867388734253604	(1035, 1338, 1080, 1382)
13	6	849	49290.89045936396	2.3197799967254347	0.104057604854834	(1101, 640, 1134, 673)
14	7	1481	51425.696151249154	3.063871052079285	0.2329033962949344	(1468, 100, 1511, 144)
15	8	1027	50439.08081791626	2.5513977952611	0.2036098049615229	(1494, 1194, 1530, 1231)
16	9	1165	49158.48497854077	2.717414677315268	0.221279842733334	(1892, 1575, 1930, 1614)
17	1	665	42773.92030075188	2.0530700933253927	0.3320998548447283	(1098, 236, 1126, 266)
18	2	296	29502.635135135137	1.3697421167744432	0.2241815597249668	(1116, 1979, 1136, 1999)
19	3	630	45465.02698412698	1.9983116893218749	0.1357122742565283	(1462, 1295, 1491, 1323)
20	4	477	41256.05031446541	1.7388100578394887	0.1999441913871656	(1478, 1983, 1503, 2008)
21	5	371	37834.88679245283	1.5334863300737078	0.1333348524942016	(1752, 1021, 1774, 1043)
22	1	1425	51160.57543859649	3.0053868807670536	0.1155254263753549	(605, 1433, 647, 1475)
23	2	2085	53703.328537170266	3.6353479412554233	0.5227074157527665	(844, 1722, 891, 1778)
24	3	1707	52903.29818394845	3.289347182858899	0.1244263090470924	(1069, 1731, 1116, 1777)
25	4	1225	49615.03836734694	2.786512518352322	0.3025684466888724	(1437, 210, 1476, 250)
26	5	895	48162.68938547486	2.381795507486429	0.1582665799801138	(1615, 1170, 1649, 1204)
27	1	494	43049.064777327934	1.7695238827822386	0.2530492899379617	(330, 1736, 355, 1760)
28	2	798	50213.27944862156	2.249025604507108	0.1949203540813708	(581, 565, 612, 597)
29	3	946	50959.01268498943	2.4487165828166866	0.2241931650729289	(1217, 1383, 1252, 1417)
30	4	1625	54050.06830769231	3.209368877402416	0.1930134583000395	(1363, 235, 1409, 281)
31	1	2240	58622.85178571429	3.768052657183581	0.2275253397820355	(239, 422, 292, 477)
32	2	1164	51057.83505154639	2.716248154541053	0.1172674042106517	(1241, 753, 1279, 791)
33	3	1421	50838.52990851513	3.0011658296941324	0.2258492600645893	(1306, 1964, 1349, 2007)
34	4	866	49600.99769053118	2.342890007597544	0.4382341708225132	(1492, 48, 1525, 82)
35	5	1038	49128.011560693645	2.5650251685922285	0.2485948145711678	(1866, 1248, 1902, 1285)
36	1	2054	53686.970788704966	3.608221365067061	0.1528930519017134	(871, 1510, 922, 1561)
37	2	2142	53389.1279178338	3.684704691846216	0.1757361549734393	(1112, 214, 1164, 266)
38	3	2042	57368.00440744368	3.597665843576533	0.3812499884431193	(1263, 319, 1313, 371)
