# Supplementary material for: Dynamic control of DNA condensation
Source: Nat Commun. 2024 Mar 1;15:1915. doi: 10.1038/s41467-024-46266-z (PMC10907372; doi:10.1038/s41467-024-46266-z)
Supplement: Supplementary file 4 — Source Data [file 41467_2024_46266_MOESM4_ESM.zip › Source Data/Figure 3 and Figures S8-S16/SI Figures S14-S16/16arm_5uM_t=180min_allMeasurements.csv]

	Label	Areas (pix^2)	Mean Intensity	Equivalent Diameter (micron)	Eccentricity	BBox coords (pix)
0	1	1985	18213.9959697733	3.5470981816005294	0.1576692946661696	(254, 923, 304, 973)
1	2	2452	17554.92088091354	3.942331925745208	0.1381433836884742	(356, 1938, 412, 1994)
2	3	1723	17743.251305861868	3.304727031455696	0.0813422166706101	(436, 904, 483, 951)
3	4	12448	42711.00008033419	8.882653964588116	0.7621457646679278	(596, 1236, 761, 1361)
4	5	3083	22346.147583522543	4.420584702488024	0.1397884995986934	(603, 1926, 665, 1989)
5	6	1945	21030.44832904884	3.5111772744028857	0.1536701700908342	(699, 1112, 748, 1162)
6	7	2717	25724.10967979389	4.14990135359288	0.1604476393613552	(919, 947, 978, 1005)
7	8	963	13402.695742471444	2.470620824297892	0.1887704322282515	(1083, 1730, 1118, 1765)
8	9	1601	17022.97501561524	3.185580762853289	0.1721519428444146	(1156, 299, 1201, 344)
9	10	2775	19482.302702702706	4.193961581621396	0.7357884253344619	(1198, 1476, 1267, 1526)
10	11	1579	14920.71437618746	3.163617863295781	0.1635354128194124	(1404, 56, 1449, 101)
11	12	1818	19198.034653465347	3.3946100570325344	0.0518864072725124	(1532, 648, 1580, 695)
12	13	14504	35522.92746828461	9.588194817421105	0.8627941073783926	(1722, 195, 1863, 375)
13	14	1917	17635.590505998956	3.48581240056632	0.1278978697856367	(1820, 1445, 1869, 1494)
14	15	2968	20769.13746630728	4.337354331407965	0.212093326788727	(1931, 1412, 1992, 1473)
15	1	2634	21772.9946848899	4.08602330573	0.0703423297841939	(28, 594, 85, 651)
16	2	2432	18385.736842105263	3.926220980018148	0.199461899355789	(87, 898, 142, 953)
17	3	2974	23638.16845998655	4.34173623621104	0.1534492303461132	(143, 480, 205, 541)
18	4	2532	22224.80213270142	4.006127847187472	0.147833933204478	(443, 251, 500, 307)
19	5	1558	14250.56675224647	3.142510089833945	0.1508682096074174	(480, 832, 525, 876)
20	6	4325	29881.675838150288	5.235835700372797	0.4618124064509711	(547, 1602, 617, 1679)
21	7	7637	31156.64030378421	6.957518173393733	0.8734547985843396	(765, 141, 837, 276)
22	8	4776	24474.52512562814	5.502057353488987	0.8306248034000272	(877, 440, 968, 521)
23	9	2816	24499.68359375	4.224830398629927	0.066382015488046	(1016, 1457, 1075, 1516)
24	10	2554	24279.425215348478	4.02349439414394	0.1552235957788078	(1096, 1175, 1153, 1232)
25	11	1972	18910.0715010142	3.535463918806677	0.1818954779219811	(1308, 338, 1358, 388)
26	12	2014	19190.3912611718	3.5729150230163467	0.1896238334374019	(1358, 1026, 1408, 1077)
27	13	3843	22359.74134790528	4.935465794314728	0.1327788116025046	(1459, 1892, 1529, 1961)
28	14	2877	22168.603753910324	4.270344233791233	0.1141290449903187	(1460, 1506, 1520, 1566)
29	15	2677	20971.39148300336	4.119240413828927	0.0920109720296463	(1563, 1456, 1621, 1514)
30	16	5735	27333.984481255447	6.029199649437193	0.5885633467243123	(1631, 1779, 1721, 1860)
31	17	2929	23264.663366336637	4.308763329540588	0.4624515938074777	(1633, 706, 1696, 764)
32	18	3257	24115.35062941357	4.5436182302834185	0.2043756403270482	(1642, 472, 1706, 535)
33	19	3043	21382.500492934603	4.391813913890322	0.0807841075177121	(1676, 1340, 1738, 1402)
34	20	1801	14381.565796779569	3.3787013902997494	0.1224423122306545	(1811, 1249, 1859, 1297)
35	21	3488	24091.19323394496	4.701984490125418	0.169667083573738	(1847, 571, 1913, 637)
36	22	2108	16026.06404174573	3.655344027191912	0.1517580607625261	(1852, 1131, 1904, 1182)
37	23	1856	10836.489762931034	3.429903805364723	0.1589764147086101	(1885, 7, 1933, 56)
38	1	2360	21374.40296610169	3.86766593699608	0.1347140995871536	(115, 1216, 170, 1270)
39	2	4743	31721.894370651487	5.483016040787867	0.4662856383788879	(134, 995, 208, 1075)
40	3	4499	25786.874638808626	5.340119192676413	0.2618544187591047	(438, 1904, 515, 1979)
41	4	15435	42651.20343375445	9.891138225106902	0.7192706733358897	(472, 512, 637, 656)
42	5	1714	20681.244457409568	3.29608469694987	0.0699360903969172	(632, 1065, 679, 1112)
43	6	4008	30416.22754491018	5.040304920793636	0.2397509058680127	(655, 1660, 725, 1731)
44	7	5672	38329.43617771509	5.995992282517176	0.1379290657630791	(858, 1290, 943, 1375)
45	8	2477	24522.22002422285	3.962378490095184	0.0421859711249401	(929, 963, 985, 1019)
46	9	6064	29499.779188654356	6.199726775978477	0.8364674925182141	(1060, 1172, 1133, 1285)
47	10	2733	20188.45920234175	4.162102486436899	0.2001498536552449	(1164, 2, 1224, 60)
48	11	5741	32702.84323288626	6.032352721900316	0.1482720970519036	(1364, 1606, 1449, 1692)
49	12	4434	28561.566305818676	5.301402743457756	0.1991358790294983	(1402, 1522, 1477, 1597)
50	13	2483	20031.8594442207	3.96717459250454	0.1636415210849153	(1529, 1593, 1585, 1648)
51	14	3409	25701.4834262247	4.64843170559273	0.1560099293956772	(1553, 615, 1618, 681)
52	15	4171	21852.04651162791	5.141774771362593	0.1320167137312649	(1891, 1345, 1964, 1418)
53	16	2508	15266.981658692184	3.987096253344359	0.0622808251836069	(1967, 1224, 2023, 1280)
54	1	1688	15735.873815165876	3.270989689987923	0.1801605491791972	(76, 1301, 123, 1347)
55	2	11197	30097.765740823437	8.424493377184112	0.7814675278190995	(361, 117, 505, 249)
56	3	6744	38863.12930011862	6.538102651113934	0.6442718054103674	(421, 1071, 517, 1164)
57	4	2734	21938.58522311631	4.162863869867111	0.0946061771672841	(502, 1789, 561, 1848)
58	5	3734	27003.64756293519	4.864969377067813	0.116884890532882	(798, 1886, 866, 1955)
59	6	3090	25951.23786407767	4.425600360624134	0.2173784191768785	(862, 160, 923, 223)
60	7	2287	22981.85264538697	3.807378353279864	0.1359045907841867	(1256, 548, 1310, 602)
61	8	2760	26478.0615942029	4.182611191170511	0.2025720363372707	(1408, 1101, 1467, 1160)
62	9	2350	23164.307234042557	3.859463030758571	0.0507666166522491	(1474, 830, 1528, 885)
63	10	3273	26536.361442102047	4.554764811229667	0.1351497871993725	(1542, 1387, 1607, 1451)
64	11	5080	25352.830511811026	5.674463544607019	0.2362740125994703	(1650, 1887, 1730, 1967)
65	12	6446	26319.25023270245	6.392019698589468	0.8200866828996962	(1780, 521, 1897, 596)
66	13	1891	16279.030671602326	3.462092909568156	0.098000576205999	(1870, 1559, 1919, 1608)
67	14	5108	30392.06851996868	5.690080340330479	0.2000125695092212	(1879, 1022, 1961, 1101)
68	15	1269	12011.159968479118	2.836114531948199	0.2121377516489812	(1891, 634, 1932, 674)
69	16	3067	20993.31659602217	4.409098915744455	0.3463637622069079	(1987, 1225, 2046, 1289)
70	1	2720	28553.20147058824	4.152191796975942	0.4085068379071847	(191, 1109, 249, 1169)
71	2	3871	28215.66571945234	4.953413001879822	0.2419108536266319	(337, 1660, 407, 1730)
72	3	2776	20438.308357348706	4.194717182308839	0.1534844308423868	(364, 1867, 423, 1926)
73	4	1915	20594.380678851176	3.4839935575515057	0.3992204937488631	(372, 678, 423, 726)
74	5	2048	17543.0986328125	3.602947469875439	0.1161678806708358	(416, 539, 467, 590)
75	6	1676	16806.80787589499	3.259342211968258	0.1851793372572441	(657, 1697, 703, 1744)
76	7	1386	15598.405483405484	2.9639752254188934	0.1828758004474127	(728, 1837, 770, 1879)
77	8	1919	19355.161021365293	3.4876302950317783	0.204776900447584	(751, 834, 801, 884)
78	9	3096	26738.96899224806	4.429894976249555	0.0679217001220836	(1124, 532, 1186, 594)
79	10	453	8037.984547461368	1.6945018803959655	0.1998427883473494	(1223, 493, 1247, 517)
80	11	2771	21476.074341393	4.190937816569603	0.2533477386262821	(1240, 331, 1298, 391)
81	12	3406	26824.82266588373	4.646385890908917	0.1546875861079492	(1382, 1325, 1447, 1391)
82	13	4290	31193.03986013986	5.214607202932124	0.1597991813864049	(1395, 614, 1469, 687)
83	14	2300	16446.67347826087	3.818184164462737	0.2240658951842671	(1582, 357, 1637, 411)
84	15	2351	16670.06039982986	3.8602841057664254	0.0787781192600793	(1656, 577, 1711, 632)
85	16	3881	24006.69646998196	4.95980698027652	0.161364064874999	(1678, 1671, 1748, 1741)
86	17	3263	18169.38063132087	4.547801399710458	0.2537028240587365	(1810, 135, 1873, 201)
87	1	6136	32161.85136897001	6.236423933675403	0.7050105443378254	(179, 915, 281, 993)
88	2	1245	15962.73092369478	2.809167464525647	0.102954944649013	(577, 495, 617, 536)
89	3	4429	32445.76902235268	5.29841283698596	0.0842047406656675	(599, 1297, 674, 1372)
90	4	5393	37716.75301316522	5.846664377235345	0.0444062624794096	(748, 686, 831, 768)
91	5	4006	31466.33599600599	5.039047202765124	0.1741800256111194	(749, 1144, 820, 1216)
92	6	5499	37895.4988179669	5.903843191748372	0.3704529836502274	(801, 839, 885, 922)
93	7	3935	21588.64193138501	4.994193009826599	0.8327706692901413	(849, 1431, 938, 1494)
94	8	2852	24583.19214586255	4.251749944323509	0.1871226808680596	(870, 1341, 930, 1401)
95	9	5440	33864.04944852941	5.87208595285769	0.1807059066616789	(889, 1733, 972, 1815)
96	10	1517	18143.250494396834	3.100885601830045	0.203466826606175	(914, 1068, 957, 1112)
97	11	851	12954.638072855463	2.322510756937195	0.2924574102747407	(947, 93, 980, 127)
98	12	2906	25465.109428768064	4.29181268543446	0.0818947440421163	(1009, 873, 1069, 934)
99	13	3454	24611.49594672843	4.679011587546461	0.1293858948173067	(1044, 1847, 1109, 1914)
100	14	5756	27621.029708130645	6.04022820206568	0.779257685916527	(1284, 243, 1377, 336)
101	15	5675	28323.704845814977	5.997577754921383	0.2899435511756412	(1468, 86, 1555, 169)
102	16	1771	17115.766233766233	3.3504430067665054	0.0716172672115085	(1510, 1329, 1558, 1377)
103	17	2159	16449.735525706346	3.699297638823683	0.0903671248941353	(1764, 1102, 1817, 1155)
104	18	3882	16834.15327150953	4.960445924817693	0.0412988115668712	(1822, 1880, 1892, 1951)
105	19	2147	15055.133209129017	3.68900272747491	0.1621960260370184	(1982, 1305, 2034, 1358)
106	1	5423	25609.825004609997	5.862903639260638	0.3133495944931643	(54, 20, 135, 104)
107	2	2800	19523.883214285717	4.2128109421306	0.1207853371573854	(509, 1881, 568, 1940)
108	3	4002	29519.118940529734	5.036530824479482	0.1964760437216304	(584, 595, 654, 667)
109	4	7790	37253.75584082156	7.026866180847671	0.7565921377297509	(615, 784, 702, 906)
110	5	9533	28746.592992761984	7.77334155333406	0.8744370399347386	(661, 314, 800, 426)
111	6	2410	21616.729045643155	3.908422235664654	0.1704491815042352	(906, 745, 961, 800)
112	7	2513	21750.34102666136	3.991068652709002	0.0988992962147565	(929, 1391, 986, 1447)
113	8	2065	20509.58837772397	3.6178702056838343	0.1878025350328279	(1023, 939, 1074, 991)
114	9	1044	13207.677203065134	2.572427854023542	0.1304395570016015	(1061, 1332, 1098, 1369)
115	10	3691	24505.015713898672	4.836876255172836	0.8177374902605269	(1112, 0, 1200, 63)
116	11	4802	24275.64139941691	5.517013313246766	0.825752673864707	(1158, 845, 1249, 926)
117	12	3366	23438.732026143796	4.619021778429601	0.1778065505484291	(1192, 67, 1258, 132)
118	13	4016	26821.03237051793	5.045332657625526	0.6405145416535604	(1283, 887, 1358, 958)
119	14	2915	23237.95986277873	4.298453506765313	0.0906167006961534	(1375, 1095, 1435, 1156)
120	15	5037	31188.36946595196	5.650396569013654	0.4126576610517687	(1414, 952, 1494, 1031)
121	16	3500	20089.719714285715	4.710065821479477	0.1061952700731716	(1427, 1908, 1494, 1975)
122	17	6010	27311.065224625625	6.172060722237208	0.6884918813927395	(1744, 938, 1819, 1038)
123	18	11013	20961.260510306	8.35498690825537	0.8591156181284025	(1812, 1817, 1923, 1970)
124	19	6752	22216.436907582935	6.541979379975846	0.8007381573472975	(1820, 79, 1930, 174)
125	20	4017	20852.0856360468	5.045960772493522	0.0413077606049342	(1964, 394, 2036, 465)
126	21	3069	15775.754969045292	4.410536274842375	0.0897906652848146	(1978, 105, 2040, 167)
127	1	3900	26639.151282051283	4.97193288560638	0.1921882582680656	(15, 1123, 85, 1193)
128	2	5974	18696.08419819217	6.153547583883287	0.9113923631998954	(33, 47, 96, 175)
129	3	1490	14043.944295302012	3.073166485359407	0.1811525240226885	(257, 530, 301, 573)
130	4	5029	33179.352356333264	5.645907673314821	0.0903529396561764	(260, 1109, 339, 1188)
131	5	3552	23882.162162162163	4.744925879040555	0.1822288097711489	(308, 1752, 376, 1818)
132	6	3926	28364.129393785024	4.988478465066679	0.165385096004386	(390, 612, 460, 683)
133	7	4763	29457.062145706488	5.494564107584178	0.1224925313185591	(444, 184, 522, 261)
134	8	2564	23591.40639625585	4.031363547748495	0.1281932706853986	(667, 1254, 723, 1311)
135	9	2768	24783.334537572253	4.188668560298237	0.1255464058522127	(863, 1263, 922, 1322)
136	10	14438	34517.89915500762	9.5663545523742	0.9506724534441864	(928, 1562, 1154, 1681)
137	11	2930	21185.19044368601	4.309498801651354	0.1888498921147321	(1422, 1661, 1483, 1722)
138	12	6051	29059.75260287556	6.193077725013191	0.2458978217060215	(1484, 1808, 1572, 1895)
139	13	3565	19823.247405329592	4.753600949419156	0.2736803044879773	(1748, 220, 1814, 288)
140	14	5767	28278.796774752904	6.045997034309393	0.2325947495694393	(1761, 415, 1845, 501)
141	15	4190	16609.36276849642	5.153472531875506	0.7750898270402258	(1972, 1531, 2048, 1609)
