# Supplementary material for: Dynamic control of DNA condensation
Source: Nat Commun. 2024 Mar 1;15:1915. doi: 10.1038/s41467-024-46266-z (PMC10907372; doi:10.1038/s41467-024-46266-z)
Supplement: Supplementary file 4 — Source Data [file 41467_2024_46266_MOESM4_ESM.zip › Source Data/Figure 3 and Figures S8-S16/SI Figures S14-S16/16arm_2p5uM_t=15min_allMeasurements.csv]

	Label	Areas (pix^2)	Mean Intensity	Equivalent Diameter (micron)	Eccentricity	BBox coords (pix)
0	1	2555	36194.94951076321	4.024282001941274	0.2534841799508821	(12, 1568, 69, 1625)
1	2	2426	38366.24896949712	3.9213747889343726	0.2453215414933105	(64, 1216, 120, 1271)
2	3	2628	32627.640410958906	4.081366867401672	0.7483503512801132	(92, 389, 154, 450)
3	4	2255	32140.94722838137	3.7806478543921127	0.5508498164510984	(163, 1639, 220, 1690)
4	5	1469	28962.92307692308	3.051433093888882	0.1360537331238242	(245, 1315, 288, 1358)
5	6	408	12808.889705882351	1.6081369679946869	0.2043222502419888	(270, 1468, 293, 1491)
6	7	973	19770.08838643371	2.483415424745127	0.0969614223903492	(311, 165, 346, 200)
7	8	964	25105.348547717844	2.4719032644695376	0.2190963078957698	(328, 1021, 362, 1056)
8	9	1788	33326.62192393736	3.3664852140004338	0.6720311701863542	(374, 1510, 427, 1553)
9	10	1542	25631.612840466925	3.126332324250886	0.7346697045931463	(375, 0, 419, 47)
10	11	1132	27295.647526501765	2.678651211140277	0.3045370790032626	(456, 1185, 494, 1223)
11	12	845	25743.32071005917	2.314308809870542	0.1682958549568704	(480, 1146, 512, 1179)
12	13	1292	30498.506191950462	2.8617007078772745	0.1424885243811188	(566, 622, 606, 662)
13	14	1632	33862.46384803922	3.2162739359893737	0.0968184325902821	(571, 1134, 616, 1180)
14	15	774	20815.983204134365	2.214947488124777	0.1965483833180576	(590, 1697, 621, 1729)
15	16	1839	31694.32354540511	3.414159597845777	0.7855299353552806	(611, 537, 656, 595)
16	17	926	24189.0626349892	2.4226933512407585	0.03381158381048	(658, 67, 692, 101)
17	18	1495	29055.53244147157	3.078318486437052	0.3591259789772321	(680, 1058, 725, 1101)
18	19	1438	35413.18080667594	3.019064539193661	0.1829958048205473	(687, 882, 729, 925)
19	20	4040	34479.6297029703	5.060385896419456	0.8371837959058512	(737, 155, 804, 249)
20	21	1214	35610.71087314662	2.773973433377798	0.3874500772409175	(748, 1247, 786, 1287)
21	22	1447	32799.21492743608	3.028497501201461	0.1484027591059522	(803, 476, 845, 519)
22	23	1901	37744.67543398211	3.4712349717196798	0.353141240037276	(894, 1461, 944, 1509)
23	24	2427	44133.98887515452	3.922182903273489	0.0887048631322594	(929, 1013, 984, 1068)
24	25	746	22920.96246648793	2.1745147998597085	0.1098405139240685	(970, 585, 1001, 615)
25	26	2288	29374.70673076923	3.808210658099792	0.816984611450874	(970, 1874, 1038, 1922)
26	27	771	21495.0168612192	2.210650786720502	0.0828348727390523	(1063, 85, 1094, 117)
27	28	1199	23852.69307756464	2.756782769366199	0.1181153976280453	(1173, 1622, 1212, 1661)
28	29	1912	41381.10407949791	3.4812635112467585	0.2747965407642437	(1221, 1181, 1271, 1229)
29	30	2309	40566.99393676916	3.825647231086639	0.0618598316770819	(1332, 329, 1386, 383)
30	31	1238	27728.73182552504	2.8012590747133888	0.1900459658848338	(1343, 212, 1382, 252)
31	32	931	20610.839957035445	2.42922529448176	0.087153410149759	(1360, 938, 1395, 972)
32	33	825	20590.35272727273	2.2867565324339085	0.2191819681183026	(1450, 162, 1483, 194)
33	34	941	24907.877789585546	2.442236771027252	0.1839531178104909	(1467, 1276, 1501, 1310)
34	35	919	22165.397170837867	2.413518931780076	0.1804828515743969	(1535, 948, 1569, 982)
35	36	2985	39711.49346733668	4.349758263475844	0.4245913949505485	(1535, 1685, 1594, 1749)
36	37	762	19386.265091863515	2.1977102806924096	0.1782658154417231	(1570, 646, 1602, 677)
37	38	1843	32996.359739555075	3.417870641982445	0.2383674259985265	(1628, 354, 1676, 402)
38	39	765	20705.39738562092	2.202032232321633	0.2155717798216365	(1635, 162, 1666, 194)
39	40	1623	29614.425754775108	3.2073932731047683	0.1648362094501606	(1645, 1528, 1690, 1574)
40	41	1038	23066.64161849711	2.5650251685922285	0.1214492732524821	(1661, 708, 1697, 745)
41	42	781	18943.719590268887	2.2249408565702598	0.1702495957599798	(1707, 49, 1738, 81)
42	43	1345	24613.29665427509	2.9198066695974427	0.1446004887970187	(1852, 1299, 1893, 1340)
43	44	1205	23431.06639004149	2.7636718665787634	0.1337967942944425	(1861, 558, 1900, 597)
44	45	1945	23214.925964010283	3.5111772744028857	0.1858770639516926	(1873, 1952, 1923, 2002)
45	46	673	14421.383358098068	2.065382468123819	0.1761113733521641	(1894, 1481, 1923, 1510)
46	47	955	15716.322513089006	2.460337238251759	0.1235443919270065	(1904, 200, 1940, 235)
47	1	956	16403.700836820084	2.461625035899874	0.1707040229649285	(48, 1788, 83, 1823)
48	2	1837	30921.855743059336	3.412302562300259	0.4842790373289541	(55, 1626, 103, 1676)
49	3	879	18687.414106939705	2.360409705205928	0.2263131425100425	(76, 1386, 110, 1419)
50	4	1656	33591.416666666664	3.2398366974128314	0.1860705076278203	(121, 618, 167, 664)
51	5	920	18415.077173913043	2.414831697137836	0.1898028412389346	(138, 1854, 172, 1889)
52	6	1109	26972.40396753832	2.6512991170001428	0.1699998994075813	(198, 562, 236, 600)
53	7	1061	26297.94533459001	2.593287376795933	0.1218297398660164	(237, 1106, 273, 1142)
54	8	954	19553.785115303985	2.4590487661873506	0.2082031595265231	(342, 26, 377, 61)
55	9	930	24521.351612903225	2.427920311688427	0.1794550197229321	(396, 608, 431, 642)
56	10	1471	32404.71244051665	3.053509605251276	0.1458762831918829	(400, 1393, 443, 1436)
57	11	2119	38429.69325153374	3.664868805697685	0.3342468375409393	(419, 355, 471, 407)
58	12	1733	34710.20484708598	3.314303194766828	0.1846400831461086	(429, 1286, 475, 1333)
59	13	746	21183.509383378016	2.1745147998597085	0.2355632951727279	(487, 724, 518, 754)
60	14	2777	26806.650702196614	4.195472646913309	0.8734650503533888	(510, 1743, 574, 1816)
61	15	1416	32305.621468926554	2.995881152535904	0.2743307167358111	(570, 894, 612, 936)
62	16	1043	27985.86577181208	2.5711955531844333	0.0678368908854978	(611, 1296, 647, 1332)
63	17	2111	37178.13974419706	3.657944153681118	0.4754175239656653	(663, 1850, 713, 1903)
64	18	1293	22167.37045630317	2.862807962980761	0.2002715875156439	(800, 69, 840, 110)
65	19	1127	23553.773735581188	2.6727289151239155	0.2512654323956783	(841, 697, 879, 736)
66	20	1810	41235.17127071823	3.387132933290385	0.2424104532729843	(921, 1455, 969, 1502)
67	21	934	26612.235546038544	2.4331360433959044	0.2084756135657158	(965, 984, 1000, 1018)
68	22	941	27420.10095642933	2.442236771027252	0.0949146722850072	(989, 1232, 1024, 1266)
69	23	731	21391.34336525308	2.1525420421440016	0.2711610932980556	(1003, 87, 1034, 117)
70	24	2599	36427.41669873028	4.05878544081133	0.8048671346365989	(1048, 737, 1116, 792)
71	25	1131	27347.00972590628	2.6774677999002177	0.3858354405112918	(1115, 2012, 1154, 2047)
72	26	1109	29042.861136158703	2.6512991170001428	0.1835520395723202	(1195, 1460, 1232, 1498)
73	27	1962	42850.366972477066	3.526488367594064	0.108780771119608	(1251, 1087, 1301, 1137)
74	28	1171	27375.98975234842	2.7244033249746664	0.274703324561578	(1274, 96, 1312, 135)
75	29	896	24862.645089285717	2.383125748029948	0.205838259090666	(1366, 1520, 1400, 1553)
76	30	1212	26483.39603960396	2.771687505149937	0.115117539004897	(1418, 206, 1457, 246)
77	31	965	25847.670466321244	2.4731850396474417	0.1357900577809895	(1461, 419, 1496, 455)
78	32	1030	28160.31553398058	2.555121559532049	0.0622504300670237	(1466, 818, 1503, 854)
79	33	1037	20514.464802314367	2.56378930961006	0.0885297414801712	(1553, 1557, 1589, 1593)
80	34	824	26549.490291262136	2.285370199155575	0.2260459590282255	(1578, 991, 1610, 1023)
81	35	1237	26937.56992724333	2.800127481423542	0.1643246848531692	(1581, 1692, 1621, 1731)
82	36	1055	26462.91184834123	2.585944405822475	0.2059588673150142	(1600, 1328, 1636, 1365)
83	37	1086	22494.28084714549	2.623661888404868	0.127739993079967	(1617, 175, 1654, 212)
84	38	1866	30043.18703108253	3.439131435182877	0.2764227369649725	(1683, 2001, 1732, 2047)
85	39	3197	38673.12543009071	4.501572740289561	0.6629001053677432	(1691, 379, 1763, 434)
86	40	1181	31776.45046570703	2.736011401939079	0.3438394442256847	(1740, 826, 1778, 865)
87	41	1161	22469.321274763137	2.7127455764825035	0.1501100266645623	(1803, 1773, 1841, 1811)
88	42	1164	24251.14261168385	2.716248154541053	0.113544690950058	(1828, 582, 1867, 620)
89	43	1481	29426.688723835246	3.063871052079285	0.1813185610435038	(1845, 893, 1888, 937)
90	44	1960	29999.355102040816	3.5246905146260312	0.1784372655478163	(1913, 597, 1963, 647)
91	45	2779	25463.976610291476	4.196983168167261	0.8379884411097126	(1969, 1795, 2016, 1871)
92	46	1366	23150.975109809664	2.9425124142612766	0.3309022611759274	(2008, 481, 2048, 524)
93	1	836	17880.994019138758	2.3019510951533144	0.140278696984111	(163, 934, 196, 966)
94	2	1200	30961.42583333333	2.7579321472645284	0.0895528946161953	(227, 606, 266, 645)
95	3	704	18863.336647727272	2.112415199314964	0.1891264005161495	(258, 1863, 289, 1893)
96	4	1442	33716.97295423024	3.023260600341904	0.1714227974137231	(455, 633, 498, 675)
97	5	2308	33236.92114384749	3.8248187205775	0.8118080634697141	(675, 1010, 738, 1066)
98	6	1306	30918.305513016847	2.8771635027637843	0.1814431287105195	(692, 1867, 733, 1907)
99	7	1043	29727.2368168744	2.5711955531844333	0.129605351000176	(769, 764, 805, 800)
100	8	953	28494.460650577126	2.4577596186459667	0.230482057168863	(820, 799, 855, 835)
101	9	1455	34044.0735395189	3.0368577586560748	0.11883754628714	(837, 975, 880, 1018)
102	10	928	25634.96551724138	2.42530823959094	0.15428585080951	(891, 1817, 925, 1851)
103	11	2370	39355.249789029534	3.875851482527083	0.8064251641781467	(898, 1338, 965, 1386)
104	12	1694	36490.98878394333	3.2767979035411785	0.1013373085717937	(1016, 1808, 1062, 1855)
105	13	1387	35146.92573900505	2.965044287753176	0.0762258738997039	(1123, 1130, 1165, 1172)
106	14	2976	50824.45194892473	4.34319588871024	0.1643163506335123	(1145, 1196, 1206, 1257)
107	15	622	18430.694533762056	1.9855834598813376	0.1306610644403793	(1221, 1530, 1249, 1558)
108	16	1849	38801.32233639805	3.423429665404281	0.1455359793180903	(1272, 1779, 1320, 1827)
109	17	1295	30551.976061776066	2.865021189413367	0.1073378153114057	(1394, 397, 1434, 438)
110	18	1093	29441.626715462036	2.6321039388203373	0.2084175827092618	(1411, 308, 1448, 345)
111	19	789	24585.57541191381	2.2363071673546324	0.2173605607485509	(1440, 778, 1472, 810)
112	20	2488	32822.734726688104	3.971166919762676	0.8094497567935356	(1456, 178, 1511, 244)
113	21	1465	32624.986348122868	3.047275826162972	0.1785559413280565	(1498, 585, 1541, 628)
114	22	1048	21452.786259541987	2.5773511654253127	0.1799670563548729	(1518, 685, 1554, 721)
115	23	854	26476.78337236534	2.326600887649463	0.1065868321760043	(1520, 1333, 1553, 1366)
116	24	4237	35671.064196365354	5.182295652942929	0.4629015746454932	(1697, 1929, 1777, 2003)
117	25	1629	34076.34438305709	3.2133164420894333	0.1749451824261867	(1741, 852, 1786, 898)
118	26	1215	28694.879835390948	2.775115691376951	0.1950086898495211	(1845, 1734, 1884, 1773)
119	27	1034	24152.23017408124	2.560078153054812	0.2474530243927984	(1951, 1361, 1987, 1398)
120	28	1079	26975.118628359596	2.615192586518793	0.2376607728671603	(2001, 1344, 2037, 1381)
121	1	1637	29288.82956627978	3.2211970583198406	0.1823580226792131	(15, 1243, 61, 1288)
122	2	1620	28290.49938271605	3.204427582897674	0.212585582260935	(30, 731, 75, 775)
123	3	746	19665.64075067024	2.1745147998597085	0.2010259136404664	(119, 558, 150, 589)
124	4	2152	39424.020446096656	3.693295761311453	0.2451916243166094	(143, 399, 196, 451)
125	5	1277	23167.32654659358	2.8450401701652392	0.2032492444739453	(163, 1153, 203, 1193)
126	6	1260	29898.08412698413	2.826039492887686	0.1793292014812303	(348, 958, 389, 998)
127	7	1223	28958.47914963205	2.784236885046363	0.2219593984501024	(349, 1004, 389, 1043)
128	8	1417	32115.00776287932	2.996938833470016	0.1853138552057944	(361, 642, 404, 684)
129	9	2232	32701.47446236559	3.7613179732352	0.0961636080937955	(361, 1825, 415, 1878)
130	10	1622	39593.827373612825	3.206405014485375	0.3898210307165513	(404, 1200, 450, 1244)
131	11	1594	34994.55395232121	3.178609028580836	0.0669937995449063	(464, 445, 509, 490)
132	12	1058	25708.42627599244	2.589618493972972	0.0964706297612141	(514, 533, 551, 570)
133	13	799	20049.08135168961	2.2504343272287075	0.1502757328532669	(541, 1202, 573, 1234)
134	14	1295	32067.011583011583	2.865021189413367	0.1117578021253859	(557, 624, 597, 665)
135	15	2275	30868.834285714285	3.797376466421909	0.7274715601594006	(573, 1713, 624, 1774)
136	16	1014	27207.70512820513	2.535198280398061	0.1933244942852	(590, 825, 626, 861)
137	17	1022	24673.4686888454	2.5451794145913147	0.1577930041886857	(740, 1547, 776, 1583)
138	18	841	24832.63852556481	2.308824658063352	0.1900756259798571	(773, 1180, 806, 1213)
139	19	1010	21829.38118811881	2.530192948209728	0.0841021060060189	(818, 1922, 854, 1958)
140	20	3737	43285.960396039605	4.866923310894664	0.7687458053398194	(857, 37, 911, 120)
141	21	842	21886.616389548693	2.310196916525108	0.2044389080205842	(860, 1773, 892, 1806)
142	22	1069	22596.49485500468	2.6030457833421274	0.0543031443356501	(905, 1918, 942, 1955)
143	23	1168	26127.553938356163	2.7209112449344484	0.2327016263050743	(1068, 807, 1106, 846)
144	24	1125	22633.15288888889	2.670356319081395	0.4317197735285747	(1127, 1954, 1163, 1993)
145	25	1012	26676.709486166008	2.532696850799906	0.1774603802412652	(1140, 1343, 1176, 1379)
146	26	1751	37130.42775556825	3.331470923297295	0.4815973295485176	(1181, 985, 1231, 1029)
147	27	1665	35079.94774774775	3.248628672050677	0.1178896229494508	(1243, 478, 1289, 524)
148	28	2068	35599.77804642166	3.62049724478518	0.8179066470006668	(1248, 989, 1301, 1049)
149	29	921	23403.895765472316	2.416143749229827	0.1697537394793012	(1269, 1744, 1303, 1779)
150	30	920	20583.95	2.414831697137836	0.0908138769552603	(1292, 1401, 1326, 1435)
151	31	857	19736.600933488917	2.33068384057846	0.1165000195036315	(1397, 671, 1430, 704)
152	32	926	21048.54319654428	2.4226933512407585	0.1339062544649783	(1478, 1620, 1512, 1654)
153	33	1316	24703.999240121582	2.88815767160375	0.2381353566134464	(1494, 1803, 1535, 1844)
154	34	1879	34453.04257583821	3.451090467836644	0.5419667936340907	(1496, 887, 1544, 937)
155	35	868	17835.869815668204	2.3455938630935123	0.2324008543665341	(1659, 109, 1693, 143)
156	36	1641	23239.434491163924	3.2251301453261454	0.2067952234775114	(1746, 1985, 1791, 2031)
157	37	1691	22176.24423418096	3.273895084807938	0.6991417223200508	(1800, 14, 1851, 62)
158	38	2316	31078.996977547496	3.831441788257549	0.5561286753498792	(1812, 1392, 1863, 1450)
159	39	1754	29867.98574686431	3.3343236176318607	0.1336098226580226	(1831, 590, 1879, 637)
160	40	2041	27682.30230279275	3.596784818500613	0.5111775624365545	(1910, 153, 1961, 204)
161	41	688	15159.392441860466	2.08827251843352	0.2220924330993317	(1963, 335, 1993, 365)
162	42	1209	23217.34160463193	2.768255073486184	0.2111119204798111	(1989, 1227, 2028, 1265)
163	43	1376	17523.064680232557	2.953263317499703	0.6798581320589145	(2000, 0, 2043, 42)
164	1	1091	18278.714023831348	2.629694689858883	0.1896983194166397	(145, 623, 182, 660)
165	2	2581	26841.22743122821	4.044705973072492	0.3959168358991267	(191, 342, 250, 399)
166	3	1507	23195.65096217651	3.09064824935308	0.2215457776493267	(223, 1855, 267, 1899)
167	4	1429	21287.76347095871	3.0096020117035027	0.2101569189274588	(226, 1010, 268, 1053)
168	5	1381	23842.38812454743	2.9586241193658185	0.1623733525268439	(375, 1054, 416, 1096)
169	6	1269	20899.1292356186	2.836114531948199	0.1178456496256988	(430, 585, 470, 625)
170	7	644	15636.973602484471	2.0203931518026685	0.1497476903547849	(479, 819, 507, 847)
171	8	1423	25891.943078004217	3.0032770968069524	0.2453999193831638	(606, 1112, 649, 1154)
172	9	651	18320.273425499232	2.03134387239986	0.5699661820590559	(617, 2023, 648, 2048)
173	10	932	21904.178111587986	2.430529576613038	0.2077906873239257	(706, 1492, 740, 1527)
174	11	887	16705.79932356257	2.3711267169758	0.2336797190609364	(789, 278, 823, 311)
175	12	1718	23409.168800931315	3.2999285288063684	0.4493857709073247	(942, 126, 991, 170)
176	13	2636	29032.124051593324	4.087574273068349	0.8326092668715335	(1023, 1062, 1096, 1109)
177	14	791	17232.94816687737	2.239139729816616	0.2735863055348013	(1059, 505, 1090, 537)
178	15	1613	26662.83756974581	3.19749694197666	0.3020412551852602	(1073, 317, 1119, 361)
179	16	1876	24828.278784648188	3.448334372254329	0.8081761413826815	(1105, 1781, 1159, 1835)
180	17	1622	26408.1522811344	3.206405014485375	0.1147842175138783	(1137, 346, 1182, 391)
181	18	1436	27244.251392757666	3.0169643201296084	0.0845921702389952	(1173, 1980, 1216, 2023)
182	19	1408	30834.298295454544	2.9874062242342867	0.3825877774800875	(1255, 1452, 1297, 1495)
183	20	954	22688.914046121597	2.4590487661873506	0.1379010157969533	(1261, 1722, 1296, 1757)
184	21	1309	27095.94881588999	2.88046615948847	0.0846310048626671	(1367, 918, 1408, 959)
185	22	2072	35937.77895752896	3.623997001276371	0.1789194593247413	(1398, 1072, 1449, 1123)
186	23	797	16208.518193224592	2.2476159988502933	0.0682185706958486	(1412, 119, 1444, 151)
187	24	1629	28355.15960712093	3.2133164420894333	0.0956214519678566	(1443, 715, 1488, 760)
188	25	881	23713.578887627697	2.363093514720029	0.0890714898294983	(1459, 1176, 1492, 1209)
189	26	1905	33441.37532808399	3.4748850620779925	0.1512528709319126	(1559, 971, 1609, 1021)
190	27	1279	31890.33776387803	2.8472672078214543	0.261241777299294	(1767, 772, 1807, 813)
191	28	518	13028.65637065637	1.8119985006381856	0.2631708628748597	(1814, 427, 1840, 453)
192	29	1193	22860.06621961442	2.749876413373844	0.216722007528116	(1836, 765, 1874, 804)
193	30	1049	20866.579599618686	2.5785805245056785	0.1304843466294658	(1943, 1126, 1979, 1163)
194	31	1929	20605.91653706584	3.496705590871367	0.2384348049524751	(1975, 1980, 2025, 2029)
195	32	1106	22440.30198915009	2.6477106211751025	0.1057155054719489	(1977, 1423, 2014, 1460)
196	33	885	16413.71525423729	2.3684520102959463	0.214837511367982	(1986, 503, 2020, 537)
197	1	915	20824.86120218579	2.408260714353367	0.2325543945409423	(121, 1617, 155, 1651)
198	2	1045	24209.011483253587	2.573659564821449	0.0711564830623004	(123, 1044, 159, 1080)
199	3	741	17457.00269905533	2.167215300242478	0.2180817140574434	(141, 144, 172, 175)
200	4	1867	42611.67595072308	3.440052836789545	0.1705536477608786	(447, 620, 495, 669)
201	5	986	24755.165314401624	2.499950511628567	0.2080351969263863	(498, 969, 534, 1004)
202	6	1527	19040.235101506223	3.11108926745031	0.7320643582165711	(516, 1533, 566, 1577)
203	7	1307	30583.381790359603	2.878264809408045	0.1990774021396297	(552, 492, 592, 533)
204	8	1052	26742.99144486692	2.5822650901257727	0.1751858818779476	(582, 1168, 618, 1205)
205	9	842	22795.84679334917	2.310196916525108	0.1134388197070442	(625, 883, 658, 916)
206	10	1302	29723.21505376344	2.872754054191364	0.3247138132868661	(795, 1584, 834, 1626)
207	11	954	24250.53249475891	2.4590487661873506	0.1603365183182437	(1030, 820, 1065, 855)
208	12	1527	36575.62278978389	3.11108926745031	0.1850324084960344	(1031, 1216, 1075, 1259)
209	13	1402	32784.18116975749	2.981034216500908	0.0746197098108232	(1116, 519, 1158, 561)
210	14	1112	31880.94334532374	2.6548827624074147	0.1908436652284583	(1159, 302, 1197, 339)
211	15	333	10016.786786786786	1.452830908872037	0.2105163242739157	(1173, 1950, 1194, 1971)
212	16	1424	31100.55337078652	3.0043321739857523	0.0880880906703005	(1188, 1632, 1230, 1674)
213	17	1168	36990.00342465754	2.7209112449344484	0.6478751498637174	(1341, 301, 1376, 344)
214	18	1182	33845.27072758037	2.737169502055254	0.7194679633936711	(1378, 268, 1416, 312)
215	19	1314	29621.48097412481	2.8859621884498194	0.1818111958989605	(1486, 370, 1526, 411)
216	20	2254	45651.55279503106	3.77980948031497	0.1481172714197941	(1486, 1195, 1540, 1248)
217	21	691	19172.28364688857	2.092820485748112	0.5683194037777198	(1494, 460, 1525, 490)
218	22	831	19192.98916967509	2.295056946411947	0.2115459326581502	(1556, 1070, 1588, 1103)
219	23	1308	26917.685779816515	2.8793656948219506	0.1902201499526117	(1712, 445, 1752, 486)
220	24	973	17819.30524152107	2.483415424745127	0.2546532390314191	(1926, 97, 1961, 132)
221	25	831	21739.766546329723	2.295056946411947	0.2799778158095214	(1937, 614, 1970, 646)
222	26	552	17944.67572463768	1.8705205893817265	0.2797819821371157	(1984, 613, 2011, 640)
223	1	738	18807.180216802168	2.162823775364698	0.1962810777417259	(55, 935, 85, 966)
224	2	656	15853.635670731708	2.039129810762491	0.2218371684076651	(97, 435, 126, 464)
225	3	860	23137.673255813952	2.3347596533810164	0.2252324499125791	(139, 731, 172, 764)
226	4	1327	27411.56518462698	2.9002031207989525	0.2643948041716056	(166, 1277, 207, 1318)
227	5	2068	29960.6000967118	3.62049724478518	0.7261786952486071	(180, 983, 236, 1034)
228	6	802	21204.82917705736	2.25465521432693	0.1500117876711368	(277, 554, 309, 586)
229	7	748	18405.75668449198	2.177427747983945	0.1548814890986487	(307, 893, 338, 923)
230	8	937	21923.948772678763	2.4370405166912112	0.0857452630412411	(323, 1829, 358, 1863)
231	9	1850	34302.67243243243	3.424355291936108	0.5024134763664718	(387, 1025, 432, 1076)
232	10	1318	25272.73141122913	2.890351487090302	0.1117477772272809	(397, 574, 438, 615)
233	11	1279	28009.723221266613	2.8472672078214543	0.1206140074075558	(513, 1232, 554, 1273)
234	12	1106	26399.055153707053	2.6477106211751025	0.3214093962932121	(546, 1937, 584, 1975)
235	13	1587	29944.628229363578	3.171621969354208	0.6750472808643027	(606, 717, 657, 756)
236	14	2153	38971.26753367394	3.694153769398602	0.1932911839005049	(664, 1779, 717, 1831)
237	15	1590	27736.245911949685	3.1746183063185014	0.1138336393038919	(777, 257, 822, 302)
238	16	2367	26709.721588508663	3.87339763518866	0.8468144495988293	(792, 1018, 849, 1083)
239	17	2905	35620.690533562825	4.29107418199865	0.5921778908284756	(799, 557, 857, 625)
240	18	2436	43641.10878489327	3.929448453625231	0.3264713026973109	(915, 1343, 971, 1397)
241	19	1103	26895.035358114237	2.6441172551838847	0.1079205190044812	(1087, 635, 1124, 672)
242	20	1249	30773.995196156924	2.813676564481516	0.227728588684528	(1156, 1377, 1196, 1416)
243	21	1673	34686.08726838016	3.256423833040756	0.2731047323640512	(1246, 269, 1292, 315)
244	22	1305	32284.23448275862	2.876061774405273	0.1740172636547379	(1291, 995, 1332, 1036)
245	23	1123	28745.19412288513	2.667981613125625	0.0617102036764652	(1326, 1491, 1363, 1528)
246	24	531	17671.158192090395	1.834595038433536	0.1470833443289962	(1399, 1567, 1425, 1593)
247	25	1165	25180.91845493562	2.717414677315268	0.8091124152967877	(1476, 0, 1524, 29)
248	26	1297	31729.67309175019	2.86723270744966	0.4110401722966196	(1600, 1330, 1639, 1372)
249	27	1078	19659.33580705009	2.6139804462050007	0.2464851884470314	(1644, 227, 1681, 265)
250	28	1567	32962.63624760689	3.151573589125758	0.1289458228711301	(1775, 890, 1819, 935)
251	29	976	19768.07786885246	2.4872409706709777	0.162244518824453	(1884, 1777, 1919, 1812)
252	30	591	13979.527918781723	1.935471116160276	0.1941960041632048	(1990, 623, 2018, 651)
253	1	2248	29789.271797153026	3.7747753256100354	0.8342117451106636	(14, 866, 62, 933)
254	2	733	22351.88540245566	2.155484684723832	0.2170648684643779	(68, 329, 99, 359)
255	3	900	20181.14	2.388439301444847	0.0263043072175009	(163, 1532, 197, 1566)
256	4	1600	30932.159375	3.184585735259796	0.0597061732840195	(411, 179, 457, 224)
257	5	839	20222.14779499404	2.306077691405871	0.1239206179384957	(645, 1042, 678, 1075)
258	6	1722	38436.8112659698	3.3037678884862984	0.0816611270089078	(700, 1297, 747, 1344)
259	7	1222	31294.069558101477	2.783098370631536	0.1583119772431249	(720, 771, 760, 811)
260	8	1939	42140.89066529139	3.5057573937223183	0.1692703087731128	(855, 509, 904, 559)
261	9	1146	27253.870855148343	2.6951644089209017	0.1471954815147882	(985, 1984, 1023, 2022)
262	10	1069	28871.559401309634	2.6030457833421274	0.169034184238021	(1023, 1341, 1060, 1378)
263	11	1472	36168.8464673913	3.054547331570189	0.1164335817312119	(1025, 1170, 1068, 1213)
264	12	451	15282.172949002215	1.6907571202818985	0.1612928715307414	(1060, 512, 1084, 536)
265	13	2680	41985.23432835821	4.121547896269531	0.6485490312827543	(1074, 3, 1126, 70)
266	14	832	23028.13701923077	2.296437431918077	0.134518986986228	(1164, 1772, 1197, 1805)
267	15	1295	27472.840926640925	2.865021189413367	0.1460317031387474	(1171, 1498, 1212, 1539)
268	16	1268	36568.91798107256	2.834996851301072	0.1024892554554333	(1183, 853, 1223, 893)
269	17	2109	37451.921289710765	3.656210941475936	0.135356649572662	(1184, 1975, 1236, 2027)
270	18	1216	29711.04605263158	2.776257479407725	0.0947425059922014	(1254, 442, 1293, 481)
271	19	1380	33389.342028985506	2.957552736343412	0.1319363145430179	(1294, 1465, 1336, 1507)
272	20	1546	35447.65782664942	3.130384603753826	0.1753317660991101	(1349, 655, 1393, 699)
273	21	866	24046.91801385681	2.342890007597544	0.189052380708	(1396, 603, 1429, 636)
274	22	614	20229.92345276873	1.9727731102760508	0.2413722512009956	(1415, 1772, 1443, 1801)
275	23	1147	27551.164777680908	2.6963400532118933	0.1732989952768316	(1521, 1586, 1559, 1624)
276	24	4099	41394.99731641864	5.09720280307601	0.8740021753035975	(1536, 492, 1594, 589)
277	25	807	19546.91325898389	2.261672521099248	0.1163691222256419	(1558, 177, 1590, 210)
278	26	1351	32764.252405625462	2.9263120025845306	0.1416590625281316	(1614, 1105, 1655, 1147)
279	27	1763	35342.09926262053	3.342867094286652	0.3343286393326049	(1620, 878, 1669, 924)
280	28	884	20669.700226244346	2.3671135236050995	0.193575249752303	(1652, 1221, 1686, 1255)
281	29	2456	38531.29641693811	3.9455462205521017	0.210980661756069	(1659, 246, 1714, 302)
282	30	2663	39255.354487420205	4.108455026740689	0.6931414888752004	(1730, 1591, 1785, 1655)
283	31	635	17546.07716535433	2.0062258259937384	0.1447977828780169	(1774, 1276, 1802, 1304)
284	32	2804	36660.33666191156	4.215819018873837	0.4319584086251062	(1835, 1844, 1894, 1905)
285	33	5102	42688.07330458644	5.686737494448891	0.8135438147734831	(1956, 684, 2036, 780)
286	34	1348	29784.064540059346	2.923061145810672	0.2286444537034819	(1961, 1201, 2001, 1243)
287	35	701	20079.59486447932	2.1079095094369187	0.2153672473933645	(1964, 503, 1994, 534)
