# Supplementary material for: Dynamic control of DNA condensation
Source: Nat Commun. 2024 Mar 1;15:1915. doi: 10.1038/s41467-024-46266-z (PMC10907372; doi:10.1038/s41467-024-46266-z)
Supplement: Supplementary file 4 — Source Data [file 41467_2024_46266_MOESM4_ESM.zip › Source Data/Figure 3 and Figures S8-S16/SI Figures S14-S16/16arm_2p5uM_t=60min_allMeasurements.csv]

	Label	Areas (pix^2)	Mean Intensity	Equivalent Diameter (micron)	Eccentricity	BBox coords (pix)
0	1	3186	24699.91870684244	4.493821728803856	0.1380357629352717	(11, 1907, 74, 1971)
1	2	3708	36029.18284789644	4.848002296033672	0.7294491524061901	(53, 1324, 129, 1392)
2	3	1366	22850.16983894583	2.9425124142612766	0.1573656014743468	(55, 253, 97, 295)
3	4	1865	35055.54048257373	3.438209786650935	0.452384852610232	(100, 560, 150, 607)
4	5	3904	33452.06531762295	4.974481941341955	0.779252932668731	(119, 1649, 179, 1737)
5	6	1754	28101.485176738883	3.3343236176318607	0.1064405802512535	(245, 1443, 293, 1490)
6	7	909	19380.864686468645	2.400351790811758	0.159419808337376	(282, 79, 316, 113)
7	8	2520	38320.96984126984	3.9966233786437497	0.1781066660159042	(321, 1021, 377, 1077)
8	9	2943	38185.95039075773	4.319048542232926	0.1218180513392013	(327, 1474, 388, 1535)
9	10	2143	27679.597760149325	3.685564699954985	0.1421456939805772	(344, 1860, 397, 1912)
10	11	790	20045.38101265823	2.237723896776022	0.1393966784451504	(346, 937, 377, 969)
11	12	2545	38499.44597249509	4.016398973799895	0.136541464139519	(376, 690, 433, 746)
12	13	1508	26366.478116710878	3.091673510037892	0.1869239479850035	(410, 1348, 454, 1392)
13	14	3433	34848.71628313429	4.664765922973847	0.8088296838285497	(427, 502, 480, 585)
14	15	677	18798.487444608567	2.0715112129545155	0.1348394990432586	(495, 1524, 524, 1553)
15	16	2877	43206.09836635384	4.270344233791233	0.14174442579319	(659, 719, 720, 779)
16	17	2038	33490.66879293425	3.59414044748869	0.1073901384552612	(681, 1582, 732, 1633)
17	18	1713	30527.59369527145	3.295123038374493	0.1761365919169939	(685, 1501, 732, 1547)
18	19	2783	35660.305425799495	4.20000258090901	0.0981301891547756	(707, 1947, 767, 2006)
19	20	1654	28626.07799274486	3.237879683221932	0.1483976574933586	(744, 225, 790, 270)
20	21	1272	25465.106918238995	2.839464934217368	0.1156386177320758	(882, 1874, 922, 1914)
21	22	1846	32837.76977248104	3.420651282964661	0.2243223053101145	(902, 1609, 950, 1658)
22	23	6442	36355.16935734244	6.390036139286908	0.8996345291263399	(938, 867, 1034, 998)
23	24	1864	33346.482296137336	3.437287890995095	0.117938929692367	(962, 1210, 1011, 1259)
24	25	2393	37198.608859172586	3.89461294838716	0.1658553066293066	(970, 673, 1026, 728)
25	26	4077	50040.22418444935	5.083505641187896	0.227205271113593	(986, 521, 1058, 592)
26	27	2132	35521.04174484053	3.676093545015672	0.1513763393874388	(1074, 855, 1126, 906)
27	28	1252	25713.31230031949	2.817053652991861	0.0787184219295237	(1122, 1484, 1162, 1524)
28	29	723	18186.86583679115	2.1407310227283034	0.1859525011178615	(1181, 524, 1211, 555)
29	30	2858	38949.84079776067	4.256219982296444	0.0839401910303642	(1182, 432, 1242, 492)
30	31	2505	34893.789620758485	3.984710912865617	0.1395330582604861	(1188, 1883, 1245, 1939)
31	32	1137	25030.485488126647	2.684560442259978	0.187616110725842	(1282, 1501, 1320, 1539)
32	33	1726	27316.695828505213	3.3076027915631383	0.1182851426588181	(1313, 218, 1360, 265)
33	34	831	15791.137184115523	2.295056946411947	0.1242482040739924	(1402, 80, 1434, 113)
34	35	1318	27770.097116843703	2.890351487090302	0.119535760451248	(1417, 793, 1458, 834)
35	36	3541	45767.82801468512	4.7375730275891685	0.09880549171662	(1459, 1310, 1526, 1377)
36	37	2550	33868.79058823529	4.020342419986718	0.1803305687501958	(1526, 316, 1583, 374)
37	38	3172	36642.69293820933	4.483937427094517	0.1589974405830355	(1605, 226, 1668, 290)
38	39	2004	25948.159181636725	3.5640337887411047	0.129284541555291	(1608, 14, 1659, 65)
39	40	3342	37939.10891681628	4.602525219379971	0.1233062302095949	(1640, 402, 1705, 468)
40	41	1777	26556.311198649408	3.356113718310981	0.1477988357938375	(1682, 1903, 1729, 1950)
41	42	3952	44840.01138663968	5.0049693479474815	0.1890017356502452	(1716, 942, 1786, 1013)
42	43	1659	22378.21699819168	3.242770004213245	0.2767486036049643	(1731, 5, 1777, 52)
43	44	1512	24707.65343915344	3.095771157310092	0.180690004331757	(1753, 1552, 1797, 1596)
44	45	3292	30182.85722964763	4.567966048800113	0.7791712221126209	(1824, 884, 1903, 942)
45	46	1849	24977.697133585723	3.423429665404281	0.167634176150037	(1851, 407, 1899, 456)
46	47	2550	27858.176470588234	4.020342419986718	0.145915303782754	(1856, 1910, 1912, 1967)
47	48	1498	19618.58010680908	3.08140555238391	0.1783368833479503	(1948, 86, 1992, 129)
48	1	2146	30427.6211556384	3.6881435210518254	0.0542879253884774	(92, 816, 144, 868)
49	2	1893	27008.30110935024	3.463923252233459	0.1685721103451819	(148, 1192, 197, 1241)
50	3	2285	33140.19693654267	3.8057131975679104	0.1781639493669135	(176, 285, 230, 339)
51	4	512	14179.44921875	1.8014737349377197	0.1443264499488822	(208, 869, 234, 894)
52	5	2514	30939.261336515512	3.9918626582182415	0.0825316754828258	(269, 1342, 325, 1398)
53	6	1881	23340.19457735247	3.452926642729971	0.1798605303459007	(289, 1761, 338, 1810)
54	7	1372	23262.582361516037	2.94896765949142	0.1425426359024534	(302, 1155, 344, 1197)
55	8	2694	38595.36377134373	4.132299110835816	0.1179064247399187	(304, 513, 362, 572)
56	9	3532	31407.57389580974	4.7315485592746	0.825689383440366	(357, 1021, 425, 1102)
57	10	670	19949.49701492537	2.0607739481347656	0.0843056123552043	(574, 584, 603, 613)
58	11	1804	26073.633037694013	3.381514240563797	0.2690426269953845	(588, 1825, 637, 1873)
59	12	762	19542.79527559055	2.1977102806924096	0.161432593277252	(652, 596, 683, 627)
60	13	3051	31014.660766961653	4.397583130057546	0.8431514765159255	(659, 823, 736, 885)
61	14	1090	21025.24770642202	2.6284892372675306	0.0685110801456469	(685, 1659, 722, 1696)
62	15	3014	40060.88719309888	4.370836670759789	0.1958580207369193	(693, 1347, 754, 1409)
63	16	1945	36474.45655526992	3.5111772744028857	0.194452289179999	(698, 582, 747, 632)
64	17	714	17483.152661064425	2.1273652457216894	0.1723705972471829	(699, 1223, 729, 1253)
65	18	1225	24417.404897959183	2.786512518352322	0.1643961696752667	(799, 1087, 838, 1126)
66	19	1697	28895.95580436064	3.2796981530278284	0.1768175777163703	(875, 1727, 921, 1774)
67	20	874	22024.026315789477	2.3536867929328493	0.1765523137493356	(895, 1298, 928, 1331)
68	21	1361	26641.004408523146	2.9371222056424404	0.0703956031112433	(1004, 1728, 1045, 1770)
69	22	1306	25653.54747320061	2.8771635027637843	0.0684979875340034	(1017, 211, 1058, 252)
70	23	1224	25432.75735294117	2.7853749340965632	0.1563815328207816	(1041, 81, 1081, 120)
71	24	1315	22614.158174904944	2.8870601387229247	0.137582648526474	(1057, 1953, 1098, 1994)
72	25	988	25801.61842105263	2.5024846739737407	0.1802432783921047	(1112, 936, 1147, 971)
73	26	2787	45730.61248654467	4.20301982453157	0.2759187930667402	(1117, 1172, 1177, 1231)
74	27	2074	36091.85679845709	3.625745612717701	0.0653801762442057	(1147, 1397, 1198, 1448)
75	28	1607	34952.433105164906	3.191544413807446	0.0901919486431714	(1157, 988, 1202, 1033)
76	29	2763	46993.08903365907	4.184883732056017	0.1740008360445716	(1189, 1133, 1248, 1192)
77	30	1530	29728.133986928104	3.114143847731957	0.1764379699361968	(1356, 1386, 1400, 1430)
78	31	1696	32652.01591981132	3.2787316882498003	0.2353070574381657	(1501, 667, 1547, 714)
79	32	2149	31758.0721265705	3.6907205402466943	0.2303022276571241	(1525, 1832, 1577, 1885)
80	33	3363	41112.25929229854	4.616962931980791	0.7295331015789912	(1551, 849, 1630, 906)
81	34	4313	40225.59471365639	5.228567067945972	0.7876830031834502	(1608, 714, 1701, 778)
82	35	5366	37569.50372717108	5.832010379888925	0.8466151646245876	(1832, 339, 1939, 406)
83	36	1107	19956.900632339657	2.6489073266017087	0.1607321325606655	(1946, 219, 1984, 257)
84	37	1817	27925.05393505779	3.3936763174860483	0.1915920058540413	(1952, 1378, 2000, 1426)
85	38	2787	23251.840330104056	4.20301982453157	0.773862873748361	(1958, 0, 2031, 53)
86	39	2560	31293.549609375	4.028217731001178	0.1940803337468298	(1987, 1572, 2043, 1629)
87	1	2271	36495.59841479525	3.7940366447850615	0.2395175148475784	(79, 595, 133, 648)
88	2	2954	40235.22444143534	4.327112630382152	0.2696998404734747	(118, 1243, 180, 1303)
89	3	1249	18553.357886309048	2.813676564481516	0.2481183785933078	(130, 1893, 171, 1933)
90	4	1356	25796.497050147493	2.931722086705031	0.2611402044672001	(474, 47, 515, 89)
91	5	1461	31656.21629021218	3.043112879101624	0.1855303006847628	(485, 768, 528, 812)
92	6	4455	41144.91358024691	5.313941980168529	0.7682366697850318	(600, 1749, 679, 1834)
93	7	1170	27831.652136752135	2.7232397958483667	0.2287628432464963	(624, 771, 662, 810)
94	8	2464	41138.52069805195	3.951966967225191	0.4973946336531086	(700, 603, 756, 659)
95	9	3004	48561.184420772304	4.363579756123507	0.1513607128215397	(782, 920, 843, 982)
96	10	1705	25106.71906158358	3.2874196425920816	0.812052043743873	(993, 828, 1036, 884)
97	11	2434	43007.97534921939	3.927835048320664	0.1366847373950093	(1210, 630, 1265, 686)
98	12	1924	38995.46933471933	3.492170891011387	0.0770649794944199	(1218, 1155, 1267, 1204)
99	13	1561	31847.620755925687	3.145534157981826	0.0428788808589552	(1278, 1586, 1322, 1631)
100	14	1343	27124.69471332837	2.9176350020083364	0.1321577030620295	(1318, 1762, 1359, 1803)
101	15	1582	30596.02465233881	3.166621773955085	0.2278003871946937	(1488, 365, 1533, 410)
102	16	1918	36299.176746611054	3.486721466274972	0.4129616861484514	(1536, 1000, 1588, 1047)
103	17	2030	34147.447783251235	3.5870792610072195	0.2037773840573115	(1663, 1632, 1714, 1683)
104	18	1418	27073.267983074755	2.997996141258588	0.1095330359864102	(1801, 437, 1843, 480)
105	19	1532	29326.13250652741	3.1161785711425973	0.1376637609816511	(1831, 1395, 1875, 1440)
106	20	2021	33547.217219198414	3.579118774472459	0.1956492134096523	(1860, 1499, 1910, 1549)
107	21	1826	29007.08543263965	3.402070747476091	0.2641218786941691	(1928, 1367, 1975, 1415)
108	1	5136	44026.34988317757	5.705654391895532	0.730361593613786	(73, 1173, 143, 1268)
109	2	2763	37855.30763662686	4.184883732056017	0.1456407250777028	(104, 314, 163, 373)
110	3	1917	25527.4940010433	3.48581240056632	0.1304546627541781	(136, 1867, 186, 1916)
111	4	2095	35467.229594272074	3.644055373947777	0.1797667154456073	(150, 811, 201, 863)
112	5	1637	28345.018326206475	3.2211970583198406	0.1275921729868449	(151, 103, 196, 148)
113	6	1573	31281.42530197076	3.157601468887356	0.1843625378291028	(171, 467, 215, 512)
114	7	2398	25929.54253544621	3.898679580954139	0.1283967952073149	(181, 1975, 236, 2030)
115	8	1660	31128.492771084337	3.243747183685241	0.1615417320500464	(209, 410, 255, 455)
116	9	3672	42956.265522875816	4.824410903984061	0.1938695109053489	(246, 79, 314, 147)
117	10	2598	41351.88337182448	4.058004529704379	0.1156135073206865	(272, 1139, 329, 1196)
118	11	1479	28522.25287356322	3.0618015678498662	0.1522599923789344	(329, 469, 372, 512)
119	12	1117	23326.789615040285	2.6608447792631265	0.1513200324734604	(329, 1420, 367, 1458)
120	13	1346	28938.4234769688	2.920891897908321	0.1387485118094682	(350, 1258, 392, 1300)
121	14	1795	33845.80668523677	3.3730686527506206	0.1805891076127666	(391, 693, 438, 741)
122	15	1542	29773.464980544748	3.126332324250886	0.1940223933925027	(466, 1049, 510, 1093)
123	16	1081	20607.08140610546	2.6176151832277377	0.1124660028046856	(502, 1857, 539, 1894)
124	17	1762	31993.32122587968	3.3419188976729703	0.136207816401242	(519, 249, 566, 296)
125	18	1777	29351.06471581317	3.356113718310981	0.1310837904561562	(571, 1745, 618, 1792)
126	19	1403	30235.691375623664	2.982097163304701	0.123553111729464	(591, 445, 633, 487)
127	20	1213	25605.55234954658	2.7728307048294614	0.1949709302084429	(608, 612, 647, 650)
128	21	969	20770.185758513933	2.4783055110496304	0.1451508782850323	(610, 163, 645, 198)
129	22	1036	26993.1611969112	2.562552854602236	0.1841510290433395	(631, 1381, 667, 1417)
130	23	2077	36332.00866634569	3.62836694980868	0.1075384321673898	(645, 1139, 696, 1190)
131	24	2342	42440.64773697694	3.852888131553528	0.2486348695868043	(649, 416, 704, 470)
132	25	664	18306.36746987952	2.051525850840387	0.1995262195943	(662, 887, 691, 916)
133	26	4144	38595.65082046332	5.125105709204471	0.8454028244675547	(711, 712, 792, 796)
134	27	1374	29488.156477438137	2.951116270093036	0.4099261025467182	(712, 1659, 752, 1702)
135	28	1955	36949.88388746803	3.52019186503959	0.3873312080040288	(786, 1532, 838, 1580)
136	29	1989	32447.124685771745	3.5506702854076484	0.1042851324285276	(790, 121, 840, 171)
137	30	1017	25114.75417895772	2.538945803922481	0.1731133709943315	(800, 527, 836, 563)
138	31	1892	35238.7299154334	3.4630082018272583	0.1235182686635083	(831, 766, 880, 816)
139	32	701	18028.412268188305	2.1079095094369187	0.1397616168505026	(915, 1740, 945, 1770)
140	33	1152	23220.506944444445	2.702210602406579	0.1020485283726558	(1043, 32, 1081, 70)
141	34	3400	41676.05735294118	4.6422915568276055	0.6076266134767481	(1051, 1789, 1124, 1847)
142	35	3693	45666.24018413214	4.8381865291384045	0.2161511373537219	(1064, 1917, 1132, 1987)
143	36	3234	48106.15800865801	4.527546942818625	0.2053919299385013	(1082, 526, 1145, 590)
144	37	3586	46787.38789737869	4.76758117986204	0.0799096629078411	(1101, 298, 1168, 365)
145	38	1978	33816.66936299292	3.540838328677044	0.1481608334094936	(1192, 1837, 1243, 1887)
146	39	1769	36447.53985302431	3.348550635530104	0.165240641828434	(1201, 855, 1248, 903)
147	40	4458	51860.62516823688	5.315730885110694	0.1342502566623687	(1263, 1775, 1338, 1850)
148	41	1712	28852.24591121495	3.2941610990638552	0.3896361028900842	(1283, 0, 1331, 43)
149	42	2155	40271.18329466357	3.6958691880048224	0.1440307254350623	(1309, 1069, 1361, 1122)
150	43	1405	28845.87971530249	2.984221921082859	0.0802187024368638	(1359, 1296, 1401, 1338)
151	44	3605	48450.77087378641	4.780194728664222	0.1830751386454631	(1425, 736, 1492, 804)
152	45	3898	41964.43150333504	4.97065786753551	0.7510723020028633	(1459, 1673, 1537, 1744)
153	46	1948	29513.4363449692	3.513884079847479	0.1751721648051636	(1497, 50, 1546, 100)
154	47	1118	24040.58139534884	2.6620355802980167	0.1935607075748471	(1510, 1626, 1547, 1663)
155	48	1997	29879.692038057085	3.557803733654083	0.1152373442785288	(1519, 1872, 1570, 1922)
156	49	2042	32851.78109696376	3.597665843576533	0.1982561597482882	(1552, 265, 1603, 316)
157	50	2841	33290.32946145724	4.243542645385642	0.2188165427103688	(1600, 1, 1661, 59)
158	51	4243	36853.65448974782	5.185963669671796	0.8128199215420848	(1601, 289, 1662, 385)
159	52	2054	29252.876338851023	3.608221365067061	0.1014619148050129	(1629, 96, 1680, 147)
160	53	4089	47444.21521154317	5.09098138881673	0.2986944043282348	(1697, 1324, 1768, 1397)
161	54	1341	23571.02759134974	2.915461716789068	0.1171002001631156	(1699, 1931, 1741, 1972)
162	55	3605	31323.87517337032	4.780194728664222	0.8577500846110392	(1707, 641, 1795, 701)
163	56	2509	29119.36946990833	3.987891049774729	0.2038447620433729	(1718, 24, 1774, 81)
164	57	2182	33448.14023831348	3.7189498952989424	0.1217331896966657	(1736, 851, 1788, 903)
165	58	1662	27220.69374247894	3.2457006600343568	0.0914936927147787	(1769, 1661, 1815, 1708)
166	59	1617	25325.822510822512	3.201459145407472	0.1675496265561789	(1817, 1878, 1863, 1923)
167	60	2365	30561.38900634249	3.8717608729625295	0.3911077198615162	(1867, 513, 1923, 567)
168	61	1873	26909.007474639617	3.445576072088436	0.2124810515293051	(1975, 246, 2024, 295)
169	62	1378	24789.042089985487	2.9554088051183167	0.4556821223989033	(2010, 739, 2048, 783)
170	1	932	21595.226394849786	2.430529576613038	0.4664445568327767	(0, 1392, 31, 1428)
171	2	1097	21318.505013673657	2.636915833036122	0.2356837869828453	(210, 235, 247, 273)
172	3	1922	32056.59521331946	3.4903553614418312	0.2105721995415263	(259, 598, 309, 646)
173	4	1086	22125.933701657457	2.623661888404868	0.1671135057930619	(285, 918, 323, 955)
174	5	2588	35094.680061823805	4.050187137490518	0.2250213844394253	(308, 77, 365, 133)
175	6	702	16809.074074074073	2.109412475410002	0.2097765188502914	(356, 537, 386, 567)
176	7	1107	23713.48870822041	2.6489073266017087	0.1292774739660575	(369, 709, 407, 746)
177	8	1449	24343.864044168397	3.0305897277040037	0.1474370461016211	(409, 2, 452, 44)
178	9	1826	27939.94468784228	3.402070747476091	0.2123471648879313	(448, 1860, 496, 1908)
179	10	4689	36226.69652377906	5.451714075933905	0.8628268708579203	(525, 1344, 595, 1445)
180	11	680	18383.025	2.076095898487971	0.2386832037933977	(868, 1316, 898, 1346)
181	12	2036	32622.33644400786	3.592376452070784	0.1540224851544275	(978, 90, 1028, 140)
182	13	532	12308.281954887218	1.836321716498966	0.1861417936620743	(1001, 1875, 1027, 1901)
183	14	1825	30457.065753424657	3.401139056168061	0.1122057730447957	(1193, 101, 1241, 149)
184	15	1076	23056.492565055763	2.6115544777508606	0.2199764351338736	(1269, 492, 1306, 529)
185	16	2259	32617.260734838423	3.783999493219144	0.1971775643301933	(1546, 1818, 1599, 1871)
186	17	395	10359.886075949367	1.5823097418335108	0.1249021706695651	(1572, 2018, 1594, 2041)
187	18	1075	20404.033488372093	2.6103406480419	0.0996771442803258	(1873, 967, 1910, 1004)
188	1	1037	12459.257473481195	2.56378930961006	0.2143225880706575	(0, 1942, 37, 1978)
189	2	2677	33414.0235338065	4.119240413828927	0.2343712669869435	(2, 1405, 58, 1464)
190	3	832	16138.021634615385	2.296437431918077	0.1577473033835829	(10, 191, 42, 223)
191	4	1833	19749.54664484452	3.408585456009261	0.2873437918254337	(45, 1860, 93, 1909)
192	5	1640	26120.84268292683	3.2241473233788	0.1714938605973912	(156, 1354, 202, 1399)
193	6	1980	32007.3202020202	3.54262798677902	0.2117240209498719	(165, 892, 215, 942)
194	7	2052	32500.99805068226	3.606464256920464	0.1458170125689627	(181, 1011, 232, 1062)
195	8	918	18297.11220043573	2.41220545199203	0.0902844259809963	(296, 1405, 330, 1439)
196	9	2090	31634.516267942585	3.6397042615017305	0.1092128656696207	(542, 1627, 594, 1678)
197	10	1415	27864.51519434629	2.994823098060901	0.1273302587989065	(629, 1459, 671, 1501)
198	11	835	20086.25868263473	2.300573918185804	0.1746886296453433	(680, 1072, 713, 1104)
199	12	3373	47837.64334420397	4.623822188373196	0.1670944539689728	(683, 1230, 748, 1296)
200	13	2082	36974.89433237272	3.632731641570536	0.1631995509597492	(749, 264, 800, 315)
201	14	1103	26105.88939256573	2.6441172551838847	0.1967967216208679	(900, 1318, 937, 1355)
202	15	1850	39287.70702702703	3.424355291936108	0.1571630333179881	(903, 983, 952, 1031)
203	16	2535	32420.16568047337	4.00850044310004	0.820225495562437	(911, 465, 972, 531)
204	17	2147	33857.346064275735	3.68900272747491	0.3771017220891834	(954, 1793, 1006, 1845)
205	18	2974	36673.30262273033	4.34173623621104	0.8393769393788537	(1216, 1362, 1293, 1419)
206	19	1733	35048.10155799192	3.314303194766828	0.1717636000540491	(1230, 857, 1276, 904)
207	20	732	18556.90300546448	2.1540138659345325	0.2272547064170395	(1268, 339, 1298, 370)
208	21	1447	33039.75673807878	3.028497501201461	0.3295480952205454	(1277, 1326, 1321, 1369)
209	22	3079	43773.63884378045	4.417716055396507	0.1074168358934906	(1413, 1747, 1475, 1809)
210	23	1032	23053.76550387597	2.557601057019451	0.179521128333142	(1463, 680, 1499, 716)
211	24	673	15601.558692421992	2.065382468123819	0.205638891941196	(1534, 594, 1563, 624)
212	25	1701	29479.84009406232	3.2835611675035388	0.1607817561290321	(1664, 533, 1711, 580)
213	26	1742	27699.14810562572	3.3228981461682614	0.1617180453864152	(1676, 1819, 1723, 1866)
214	27	1525	27981.24	3.1090512133387223	0.1965705753756531	(1746, 1273, 1790, 1317)
215	28	1607	25275.110143123835	3.191544413807446	0.1816592440943058	(1755, 173, 1800, 217)
216	29	2049	23301.53440702782	3.603826988372581	0.7868508046098338	(1853, 475, 1909, 530)
217	30	934	20778.58993576017	2.4331360433959044	0.138722003149265	(1870, 1309, 1904, 1344)
218	31	2460	29348.74105691057	3.948757898919105	0.2588658730259887	(1938, 162, 1994, 218)
219	32	1248	22178.391025641027	2.8125499672133363	0.1660052958372694	(1979, 1455, 2019, 1495)
220	33	2093	28904.580028666984	3.6423155527104103	0.2072870044410064	(1983, 443, 2034, 495)
221	1	1736	31437.12960829493	3.3171706530059457	0.1699428506356609	(37, 1133, 84, 1180)
222	2	2263	37460.99425541317	3.787348165992373	0.1829761980397977	(123, 810, 176, 864)
223	3	2361	36852.44642100805	3.8684852709607833	0.7079554605476646	(354, 748, 405, 810)
224	4	1440	28676.121527777777	3.021163298250884	0.1077031264644819	(436, 1513, 479, 1556)
225	5	1374	32389.288937409023	2.951116270093036	0.1310026244201659	(444, 704, 486, 746)
226	6	4459	52868.267997308816	5.316327052990672	0.1253393385953508	(474, 167, 549, 243)
227	7	1867	36127.337975361545	3.440052836789545	0.1781799423747421	(488, 649, 537, 697)
228	8	2881	46385.34085387018	4.273311811796218	0.0375398340382998	(591, 1441, 651, 1502)
229	9	2141	36616.09761793554	3.683844482965147	0.0790997773324023	(679, 1036, 731, 1088)
230	10	2392	42505.25543478261	3.893799112217292	0.0529246618854127	(690, 1485, 745, 1540)
231	11	2692	44686.90118870728	4.130764936247638	0.1267588015535357	(782, 1112, 840, 1170)
232	12	1465	32618.15699658703	3.047275826162972	0.1670612159682542	(852, 631, 895, 675)
233	13	4900	53716.13877551021	5.573025036704644	0.5791781576977963	(858, 994, 939, 1073)
234	14	701	21185.66619115549	2.1079095094369187	0.1488143289122457	(858, 1918, 888, 1948)
235	15	5308	41714.08044461191	5.800406241597905	0.889668926611814	(862, 1386, 974, 1462)
236	16	1426	28639.49018232819	3.0064412175406794	0.2099360906068985	(884, 233, 927, 275)
237	17	2670	34932.78277153558	4.11385125482633	0.784472440705387	(913, 1796, 967, 1866)
238	18	3889	41383.22576497815	4.964916234250665	0.8199860475803835	(921, 303, 1007, 366)
239	19	1852	41326.902807775376	3.426205794795805	0.2814201366641145	(1011, 1639, 1059, 1688)
240	20	987	28307.4062816616	2.501217913743762	0.0927615127445405	(1051, 1468, 1087, 1503)
241	21	2100	37700.787619047616	3.648401297226154	0.1494035238082023	(1058, 329, 1109, 381)
242	22	1928	36838.64367219917	3.4957991214871478	0.2897031010632904	(1064, 907, 1113, 957)
243	23	1325	31716.948679245284	2.8980167630658142	0.2160045039239478	(1155, 973, 1196, 1015)
244	24	1447	34201.69384934347	3.028497501201461	0.2715004227673683	(1184, 1012, 1228, 1055)
245	25	2050	39991.80780487805	3.604706292274497	0.1612111157260947	(1200, 934, 1251, 985)
246	26	1558	31939.494223363286	3.142510089833945	0.0843206189773222	(1226, 402, 1270, 446)
247	27	2600	47926.06230769231	4.059566201699732	0.2210527196397553	(1233, 1239, 1291, 1295)
248	28	1316	28957.50151975684	2.88815767160375	0.1947841766414091	(1241, 1635, 1282, 1675)
249	29	4195	39885.45077473182	5.15654647937931	0.7834716141648033	(1329, 119, 1396, 209)
250	30	948	24822.26476793249	2.4513037114651777	0.1334406897191027	(1405, 1112, 1440, 1147)
251	31	3115	46499.747993579454	4.443467209058207	0.4106256656396427	(1482, 788, 1547, 849)
252	32	2165	32149.45635103926	3.704434365628719	0.164801568396433	(1621, 173, 1673, 226)
253	33	1574	32207.017153748413	3.158604997108747	0.1773352579351888	(1627, 1189, 1671, 1234)
254	34	837	22755.81959378733	2.3033274486964084	0.2146107937871897	(1726, 1411, 1759, 1443)
255	35	1099	24695.680618744314	2.639318490330053	0.1474055675665281	(1792, 408, 1830, 446)
256	36	1390	26921.094964028776	2.968249164517701	0.15934852273262	(1870, 1387, 1912, 1429)
257	37	1589	26100.949024543737	3.173619841659015	0.1688341593277358	(1889, 622, 1934, 667)
258	38	2986	32115.75117213664	4.35048680518826	0.2322202166043164	(1963, 84, 2024, 146)
259	39	1572	26088.963740458013	3.1565976216297864	0.222804402159127	(1979, 700, 2023, 745)
260	40	1274	17292.927786499215	2.8416963411898126	0.1741984057819714	(1990, 1918, 2030, 1958)
261	41	1203	19488.95344970906	2.7613774105032114	0.1560431662619402	(1991, 1315, 2030, 1354)
262	1	2238	35127.96023235031	3.766370115167484	0.1849504243222334	(9, 754, 63, 807)
263	2	4336	44575.22463099631	5.242489760328263	0.1369034009478896	(13, 195, 87, 269)
264	3	2000	31004.509	3.560475092108527	0.1943256068332031	(18, 425, 69, 475)
265	4	3078	42034.12768031189	4.416998602520417	0.1211708533979666	(26, 969, 88, 1032)
266	5	1231	26222.43054427295	2.793328294987679	0.0864727340168989	(217, 219, 256, 259)
267	6	2178	28620.69329660239	3.715539578309046	0.1626244090801333	(253, 1993, 305, 2046)
268	7	2644	37535.1656580938	4.093772266428159	0.12543884073249	(269, 161, 327, 219)
269	8	1364	28369.78958944281	2.940357516561583	0.2081868832303775	(391, 1478, 433, 1519)
270	9	3105	47010.05861513688	4.436329104515117	0.1152898479873244	(460, 701, 523, 764)
271	10	1825	26097.90191780822	3.401139056168061	0.785801419205315	(554, 1752, 598, 1809)
272	11	630	19267.761904761905	1.9983116893218749	0.2513430012494199	(691, 114, 719, 143)
273	12	951	24886.433228180864	2.455179292875622	0.1274281369759859	(711, 186, 746, 220)
274	13	1908	30845.07389937107	3.477620115678977	0.1356634779547808	(726, 265, 776, 314)
275	14	880	23590.620454545453	2.361751991186013	0.0515994218088462	(762, 1159, 795, 1192)
276	15	1059	28267.752596789425	2.590842032191003	0.0903863337650774	(767, 459, 803, 495)
277	16	1363	23483.705062362435	2.9392794752727136	0.1059222503189819	(800, 1493, 842, 1535)
278	17	729	23359.42935528121	2.1495953713003626	0.2131287784426093	(803, 1263, 834, 1294)
279	18	2071	34351.40898116852	3.6231223790840086	0.0919621918556004	(804, 72, 855, 123)
280	19	2478	41206.31315577078	3.9631782435577834	0.1540581696005583	(927, 1875, 983, 1931)
281	20	3117	36754.81937760668	4.4448934543875245	0.8270596674062484	(960, 1253, 1040, 1304)
282	21	1235	28566.14979757085	2.797862921828341	0.1253601052516212	(1000, 882, 1040, 921)
283	22	556	17081.205035971223	1.877285604553556	0.2211106983031562	(1059, 184, 1086, 211)
284	23	1145	25894.18253275109	2.6939882515841065	0.0948059757260085	(1107, 1737, 1145, 1775)
285	24	712	23396.43820224719	2.124383653162248	0.1622272394139126	(1145, 1342, 1176, 1372)
286	25	2322	42646.87984496124	3.8364015855291766	0.1142872242854774	(1171, 1069, 1226, 1123)
287	26	1750	35702.530857142854	3.3305194822031248	0.1757342623223108	(1186, 880, 1232, 927)
288	27	2041	40839.46349828516	3.596784818500613	0.0876495556867391	(1257, 1156, 1308, 1207)
289	28	1161	26648.09216192937	2.7127455764825035	0.1589133627827662	(1336, 492, 1374, 530)
290	29	3238	46946.87121680049	4.530346044750813	0.2102780685447521	(1408, 549, 1471, 613)
291	30	773	20709.39974126779	2.2135161810362938	0.0893274820877438	(1516, 1296, 1547, 1327)
292	31	850	24626.05294117647	2.3211457784138028	0.1756039306085956	(1518, 980, 1551, 1013)
293	32	1409	31910.36408800568	2.988466904624262	0.3456578520769431	(1520, 596, 1562, 639)
294	33	729	20875.301783264746	2.1495953713003626	0.3284004442651887	(1533, 42, 1563, 72)
295	34	1944	35841.19907407407	3.5102745420896238	0.3030011889941222	(1558, 557, 1607, 607)
296	35	802	24014.3216957606	2.25465521432693	0.2191711278833569	(1588, 1525, 1619, 1557)
297	36	2178	35884.77318640955	3.715539578309046	0.4527557446660792	(1639, 0, 1693, 48)
298	37	1673	27370.777644949198	3.256423833040756	0.1625497794876022	(1645, 182, 1691, 229)
299	38	2197	38200.30086481566	3.731710826866875	0.2149742579286071	(1658, 915, 1710, 969)
300	39	1741	31515.57955198162	3.321944249738052	0.1639284345775755	(1882, 1187, 1929, 1234)
301	40	1393	24476.53338119167	2.971450584644193	0.1660820388446477	(1920, 1768, 1962, 1810)
302	41	5246	40101.74952344644	5.766430967092267	0.8498490919102102	(1948, 911, 2018, 1017)
303	42	2267	29673.379797088663	3.790693880572373	0.1873562289991961	(1961, 1685, 2014, 1739)
304	43	745	22204.96510067114	2.1730568615128654	0.354440806158515	(2004, 1134, 2036, 1164)
