# Supplementary material for: Dynamic control of DNA condensation
Source: Nat Commun. 2024 Mar 1;15:1915. doi: 10.1038/s41467-024-46266-z (PMC10907372; doi:10.1038/s41467-024-46266-z)
Supplement: Supplementary file 4 — Source Data [file 41467_2024_46266_MOESM4_ESM.zip › Source Data/Figure 3 and Figures S8-S16/SI Figures S14-S16/16arm_0p25uM_t=180min_allMeasurements.csv]

	Label	Areas (pix^2)	Mean Intensity	Equivalent Diameter (micron)	Eccentricity	BBox coords (pix)
0	1	403	23583.8064516129	1.5982528118627954	0.5568031405837828	(0, 1568, 20, 1592)
1	2	346	17311.754335260117	1.4809179715648884	0.0783570449475575	(555, 526, 576, 548)
2	3	761	39347.76741130092	2.196267740149262	0.2557988709623189	(1189, 606, 1220, 636)
3	4	503	26219.68787276342	1.7855702715669282	0.2107083484413251	(1347, 170, 1372, 196)
4	5	634	31054.888012618296	2.0046454981974984	0.2547338335510857	(1568, 120, 1596, 149)
5	6	902	30476.68403547672	2.391091650181539	0.699274980242019	(1663, 52, 1697, 89)
6	7	1054	42538.304554079696	2.5847185491971443	0.5103946894288302	(1677, 901, 1714, 938)
7	8	540	25374.046296296296	1.8500771275846335	0.1338861502911998	(1700, 1618, 1726, 1644)
8	9	708	33768.8488700565	2.1184078785871074	0.2538529704749572	(1783, 1035, 1813, 1066)
9	1	984	41895.35772357724	2.4974137778330627	0.2024156865912263	(344, 1391, 379, 1426)
10	2	1118	43052.18336314848	2.6620355802980167	0.3650529004399933	(409, 1915, 448, 1952)
11	3	498	24813.51807228916	1.77667350334826	0.1451180942774649	(493, 135, 518, 160)
12	4	666	35009.217717717715	2.054613175161665	0.1689529877065682	(567, 705, 596, 734)
13	5	863	41730.84704519119	2.3388283633858498	0.1050129834750048	(994, 1355, 1027, 1388)
14	6	908	40877.04845814978	2.399031101968553	0.0378570956363606	(1530, 1273, 1564, 1307)
15	7	495	20408.418181818182	1.77131399338951	0.074585965905835	(1611, 2009, 1636, 2034)
16	8	880	38048.218181818185	2.361751991186013	0.1732333616212827	(1717, 702, 1751, 736)
17	9	683	24546.48169838946	2.080670481849748	0.168690291866722	(1777, 1036, 1807, 1065)
18	1	668	30424.640718562878	2.0576958673305987	0.1149947392536706	(441, 285, 470, 314)
19	2	834	34437.04076738609	2.299195916314227	0.070941521838733	(1579, 1123, 1612, 1155)
20	3	438	17698.54109589041	1.6662110463725848	0.2217723849462701	(1755, 751, 1779, 775)
21	4	937	26981.384204909285	2.4370405166912112	0.4844918711557192	(1970, 1906, 2003, 1943)
22	1	809	29079.66996291718	2.264473355015897	0.2183926196008276	(128, 404, 159, 436)
23	2	730	26812.965753424654	2.151069211289285	0.205372403332824	(141, 637, 172, 667)
24	3	882	32071.260770975052	2.3644342771057567	0.2284611754781743	(147, 81, 180, 115)
25	4	587	21650.812606473595	1.928910178242536	0.0819382463570205	(202, 1025, 230, 1053)
26	5	734	33693.77929155313	2.156954500567816	0.1794821415832747	(281, 1555, 312, 1585)
27	6	467	17955.69164882227	1.72048699583465	0.2167658834553734	(579, 576, 604, 601)
28	7	593	21228.903878583475	1.9387432590140008	0.1440551283754523	(791, 1249, 819, 1277)
29	8	471	23088.3949044586	1.7278395378620055	0.2658742873707724	(882, 410, 907, 434)
30	9	834	33419.83932853717	2.299195916314227	0.1848091126399429	(1109, 492, 1141, 525)
31	10	839	40830.24076281287	2.306077691405871	0.2643239716159258	(1243, 929, 1276, 961)
32	11	527	28964.13092979127	1.827672013595956	0.2067627292546246	(1274, 960, 1300, 986)
33	12	742	28122.62398921833	2.1686771657039823	0.6436853968209894	(1317, 1260, 1348, 1293)
34	13	391	16707.12020460358	1.5742776608140576	0.2297037183449899	(1328, 189, 1351, 211)
35	14	447	20025.346756152125	1.6832426070002169	0.1768158751256472	(1353, 724, 1378, 749)
36	15	434	21620.24193548387	1.6585853265029729	0.1162077543108055	(1391, 1128, 1414, 1152)
37	16	733	29021.74761255116	2.155484684723832	0.2855829805324414	(1500, 1721, 1531, 1752)
38	17	1543	45735.61762799741	3.127345886386204	0.1489568184705631	(1571, 1520, 1615, 1564)
39	18	1804	46655.27106430155	3.381514240563797	0.1192391401047496	(1642, 989, 1690, 1037)
40	19	546	23917.478021978022	1.860326940797339	0.2986865177083162	(1736, 1651, 1762, 1677)
41	20	418	16987.815789473683	1.627725229342708	0.1308862920368903	(1781, 1560, 1804, 1583)
42	21	403	17279.022332506203	1.5982528118627954	0.3222919838648059	(1912, 778, 1935, 801)
43	22	593	25704.654300168637	1.9387432590140008	0.189333873738146	(1934, 800, 1961, 828)
44	23	924	33456.070346320346	2.4200756375090124	0.4063035541959233	(1942, 44, 1975, 80)
45	1	860	30411.31395348837	2.3347596533810164	0.2703695966080144	(199, 1301, 231, 1333)
46	2	899	37447.77419354839	2.387112021930598	0.0511520450840917	(416, 709, 449, 742)
47	3	943	41065.26617179215	2.444830756645364	0.2122337181120031	(720, 397, 754, 432)
48	4	630	28544.16984126984	1.9983116893218749	0.0767457539732741	(735, 1868, 763, 1896)
49	5	730	28967.167123287672	2.151069211289285	0.0678496790765447	(1104, 1703, 1135, 1734)
50	6	541	24628.4842883549	1.8517893696240328	0.1959969683807069	(1269, 152, 1295, 178)
51	7	745	31634.7677852349	2.1730568615128654	0.1496666985444604	(1412, 1695, 1443, 1726)
52	8	796	29660.80150753769	2.246205508596005	0.1052963563987472	(1468, 68, 1500, 100)
53	1	719	18411.783031988874	2.1348010085036773	0.2091894837340864	(135, 524, 166, 555)
54	2	398	15051.321608040202	1.5883071470668129	0.1457200000138454	(223, 807, 245, 829)
55	3	758	26395.44986807388	2.1919344223990964	0.2056529528079297	(431, 1979, 463, 2010)
56	4	768	33702.259114583336	2.206345717811623	0.2086016480409001	(1321, 1057, 1352, 1088)
57	5	576	21362.612847222223	1.910751441155878	0.2693529240554513	(1931, 1051, 1958, 1078)
58	6	897	34652.36343366778	2.384455246458625	0.2354764358960574	(1959, 1486, 1993, 1520)
59	1	590	26362.84406779661	1.93383296849804	0.1414397589872367	(94, 190, 121, 218)
60	2	538	23624.847583643124	1.8466478806557265	0.2714321778762618	(233, 1881, 259, 1908)
61	3	580	29863.07758620689	1.9173745162701816	0.1978429282064727	(522, 375, 549, 402)
62	4	669	31023.200298953663	2.0592354828601285	0.2291789276321165	(641, 1765, 670, 1794)
63	5	520	27147.040384615382	1.8154931972322448	0.2446357007181932	(897, 308, 923, 334)
64	6	653	34464.967840735066	2.034461823386712	0.2649294915339014	(994, 670, 1023, 699)
65	7	577	30378.911611785094	1.91240936028875	0.0180783782839501	(1210, 488, 1237, 515)
66	8	910	42085.82307692308	2.4016717534030283	0.163991874962605	(1273, 923, 1308, 957)
67	9	629	24008.726550079493	1.9967250978138384	0.2087433081673457	(1847, 1557, 1876, 1585)
68	10	666	25681.01201201201	2.054613175161665	0.2410558734188499	(2000, 302, 2029, 332)
69	1	467	18308.17773019272	1.72048699583465	0.2655979977884441	(58, 337, 82, 362)
70	2	796	38211.365577889446	2.246205508596005	0.1879296701590496	(85, 1244, 117, 1276)
71	3	733	36815.05729877217	2.155484684723832	0.2092707869617242	(256, 529, 286, 560)
72	4	1323	45344.294784580496	2.895828754627755	0.0809162393210821	(903, 1114, 944, 1155)
73	5	550	33513.02545454545	1.867128890146429	0.3174057054622278	(1000, 656, 1026, 683)
74	6	451	19352.228381374724	1.6907571202818985	0.1612928715307414	(1153, 1645, 1177, 1669)
75	7	582	26951.733676975942	1.920677489461424	0.230255963516474	(1177, 1599, 1204, 1626)
76	8	581	27485.256454388986	1.9190267134886572	0.2055600802650072	(1291, 1802, 1318, 1829)
77	9	622	28725.40996784566	1.9855834598813376	0.2149527239832362	(1377, 33, 1405, 62)
78	10	484	26934.94834710744	1.7515221543928878	0.1608855891035063	(1426, 911, 1451, 936)
79	11	745	34243.11677852349	2.1730568615128654	0.3461880938706237	(1463, 1790, 1493, 1822)
80	12	488	26046.04508196721	1.7587449568064593	0.175842042904065	(1466, 239, 1491, 264)
81	13	952	42106.63550420168	2.456469794564144	0.2347873025514237	(1552, 346, 1586, 381)
82	14	545	26968.67889908257	1.858622563947727	0.2451606124542074	(1720, 1067, 1746, 1094)
83	15	876	32977.24429223744	2.3563782595559752	0.5839659662689752	(1807, 1524, 1837, 1561)
