# Supplementary material for: Dynamic control of DNA condensation
Source: Nat Commun. 2024 Mar 1;15:1915. doi: 10.1038/s41467-024-46266-z (PMC10907372; doi:10.1038/s41467-024-46266-z)
Supplement: Supplementary file 4 — Source Data [file 41467_2024_46266_MOESM4_ESM.zip › Source Data/Figure 3 and Figures S8-S16/SI Figures S14-S16/16arm_5uM_t=0min_allMeasurements.csv]

	Label	Areas (pix^2)	Mean Intensity	Equivalent Diameter (micron)	Eccentricity	BBox coords (pix)
0	1	2547	26760.320376914016	4.017976816710417	0.1724816747742218	(27, 1236, 83, 1293)
1	2	5907	25569.145759268664	6.118943449696585	0.5837474777669018	(52, 1537, 147, 1625)
2	3	2639	26036.442212959453	4.089899621283208	0.1656634128507975	(58, 402, 116, 460)
3	4	1709	18465.82211819777	3.2912735942585054	0.173779047977315	(63, 1733, 109, 1779)
4	5	1694	22610.41617473436	3.2767979035411785	0.1209245253787103	(80, 581, 126, 627)
5	6	6492	35878.949476278496	6.414786546209537	0.6993836353446766	(111, 877, 198, 987)
6	7	2589	19410.652761684047	4.050969555567456	0.1654842132563085	(118, 1960, 175, 2017)
7	8	2091	18944.764705882357	3.640574900017114	0.2249116620250852	(138, 1879, 190, 1930)
8	9	2071	19845.13133751811	3.6231223790840086	0.1926131551451662	(141, 1742, 193, 1793)
9	10	1875	22614.55253333333	3.447415184080661	0.1053110419439074	(156, 1384, 205, 1432)
10	11	2544	26906.22130503145	4.01560981985303	0.1635088135415168	(193, 1534, 250, 1590)
11	12	2219	27227.25416854439	3.7503483180968975	0.1537128995362091	(227, 1018, 280, 1071)
12	13	5739	31294.40250914793	6.031301880899067	0.6637921859891222	(265, 530, 357, 622)
13	14	7286	32036.552566566017	6.795752249559749	0.8733782344425112	(270, 842, 369, 964)
14	15	1605	23176.862305295952	3.189557769099659	0.2235267180639607	(272, 425, 316, 470)
15	16	4022	34727.60616608652	5.04910017475859	0.4766550836277859	(337, 1126, 404, 1202)
16	17	1104	16180.092391304348	2.645315586201753	0.1582709484597721	(448, 1713, 485, 1750)
17	18	2454	28824.20171149144	3.943939400603342	0.124058943441961	(466, 1264, 522, 1319)
18	19	1735	28137.32507204611	3.3162151090849235	0.1571492159765815	(482, 146, 529, 192)
19	20	5324	32303.186889556724	5.80914179811615	0.903945959095336	(523, 472, 585, 589)
20	21	2228	27924.76166965889	3.757946105257378	0.0888551593500873	(562, 1422, 615, 1475)
21	22	4395	31185.58521046644	5.278036555590694	0.8632841569997506	(605, 233, 668, 331)
22	23	2621	27591.234261732163	4.075927632605712	0.7580653682438531	(669, 1118, 736, 1172)
23	24	2493	32608.529081428	3.975155237449374	0.1605622495255585	(712, 1037, 768, 1093)
24	25	4241	31143.7597264796	5.184741285760961	0.8579225805087469	(765, 1185, 861, 1242)
25	26	2097	28487.721983786363	3.645794364919557	0.3628655485320026	(791, 163, 840, 214)
26	27	2952	33223.41632791328	4.325647550729396	0.3133387196202205	(871, 281, 932, 343)
27	28	1416	21074.55720338983	2.995881152535904	0.0824435747062205	(900, 1617, 942, 1659)
28	29	2743	33913.71090047393	4.169710064502308	0.1836054493170611	(934, 397, 993, 456)
29	30	2014	28214.441906653425	3.5729150230163467	0.1753493154302539	(938, 1500, 989, 1551)
30	31	1735	26474.45129682997	3.3162151090849235	0.1549012368469698	(952, 211, 999, 258)
31	32	6734	28790.27309177309	6.533253505114846	0.8857963806507112	(1018, 217, 1133, 334)
32	33	570	14561.464912280702	1.9007735586425565	0.2152863098435067	(1036, 517, 1063, 544)
33	34	3479	25136.6576602472	4.6959143648935004	0.7362023983212195	(1049, 1923, 1128, 1977)
34	35	5251	33158.44734336317	5.769178325848879	0.8717472166927914	(1143, 1049, 1211, 1158)
35	36	1775	25247.478309859154	3.3542245463525	0.1825887496229577	(1253, 575, 1300, 622)
36	37	4390	34340.88291571754	5.275033405102556	0.7504708397943773	(1286, 986, 1350, 1076)
37	38	2015	29250.29677419355	3.573801932555393	0.0550482836001145	(1313, 853, 1363, 904)
38	39	1685	26988.26765578635	3.268081712210544	0.2315676724722398	(1317, 1272, 1363, 1317)
39	40	3415	26949.082576866764	4.652520636193279	0.7063629347784612	(1329, 1813, 1405, 1871)
40	41	1918	23209.256517205424	3.486721466274972	0.1645499392820182	(1377, 203, 1426, 252)
41	42	1854	23533.30582524272	3.4280552987333617	0.1425171932777883	(1410, 1525, 1459, 1574)
42	43	3468	28918.213379469435	4.688484650349698	0.7741734238560687	(1449, 702, 1529, 756)
43	44	4522	32868.28748341442	5.35375179618261	0.8024343228293185	(1450, 1076, 1518, 1168)
44	45	2424	29307.60602310231	3.9197580604430895	0.1703082512973157	(1452, 1347, 1507, 1402)
45	46	2474	32350.05739692805	3.95997826060279	0.2575279930441593	(1511, 1505, 1568, 1560)
46	47	2934	24997.12099522836	4.312439435771533	0.8459192598425984	(1522, 490, 1588, 561)
47	48	3326	31996.647023451595	4.5914945858594285	0.4369914941849979	(1553, 1313, 1618, 1378)
48	49	7563	31586.581911939706	6.92372809738277	0.8782516293355491	(1594, 511, 1712, 625)
49	50	4204	28475.813986679357	5.162074972040411	0.8138325826774475	(1618, 1527, 1709, 1588)
50	51	2403	27720.119850187268	3.902741976117888	0.1820781255335577	(1625, 1102, 1680, 1157)
51	52	5142	24862.389342668223	5.708986161167441	0.8286256590352964	(1625, 1849, 1688, 1953)
52	53	2134	21317.860824742267	3.677817387335512	0.3822311632422315	(1721, 260, 1773, 312)
53	54	6866	22908.870667055053	6.596975233565462	0.8659179577371919	(1746, 1799, 1855, 1906)
54	55	1803	18899.40210759845	3.3805768838609467	0.1035042687774026	(1941, 1072, 1989, 1120)
55	56	2622	18667.138062547678	4.076705110463543	0.4029759169513365	(1995, 102, 2048, 161)
56	1	4993	22131.3064290006	5.625663317665546	0.8388695583590594	(23, 1461, 111, 1551)
57	2	2970	23073.15723905724	4.338815458055914	0.0649306877449538	(32, 1086, 93, 1147)
58	3	2380	18297.425210084035	3.8840197771143	0.1282805329116142	(343, 1865, 398, 1920)
59	4	2167	18106.20858329488	3.706145025782528	0.1528565187194853	(445, 1961, 497, 2014)
60	5	2232	23048.860215053763	3.7613179732352	0.1488553121209954	(465, 1051, 518, 1104)
61	6	1712	14510.466121495328	3.2941610990638552	0.2179640762820546	(507, 5, 554, 53)
62	7	1875	19896.038933333333	3.447415184080661	0.1289419626280967	(583, 943, 631, 992)
63	8	2216	22863.767599277977	3.747812299559564	0.1545268823329407	(744, 1351, 796, 1404)
64	9	3026	25820.001321877065	4.379529095661731	0.1213940419151914	(846, 907, 908, 968)
65	10	1882	19265.98034006376	3.4538443641130145	0.1029173153194864	(859, 1624, 908, 1673)
66	11	2209	25682.701674966047	3.74188823893026	0.0778715802713562	(996, 1780, 1048, 1833)
67	12	3976	27553.417756539235	5.020143620303322	0.659018019233728	(1165, 1300, 1243, 1367)
68	13	5624	29994.746443812237	5.970567465731287	0.740896499896598	(1216, 1031, 1300, 1125)
69	14	1953	21091.642601126478	3.518390794640269	0.0827953272366944	(1257, 1214, 1307, 1264)
70	15	2854	24890.834618079887	4.253240478968534	0.142450372101401	(1380, 635, 1440, 695)
71	16	2891	22063.00172950536	4.280721756344916	0.1972459313118281	(1639, 263, 1700, 324)
72	17	1463	14242.198222829802	3.0451950640042256	0.1337798569014119	(1683, 1578, 1727, 1621)
73	18	4272	23958.349719101123	5.203655968157182	0.801466810672788	(1750, 1311, 1839, 1378)
74	19	4313	20150.91514027359	5.228567067945972	0.8245556356979862	(1756, 448, 1813, 541)
75	20	3861	16892.835275835278	4.947010759315614	0.8217284110023352	(1819, 207, 1907, 266)
76	21	3405	17393.977092511013	4.645703752478917	0.13609113867321	(1821, 1857, 1887, 1923)
77	22	800	15040.6825	2.251842168672149	0.1962578579280702	(1863, 1376, 1895, 1408)
78	23	3502	15089.573101085094	4.711411362378652	0.8227653885797371	(1947, 22, 2025, 91)
79	24	1796	16499.321826280622	3.374008095368126	0.1565495467348888	(1972, 1257, 2020, 1305)
80	25	3202	20907.24141161774	4.505091518861951	0.2766355680869932	(1985, 770, 2046, 834)
81	1	7551	27475.045821745465	6.918233074217612	0.8922813636660978	(50, 251, 168, 369)
82	2	10760	25416.282063197024	8.258460383304245	0.8407060706219215	(110, 75, 270, 214)
83	3	1461	18083.06639288159	3.043112879101624	0.1597566624456618	(125, 1783, 168, 1827)
84	4	2227	25450.859901212392	3.757102665429617	0.1311557615449568	(129, 423, 182, 475)
85	5	4492	37663.952582368656	5.33596322625125	0.5652118950446907	(236, 844, 315, 918)
86	6	2576	22447.87305900621	4.040786303605337	0.1870929216703726	(268, 1911, 325, 1968)
87	7	1755	21990.271794871795	3.3352739735347656	0.1609230702356935	(274, 320, 321, 367)
88	8	1538	20274.602080624187	3.1222747854557733	0.1570817334473368	(274, 1658, 318, 1703)
89	9	1962	27739.66055045872	3.526488367594064	0.2053431478190504	(308, 751, 358, 800)
90	10	2193	27617.54400364797	3.728312182421478	0.0801661702603344	(311, 1021, 364, 1073)
91	11	1715	24444.775510204083	3.2970460750356336	0.0737470615144237	(392, 1287, 439, 1334)
92	12	3577	25710.311713726587	4.7615946786352845	0.855513420984208	(393, 1399, 481, 1452)
93	13	2126	23145.093132643466	3.6709171610186617	0.2209137280429589	(446, 1890, 498, 1942)
94	14	7265	32840.15196145905	6.785951688388326	0.9113708690628756	(458, 1646, 533, 1793)
95	15	2847	38540.6195995785	4.248021319608832	0.3121051700745269	(510, 918, 569, 977)
96	16	2445	30531.68752556237	3.936700594744866	0.2168915192117711	(539, 1676, 594, 1731)
97	17	2970	37422.024242424246	4.338815458055914	0.3305991080701047	(567, 992, 629, 1053)
98	18	2443	35147.71878837495	3.935090162853077	0.2464278540797955	(606, 1086, 663, 1142)
99	19	1779	20812.792017987635	3.358001827443917	0.2058051004057448	(623, 63, 670, 111)
100	20	2680	33627.11417910448	4.121547896269531	0.2378661355201906	(664, 1864, 723, 1923)
101	21	3572	30091.765117581188	4.758265590149843	0.7895803731628046	(688, 1492, 766, 1558)
102	22	3316	28833.52804583836	4.584586962592031	0.6661373647347507	(710, 566, 777, 633)
103	23	3747	39142.768881772085	4.873430765747832	0.3724798367199816	(719, 1014, 786, 1085)
104	24	2132	28218.47889305816	3.676093545015672	0.1714205948795623	(730, 1252, 782, 1304)
105	25	5206	36446.63292354975	5.744404794285493	0.8445514035911384	(734, 1564, 831, 1649)
106	26	5281	32240.32626396516	5.785635081706014	0.8659170309533439	(740, 440, 839, 528)
107	27	1975	24673.71088607595	3.538152144199872	0.0543644460526389	(751, 276, 801, 326)
108	28	8033	37611.58035603137	7.135622029202924	0.883334213578412	(757, 1686, 870, 1814)
109	29	1758	25659.345278725825	3.3381234178593022	0.0807493505873953	(856, 1549, 903, 1596)
110	30	1769	26838.887507066134	3.348550635530104	0.1818386121097736	(913, 1274, 960, 1321)
111	31	2036	27612.45923379175	3.592376452070784	0.1652364658284364	(927, 1505, 978, 1555)
112	32	3548	28099.923900789177	4.7422534339516	0.8406053919323578	(991, 892, 1070, 962)
113	33	1195	16924.892887029288	2.7521804576937394	0.2417702606428418	(1000, 1911, 1039, 1949)
114	34	3504	37367.21261415525	4.712756519111951	0.767780678241473	(1099, 1313, 1164, 1389)
115	35	1971	22064.895484525623	3.534567389333963	0.1305281570940595	(1121, 42, 1171, 92)
116	36	6731	26597.85693061952	6.531798059322803	0.9067101991297264	(1163, 1916, 1243, 2048)
117	37	1602	23984.760923845195	3.186575479743372	0.193756755940101	(1210, 596, 1255, 641)
118	38	1478	21744.94046008119	3.060766301017956	0.1417344398699015	(1228, 1128, 1271, 1171)
119	39	3040	29712.32302631579	4.389648503003212	0.1384851486222542	(1287, 1883, 1349, 1945)
120	40	1660	20592.96807228916	3.243747183685241	0.1277690240223749	(1298, 337, 1344, 383)
121	41	6022	29639.49202922617	6.178219440605233	0.903435719929872	(1336, 1437, 1398, 1565)
122	42	2483	29542.01409585179	3.96717459250454	0.2935591450780516	(1354, 529, 1409, 586)
123	43	7144	29446.16615341545	6.729203730963129	0.9092722222476696	(1426, 911, 1556, 1013)
124	44	6328	26497.02860303413	6.333243547910171	0.9022982410094176	(1440, 103, 1530, 226)
125	45	5129	32756.81224410216	5.701764867097856	0.7662735470003583	(1472, 1261, 1575, 1338)
126	46	4470	30921.632438478748	5.322880492760369	0.8355070727937158	(1483, 1341, 1571, 1422)
127	47	5470	27394.681901279702	5.888255104950149	0.8432766044252494	(1497, 233, 1599, 322)
128	48	3729	37355.23411102173	4.861711075599184	0.2006579591243968	(1617, 1287, 1686, 1356)
129	49	1612	21673.48759305211	3.196505623725591	0.1683024449593122	(1651, 955, 1696, 1001)
130	50	2889	28328.76773970232	4.279240793921649	0.5783391378533824	(1719, 1139, 1781, 1199)
131	51	2219	20794.145110410096	3.7503483180968975	0.1616458038884229	(1727, 1860, 1780, 1913)
132	52	1792	20911.11495535714	3.37024875370448	0.1357944610629353	(1741, 1495, 1788, 1542)
133	53	2272	20683.23767605634	3.794871875757158	0.1115721431401159	(1782, 51, 1837, 105)
134	54	1465	18639.511945392493	3.047275826162972	0.1576164457804769	(1787, 627, 1830, 670)
135	55	5797	22093.54252199413	6.061702308931119	0.8640456579796173	(1799, 1889, 1878, 1999)
136	56	2122	19940.27615457116	3.6674621793957543	0.0712503040726315	(1820, 1701, 1872, 1753)
137	57	2746	21020.8932993445	4.171989632817192	0.4753757064442613	(1847, 127, 1904, 190)
138	58	1572	18530.25954198473	3.1565976216297864	0.1153624462565279	(1924, 899, 1969, 944)
139	59	3186	24115.931261770245	4.493821728803856	0.650902573680938	(1931, 964, 1993, 1033)
140	60	2011	14060.46046742914	3.570252972461981	0.2468935622095244	(1937, 1901, 1987, 1952)
141	1	2801	26538.15637272403	4.213563162642287	0.5107428968305918	(0, 651, 62, 705)
142	2	6274	31278.37695250239	6.306163278836397	0.8929247197364721	(1, 1115, 126, 1186)
143	3	2674	21995.07741211668	4.116931638076982	0.096828563799812	(2, 141, 59, 199)
144	4	2148	27081.049348230918	3.689861733826633	0.1928399315578995	(66, 1390, 118, 1442)
145	5	3087	27270.85098801425	4.42345148923713	0.0570860170735538	(78, 1608, 140, 1671)
146	6	2582	21828.234701781566	4.045489451234432	0.2267755539862762	(116, 1887, 173, 1944)
147	7	7318	27913.602213719598	6.81065931929507	0.9448493727593942	(121, 329, 241, 459)
148	8	2050	25004.81804878049	3.604706292274497	0.1484114840985295	(178, 539, 229, 589)
149	9	2093	25203.972288580982	3.6423155527104103	0.0811680170436502	(183, 1119, 235, 1171)
150	10	8317	31751.567151617168	7.26066342098452	0.7903925592438701	(254, 1375, 354, 1512)
151	11	2571	29895.454297938544	4.036862828261653	0.1552725069142533	(309, 495, 366, 552)
152	12	5632	33085.58522727273	5.974812448468573	0.79573156313606	(320, 316, 412, 407)
153	13	2270	27776.994713656382	3.7932012299021434	0.169806324025126	(408, 1451, 462, 1504)
154	14	2781	28159.04099244876	4.198493145970447	0.1055149754783576	(527, 1845, 586, 1905)
155	15	2810	38951.38113879004	4.220327113926471	0.3610900638106793	(604, 1767, 661, 1827)
156	16	4872	31406.537151067325	5.557079295762788	0.8693853916590996	(606, 1338, 704, 1419)
157	17	3748	26710.28895410886	4.874081033382423	0.832017004650958	(630, 1527, 706, 1605)
158	18	2850	32118.546315789477	4.25025888695894	0.4842412393221887	(642, 964, 699, 1028)
159	19	9725	38848.34046272493	7.851231066617285	0.8993739098792458	(646, 754, 753, 917)
160	20	7390	32763.4899864682	6.844081512316733	0.6675380934259403	(683, 239, 796, 348)
161	21	5893	33815.8155438656	6.111687987815974	0.6411612972445501	(688, 1680, 773, 1781)
162	22	3795	25847.26192358366	4.904546362070004	0.868080722774024	(702, 470, 796, 521)
163	23	1665	26274.95855855856	3.248628672050677	0.1812497805523611	(705, 681, 751, 727)
164	24	5278	28311.942591890867	5.783991513163299	0.8498233696668243	(725, 1853, 822, 1939)
165	25	2501	32972.576969212314	3.981528235909836	0.5887140739987003	(754, 1048, 811, 1106)
166	26	1690	23069.327810650888	3.2729269064384576	0.2133572064789829	(801, 359, 848, 405)
167	27	2067	28826.781809385586	3.6196217769342023	0.1638225458673598	(837, 847, 888, 898)
168	28	2275	30281.544175824176	3.797376466421909	0.0768989245424827	(844, 1289, 898, 1343)
169	29	2864	28566.01780726257	4.260685330594612	0.1299170102755718	(898, 1886, 958, 1946)
170	30	1691	23589.10053222945	3.273895084807938	0.1224300010395481	(914, 1510, 960, 1556)
171	31	3807	35308.20042027844	4.912294465418706	0.1420171872290474	(940, 191, 1009, 260)
172	32	4504	32895.397424511546	5.343085760980709	0.8545998868625851	(964, 1193, 1034, 1290)
173	33	2858	34313.58152554234	4.256219982296444	0.1469674178497495	(975, 1079, 1036, 1139)
174	34	3112	28132.08579691517	4.441326982294058	0.2028771282282647	(998, 1903, 1061, 1965)
175	35	2757	31325.99891186072	4.180337414872455	0.1646231040315359	(1003, 851, 1062, 911)
176	36	1833	20645.04473540644	3.408585456009261	0.1952437003376068	(1160, 1922, 1208, 1970)
177	37	3717	31090.420231369382	4.85388222820812	0.7524321657000441	(1165, 1352, 1228, 1432)
178	38	1785	19487.071708683477	3.363659795782157	0.1541747669136708	(1223, 1948, 1270, 1995)
179	39	4966	31648.437575513493	5.6104321130218775	0.8704368708119772	(1232, 919, 1336, 999)
180	40	2292	28859.41012216405	3.811538059921205	0.4012238963560606	(1293, 0, 1348, 50)
181	41	2381	30051.17429651407	3.8848356619625206	0.187958704362638	(1304, 385, 1359, 440)
182	42	2192	25545.909671532845	3.7274620371174327	0.1449499349203796	(1330, 1504, 1383, 1556)
183	43	2557	24147.91396167384	4.025856755279551	0.0642903968550121	(1392, 1798, 1449, 1855)
184	44	4119	28391.5867929109	5.109622906291735	0.8605247363729863	(1393, 952, 1487, 1012)
185	45	3417	29418.172373426984	4.653882814713521	0.7037225788511964	(1506, 611, 1562, 688)
186	46	3330	25576.984984984985	4.594254727128165	0.1955803900535959	(1620, 1889, 1685, 1954)
187	47	2401	26943.404831320284	3.9011175256932495	0.1232554236170083	(1622, 990, 1677, 1045)
188	48	2287	21548.232619151728	3.807378353279864	0.1686803817610671	(1635, 120, 1688, 175)
189	49	2663	32797.21179121292	4.108455026740689	0.199916016424131	(1664, 1496, 1724, 1554)
190	50	2723	32488.19684171869	4.154480977594745	0.2210084571282923	(1696, 1568, 1757, 1627)
191	51	2146	18654.281919850884	3.6881435210518254	0.2170011869982203	(1738, 1924, 1790, 1977)
192	52	3890	23420.86580976864	4.96555452135676	0.2103984190523011	(1797, 1869, 1868, 1940)
193	53	1808	24335.070243362832	3.3852610718966423	0.1662049302552963	(1798, 820, 1846, 868)
194	54	2465	23898.492494929007	3.952768827224764	0.1656451475314247	(1809, 504, 1865, 560)
195	55	5161	25118.15345863205	5.719523959716912	0.8560308416935357	(1869, 1104, 1955, 1201)
196	56	2444	21899.84738134206	3.9358954611655808	0.296811567215263	(1994, 1351, 2047, 1408)
197	1	2179	23051.2597521799	3.716392450942409	0.1090117760496185	(53, 1220, 105, 1272)
198	2	1963	20539.92511462048	3.5273869504517084	0.1499786250898105	(54, 314, 104, 364)
199	3	5826	31954.322176450394	6.076845492019933	0.836242988331425	(89, 1055, 158, 1167)
200	4	2207	21980.217036701404	3.740193926758756	0.0702922255867763	(100, 1565, 153, 1618)
201	5	3989	26562.706944096262	5.028343898064457	0.5589334943733962	(107, 1676, 184, 1742)
202	6	2864	29499.01815642458	4.260685330594612	0.1585849585717704	(151, 845, 212, 905)
203	7	2125	27234.329411764706	3.670053720536056	0.1863813755967854	(160, 608, 212, 659)
204	8	2610	26966.16091954023	4.067365567586766	0.1716075895070796	(188, 1219, 246, 1276)
205	9	3225	20654.0	4.52124262747084	0.8599133593646694	(196, 1543, 244, 1628)
206	10	4798	29517.60421008753	5.514715036407503	0.8270350992828985	(227, 531, 318, 613)
207	11	9071	27336.812699812588	7.58264174672374	0.8016731840750594	(238, 1691, 366, 1819)
208	12	1692	16089.295508274232	3.2748629769458044	0.1495508201046297	(268, 1957, 314, 2003)
209	13	2568	26736.98442367601	4.034506911616138	0.3714470105868483	(279, 1563, 334, 1621)
210	14	3306	29378.768300060496	4.5776689158523896	0.3437176729508216	(317, 1625, 383, 1689)
211	15	3505	27682.752924393724	4.713428953519184	0.7222250683814075	(332, 339, 408, 402)
212	16	2251	23379.182141270547	3.777293241615832	0.1943502457396429	(351, 261, 403, 315)
213	17	3568	27822.933295964125	4.755600641416497	0.7178123439834784	(352, 1166, 429, 1227)
214	18	5345	29741.230869971936	5.820587320097187	0.826694612339615	(384, 1556, 468, 1654)
215	19	6387	34758.53483638641	6.362699492522871	0.8176222980572463	(434, 676, 537, 772)
216	20	4469	27171.765048109195	5.322285058954294	0.7857625374283205	(456, 192, 551, 257)
217	21	3326	31075.496993385448	4.5914945858594285	0.2697380601319429	(460, 1436, 524, 1502)
218	22	1713	18404.84646818447	3.295123038374493	0.1580310983580074	(486, 1956, 533, 2003)
219	23	7301	30446.18887823586	6.802744005841159	0.9063320425396147	(551, 871, 693, 942)
220	24	2013	23474.778936910083	3.572027893263872	0.1561678041449466	(559, 442, 609, 493)
221	25	5956	31410.690564137003	6.144270096698396	0.8016088202252359	(577, 1814, 669, 1912)
222	26	1384	20682.190751445087	2.9618359431297767	0.123216422322164	(679, 1805, 721, 1847)
223	27	1770	19427.537288135594	3.3494969547903493	0.1761748311016659	(757, 1250, 804, 1298)
224	28	7269	29259.097537487964	6.78781955291266	0.8479788099176498	(757, 1964, 882, 2047)
225	29	3018	28944.303180914518	4.373736065221764	0.1114155914729581	(776, 380, 838, 442)
226	30	7315	32294.230485304168	6.809263167860271	0.7157957163794567	(822, 1610, 946, 1705)
227	31	4691	29167.457684928588	5.452876612267823	0.8449604610953542	(827, 217, 920, 296)
228	32	1769	20760.184850197853	3.348550635530104	0.1059995439559756	(857, 1857, 905, 1904)
229	33	2041	25109.78392944635	3.596784818500613	0.1492550245277798	(893, 1224, 943, 1275)
230	34	5741	26152.439644661208	6.032352721900316	0.9117994775129696	(896, 685, 979, 805)
231	35	2489	27990.73724387304	3.971964903679052	0.0638645123281489	(994, 1411, 1050, 1467)
232	36	2684	29118.352831594635	4.124622531457497	0.1519857728606172	(1026, 1105, 1085, 1163)
233	37	2257	26557.991138679663	3.782324045054999	0.1764112965839425	(1069, 819, 1123, 872)
234	38	3213	31438.2906940554	4.512823173931178	0.1413361576262112	(1096, 1300, 1160, 1364)
235	39	2644	25438.167549167927	4.093772266428159	0.1614963053522515	(1107, 180, 1165, 238)
236	40	2900	31697.32068965517	4.287379756705903	0.2329955453711954	(1121, 992, 1181, 1053)
237	41	1683	22687.29292929293	3.266141621975917	0.1783435604738783	(1173, 882, 1219, 928)
238	42	2351	22121.3079540621	3.8602841057664254	0.1888826486682956	(1174, 49, 1229, 104)
239	43	2239	23890.309513175525	3.767211480109325	0.1433589619060969	(1184, 336, 1237, 390)
240	44	2287	25979.17490161784	3.807378353279864	0.1119666064725551	(1216, 1221, 1270, 1275)
241	45	5562	35517.137720244515	5.937565948561889	0.8133830052480323	(1229, 631, 1311, 732)
242	46	1868	23268.43147751606	3.4409739916693	0.0333102006303511	(1234, 422, 1282, 471)
243	47	6319	30643.13261592024	6.328738216594122	0.8526668598022518	(1251, 1465, 1318, 1583)
244	48	3927	26251.41660300484	4.989113737716828	0.823280195816611	(1313, 768, 1401, 831)
245	49	8036	27807.40691886511	7.136954337668718	0.805093308461101	(1328, 1604, 1460, 1703)
246	50	6242	23914.98109580263	6.290060697103026	0.6861305194243515	(1365, 1904, 1460, 2005)
247	51	3062	19986.251143043763	4.405503466303836	0.8227195375175066	(1377, 36, 1428, 116)
248	52	3121	28419.74495354053	4.447744572996532	0.1804718295653139	(1412, 465, 1475, 529)
249	53	1738	20968.131185270428	3.3190809155616283	0.0938429560365776	(1494, 1146, 1541, 1193)
250	54	1381	18675.367849384504	2.9586241193658185	0.0962204075108838	(1519, 1558, 1561, 1600)
251	55	2615	25610.413384321226	4.071259647528542	0.0534335739269163	(1524, 1292, 1581, 1350)
252	56	3263	28506.714679742567	4.547801399710458	0.0783163206429872	(1529, 720, 1593, 785)
253	57	2137	18927.350491343004	3.680401636901834	0.0756743555432579	(1544, 1887, 1596, 1939)
254	58	2924	26846.49247606019	4.305084084288003	0.097432295790326	(1558, 1032, 1619, 1092)
255	59	4627	27321.837907931706	5.41555167055108	0.6491220935344273	(1574, 1687, 1647, 1771)
256	60	2407	22934.641046946406	3.905988850203698	0.2805507993827051	(1641, 1384, 1696, 1440)
257	61	9746	23634.80350913195	7.859703402907288	0.8865598111466949	(1728, 1711, 1856, 1853)
258	62	1992	25172.03062248996	3.5533470066965203	0.1908220216084054	(1739, 1208, 1789, 1258)
259	63	2082	19237.407780979825	3.632731641570536	0.177435040570171	(1770, 348, 1821, 400)
260	64	6717	35188.27571832664	6.5250016864061005	0.8306787009892406	(1816, 770, 1898, 886)
261	65	2083	17437.959673547768	3.6336039507778666	0.2098391268177875	(1826, 172, 1876, 224)
262	66	3265	22158.097396630936	4.549194934720859	0.2057504267029452	(1855, 301, 1920, 365)
263	67	2605	19847.65719769673	4.063467755893554	0.0807102017178645	(1895, 1530, 1953, 1587)
264	68	5787	18860.38119923968	6.05647174249936	0.8578704512638851	(1933, 1737, 2040, 1823)
265	69	5265	23278.115669515668	5.776863979324348	0.7709172276857874	(1935, 1000, 2029, 1087)
266	70	1941	16286.006182380215	3.507564951147766	0.1684766915252357	(1982, 353, 2032, 402)
267	1	2420	18365.76818181818	3.91652260131938	0.2078056282716144	(10, 1913, 65, 1969)
268	2	4233	30164.30900070872	5.179848865434988	0.6991452251392609	(63, 466, 142, 539)
269	3	4735	28459.624920802533	5.47838999816652	0.8169664445875819	(101, 1430, 195, 1508)
270	4	2259	25744.306772908367	3.783999493219144	0.1079400151795938	(111, 979, 164, 1032)
271	5	8457	30716.447912971504	7.321517746651263	0.9411799180989964	(156, 473, 324, 540)
272	6	4181	33545.08371203062	5.14793480085252	0.6638672872412854	(164, 1659, 234, 1739)
273	7	2567	28393.540708998837	4.0337213002930215	0.4405178800961213	(179, 540, 234, 599)
274	8	2001	23059.636181909045	3.5613650996445148	0.1913471169290228	(203, 378, 253, 428)
275	9	2009	20331.854156296664	3.568477168834359	0.1940705163636293	(204, 61, 254, 111)
276	10	3144	27911.1558524173	4.4641031674635	0.3019080568966744	(296, 95, 359, 158)
277	11	3353	34368.80375782881	4.610093469863386	0.1139269479317293	(431, 781, 496, 846)
278	12	2422	25892.87985136251	3.918140664846917	0.1687555388769345	(445, 1736, 500, 1791)
279	13	1462	21718.743502051984	3.044154149578325	0.0676481510038265	(478, 684, 521, 727)
280	14	2157	27837.152526657395	3.697583810777648	0.1337716538014312	(564, 767, 616, 820)
281	15	3076	33075.0156046814	4.415563347047101	0.0837215588253521	(594, 1378, 656, 1440)
282	16	3004	35890.95672436751	4.363579756123507	0.1232060952801273	(666, 1074, 727, 1136)
283	17	4208	29389.658032319392	5.164530180251545	0.7052674471480253	(694, 1195, 768, 1273)
284	18	2144	26871.408582089556	3.6864245074319695	0.2017913202259973	(715, 1437, 767, 1490)
285	19	2197	24779.627674101048	3.731710826866875	0.1457062262043929	(721, 1857, 773, 1910)
286	20	2011	24900.12928891099	3.570252972461981	0.1360678590017866	(734, 1631, 784, 1681)
287	21	2714	34226.74355195284	4.1476096453535405	0.366091964210201	(784, 538, 844, 596)
288	22	6293	30636.9597965994	6.315704761680925	0.8089314781880423	(827, 80, 923, 180)
289	23	1837	26882.77082199238	3.412302562300259	0.1235674986681925	(862, 365, 910, 413)
290	24	2301	24811.701434159066	3.8190141142963543	0.1873549242491039	(881, 21, 935, 75)
291	25	9249	41200.37798680938	7.656677303871007	0.4655311524965351	(946, 916, 1064, 1046)
292	26	6401	34129.42087173879	6.369669042605077	0.8212042799281134	(972, 141, 1089, 218)
293	27	5777	28952.190064047085	6.051236654873581	0.7950781533609529	(1062, 1264, 1163, 1358)
294	28	3307	33173.32990625945	4.578361190928687	0.2468269013433368	(1083, 196, 1148, 261)
295	29	6507	37979.36514522821	6.42219306818491	0.7229048940086441	(1129, 901, 1239, 981)
296	30	4079	29431.768080411865	5.0847523623939335	0.7423708308562372	(1131, 1842, 1190, 1928)
297	31	4067	33117.81386771576	5.077267443180587	0.6394854697890598	(1178, 1788, 1256, 1858)
298	32	1940	25668.3206185567	3.506661288901377	0.2746724003436412	(1183, 1506, 1234, 1556)
299	33	2367	25224.289395859734	3.87339763518866	0.1195115391545414	(1196, 144, 1251, 199)
300	34	1708	29683.528103044497	3.290310529543152	0.5191963564326908	(1265, 897, 1313, 942)
301	35	3887	33882.998199125286	4.963639413801557	0.7416617796149685	(1293, 703, 1353, 786)
302	36	6494	28244.5049276255	6.415774576488205	0.938871339535431	(1344, 1688, 1411, 1834)
303	37	2330	27603.82703862661	3.84300469125096	0.1729659669013637	(1364, 492, 1418, 547)
304	38	7653	34230.33320266562	6.964802581276534	0.912823456416765	(1409, 1019, 1489, 1167)
305	39	2387	28449.769166317557	3.8897273772207166	0.0814085108313692	(1491, 859, 1546, 914)
306	40	3727	28613.74698148645	4.8604071434111615	0.794548031141764	(1503, 1136, 1560, 1220)
307	41	2808	30043.810185185182	4.218824950820004	0.2068866388792007	(1526, 1604, 1585, 1663)
308	42	3619	19515.301464492957	4.789467666048064	0.7987520956482255	(1595, 0, 1652, 80)
309	43	3391	26659.84930698909	4.636143276002804	0.725652743603941	(1673, 825, 1748, 887)
310	44	2068	19373.70357833656	3.62049724478518	0.5163606018254503	(1677, 1888, 1732, 1936)
311	45	1743	19459.153184165232	3.323851768844277	0.10426451455524	(1735, 490, 1782, 537)
312	46	1942	23639.77394438723	3.508468380641472	0.2077596075790234	(1755, 990, 1805, 1039)
313	47	6936	29460.950547866207	6.630518579502622	0.7266782533360338	(1791, 1755, 1903, 1838)
314	48	3745	21820.478504672898	4.872129970111222	0.1279419796674626	(1814, 3, 1882, 71)
315	49	4269	35242.09861794331	5.201828520877594	0.1296982997623576	(1839, 1011, 1913, 1084)
316	50	5096	21069.179748822608	5.683392682379625	0.745947546894669	(1856, 1935, 1936, 2024)
317	51	5872	25614.69380108992	6.100788616249383	0.8700666195589881	(1913, 1418, 2015, 1516)
318	52	2529	22346.94306049822	4.003753845291771	0.1134901374593921	(1971, 722, 2028, 778)
319	53	3392	27099.66037735849	4.636826820905302	0.3076595919105184	(1981, 832, 2045, 897)
320	54	2290	16232.087336244542	3.809874722264024	0.1275188616999727	(1992, 180, 2046, 233)
321	1	5131	21021.99103488599	5.702876430587722	0.5670430750810327	(4, 279, 94, 360)
322	2	1866	17142.180600214364	3.439131435182877	0.1758596777110137	(71, 1187, 120, 1236)
323	3	2187	21483.184727937813	3.7232083988071136	0.204890628096746	(113, 1782, 166, 1834)
324	4	1436	12594.360027855151	3.0169643201296084	0.1368832764624577	(191, 1911, 234, 1954)
325	5	2912	27592.46771978022	4.2962410402002265	0.4278206132756867	(271, 554, 328, 617)
326	6	5282	23376.66698220371	5.786182834141012	0.8069859903483666	(454, 1959, 541, 2048)
327	7	4870	22079.618275154004	5.555938563061503	0.9081114764633986	(504, 882, 563, 999)
328	8	5469	24695.74565734138	5.8877168486205855	0.8504110136497026	(517, 1526, 618, 1613)
329	9	2028	19018.551775147927	3.5853117914438872	0.516113562620698	(531, 1831, 582, 1883)
330	10	1915	19832.69347258485	3.4839935575515057	0.1270690090543461	(607, 321, 656, 370)
331	11	2673	21746.139169472503	4.116161758381036	0.1878015537431648	(630, 64, 687, 123)
332	12	2175	23454.20551724138	3.712979784978458	0.1388664649873628	(695, 1327, 747, 1379)
333	13	3705	33827.04669365722	4.846040733219798	0.1687527264952334	(731, 1120, 799, 1189)
334	14	2794	27385.18503937008	4.208294795459407	0.2238582064636264	(775, 1006, 835, 1065)
335	15	10147	27392.578791761112	8.019767618168135	0.6220257183372208	(849, 1520, 981, 1641)
336	16	2011	23416.515166583788	3.570252972461981	0.0947369515055372	(850, 1246, 900, 1296)
337	17	10019	26698.021459227468	7.969024140068883	0.8104381354473789	(904, 254, 1036, 389)
338	18	2426	24205.832234130256	3.9213747889343726	0.0560243241927141	(1003, 745, 1058, 801)
339	19	1975	22857.827848101268	3.538152144199872	0.130300269218166	(1003, 1080, 1052, 1130)
340	20	2868	26472.474546722453	4.263659631362144	0.1988527158935553	(1008, 939, 1068, 999)
341	21	2713	23377.55547364541	4.146845461165507	0.1624496767293984	(1099, 231, 1158, 289)
342	22	4854	24012.6876802637	5.546804255917249	0.7805420480170823	(1123, 883, 1218, 961)
343	23	7071	25514.708527789564	6.69473472048239	0.9264516155683944	(1183, 1895, 1321, 1983)
344	24	6062	31725.574562850543	6.198704309281331	0.7450068428058387	(1222, 654, 1326, 729)
345	25	10226	30575.168883238803	8.050926249397548	0.9002396215232304	(1358, 1603, 1455, 1782)
346	26	4848	20813.950495049507	5.543375010299875	0.8324738569685934	(1425, 52, 1522, 125)
347	27	5233	24740.77718326008	5.759281700829605	0.8453895015194625	(1448, 660, 1526, 762)
348	28	4150	29058.405542168675	5.128814627100968	0.1470756139577651	(1573, 814, 1645, 887)
349	29	1870	19128.473796791444	3.442815562040186	0.1504599331107012	(1594, 1789, 1643, 1837)
350	30	3356	26278.67222884386	4.612155382811742	0.1457951431358811	(1609, 1216, 1674, 1280)
351	31	2313	20696.771725032424	3.828959480392019	0.0695784894828048	(1626, 1709, 1680, 1764)
352	32	2201	21357.59654702408	3.7351063788222296	0.1252853407476207	(1627, 1053, 1680, 1106)
353	33	2389	18241.025533696105	3.891356582476332	0.1102630429879878	(1690, 692, 1745, 748)
354	34	2306	20136.835646140506	3.823161160924109	0.0853286822408181	(1804, 714, 1859, 768)
355	35	1911	17929.27210884354	3.480353019924466	0.1770654348463371	(1831, 1536, 1880, 1586)
356	36	2748	21658.614264919943	4.173508653305472	0.1011258721317834	(1870, 1431, 1929, 1491)
357	37	2406	20152.09975062344	3.905177384764339	0.1788146227701272	(1871, 1306, 1927, 1361)
358	38	2579	20576.17758821249	4.043138561282159	0.1588765209176211	(1910, 1230, 1967, 1287)
359	39	2003	18329.41737393909	3.563144447794323	0.1807597563822844	(1922, 1521, 1972, 1571)
360	40	3774	23885.025437201908	4.890957646252736	0.2451317477831517	(1932, 331, 2000, 402)
361	41	1009	12272.024777006938	2.528940067247438	0.1629956249099429	(1981, 537, 2017, 574)
362	1	1946	19221.154162384377	3.5120797746810988	0.2222823884902044	(30, 115, 80, 166)
363	2	1719	18122.14485165794	3.300888787383017	0.1626607447365304	(148, 194, 195, 241)
364	3	3142	21879.96308084023	4.462683061441416	0.8208047307812428	(294, 381, 363, 452)
365	4	2318	27406.83347713546	3.833095767090581	0.1794260985863481	(302, 911, 357, 965)
366	5	2015	28106.274441687347	3.573801932555393	0.1957159848981622	(349, 1211, 399, 1261)
367	6	1689	24469.12078152753	3.271958441583274	0.1661359610453219	(402, 1359, 448, 1406)
368	7	1717	24770.562026790914	3.2989679907191283	0.1848934502131081	(415, 878, 462, 925)
369	8	1793	23032.49358616843	3.37118898213781	0.2956888376879126	(424, 453, 473, 501)
370	9	1743	24524.242111302352	3.323851768844277	0.2269706710882977	(457, 494, 504, 542)
371	10	3736	27876.699946466808	4.866272086791809	0.8452238070296703	(465, 1625, 533, 1710)
372	11	1971	29366.70826991375	3.534567389333963	0.1049997733088757	(489, 1380, 538, 1431)
373	12	2463	27977.9053999188	3.9511649444940047	0.2539720490284932	(493, 1724, 548, 1780)
374	13	2170	32171.535483870968	3.708709536544331	0.4867837002752834	(537, 1334, 593, 1385)
375	14	2017	23605.680713931582	3.575575091648641	0.165153797983684	(544, 1917, 594, 1968)
376	15	2028	25801.780078895463	3.5853117914438872	0.1964847187097531	(552, 689, 602, 740)
377	16	1704	21622.12323943662	3.286455448512803	0.1221457249373189	(576, 1778, 622, 1824)
378	17	2116	30217.432419659734	3.6622735955487657	0.367442850524475	(584, 1403, 637, 1455)
379	18	2812	32198.956614509247	4.221828742550373	0.1704630611683763	(607, 860, 667, 919)
380	19	1643	23341.583688374925	3.227094891256371	0.1916336606901841	(627, 1578, 673, 1623)
381	20	5783	32788.09908352066	6.054378250648879	0.8216290784098189	(696, 1462, 788, 1560)
382	21	2542	32110.06726986625	4.014031046519017	0.179690492452156	(717, 340, 773, 397)
383	22	6629	31164.677326896966	6.482118462417619	0.8354268607745007	(717, 670, 803, 789)
384	23	8040	33236.07922885572	7.138730362167449	0.9454481764199698	(718, 452, 870, 565)
385	24	1446	23198.58990318119	3.027450845735193	0.0369917316912626	(739, 1384, 781, 1426)
386	25	2250	38288.587555555554	3.776454122813605	0.2827497600106627	(814, 389, 867, 444)
387	26	1813	24497.73745173745	3.389938787368086	0.1645783555296385	(831, 1381, 879, 1428)
388	27	2122	26767.18708765316	3.6674621793957543	0.6162477686729796	(846, 2004, 902, 2048)
389	28	2200	27480.90227272727	3.734257780292858	0.2577013212004872	(891, 1259, 945, 1311)
390	29	2081	28071.27919269582	3.631859122849755	0.154014509550852	(915, 646, 966, 697)
391	30	4648	32984.86617900172	5.427827209543853	0.6859759618095662	(967, 25, 1047, 106)
392	31	3290	30409.751367781155	4.56657824197823	0.1595538221539907	(1068, 1652, 1132, 1716)
393	32	15835	33873.621787180295	10.018483516205231	0.7375063207226606	(1081, 286, 1248, 456)
394	33	10045	35221.02299651568	7.979357525669622	0.9395023150032896	(1130, 1039, 1311, 1148)
395	34	1628	24693.853808353808	3.212330005706377	0.1902469258173829	(1148, 686, 1194, 731)
396	35	5230	30751.070554493308	5.75763060947717	0.8066741690917253	(1179, 609, 1266, 701)
397	36	3873	24719.919700490576	4.954692457668144	0.8114045870657037	(1180, 1756, 1257, 1832)
398	37	1598	26277.270963704632	3.1825947467968105	0.0739211471458307	(1217, 466, 1262, 511)
399	38	2715	26271.997053407	4.148373688768948	0.6402481483501697	(1306, 293, 1370, 347)
400	39	4346	29928.181776346064	5.248531585267855	0.8575538029118998	(1315, 1138, 1395, 1226)
401	40	3325	26643.73022556391	4.590804291247416	0.7728523664831876	(1339, 863, 1392, 942)
402	41	2176	26499.912683823528	3.7138332454620846	0.1780105987786598	(1351, 1367, 1403, 1420)
403	42	4697	29563.1466893762	5.456362735125111	0.8348590008855725	(1416, 23, 1492, 119)
404	43	1722	24088.923344947736	3.3037678884862984	0.2338527601558462	(1450, 653, 1497, 700)
405	44	4287	23169.696291112665	5.212783594831969	0.7806967661038331	(1453, 1970, 1533, 2048)
406	45	1949	26611.47357619292	3.5147858850926226	0.2873496532391623	(1458, 1084, 1508, 1133)
407	46	2391	28808.65370138017	3.892985105913379	0.2248426794267471	(1467, 1134, 1522, 1189)
408	47	8945	29562.412968138626	7.529794548168068	0.9318242593653636	(1523, 754, 1661, 888)
409	48	2422	20340.62014863749	3.918140664846917	0.2150791802287202	(1638, 1890, 1693, 1946)
410	49	1664	18827.34795673077	3.247652961359785	0.1649795023141653	(1692, 1564, 1738, 1610)
411	50	3493	30078.795591182366	4.705353398267105	0.1169396222870908	(1711, 1170, 1778, 1236)
412	51	1506	21027.07304116866	3.089622648445679	0.0986615070939172	(1741, 1111, 1784, 1155)
413	52	3639	19931.597966474303	4.802683661551648	0.2283684945168921	(1812, 1949, 1879, 2017)
414	53	3191	22007.089313694767	4.497346571865847	0.1696664538968366	(1846, 1832, 1910, 1896)
415	54	5659	22136.863580137837	5.989117052059979	0.7344260178459615	(1864, 1410, 1966, 1495)
416	55	3716	27007.528525296017	4.853229254205273	0.1415696961924809	(1884, 1286, 1953, 1355)
417	56	2706	19022.38580931264	4.141492223668134	0.4334219540530018	(1933, 1633, 1988, 1694)
418	57	1502	15186.08122503329	3.085516835803273	0.1487833896434356	(1948, 233, 1993, 277)
419	58	2525	23133.33346534653	4.000586318019597	0.3585708352825345	(1992, 1088, 2045, 1146)
