# Supplementary material for: Dynamic control of DNA condensation
Source: Nat Commun. 2024 Mar 1;15:1915. doi: 10.1038/s41467-024-46266-z (PMC10907372; doi:10.1038/s41467-024-46266-z)
Supplement: Supplementary file 4 — Source Data [file 41467_2024_46266_MOESM4_ESM.zip › Source Data/Figure 3 and Figures S8-S16/SI Figures S14-S16/16arm_1uM_t=15min_allMeasurements.csv]

	Label	Areas (pix^2)	Mean Intensity	Equivalent Diameter (micron)	Eccentricity	BBox coords (pix)
0	1	573	21999.682373472948	1.9057690299606025	0.2178774954304796	(134, 461, 161, 488)
1	2	663	26990.117647058825	2.049980445083712	0.1614729596579911	(452, 1258, 481, 1287)
2	3	791	26358.281921618203	2.239139729816616	0.507252057782938	(481, 1961, 515, 1990)
3	4	810	34647.34074074074	2.2658724736881632	0.1626362595181626	(494, 576, 526, 608)
4	5	1100	28639.57	2.640518999143705	0.7804375840903466	(496, 1087, 533, 1131)
5	6	595	23795.46722689076	1.94200988855715	0.081890745874316	(625, 106, 653, 134)
6	7	1242	43447.89774557166	2.8057808840725897	0.5758955535116302	(759, 572, 802, 609)
7	8	1007	33853.439920556106	2.526432441378148	0.5504956357633636	(794, 44, 832, 78)
8	9	677	28699.183161004432	2.0715112129545155	0.3488986724206647	(804, 912, 832, 942)
9	10	590	24028.79152542373	1.93383296849804	0.115748730483804	(840, 304, 867, 332)
10	11	341	13665.237536656892	1.4701787582807917	0.0	(876, 274, 897, 295)
11	12	442	17222.149321266967	1.6738020243795484	0.167488547825284	(887, 1741, 911, 1765)
12	13	1158	30821.247841105356	2.709238470198425	0.7325916431893084	(902, 1238, 948, 1269)
13	14	721	33305.674063800274	2.1377680717958727	0.1218004896003248	(1009, 1029, 1039, 1059)
14	15	1233	43123.345498783456	2.7955965278380748	0.7428322344565494	(1081, 663, 1118, 708)
15	16	616	29855.05681818182	1.975983483612596	0.2180339954208851	(1162, 1283, 1190, 1311)
16	17	580	22773.889655172414	1.9173745162701816	0.3208143756143693	(1217, 287, 1244, 314)
17	18	978	39761.65337423313	2.4897880691066527	0.247521700767871	(1227, 1707, 1263, 1742)
18	19	381	14909.72965879265	1.5540158425609936	0.1520512040023937	(1243, 407, 1265, 429)
19	20	524	24021.12786259542	1.8224624865712893	0.1344016381504901	(1294, 1529, 1320, 1555)
20	21	606	23924.05610561056	1.9598790302215447	0.0424714719720594	(1332, 939, 1359, 966)
21	22	611	24582.150572831422	1.9679477305827904	0.2246600114704445	(1345, 186, 1373, 215)
22	23	721	23939.816920943136	2.1377680717958727	0.3772024408240188	(1393, 48, 1423, 78)
23	24	701	28014.445078459343	2.1079095094369187	0.333714381818834	(1450, 1561, 1480, 1591)
24	25	758	33090.26781002639	2.1919344223990964	0.1564740089650784	(1508, 958, 1539, 989)
25	26	2896	45910.30455801105	4.284421922785911	0.7190027555650544	(1540, 348, 1608, 410)
26	27	589	23309.39388794567	1.9321934319858296	0.4355245618139213	(1598, 1517, 1625, 1545)
27	28	1088	37523.41819852941	2.626076672062284	0.4891581689437186	(1645, 1800, 1681, 1839)
28	29	488	21599.928278688523	1.7587449568064593	0.2448134059024304	(1646, 1028, 1671, 1053)
29	30	582	24786.18556701031	1.920677489461424	0.1794926373546818	(1700, 1032, 1727, 1059)
30	31	731	25310.68809849521	2.1525420421440016	0.5889987281216311	(1757, 1433, 1788, 1464)
31	32	1587	32064.276622558285	3.171621969354208	0.8157428320182876	(1948, 1410, 1984, 1467)
32	33	1905	39097.34278215224	3.4748850620779925	0.7715004164394955	(1972, 1317, 2025, 1368)
33	34	575	21860.749565217397	1.9090920822313684	0.2425897264659392	(1978, 1607, 2005, 1635)
34	35	820	37672.71707317073	2.279816435905606	0.7149168549726679	(2020, 838, 2048, 876)
35	1	712	19060.005617977527	2.124383653162248	0.1634264887440348	(117, 904, 147, 934)
36	2	701	22867.761768901568	2.1079095094369187	0.2182374338865795	(228, 1334, 258, 1364)
37	3	377	12630.015915119364	1.5458367550189458	0.319695320020232	(235, 582, 257, 605)
38	4	824	32314.209951456312	2.285370199155575	0.1999468144767941	(336, 503, 368, 535)
39	5	652	23420.256134969324	2.032903445660226	0.249928977162097	(398, 266, 426, 295)
40	6	1123	28135.043633125555	2.667981613125625	0.651038723793866	(427, 947, 469, 981)
41	7	549	19735.66120218579	1.8654307280032332	0.2040963882749568	(435, 1397, 461, 1424)
42	8	1822	35811.14763995609	3.3983424496465147	0.7357247744489611	(476, 1556, 522, 1611)
43	9	540	19727.574074074077	1.8500771275846335	0.2183568577143524	(515, 972, 542, 998)
44	10	966	22547.905797101448	2.4744661508650068	0.6222087991077867	(556, 249, 594, 283)
45	11	725	23125.736551724134	2.1436898783529514	0.4114666620206162	(634, 1356, 664, 1388)
46	12	519	16788.982658959536	1.813746690625732	0.1792412360790013	(650, 1643, 676, 1669)
47	13	515	21357.09708737864	1.8067437815010583	0.2497245284181052	(683, 276, 709, 302)
48	14	491	19377.081466395117	1.7641426522292472	0.1347664150662494	(887, 1741, 912, 1766)
49	15	760	22988.177631578947	2.194824251501606	0.3304167182403647	(923, 386, 955, 417)
50	16	712	25231.91573033708	2.124383653162248	0.1917107647143695	(1023, 1782, 1053, 1812)
51	17	442	19278.282805429862	1.6738020243795484	0.2442359530439263	(1024, 408, 1047, 432)
52	18	771	31447.463035019457	2.210650786720502	0.1506362684883053	(1066, 943, 1097, 975)
53	19	749	28324.145527369827	2.178882761676542	0.2243433322750392	(1091, 1776, 1122, 1806)
54	20	444	18786.135135135137	1.6775846326485586	0.2545906002384273	(1109, 1009, 1134, 1033)
55	21	349	14731.16905444126	1.4873242796465576	0.2495533198606919	(1156, 840, 1178, 861)
56	22	743	32820.28802153432	2.170138046412398	0.2286499506649153	(1291, 531, 1321, 562)
57	23	873	31400.153493699887	2.3523399048151523	0.5236630726752087	(1354, 54, 1386, 89)
58	24	835	29864.384431137725	2.300573918185804	0.2500571908241092	(1410, 1810, 1442, 1843)
59	25	733	28632.43519781719	2.155484684723832	0.2812428582721125	(1441, 318, 1472, 348)
60	26	658	26433.606382978724	2.0422358747269613	0.2338302693154811	(1447, 1149, 1475, 1178)
61	27	474	17795.83122362869	1.7333334771247793	0.1912945047208238	(1515, 1881, 1540, 1906)
62	28	356	14011.61797752809	1.502166086992876	0.1745008286807094	(1604, 1175, 1626, 1196)
63	29	972	36289.78600823045	2.482138932538076	0.3743447172773922	(1617, 797, 1652, 832)
64	30	859	36527.93131548312	2.333401840149931	0.2230817628357416	(1659, 931, 1692, 965)
65	31	356	13212.66011235955	1.502166086992876	0.2551555437368443	(1894, 1852, 1915, 1873)
66	32	905	38538.30055248619	2.3950646659099126	0.2269435984819597	(1895, 742, 1929, 776)
67	1	466	18649.65236051502	1.7186439454975475	0.1900623187054576	(51, 1059, 75, 1083)
68	2	1046	33196.351816443595	2.5748906864248995	0.5285471713097452	(102, 1130, 141, 1163)
69	3	485	15015.492783505157	1.7533306444506884	0.2433998137383076	(125, 974, 150, 999)
70	4	759	27702.84453227932	2.193379812877565	0.1821426585631022	(126, 456, 157, 487)
71	5	603	20210.412935323384	1.955021825653068	0.341794506472259	(173, 1393, 201, 1420)
72	6	545	20193.81100917431	1.858622563947727	0.1694673563463545	(181, 341, 207, 367)
73	7	771	23303.92607003891	2.210650786720502	0.2666828526209985	(194, 1942, 225, 1974)
74	8	1059	40079.07365439094	2.590842032191003	0.215817667031003	(217, 1743, 254, 1779)
75	9	501	18439.66866267465	1.7820168943705523	0.1478018835636643	(363, 850, 389, 875)
76	10	580	18322.56206896552	1.9173745162701816	0.1437496373181868	(379, 255, 406, 282)
77	11	646	22051.385448916408	2.023527976266364	0.2720630232570724	(428, 1441, 457, 1469)
78	12	895	18034.354189944133	2.381795507486429	0.6626375735326667	(432, 1166, 471, 1196)
79	13	389	14274.63496143959	1.570246213323457	0.0762624111609392	(476, 570, 499, 592)
80	14	615	20023.91056910569	1.9743789494595525	0.0590020841235631	(557, 1990, 585, 2018)
81	15	563	19728.943161634103	1.889066087025372	0.1555350200127533	(587, 1740, 614, 1767)
82	16	882	29399.59750566893	2.3644342771057567	0.3835979898674291	(599, 771, 633, 804)
83	17	686	26252.897959183672	2.0852350295262045	0.2490311521381851	(607, 411, 636, 441)
84	18	863	29956.997682502897	2.3388283633858498	0.1426263344974697	(608, 1515, 641, 1548)
85	19	729	18628.551440329215	2.1495953713003626	0.1415850420396649	(647, 272, 678, 302)
86	20	597	24031.912897822447	1.9452710325646856	0.2029818480970007	(664, 1332, 692, 1359)
87	21	875	30337.04	2.3550329107397383	0.4021788916535479	(728, 879, 762, 911)
88	22	436	17491.974770642202	1.662402559000827	0.2655519669583122	(891, 821, 914, 845)
89	23	839	28544.01191895113	2.306077691405871	0.0259304290133642	(963, 1778, 996, 1811)
90	24	372	12844.112903225809	1.535551632464272	0.1519574925805682	(976, 1927, 998, 1949)
91	25	675	27893.77925925926	2.0684491104483964	0.1575713613187572	(996, 1671, 1025, 1700)
92	26	852	32391.950704225357	2.3238749337108797	0.4904617654791765	(1108, 110, 1143, 142)
93	27	709	25650.767277856132	2.11990340145505	0.0939513788267351	(1108, 683, 1138, 713)
94	28	758	25751.098944591027	2.1919344223990964	0.1801230800015546	(1221, 1889, 1252, 1920)
95	29	739	25309.0	2.164288607077062	0.4069084470255492	(1245, 659, 1277, 689)
96	30	714	25725.256302521007	2.1273652457216894	0.1282253005978682	(1280, 1689, 1310, 1719)
97	31	589	18424.551782682516	1.9321934319858296	0.1730263721920615	(1361, 2021, 1388, 2048)
98	32	417	14928.67865707434	1.6257770237022078	0.25660287498921	(1399, 253, 1422, 277)
99	33	401	14964.5536159601	1.594281991288181	0.1101327559480611	(1472, 774, 1495, 797)
100	34	403	13389.727047146402	1.5982528118627954	0.1965452442663767	(1520, 1026, 1543, 1049)
101	35	599	19142.585976627717	1.9485267185791435	0.2612784123537738	(1755, 384, 1783, 412)
102	36	326	11871.36809815951	1.4374798119238446	0.1535735451031227	(1768, 1085, 1789, 1105)
103	37	566	17769.81625441696	1.8940924358308489	0.2516674473653724	(1819, 43, 1846, 70)
104	38	896	29815.95200892857	2.383125748029948	0.2757252545664177	(1871, 1112, 1904, 1146)
105	39	454	15515.621145374447	1.6963711604793996	0.2638972424893034	(1883, 386, 1907, 411)
106	1	977	32371.15864892528	2.4885148457714834	0.3860928108770737	(83, 1520, 117, 1556)
107	2	543	21120.30570902394	1.8552091128317847	0.1450830134280285	(85, 100, 112, 126)
108	3	339	11912.333333333334	1.4658610433525154	0.147530356028276	(93, 549, 114, 570)
109	4	732	22294.28551912568	2.1540138659345325	0.0672128919058908	(254, 1766, 284, 1797)
110	5	409	13925.293398533007	1.610106517989387	0.1381756286725178	(339, 1787, 362, 1810)
111	6	325	12156.012307692308	1.435273394948798	0.2208514076030201	(369, 368, 390, 389)
112	7	674	29762.06528189911	2.0669163580256456	0.1266368850167421	(452, 415, 481, 444)
113	8	320	12853.440625	1.4241900368434108	0.2288571281555025	(502, 685, 522, 706)
114	9	878	31603.61275626424	2.3590666554783004	0.2263814937409681	(574, 1710, 607, 1743)
115	10	393	14312.753180661575	1.5782988108148932	0.3107746768452823	(662, 1336, 686, 1358)
116	11	742	33695.28571428572	2.1686771657039823	0.248678591040803	(707, 1149, 738, 1179)
117	12	1088	42165.36948529412	2.626076672062284	0.4283246361162548	(767, 256, 805, 292)
118	13	643	28045.22395023328	2.018823914166453	0.1576351683495241	(801, 1172, 830, 1200)
119	14	661	26773.68532526475	2.0468861332140795	0.1485862079032496	(896, 1658, 925, 1687)
120	15	539	19930.6586270872	1.8483632994005927	0.1755801939526489	(923, 1857, 949, 1883)
121	16	1285	44676.96342412452	2.8539378937496087	0.4404891809517102	(969, 1643, 1011, 1681)
122	17	806	32531.492555831264	2.2602708026373	0.2126009142169213	(980, 522, 1012, 553)
123	18	795	29826.425157232705	2.244794132076765	0.4223512490269525	(1069, 783, 1099, 816)
124	19	668	28682.94461077844	2.0576958673305987	0.0839777492046417	(1124, 1379, 1153, 1408)
125	20	829	26156.80337756333	2.2922934812960154	0.1438549075486561	(1146, 778, 1178, 810)
126	21	840	28873.77261904762	2.30745158350952	0.3718447057512261	(1169, 343, 1202, 377)
127	22	893	34533.80515117581	2.3791327950749217	0.4719645679848779	(1221, 587, 1254, 623)
128	23	522	21218.379310344822	1.8189811796932047	0.1027642814789577	(1306, 505, 1332, 530)
129	24	854	29246.140515222483	2.326600887649463	0.6342696200471326	(1350, 1266, 1384, 1300)
130	25	427	16293.819672131149	1.645155264771576	0.2177571330440695	(1362, 78, 1385, 101)
131	26	930	30578.332258064514	2.427920311688427	0.6001820197854247	(1417, 173, 1448, 210)
132	27	557	19409.12746858169	1.878973052628689	0.4371647943718584	(1437, 1810, 1462, 1838)
133	28	554	21830.46750902527	1.873906149779782	0.1758965537449392	(1464, 877, 1491, 904)
134	29	1209	39152.55500413565	2.768255073486184	0.3030025201167961	(1579, 1820, 1619, 1858)
135	30	450	17941.093333333334	1.688881626504112	0.1324577565456467	(1580, 1235, 1604, 1259)
136	31	778	29674.76092544987	2.220663491147029	0.2492207269192423	(1599, 286, 1630, 318)
137	32	588	20132.251700680277	1.93055250308517	0.0896554965717685	(1657, 1814, 1685, 1841)
138	33	604	22565.596026490068	1.9566422335778757	0.211948793273991	(1691, 1083, 1718, 1111)
139	34	716	25803.83659217877	2.130342665297306	0.5097427949003972	(1802, 2021, 1834, 2048)
140	35	750	24042.97733333333	2.180336804388707	0.2039320372125713	(1832, 1401, 1862, 1432)
141	36	706	25603.03399433428	2.115413661007795	0.1514557831594456	(1858, 822, 1888, 852)
142	37	571	17223.26269702277	1.902440173218451	0.1015366326641969	(1880, 160, 1907, 187)
143	38	743	24968.804845222072	2.170138046412398	0.2145034429850904	(1957, 1554, 1988, 1584)
144	39	675	23220.57925925926	2.0684491104483964	0.3424583785136721	(2020, 1707, 2048, 1737)
145	1	526	17499.18631178707	1.8259371560492248	0.1361877543050934	(192, 47, 219, 73)
146	2	833	32079.268907563022	2.2978170880544986	0.416645972940642	(393, 1463, 426, 1495)
147	3	1285	41167.996887159534	2.8539378937496087	0.4454194335179212	(414, 146, 457, 184)
148	4	1153	39633.06678230703	2.703383182458471	0.5009621913313823	(483, 262, 519, 302)
149	5	310	12638.76129032258	1.4017604455242731	0.2362267482772945	(522, 328, 543, 348)
150	6	912	32804.40899122807	2.404309504613644	0.1405313459570052	(592, 98, 626, 132)
151	7	774	27303.06976744186	2.214947488124777	0.1293936068481301	(610, 179, 642, 211)
152	8	892	35157.49439461884	2.3778003207082485	0.2229993419827116	(619, 1553, 653, 1586)
153	9	876	40878.73744292237	2.3563782595559752	0.1518230115946714	(642, 530, 675, 563)
154	10	725	29254.26482758621	2.1436898783529514	0.1737891269351888	(655, 1593, 685, 1623)
155	11	664	33382.43524096385	2.051525850840387	0.3629000419371835	(717, 1579, 747, 1608)
156	12	759	36307.276679841896	2.193379812877565	0.2552662101891529	(804, 1050, 836, 1081)
157	13	371	13934.293800539084	1.5334863300737078	0.1652844420995817	(804, 1513, 826, 1535)
158	14	989	36442.31951466127	2.503750793292779	0.3036190983831591	(844, 1635, 880, 1670)
159	15	415	16026.665060240965	1.6218735918426206	0.203686933612212	(879, 1402, 902, 1425)
160	16	649	26557.209553158707	2.028221128243894	0.1176342523297376	(912, 352, 941, 381)
161	17	1105	39534.63257918552	2.646513374620027	0.5251148141338494	(1001, 1001, 1036, 1041)
162	18	1164	42554.30756013746	2.716248154541053	0.3626527150004813	(1064, 593, 1101, 633)
163	19	961	43213.99583766909	2.4680539448263423	0.1591510683107883	(1080, 265, 1115, 300)
164	20	631	24031.830427892237	1.9998970221291916	0.2335795621434691	(1084, 1653, 1113, 1682)
165	21	836	30712.601674641148	2.3019510951533144	0.1448605944926027	(1096, 1301, 1128, 1334)
166	22	335	13577.662686567164	1.4571872332186673	0.1514014361707779	(1129, 1409, 1150, 1430)
167	23	634	22123.107255520503	2.0046454981974984	0.1490118588037957	(1227, 1505, 1255, 1534)
168	24	635	26696.415748031497	2.0062258259937384	0.1751369525824632	(1318, 1704, 1347, 1733)
169	25	498	19913.114457831325	1.77667350334826	0.1945583430225509	(1335, 1318, 1360, 1343)
170	26	639	27032.871674491395	2.0125347278115	0.107188886038887	(1398, 732, 1427, 761)
171	27	778	32805.65809768638	2.220663491147029	0.1223297611251797	(1467, 1132, 1499, 1164)
172	28	1035	32953.50917874396	2.5613158027055745	0.6349252057241735	(1494, 731, 1527, 771)
173	29	603	22169.878938640133	1.955021825653068	0.2052371185378297	(1614, 170, 1642, 197)
174	30	645	28490.311627906976	2.0219611715589108	0.3845835721539454	(1638, 1592, 1667, 1621)
175	31	789	28473.256020278837	2.2363071673546324	0.2237596844288243	(1694, 664, 1726, 696)
176	32	691	27887.753979739507	2.092820485748112	0.3095725416727082	(1736, 478, 1766, 508)
177	33	502	18788.29880478088	1.7837944677744773	0.1718798817822251	(1865, 1470, 1890, 1495)
178	34	615	22638.682926829268	1.9743789494595525	0.243103055128941	(1964, 992, 1992, 1020)
179	35	743	21422.895020188425	2.170138046412398	0.3779443982321983	(1968, 475, 2000, 505)
180	36	830	20290.634939759035	2.2936756300386	0.4593504286826329	(1994, 3, 2025, 37)
181	1	1056	24446.428977272728	2.587169681610643	0.6926660465569009	(10, 1059, 44, 1101)
182	2	685	20233.93284671533	2.083714624636106	0.2500487009850925	(90, 1343, 119, 1372)
183	3	394	12519.215736040607	1.5803055488292348	0.3141216381821359	(113, 788, 136, 810)
184	4	1397	32669.896921975665	2.9757137871014017	0.6645000489450767	(129, 1611, 173, 1654)
185	5	681	24482.72393538913	2.077621878773743	0.2133408509996451	(247, 1307, 276, 1337)
186	6	600	22663.265	1.950152523383124	0.2602668676555849	(271, 1914, 298, 1941)
187	7	609	22404.19047619048	1.9647242268126155	0.1986302466438983	(400, 246, 427, 274)
188	8	656	25010.56707317073	2.039129810762491	0.1559095897317899	(494, 1176, 523, 1204)
189	9	779	27411.88061617458	2.222090194468729	0.4036491721058508	(515, 768, 547, 799)
190	10	561	18332.219251336897	1.8857077446592363	0.2529568586289646	(523, 250, 550, 277)
191	11	531	18022.02259887005	1.834595038433536	0.2789913894184055	(524, 321, 550, 347)
192	12	425	14682.16705882353	1.6412979200389275	0.1699897224685035	(579, 75, 603, 99)
193	13	319	11459.630094043889	1.4219629986758702	0.3704426236259573	(582, 980, 603, 1000)
194	14	723	22479.78284923928	2.1407310227283034	0.5291298980375744	(699, 423, 730, 453)
195	15	766	21827.022193211487	2.203470999043137	0.1585537990445075	(752, 1952, 783, 1983)
196	16	712	24826.647471910117	2.124383653162248	0.1658102024421584	(808, 365, 838, 395)
197	17	930	20534.530107526884	2.427920311688427	0.801016370735308	(884, 0, 926, 29)
198	18	755	31994.839735099336	2.187592520963576	0.2290445330035541	(887, 579, 918, 610)
199	19	501	18711.92015968064	1.7820168943705523	0.1328454923392251	(947, 1989, 972, 2014)
200	20	605	24876.46611570248	1.9582613006596896	0.3364538071570628	(976, 1251, 1004, 1280)
201	21	466	19561.396995708157	1.7186439454975475	0.140219497498502	(1084, 1516, 1108, 1541)
202	22	757	26565.067371202116	2.19048807818196	0.2425511356975138	(1121, 763, 1152, 794)
203	23	608	24304.60197368421	1.963110490009074	0.2019588947275329	(1235, 1836, 1263, 1864)
204	24	538	15829.423791821562	1.8466478806557265	0.1146601387485882	(1337, 1772, 1364, 1799)
205	25	792	30355.90404040404	2.240554668175715	0.1866181852054231	(1393, 1590, 1425, 1622)
206	26	760	27408.95	2.194824251501606	0.2985540646155905	(1474, 1899, 1505, 1931)
207	27	490	19924.571428571428	1.7623452573130156	0.2889869895794045	(1479, 1457, 1504, 1482)
208	28	783	33737.38569604087	2.227787870987075	0.1980566500211911	(1494, 1118, 1526, 1150)
209	29	491	18032.49898167006	1.7641426522292472	0.2320937529428498	(1515, 650, 1540, 675)
210	30	676	26594.924556213016	2.069980727918868	0.5344281516118633	(1682, 2022, 1713, 2048)
211	31	704	23570.64346590909	2.112415199314964	0.2000786165717328	(1736, 363, 1766, 392)
212	32	663	21926.44947209653	2.049980445083712	0.2101070184111339	(1744, 1519, 1773, 1548)
213	33	376	12976.231382978724	1.5437852123034284	0.1827852640477804	(1752, 485, 1774, 507)
214	34	546	17319.490842490843	1.860326940797339	0.239653207123485	(1770, 1145, 1796, 1172)
215	35	850	30986.78	2.3211457784138028	0.1834856271474528	(1802, 1530, 1835, 1563)
216	36	1151	30736.23457862728	2.701037513311832	0.4153046412370965	(1899, 2011, 1937, 2048)
217	37	510	17661.429411764704	1.797951788783262	0.2609532514829752	(2006, 578, 2032, 603)
218	1	857	33333.14935822637	2.33068384057846	0.534459355275092	(0, 588, 29, 623)
219	2	714	17486.658263305322	2.1273652457216894	0.4023728261059769	(57, 1918, 88, 1948)
220	3	387	14043.552971576228	1.56620438882514	0.1166420077564547	(178, 1567, 201, 1589)
221	4	988	35134.50708502025	2.5024846739737407	0.4095636466410402	(195, 659, 229, 696)
222	5	619	16414.117932148627	1.980789287590191	0.5110203110039324	(203, 1943, 232, 1971)
223	6	716	25962.877094972067	2.130342665297306	0.2819593642802973	(333, 391, 364, 421)
224	7	561	20426.21033868093	1.8857077446592363	0.1544798928947783	(370, 470, 397, 497)
225	8	845	30402.578698224854	2.314308809870542	0.2011590590296018	(373, 746, 406, 778)
226	9	615	21940.120325203254	1.9743789494595525	0.1754121487910245	(438, 1758, 466, 1786)
227	10	1465	37136.89146757679	3.047275826162972	0.687076640351631	(451, 166, 488, 216)
228	11	1281	42213.93676814989	2.849492504923799	0.5866354556641532	(455, 998, 492, 1042)
229	12	621	24995.24154589372	1.9839866896513143	0.1505629198028962	(483, 1061, 511, 1089)
230	13	1113	42017.19227313567	2.6560762364	0.3050461585747955	(498, 1521, 535, 1559)
231	14	1154	20775.234835355284	2.7045552541296054	0.824598634027251	(544, 199, 592, 231)
232	15	1243	20932.333065164923	2.806910198219374	0.8394219807555984	(616, 9, 650, 60)
233	16	1043	42079.91562799617	2.5711955531844333	0.2012826223171048	(674, 1707, 710, 1743)
234	17	1086	39549.76243093923	2.623661888404868	0.1653414193384887	(689, 636, 726, 673)
235	18	949	37498.20021074815	2.452596252399428	0.0646849688503851	(820, 1447, 855, 1482)
236	19	557	21869.1526032316	1.878973052628689	0.2800815697299026	(831, 385, 858, 411)
237	20	712	23931.62219101124	2.124383653162248	0.4429821472287257	(867, 203, 896, 234)
238	21	456	16107.916666666666	1.7001035547835757	0.1154079807625161	(894, 414, 918, 438)
239	22	563	19234.678507992896	1.889066087025372	0.1961815753265246	(894, 1604, 921, 1631)
240	23	1015	29803.50049261084	2.5364480701118346	0.6839562987273863	(896, 824, 936, 857)
241	24	689	21657.975326560238	2.0897896072775937	0.2219293316180021	(908, 954, 938, 984)
242	25	532	17663.89285714286	1.836321716498966	0.0391947821363884	(977, 1873, 1003, 1899)
243	26	690	23416.714492753625	2.0913055955852555	0.1939558366579638	(1025, 127, 1055, 156)
244	27	798	29397.22556390977	2.249025604507108	0.1688597234116009	(1032, 49, 1064, 81)
245	28	484	19202.150826446283	1.7515221543928878	0.1498170505832982	(1068, 770, 1093, 795)
246	29	489	19346.64621676892	1.7605460273826743	0.1999519850319922	(1111, 1084, 1136, 1109)
247	30	829	29198.059107358265	2.2922934812960154	0.5131300229373479	(1145, 1955, 1178, 1988)
248	31	982	38969.44297352342	2.4948744647434435	0.2472689881976447	(1148, 1288, 1183, 1323)
249	32	1102	43376.44555353902	2.6429183808283594	0.5908587118011713	(1194, 640, 1231, 680)
250	33	627	24294.07177033493	1.9935481266721795	0.5020651083854711	(1251, 844, 1277, 874)
251	34	532	20721.593984962405	1.836321716498966	0.2168874115458571	(1255, 408, 1281, 433)
252	35	730	30547.724657534247	2.151069211289285	0.2206609402747605	(1307, 1284, 1337, 1315)
253	36	2078	37738.12367661213	3.629240308095443	0.8091235923983733	(1337, 270, 1393, 329)
254	37	478	18728.02092050209	1.7406317556233792	0.2726740180449711	(1376, 667, 1401, 692)
255	38	721	28334.231622746185	2.1377680717958727	0.4650183657324956	(1399, 1651, 1429, 1681)
256	39	546	23072.326007326006	1.860326940797339	0.2487201379340134	(1425, 1524, 1452, 1550)
257	40	2130	45871.33145539906	3.6743688939495938	0.6642469517331774	(1458, 690, 1506, 748)
258	41	1014	35439.6942800789	2.535198280398061	0.3652878229873207	(1476, 2006, 1514, 2041)
259	42	804	33694.09328358209	2.257464754624785	0.091794346132069	(1482, 970, 1514, 1002)
260	43	502	20396.69920318725	1.7837944677744773	0.2633272586691402	(1544, 900, 1570, 925)
261	44	625	23315.8608	1.9903660845373727	0.2011246163879869	(1826, 674, 1854, 702)
262	45	668	22797.1122754491	2.0576958673305987	0.1165862713122745	(1832, 451, 1862, 480)
263	46	1100	23789.83818181818	2.640518999143705	0.559311206766017	(2006, 1990, 2046, 2025)
264	1	440	18105.28181818182	1.6700108484484608	0.3305144584626585	(62, 1046, 86, 1069)
265	2	675	28497.068148148148	2.0684491104483964	0.104440319113078	(156, 1203, 185, 1232)
266	3	727	28356.05502063274	2.14664465560428	0.2304948583017502	(244, 1575, 274, 1606)
267	4	490	22198.420408163267	1.7623452573130156	0.2001377457549085	(270, 922, 295, 947)
268	5	398	15621.13567839196	1.5883071470668129	0.1953606515208504	(304, 1539, 327, 1562)
269	6	725	34038.82206896551	2.1436898783529514	0.2955323825992075	(405, 984, 436, 1013)
270	7	501	22470.59281437126	1.7820168943705523	0.2757592308867774	(420, 313, 445, 339)
271	8	837	34648.43249701314	2.3033274486964084	0.4542282346230988	(427, 835, 461, 867)
272	9	496	24851.99798387097	1.7731022967156338	0.3675124733032667	(714, 616, 738, 642)
273	10	725	35101.89655172414	2.1436898783529514	0.2114237085845021	(779, 1051, 810, 1081)
274	11	420	19963.39285714286	1.631614661959219	0.2512816414790777	(825, 824, 848, 848)
275	12	546	25093.54761904762	1.860326940797339	0.2337956522024632	(896, 877, 923, 904)
276	13	766	35074.38903394256	2.203470999043137	0.3814921413567196	(984, 164, 1015, 195)
277	14	730	30980.23561643836	2.151069211289285	0.0743771604965664	(1139, 1976, 1170, 2006)
278	15	493	20621.72413793104	1.7677319594033387	0.1443546611932196	(1191, 747, 1216, 772)
279	16	783	36569.38058748403	2.227787870987075	0.1894680823714586	(1282, 1127, 1314, 1158)
280	17	371	17622.827493261455	1.5334863300737078	0.2632220278051193	(1413, 1212, 1435, 1234)
281	18	1672	38079.37559808613	3.255450458685416	0.8739397695741401	(1435, 505, 1482, 563)
282	19	636	31142.54559748428	2.007804909926515	0.2364776157956369	(1529, 558, 1558, 586)
283	20	590	27020.77796610169	1.93383296849804	0.0939941881558437	(1556, 1151, 1583, 1178)
284	21	625	26861.808	1.9903660845373727	0.1795159593221477	(1662, 223, 1690, 251)
285	22	546	21312.815018315017	1.860326940797339	0.0135621885635948	(1725, 117, 1751, 143)
286	23	430	19415.07441860465	1.6509243833464702	0.2226548321964812	(1728, 906, 1752, 930)
287	24	608	25722.325657894737	1.963110490009074	0.2386183233081082	(1789, 1529, 1816, 1557)
288	25	494	17688.704453441296	1.7695238827822386	0.1908315007347921	(1811, 1749, 1836, 1774)
289	26	683	29815.556368960468	2.080670481849748	0.2277656271802582	(1823, 1434, 1853, 1463)
290	27	446	17538.603139013452	1.68135873108035	0.2155958003325141	(1825, 1575, 1849, 1599)
291	28	502	19870.07569721116	1.7837944677744773	0.0500362402876788	(1834, 513, 1859, 539)
292	29	736	31369.448369565216	2.1598911316085543	0.2195774706117706	(1868, 727, 1898, 758)
293	30	623	19657.8507223114	1.987178947049084	0.2469777644669974	(1999, 898, 2028, 926)
