# Supplementary material for: Dynamic control of DNA condensation
Source: Nat Commun. 2024 Mar 1;15:1915. doi: 10.1038/s41467-024-46266-z (PMC10907372; doi:10.1038/s41467-024-46266-z)
Supplement: Supplementary file 4 — Source Data [file 41467_2024_46266_MOESM4_ESM.zip › Source Data/Figure 3 and Figures S8-S16/SI Figures S14-S16/16arm_1uM_t=60min_allMeasurements.csv]

	Label	Areas (pix^2)	Mean Intensity	Equivalent Diameter (micron)	Eccentricity	BBox coords (pix)
0	1	1307	42568.99005355777	2.878264809408045	0.1951483369556682	(80, 669, 121, 709)
1	2	805	31896.4198757764	2.2588682143529093	0.3234016657389068	(109, 1253, 141, 1285)
2	3	1258	35632.72337042925	2.823795713659075	0.4462081895705629	(161, 311, 203, 349)
3	4	659	25694.437025796666	2.0437871365341747	0.1802533878781483	(247, 807, 276, 836)
4	5	1087	36849.91444342226	2.624869557922633	0.2430182567049955	(388, 1616, 425, 1653)
5	6	792	26063.214646464647	2.240554668175715	0.2843656672159405	(408, 86, 440, 117)
6	7	464	18780.456896551725	1.7149519026823614	0.1911326817995924	(411, 1045, 435, 1070)
7	8	567	23027.544973544973	1.89576492395877	0.1159434908686322	(419, 1265, 446, 1292)
8	9	1111	30112.61206120612	2.653688751660085	0.7057585083804949	(567, 386, 601, 429)
9	10	666	26248.71921921922	2.054613175161665	0.1204565931554572	(614, 486, 644, 516)
10	11	1972	43973.686612576064	3.535463918806677	0.829896931111311	(693, 876, 729, 940)
11	12	551	22343.13067150635	1.8688255092063035	0.2143059808377669	(743, 1611, 770, 1637)
12	13	766	24917.109660574413	2.203470999043137	0.1869714621621001	(1038, 1991, 1069, 2022)
13	14	1248	38315.29246794872	2.8125499672133363	0.6005603740798693	(1079, 1933, 1117, 1976)
14	15	2963	49399.01181235234	4.333699359551792	0.5609448194607624	(1185, 1561, 1251, 1616)
15	16	985	37415.90659898477	2.4986824666514096	0.31248912757938	(1209, 447, 1244, 483)
16	17	801	30247.23970037453	2.2532491304893143	0.1903260916351865	(1265, 145, 1297, 177)
17	18	795	26745.788679245285	2.244794132076765	0.22326691093366	(1288, 1796, 1319, 1828)
18	19	827	33372.764207980654	2.2895266806723784	0.18392474617755	(1351, 1270, 1383, 1302)
19	20	2799	47345.44730260808	4.212058587281823	0.726139058172202	(1491, 1303, 1545, 1372)
20	21	1648	38382.0036407767	3.232001530689115	0.7899508378488763	(1493, 1713, 1534, 1768)
21	22	531	21140.31073446328	1.834595038433536	0.1719077851877192	(1509, 1771, 1535, 1797)
22	23	572	23500.393356643355	1.904105329049896	0.0274641453129176	(1520, 1006, 1547, 1033)
23	24	702	28023.62535612536	2.109412475410002	0.2216873941932104	(1572, 1201, 1602, 1231)
24	25	472	14526.851694915254	1.7296727898767306	0.2813280679155378	(1817, 80, 1841, 105)
25	26	721	25347.1040221914	2.1377680717958727	0.1875617887199438	(1857, 1436, 1888, 1466)
26	27	720	23010.793055555558	2.136285055265116	0.2239229748988691	(1960, 346, 1990, 377)
27	28	807	23397.271375464683	2.261672521099248	0.2293827443842025	(1995, 1231, 2027, 1263)
28	1	618	18829.61165048544	1.9791886495206297	0.5131487063747311	(41, 351, 71, 378)
29	2	623	18477.8507223114	1.987178947049084	0.3067185277244338	(51, 1058, 79, 1085)
30	3	498	16504.82530120482	1.77667350334826	0.1368120649244474	(101, 202, 126, 227)
31	4	971	31600.92481977343	2.4808617835301696	0.2162547653741801	(178, 1727, 213, 1762)
32	5	707	25112.704384724188	2.116911299185482	0.1299586883426931	(249, 547, 279, 577)
33	6	394	15712.06345177665	1.5803055488292348	0.148039099031472	(487, 728, 510, 750)
34	7	674	23002.08456973294	2.0669163580256456	0.2945527004898073	(527, 1438, 555, 1468)
35	8	669	21740.14499252616	2.0592354828601285	0.0953410924778244	(550, 1912, 579, 1941)
36	9	1502	41026.72769640479	3.085516835803273	0.3673850868835207	(575, 533, 619, 576)
37	10	1127	30546.24933451641	2.6727289151239155	0.284515016033649	(661, 1073, 698, 1112)
38	11	568	18570.48767605634	1.897435937878579	0.1401035070481062	(880, 360, 908, 387)
39	12	741	23171.07152496626	2.167215300242478	0.2186611497085389	(972, 275, 1003, 306)
40	13	1302	39310.66205837174	2.872754054191364	0.3605677001549578	(991, 1307, 1032, 1349)
41	14	1006	27615.611332007957	2.5251776946201603	0.3604560096828878	(1089, 132, 1126, 166)
42	15	640	20141.6125	2.014108865500589	0.1823425393406842	(1165, 132, 1194, 160)
43	16	783	23647.1558109834	2.227787870987075	0.2121772929763855	(1193, 1732, 1224, 1763)
44	17	1153	35753.6105810928	2.703383182458471	0.1899510626223295	(1241, 825, 1279, 863)
45	18	2062	34046.55480116392	3.61524125762756	0.7510027327181463	(1271, 360, 1330, 408)
46	19	1037	32885.837029893926	2.56378930961006	0.1571423517208496	(1377, 1596, 1412, 1631)
47	20	884	26753.710407239814	2.3671135236050995	0.4305693816269614	(1458, 173, 1492, 207)
48	21	847	23342.897284533647	2.3170460181718298	0.2297282418327998	(1494, 1253, 1526, 1286)
49	22	623	15371.632423756018	1.987178947049084	0.6057019339733621	(1572, 792, 1602, 820)
50	23	474	16070.415611814346	1.7333334771247793	0.1659904418417354	(1663, 1383, 1688, 1408)
51	24	811	23745.143033292232	2.267270728973158	0.2088105081074538	(1684, 1889, 1716, 1921)
52	25	947	26076.03907074973	2.450010488631057	0.2567857963497632	(1977, 1440, 2011, 1474)
53	26	1048	29683.72900763359	2.5773511654253127	0.3386771524698364	(2002, 316, 2038, 353)
54	1	1306	44981.60183767228	2.8771635027637843	0.3708866112473883	(128, 1453, 169, 1493)
55	2	923	35826.600216684725	2.418765718258776	0.2815541366548118	(192, 1333, 226, 1367)
56	3	811	22446.205918618987	2.267270728973158	0.3958746765028522	(199, 1993, 231, 2025)
57	4	968	30210.246900826445	2.4770263855393644	0.7014763381823601	(270, 714, 299, 754)
58	5	1452	44940.96694214876	3.033725361990981	0.3991798023838456	(278, 1650, 320, 1695)
59	6	351	15560.082621082622	1.4915798656819137	0.2698335626249506	(382, 1415, 404, 1436)
60	7	666	22838.686186186187	2.054613175161665	0.4396202916483061	(439, 1759, 469, 1788)
61	8	624	27818.62980769231	1.988773154242552	0.2615860733595507	(465, 237, 494, 265)
62	9	341	15353.736070381232	1.4701787582807917	0.0	(579, 593, 600, 614)
63	10	1482	44369.39338731444	3.064905270185392	0.5961364888376429	(600, 113, 647, 153)
64	11	1048	43616.373091603054	2.5773511654253127	0.4355437275232642	(690, 968, 728, 1003)
65	12	1506	44806.1812749004	3.089622648445679	0.3879763854736401	(719, 482, 764, 524)
66	13	1473	45424.9660556687	3.0555847054603684	0.4623305981438038	(842, 1814, 886, 1857)
67	14	930	28117.30430107527	2.427920311688427	0.1937609322548345	(911, 1404, 946, 1438)
68	15	660	34083.58787878788	2.045337221805569	0.0710496137413559	(1001, 1223, 1030, 1252)
69	16	421	19267.4703087886	1.6335559055511566	0.0243719632626502	(1108, 503, 1131, 526)
70	17	1018	27686.692534381134	2.540193749834122	0.6645340788504407	(1560, 1087, 1592, 1128)
71	18	932	35925.16738197425	2.430529576613038	0.1218537148426611	(1741, 1886, 1775, 1921)
72	19	733	23629.412005457027	2.155484684723832	0.465856355741909	(1817, 1918, 1850, 1947)
73	20	1150	42489.47652173913	2.699863914510693	0.2196686298886472	(1834, 1255, 1872, 1293)
74	1	880	36867.73409090909	2.361751991186013	0.2765966981758576	(35, 1875, 70, 1908)
75	2	2599	46259.33512889573	4.05878544081133	0.8287894188705224	(165, 536, 234, 593)
76	3	975	41721.2041025641	2.48596644280319	0.1710388946552326	(198, 1356, 233, 1391)
77	4	923	38046.47128927411	2.418765718258776	0.4341273578108564	(236, 1520, 271, 1553)
78	5	836	30603.706937799045	2.3019510951533144	0.1911411433748117	(458, 1182, 491, 1215)
79	6	522	23135.036398467437	1.8189811796932047	0.2731099783260104	(504, 614, 529, 640)
80	7	802	30581.403990024937	2.25465521432693	0.1717708898047392	(663, 206, 695, 238)
81	8	640	27961.796875	2.014108865500589	0.1290503586726052	(688, 1480, 717, 1509)
82	9	555	24558.578378378377	1.875596638305595	0.1704321535684463	(711, 2010, 737, 2037)
83	10	774	31125.34754521964	2.214947488124777	0.3602302338940114	(863, 367, 893, 399)
84	11	781	35456.431498079386	2.2249408565702598	0.2735822776270706	(987, 1963, 1019, 1994)
85	12	482	21370.62033195021	1.7478995607435737	0.1976123696567373	(1067, 1510, 1092, 1535)
86	13	2209	48379.94612947035	3.74188823893026	0.5063650979557969	(1103, 1461, 1154, 1517)
87	14	1408	45277.64133522727	2.9874062242342867	0.2567678606227492	(1106, 1366, 1149, 1407)
88	15	542	23274.647601476016	1.8535000299145763	0.2030997357684404	(1129, 1159, 1156, 1185)
89	16	738	28793.463414634145	2.162823775364698	0.5633841537926488	(1202, 1274, 1236, 1302)
90	17	1781	43851.50028074116	3.3598888755430902	0.7782569008074028	(1238, 278, 1290, 328)
91	18	818	32585.70782396088	2.2770344746059106	0.2342917371544005	(1258, 510, 1290, 543)
92	19	738	29995.07723577236	2.162823775364698	0.1346557259739149	(1272, 767, 1302, 798)
93	20	1287	38999.29603729604	2.856157993574844	0.6940178668337835	(1284, 450, 1319, 497)
94	21	669	36887.03437967115	2.0592354828601285	0.0939062949865402	(1312, 1340, 1341, 1369)
95	22	472	18096.78389830509	1.7296727898767306	0.1184716611198889	(1357, 204, 1381, 229)
96	23	798	25806.98120300752	2.249025604507108	0.2180872455130544	(1371, 1600, 1403, 1632)
97	24	1556	46384.79562982005	3.140492426646914	0.4133774487158503	(1425, 793, 1470, 837)
98	25	679	23347.17967599411	2.074568795744748	0.3327814966232238	(1440, 136, 1469, 166)
99	26	2042	47263.1346718903	3.597665843576533	0.6508792395256049	(1466, 1484, 1516, 1539)
100	27	1393	39817.66116295765	2.971450584644193	0.7284346101332343	(1539, 1007, 1586, 1048)
101	28	688	22434.54069767442	2.08827251843352	0.1182666843542872	(1613, 1197, 1643, 1227)
102	29	879	35391.53811149033	2.360409705205928	0.2562632364916775	(1629, 1816, 1662, 1849)
103	30	805	34566.06708074534	2.2588682143529093	0.1984494033008311	(1670, 2002, 1702, 2034)
104	31	1308	41433.99388379205	2.8793656948219506	0.6640661677539214	(1677, 1382, 1723, 1417)
105	32	684	23389.86695906433	2.082193109555794	0.1085935900116815	(1686, 670, 1715, 700)
106	33	471	20792.5923566879	1.7278395378620055	0.2516076544564369	(1733, 1366, 1758, 1391)
107	34	1442	44434.47295423024	3.023260600341904	0.4258823041329244	(1888, 1885, 1929, 1929)
108	35	1185	38479.17890295359	2.7406408661668338	0.3065454909606613	(1893, 648, 1933, 686)
109	36	1111	31946.44104410441	2.653688751660085	0.2589957942413156	(1972, 367, 2010, 404)
110	1	791	28342.06826801517	2.239139729816616	0.2473682948890118	(163, 1234, 194, 1266)
111	2	808	29854.03094059406	2.263073371355022	0.0790428095845572	(242, 790, 274, 822)
112	3	781	19743.30089628681	2.2249408565702598	0.1642354875286868	(282, 1987, 313, 2019)
113	4	790	31023.921518987343	2.237723896776022	0.1824220214421785	(409, 529, 441, 560)
114	5	586	20568.71331058021	1.9272664538892617	0.1130905443413569	(441, 71, 468, 98)
115	6	449	15217.581291759465	1.687004047684063	0.2496679961453201	(512, 1008, 537, 1033)
116	7	463	17780.095032397407	1.7131028973979026	0.1313272511951344	(598, 581, 622, 605)
117	8	787	29149.56035578145	2.2334710125453108	0.5081508033817184	(616, 1874, 647, 1906)
118	9	1370	25614.89343065693	2.946817482275544	0.5850100579415867	(650, 381, 688, 426)
119	10	692	25017.33959537572	2.0943342801491185	0.1778005721437254	(872, 366, 901, 396)
120	11	2704	48188.706730769234	4.139961455837735	0.7601611704325233	(983, 373, 1053, 423)
121	12	1057	43120.8032166509	2.588394377386506	0.245797881814904	(1005, 1377, 1042, 1413)
122	13	997	35015.23069207623	2.5138567911558374	0.3487743482531049	(1085, 837, 1121, 873)
123	14	424	15520.27358490566	1.6393658441249002	0.0990115334426752	(1162, 623, 1186, 647)
124	15	1780	46141.71235955056	3.3589454840109343	0.6049030616830279	(1207, 318, 1259, 362)
125	16	989	35435.29120323559	2.503750793292779	0.3022128632294255	(1300, 654, 1336, 688)
126	17	1067	40410.934395501405	2.600609614550732	0.6223670310261608	(1304, 0, 1345, 32)
127	18	909	25098.255225522556	2.400351790811758	0.7054063205734051	(1320, 1104, 1359, 1133)
128	19	1118	34206.77996422182	2.6620355802980167	0.5061810945779677	(1360, 1917, 1399, 1954)
129	20	729	25306.79012345679	2.1495953713003626	0.1474069982636005	(1361, 1430, 1392, 1460)
130	21	373	13301.404825737263	1.537614160771308	0.1576616766148133	(1406, 2009, 1428, 2031)
131	22	939	36525.41320553781	2.4396400273147045	0.2550300472174711	(1433, 1161, 1467, 1196)
132	23	510	20601.39019607843	1.797951788783262	0.3512947607211742	(1469, 1240, 1494, 1266)
133	24	910	35781.36923076923	2.4016717534030283	0.1193907430430502	(1509, 1422, 1543, 1456)
134	25	920	28358.51413043478	2.414831697137836	0.2739577185525683	(1603, 1337, 1637, 1372)
135	26	804	28721.24751243781	2.257464754624785	0.1125728473786496	(1721, 1801, 1753, 1833)
136	27	590	20023.3	1.93383296849804	0.2739532723047386	(1793, 742, 1820, 770)
137	1	1434	41582.60390516039	3.0148626380075068	0.5984651044264025	(30, 682, 70, 727)
138	2	773	23621.009055627423	2.2135161810362938	0.2089877412273449	(58, 1816, 89, 1848)
139	3	675	25135.985185185185	2.0684491104483964	0.3042179216701088	(185, 484, 215, 513)
140	4	877	27639.23261117446	2.35772284069795	0.19386787348954	(235, 287, 268, 321)
141	5	2420	42561.34752066116	3.91652260131938	0.764312282990079	(245, 1816, 299, 1882)
142	6	657	23887.63165905632	2.040683433700836	0.1760188936618004	(278, 321, 307, 350)
143	7	593	24237.99494097808	1.9387432590140008	0.2241668643062882	(280, 1654, 307, 1681)
144	8	855	28149.89590643275	2.3279626676242104	0.2057840904061427	(337, 330, 370, 362)
145	9	464	18044.060344827587	1.7149519026823614	0.2050646036916767	(355, 680, 380, 704)
146	10	488	16290.948770491805	1.7587449568064593	0.2023171845693138	(472, 345, 497, 370)
147	11	1388	43453.03386167147	2.9661129647703075	0.3675219707272209	(564, 1293, 604, 1337)
148	12	754	22853.2599469496	2.186143304162609	0.4519761628171228	(582, 1938, 612, 1970)
149	13	530	18553.53962264151	1.8328667337273008	0.2161724349183883	(584, 1093, 610, 1119)
150	14	979	35791.93054136875	2.49106064167587	0.1074517501247921	(596, 847, 632, 882)
151	15	393	14890.85496183206	1.5782988108148932	0.2460217742181998	(628, 1509, 650, 1532)
152	16	680	25963.23970588235	2.076095898487971	0.1935931222174148	(640, 1668, 669, 1698)
153	17	631	23983.801901743263	1.9998970221291916	0.2214991746853172	(642, 1922, 671, 1950)
154	18	1348	43981.892433234425	2.923061145810672	0.3571307732390488	(844, 1535, 887, 1575)
155	19	750	30502.837333333333	2.180336804388707	0.2561604453253009	(865, 1249, 896, 1279)
156	20	1345	42799.510780669145	2.9198066695974427	0.1354749755656133	(867, 1180, 908, 1221)
157	21	432	17019.12037037037	1.654759288358717	0.2639596737524225	(1012, 1909, 1036, 1933)
158	22	684	25926.34649122807	2.082193109555794	0.2659257268816722	(1021, 645, 1050, 675)
159	23	1021	44588.9500489716	2.543933914436188	0.2759946894727527	(1086, 1239, 1121, 1275)
160	24	798	32957.703007518794	2.249025604507108	0.2983919988876258	(1137, 493, 1169, 525)
161	25	825	26016.36363636364	2.2867565324339085	0.1303188498620834	(1149, 14, 1181, 46)
162	26	795	22010.998742138363	2.244794132076765	0.2452006581285618	(1163, 1077, 1195, 1109)
163	27	845	32594.127810650887	2.314308809870542	0.2640546903874021	(1181, 912, 1214, 945)
164	28	1078	39780.10204081632	2.6139804462050007	0.1398377613856413	(1252, 923, 1288, 960)
165	29	2512	41274.79020700637	3.990274489204431	0.8532550509498417	(1301, 1139, 1346, 1214)
166	30	551	20339.3666061706	1.8688255092063035	0.1345042310886409	(1478, 459, 1505, 485)
167	31	887	37184.543404735065	2.3711267169758	0.2779970178850116	(1602, 729, 1636, 762)
168	32	893	32510.74916013438	2.3791327950749217	0.2727068910857462	(1607, 494, 1640, 528)
169	33	563	19102.57193605684	1.889066087025372	0.2838793654678114	(1684, 171, 1711, 198)
170	34	619	23360.33602584814	1.980789287590191	0.1650991360583465	(1728, 898, 1756, 926)
171	35	1314	37012.0	2.8859621884498194	0.3945398021602207	(1738, 1891, 1777, 1933)
172	36	844	30381.38744075829	2.3129389909817437	0.2600367364143502	(1771, 636, 1803, 669)
173	37	1027	35378.711781889	2.5513977952611	0.387225676150757	(1779, 1788, 1814, 1825)
174	38	876	25866.052511415524	2.3563782595559752	0.1226418880831148	(1888, 1892, 1922, 1925)
175	39	1333	35123.27531882971	2.906752327002863	0.6022917056765381	(1928, 921, 1973, 959)
176	40	580	19670.256896551724	1.9173745162701816	0.2890184831155796	(1963, 1511, 1989, 1539)
177	41	850	33385.76588235294	2.3211457784138028	0.3728748605996738	(1986, 1386, 2018, 1421)
178	42	1692	36052.84042553192	3.2748629769458044	0.7507860652715134	(1995, 1747, 2032, 1803)
179	1	639	20914.591549295776	2.0125347278115	0.189084137050522	(63, 543, 91, 571)
180	2	1066	31440.615384615383	2.599390673956676	0.2211161899476436	(223, 1467, 260, 1504)
181	3	435	14279.848275862068	1.660495039658877	0.1786675387121549	(254, 1573, 278, 1597)
182	4	450	16115.26	1.688881626504112	0.0984951270615143	(503, 285, 528, 309)
183	5	1175	31866.72510638298	2.7290524807881704	0.2592783948027303	(589, 920, 627, 959)
184	6	663	24346.09049773756	2.049980445083712	0.2376308158439325	(640, 618, 669, 648)
185	7	1354	37314.09453471196	2.9295592519682163	0.20440437215884	(667, 1943, 709, 1985)
186	8	706	24834.466005665723	2.115413661007795	0.1039282474741704	(678, 804, 708, 834)
187	9	1696	32442.548349056604	3.2787316882498003	0.8028787334457382	(778, 1392, 824, 1446)
188	10	528	20014.72537878788	1.829405225947127	0.2018962248837456	(788, 490, 814, 516)
189	11	1129	37276.08945969885	2.675099406867152	0.4212150275560475	(789, 1125, 825, 1164)
190	12	476	18479.018907563022	1.7369864495162313	0.1531503772366536	(810, 623, 835, 648)
191	13	2690	36941.38884758364	4.129230191652122	0.8266696441672075	(1024, 587, 1086, 661)
192	14	938	30681.62686567164	2.438340618419693	0.2998658696290298	(1063, 984, 1097, 1019)
193	15	507	18479.42998027613	1.7926558957219436	0.1547129413377177	(1517, 630, 1542, 655)
194	16	2335	33178.32034261242	3.847125877090675	0.8594156590923236	(1593, 1359, 1642, 1430)
195	17	993	29337.411883182274	2.5088088808590565	0.1720085114206566	(1602, 352, 1637, 388)
196	18	829	26529.1712907117	2.2922934812960154	0.2425043233229504	(1709, 422, 1741, 455)
197	19	1138	30247.26537785589	2.685740728288539	0.6342766607621884	(1835, 1062, 1876, 1099)
198	1	687	21959.152838427948	2.086754326652736	0.2800038158470249	(111, 1741, 141, 1771)
199	2	676	26928.13017751479	2.069980727918868	0.3223778771921599	(213, 1046, 243, 1076)
200	3	540	18979.69074074074	1.8500771275846335	0.1809371460382747	(220, 840, 246, 866)
201	4	1042	29272.659309021117	2.569962661455345	0.5085941271956186	(256, 1760, 291, 1798)
202	5	1365	41559.41098901099	2.941435162746404	0.4839961234706348	(272, 283, 315, 324)
203	6	785	28000.46878980892	2.230631251686089	0.1901521598163342	(303, 507, 335, 539)
204	7	613	24336.6867862969	1.971165962872604	0.2375746037690757	(307, 737, 335, 765)
205	8	604	21938.100993377484	1.9566422335778757	0.2655048664534164	(312, 794, 339, 822)
206	9	904	32728.756637168142	2.3937410600249565	0.489622372177997	(439, 343, 476, 375)
207	10	2997	45692.43910577244	4.358492726616111	0.8711480213756174	(439, 697, 500, 776)
208	11	728	24531.0521978022	2.148120520100113	0.4198719176267498	(611, 277, 642, 307)
209	12	1999	36837.8164082041	3.5595848620428283	0.8307428785869251	(628, 1391, 691, 1434)
210	13	1257	38459.85043754972	2.822673155191476	0.4734735573061561	(686, 74, 728, 112)
211	14	2305	46204.62472885032	3.822332111546277	0.8149077691075622	(833, 874, 887, 939)
212	15	413	16472.85230024213	1.61796074273604	0.0501097352001866	(926, 768, 949, 791)
213	16	710	30362.91971830986	2.121397870023785	0.1441184539777176	(939, 645, 969, 675)
214	17	913	34492.38663745893	2.40562729561673	0.3566222303901931	(1006, 451, 1041, 485)
215	18	826	31328.66707021792	2.288142025764554	0.1798591139845144	(1033, 1753, 1066, 1785)
216	19	743	29675.563930013457	2.170138046412398	0.2288040168340798	(1185, 149, 1215, 179)
217	20	717	27705.009762900976	2.131829815681072	0.0936019436300206	(1194, 224, 1224, 254)
218	21	1039	37929.55341674687	2.566260432409843	0.3251608132696156	(1200, 1345, 1237, 1381)
219	22	602	24352.80564784053	1.9534000735484505	0.1221278674419172	(1238, 1909, 1266, 1936)
220	23	972	34482.39300411523	2.482138932538076	0.2623831716967951	(1335, 65, 1370, 100)
221	24	559	22336.04293381037	1.882343410588594	0.260016761257023	(1470, 1789, 1497, 1816)
222	25	857	32011.10851808635	2.33068384057846	0.1607226232281156	(1596, 1891, 1629, 1924)
223	26	1329	43760.77652370203	2.90238783155758	0.5838012092930711	(1601, 1509, 1644, 1549)
224	27	455	16447.11868131868	1.6982383830154668	0.1707524840822833	(1606, 144, 1631, 168)
225	28	600	23304.846666666668	1.950152523383124	0.2468283368564219	(1642, 1082, 1670, 1109)
226	29	682	29157.90029325513	2.079146739073532	0.1764288054562542	(1774, 212, 1803, 242)
227	30	466	18508.912017167386	1.7186439454975475	0.2562798698579306	(1793, 1557, 1817, 1582)
228	31	841	32638.168846611177	2.308824658063352	0.1991572577910626	(1794, 1202, 1827, 1234)
229	32	1606	47481.89601494396	3.190551246080331	0.5396276761915125	(1869, 1330, 1912, 1378)
230	33	751	25033.73635153129	2.1817898780617533	0.1160639443393214	(1930, 374, 1961, 405)
