# Supplementary material for: Dynamic control of DNA condensation
Source: Nat Commun. 2024 Mar 1;15:1915. doi: 10.1038/s41467-024-46266-z (PMC10907372; doi:10.1038/s41467-024-46266-z)
Supplement: Supplementary file 4 — Source Data [file 41467_2024_46266_MOESM4_ESM.zip › Source Data/Figure 3 and Figures S8-S16/SI Figures S14-S16/16arm_5uM_t=5min_allMeasurements.csv]

	Label	Areas (pix^2)	Mean Intensity	Equivalent Diameter (micron)	Eccentricity	BBox coords (pix)
0	1	3468	22294.566320645907	4.688484650349698	0.8346290476582123	(30, 1204, 115, 1260)
1	2	2613	21838.89246077306	4.069702462676197	0.6955284573255068	(57, 535, 123, 587)
2	3	1226	16917.93800978793	2.787649638382657	0.1752294089804023	(76, 835, 115, 874)
3	4	2609	22387.663089306247	4.06658630413147	0.0888225630415062	(218, 1795, 275, 1852)
4	5	5112	27763.348591549297	5.692307813635738	0.7653003254380559	(307, 1774, 405, 1841)
5	6	3596	26875.161568409345	4.774224043861196	0.1774814040092831	(342, 49, 409, 116)
6	7	1476	21372.28997289973	3.058694716143737	0.5236940467562842	(400, 491, 446, 532)
7	8	3141	29014.31964342566	4.461972838939673	0.5267370632858258	(451, 1453, 509, 1521)
8	9	2270	24236.398237885463	3.7932012299021434	0.506124955491083	(521, 1987, 574, 2043)
9	10	1776	22127.79391891892	3.355169265297117	0.1603214888276147	(532, 379, 579, 426)
10	11	2137	27443.926532522222	3.680401636901834	0.139394057183736	(543, 1064, 595, 1116)
11	12	11288	33813.80147058824	8.458657776700056	0.7311228599425935	(560, 654, 707, 782)
12	13	2240	24888.9375	3.768052657183581	0.1464321676640934	(608, 1472, 662, 1526)
13	14	2090	30379.754066985646	3.6397042615017305	0.2512660743904203	(620, 1047, 670, 1099)
14	15	9516	38750.75956284153	7.766407441687373	0.8445080730150669	(646, 1094, 775, 1220)
15	16	5295	34193.49386213409	5.793298902942781	0.8523324303799128	(678, 929, 758, 1032)
16	17	6134	32274.985979784808	6.235407484490317	0.8464803403598546	(724, 169, 816, 280)
17	18	4455	39410.90998877666	5.313941980168529	0.4163597957399376	(729, 1390, 807, 1462)
18	19	9924	39894.25080612656	7.931153072418168	0.8310278320459266	(733, 668, 872, 792)
19	20	6702	38410.62429125634	6.517711993943198	0.7953495494173436	(849, 1466, 960, 1548)
20	21	8958	33796.85164099129	7.535264184244071	0.9190218177193024	(859, 1603, 1004, 1718)
21	22	4286	40139.49790013999	5.212175583679866	0.4115817970605612	(883, 378, 959, 449)
22	23	3274	30532.9807574832	4.555460566952236	0.6068402392498015	(931, 1974, 990, 2043)
23	24	2966	32514.126432906272	4.33589271238368	0.2459028974084698	(973, 1893, 1035, 1953)
24	25	2977	33950.942559623785	4.343925531031845	0.1086626158896202	(978, 217, 1039, 278)
25	26	2111	29110.91710090005	3.657944153681118	0.1506090971359001	(993, 642, 1045, 693)
26	27	7495	36988.29699799867	6.892531708198067	0.8605860300673729	(999, 1729, 1114, 1835)
27	28	2478	29778.83292978208	3.9631782435577834	0.4991021539098844	(1024, 1998, 1084, 2048)
28	29	7944	40606.84013091642	7.095983089425888	0.8720703402583128	(1050, 703, 1159, 826)
29	30	768	15205.463541666666	2.206345717811623	0.1502502216359391	(1056, 1148, 1087, 1179)
30	31	807	16995.786864931848	2.261672521099248	0.1009921504464494	(1103, 971, 1135, 1003)
31	32	1711	27433.089421391	3.2931988787719493	0.1242446599249562	(1129, 192, 1175, 238)
32	33	2940	30689.676530612243	4.3168466310308125	0.7626462439590462	(1155, 0, 1229, 50)
33	34	2998	33149.2808539026	4.359219808567389	0.0878976993274968	(1185, 998, 1247, 1059)
34	35	5882	29787.719993199597	6.105981219637486	0.7880254620779596	(1204, 1679, 1285, 1786)
35	36	8073	40367.48742722656	7.153365739375875	0.818680775104996	(1219, 1391, 1316, 1513)
36	37	3058	38572.76586003924	4.402624992643828	0.3100361532691789	(1228, 185, 1290, 251)
37	38	2282	29053.78746713409	3.803214097026393	0.1638518314776038	(1270, 599, 1324, 654)
38	39	2979	33805.622692178586	4.3453844481279	0.1457286907945278	(1313, 712, 1374, 773)
39	40	3002	32215.57495003331	4.362126924468081	0.1313549431490136	(1338, 1036, 1399, 1098)
40	41	5178	38495.48049439938	5.728936086244007	0.7910114177883191	(1404, 611, 1504, 675)
41	42	2891	41965.706675890695	4.280721756344916	0.42635410322062	(1435, 540, 1498, 599)
42	43	1793	24116.532069157834	3.37118898213781	0.0877472308945721	(1442, 909, 1490, 957)
43	44	13419	37313.47902228184	9.222592728923548	0.8712164505980403	(1504, 355, 1667, 526)
44	45	3519	25220.50753054845	4.722832982442172	0.7520803400786374	(1529, 168, 1601, 238)
45	46	1749	21910.56546598056	3.329567769229785	0.1538351951833142	(1566, 846, 1614, 893)
46	47	1935	20587.168992248065	3.5021394800715253	0.4038494548056176	(1678, 1447, 1730, 1495)
47	48	10045	23413.68491786959	7.979357525669622	0.7163737350310033	(1818, 36, 1960, 160)
48	49	1654	18160.01753325272	3.237879683221932	0.0894819219180087	(1860, 1034, 1906, 1080)
49	50	5210	20747.902111324376	5.74661121065043	0.7863977158402828	(1891, 1761, 1979, 1849)
50	51	1594	17203.83312421581	3.178609028580836	0.1692414678031651	(1911, 1324, 1956, 1369)
51	1	2177	22064.585209003217	3.714686509860584	0.3776418762308258	(0, 1049, 49, 1103)
52	2	2044	23527.137964774956	3.5994272467878523	0.3189284046445499	(16, 1478, 68, 1527)
53	3	9022	35195.56583906007	7.562133943442173	0.7962344644113992	(34, 859, 159, 960)
54	4	1977	20916.6727364694	3.5399431603329004	0.2548083737741494	(56, 532, 106, 582)
55	5	2185	26408.14828375286	3.721505582162454	0.7339722409711291	(67, 0, 130, 42)
56	6	908	11069.581497797357	2.399031101968553	0.2185292819745605	(70, 1834, 104, 1868)
57	7	9103	29686.72690321872	7.596004712035271	0.910448344468119	(97, 592, 213, 733)
58	8	1671	18390.015559545183	3.25447679320568	0.1293573067324779	(105, 1669, 151, 1715)
59	9	3761	29862.344589205	4.882526631643516	0.2497455347663296	(123, 1427, 191, 1497)
60	10	9061	27498.07416399956	7.578460987875442	0.8988571544859122	(222, 1755, 374, 1848)
61	11	6782	24577.138012385727	6.556496698027997	0.8357452732165185	(251, 1150, 334, 1279)
62	12	2098	21166.13298379409	3.646663549427059	0.1241584744287675	(293, 1564, 344, 1615)
63	13	1051	22804.235965746902	2.5810374860202057	0.4307647056902331	(312, 282, 351, 318)
64	14	4043	36110.78357655207	5.0622644039010085	0.4987300506246327	(328, 182, 402, 248)
65	15	2404	24505.99417637271	3.903553947826688	0.3609744714752693	(419, 1759, 475, 1812)
66	16	3337	27250.64578963141	4.599080988395925	0.6158772072378738	(431, 847, 498, 913)
67	17	2521	27228.26100753669	3.9974162808197176	0.1581172822273077	(465, 1000, 522, 1057)
68	18	2133	22593.532114392878	3.6769555671977674	0.1919777400321889	(503, 1748, 554, 1801)
69	19	2006	23306.181954137588	3.565811805209271	0.1230213670024788	(564, 605, 615, 655)
70	20	6845	33131.94127100073	6.586878920400775	0.6551359865443934	(580, 1767, 665, 1871)
71	21	2489	26077.98232221776	3.971964903679052	0.1355960160539561	(601, 1268, 657, 1324)
72	22	3885	28704.8	4.962362264825367	0.7688723225621338	(657, 1377, 731, 1453)
73	23	1791	21242.7414852038	3.369308262894008	0.1542670592723556	(658, 1549, 705, 1597)
74	24	5135	28730.04070107108	5.70509890784691	0.8610372471396983	(699, 121, 784, 218)
75	25	3758	29107.14502394891	4.880578944591091	0.6881807232507603	(707, 978, 784, 1043)
76	26	2552	23534.72923197492	4.021918715840262	0.6840103179024475	(809, 1769, 858, 1834)
77	27	8013	32899.883314613755	7.126733607679664	0.5909531777997712	(841, 174, 956, 278)
78	28	7289	28131.221292358347	6.797151176170696	0.7198008786085123	(866, 1572, 955, 1694)
79	29	12096	33887.95279431217	8.756163113342769	0.5552074224414941	(909, 961, 1037, 1101)
80	30	3632	28145.81470264317	4.798062203937106	0.4238974577019391	(959, 1870, 1027, 1938)
81	31	2092	21698.17399617591	3.641445330370261	0.1535237000180568	(1054, 142, 1105, 194)
82	32	6309	28326.1493105088	6.323728528310755	0.893317132648466	(1097, 1442, 1193, 1557)
83	33	8328	33403.52629682997	7.265463283141071	0.8496055443745586	(1116, 1740, 1228, 1862)
84	34	2649	26736.73310683277	4.097641251571464	0.1158658627007357	(1196, 1608, 1253, 1666)
85	35	1469	21727.10142954391	3.051433093888882	0.6644740128921426	(1227, 0, 1276, 36)
86	36	9785	29143.646704138988	7.875413560433646	0.8878210077508037	(1253, 311, 1419, 401)
87	37	7020	32264.71096866097	6.670547947069531	0.854462810487968	(1278, 982, 1356, 1105)
88	38	3162	17902.993358633776	4.476863850475171	0.8095873232809	(1352, 891, 1435, 949)
89	39	1975	22124.54227848101	3.538152144199872	0.1595461679991096	(1356, 1197, 1407, 1247)
90	40	2023	18474.697478991595	3.58088930081101	0.1658482202744037	(1391, 30, 1442, 81)
91	41	4911	23684.238037059666	5.579276966201372	0.9059965550181794	(1422, 1308, 1484, 1422)
92	42	1688	18927.2268957346	3.270989689987923	0.1179529067246358	(1445, 1230, 1491, 1276)
93	43	1247	18378.769045709705	2.8114229184935837	0.2182661259037412	(1473, 510, 1512, 550)
94	44	8630	25788.048203939747	7.396024684503245	0.6688744375097252	(1552, 1172, 1667, 1302)
95	45	818	14546.822738386309	2.2770344746059106	0.278457120970027	(1697, 964, 1730, 996)
96	46	2855	22275.254640980736	4.253985550442932	0.121867390160733	(1722, 334, 1782, 394)
97	47	4041	18071.941598614205	5.0610121430521895	0.8087599531547202	(1790, 1894, 1880, 1952)
98	48	1508	14871.722811671088	3.091673510037892	0.4509340637066923	(1800, 0, 1846, 40)
99	49	2335	17769.262526766594	3.847125877090675	0.2297903197015044	(1857, 1599, 1912, 1653)
100	50	4226	22413.31755797445	5.175564203897271	0.4568438041948216	(1938, 1653, 2013, 1726)
101	1	2274	21741.79067722076	3.7965417864543753	0.1806931411281677	(17, 456, 71, 510)
102	2	2427	18885.135970333744	3.922182903273489	0.1827767278959513	(29, 25, 84, 81)
103	3	4161	27790.73612112473	5.135607353080376	0.7628284177099688	(50, 686, 118, 770)
104	4	2229	22855.867205024675	3.75878935582454	0.1416885876295242	(88, 1378, 142, 1431)
105	5	5777	29727.21135537476	6.051236654873581	0.8036910125485547	(107, 817, 197, 917)
106	6	5013	27015.69459405545	5.636919157886068	0.8831338052988265	(130, 980, 201, 1087)
107	7	3151	24044.53538559188	4.469069984889807	0.2343926151577555	(167, 1813, 231, 1876)
108	8	2869	32806.92471244336	4.264402882414832	0.1402636856501373	(222, 664, 282, 724)
109	9	2818	24908.382540809085	4.226330427222774	0.1455306165730394	(247, 248, 306, 308)
110	10	6952	33082.71044303798	6.638161831123257	0.8417883106801111	(305, 1174, 409, 1286)
111	11	1930	20845.4621761658	3.4976118253276534	0.2353945783934816	(344, 190, 393, 240)
112	12	4258	27410.84217942696	5.195122381115501	0.8512105128626268	(410, 1407, 475, 1501)
113	13	4767	28587.942521501995	5.496870809662109	0.8420753150728151	(440, 192, 538, 265)
114	14	4964	24850.3195004029	5.609302230397788	0.829819721067721	(471, 9, 573, 72)
115	15	2141	24109.537132181224	3.683844482965147	0.165658801790599	(493, 1602, 545, 1654)
116	16	2089	32969.30828147439	3.638833414674694	0.1206712391778536	(550, 852, 601, 904)
117	17	14592	35155.930372807015	9.617238018454572	0.9382701760855864	(559, 246, 706, 471)
118	18	4263	32213.397607318788	5.198171698969841	0.7695074438500137	(562, 1075, 628, 1162)
119	19	2247	26753.845571873608	3.7739356469597607	0.1450073805321759	(579, 1348, 633, 1401)
120	20	5058	42996.20699881376	5.662162988415053	0.6172874382383504	(595, 944, 680, 1020)
121	21	4021	30384.36085550858	5.0484724504850425	0.7201268018683695	(648, 1632, 706, 1715)
122	22	3279	32876.59042390973	4.558937752838988	0.1415632766816297	(722, 423, 786, 487)
123	23	4571	37388.24655436447	5.382680036536251	0.6488721771302158	(743, 1176, 823, 1252)
124	24	2181	26078.56900504356	3.718097609302808	0.1365230635474868	(753, 1568, 806, 1620)
125	25	6866	36863.608942615785	6.596975233565462	0.8804798272694744	(793, 965, 915, 1055)
126	26	2219	29169.028391167198	3.7503483180968975	0.1594254543961532	(823, 829, 876, 882)
127	27	8780	37328.53667425968	7.460023783467163	0.9100940208868652	(853, 1429, 1013, 1526)
128	28	2540	27460.986614173227	4.012451651987477	0.0736996715241992	(952, 726, 1008, 782)
129	29	6746	40513.68900088942	6.539072048799017	0.7108546614784744	(978, 1695, 1065, 1801)
130	30	2912	27511.758928571428	4.2962410402002265	0.1100687553602561	(989, 71, 1050, 131)
131	31	4882	34760.380786562884	5.562779450400948	0.706224824123981	(1041, 987, 1125, 1067)
132	32	2426	23595.720115416323	3.9213747889343726	0.2135226285661299	(1045, 1948, 1101, 2002)
133	33	3575	26481.75076923077	4.76026332262474	0.7506087210767326	(1075, 1847, 1156, 1902)
134	34	1639	19142.90420988408	3.2231642017449125	0.0930493854083134	(1109, 18, 1154, 63)
135	35	2141	26175.23914058851	3.683844482965147	0.2259963246021857	(1284, 1047, 1336, 1098)
136	36	2438	31074.275635767022	3.931061196748181	0.2060549862386589	(1313, 38, 1369, 93)
137	37	2964	28601.767881241565	4.334430600484956	0.178726028529274	(1330, 227, 1391, 288)
138	38	8885	29175.917163759143	7.504498414362934	0.8599243411638039	(1398, 1726, 1496, 1875)
139	39	2474	28943.773645917543	3.95997826060279	0.6568803635794833	(1408, 0, 1471, 49)
140	40	1758	20974.79977246872	3.3381234178593022	0.1890176470305478	(1424, 992, 1471, 1039)
141	41	5605	29479.846030330064	5.96047351520619	0.8391331642550337	(1472, 539, 1546, 646)
142	42	2560	23621.769140625	4.028217731001178	0.1188252145856893	(1496, 189, 1553, 246)
143	43	2047	22251.713238886176	3.602067736625876	0.1321294165402693	(1521, 386, 1572, 437)
144	44	3942	33981.96499238965	4.998633139117754	0.2181452196907747	(1522, 1441, 1596, 1512)
145	45	2320	24814.321120689656	3.834749032540364	0.1515408471864409	(1531, 1300, 1586, 1354)
146	46	4037	34170.51102303691	5.058506691342679	0.4311556245798285	(1596, 768, 1668, 840)
147	47	2913	31169.416409200137	4.296978655630196	0.0899219270550873	(1644, 1305, 1704, 1365)
148	48	1479	19707.50574712644	3.0618015678498662	0.1656281677527171	(1664, 1011, 1707, 1054)
149	49	1732	19725.52713625866	3.313346823892851	0.097268915721404	(1677, 905, 1724, 952)
150	50	3205	28009.14477379095	4.5072014673901775	0.1306797614502804	(1705, 658, 1769, 721)
151	51	3156	23947.46134347275	4.472614334709265	0.4053988186418549	(1768, 1554, 1834, 1615)
152	52	7930	23427.24110970996	7.089727577646936	0.8818493105199864	(1800, 1288, 1956, 1372)
153	53	2669	23858.037092544026	4.113080798549356	0.0482015272142187	(1823, 1018, 1881, 1076)
154	54	2129	20109.65241897605	3.673506264780775	0.1491921594360601	(1936, 1422, 1987, 1474)
155	55	2394	17604.591896407685	3.8954266145296192	0.1819340170283743	(1957, 154, 2012, 209)
156	56	1952	14536.634733606556	3.5174899136129185	0.235550566488208	(1962, 25, 2012, 75)
157	1	6387	29060.52685141694	6.362699492522871	0.8946166563516208	(11, 1729, 75, 1857)
158	2	5985	31806.78596491228	6.159210279976178	0.8696333629287896	(27, 944, 94, 1060)
159	3	10515	29560.01540656205	8.163898425361431	0.8008080588928019	(94, 704, 255, 819)
160	4	8202	30986.11204584248	7.210291727602631	0.8520544622639041	(120, 1654, 231, 1782)
161	5	4484	28208.52074041035	5.331209583235267	0.3285195363034798	(157, 1873, 233, 1948)
162	6	2311	25149.01427953267	3.827303714052805	0.1969224848862198	(171, 1000, 226, 1054)
163	7	3309	32341.189785433668	4.579745427148051	0.1959668576458406	(262, 1222, 326, 1287)
164	8	3201	30524.598250546704	4.504387983053982	0.1814958609266413	(267, 571, 331, 635)
165	9	7046	33715.89667896679	6.682889396931043	0.8896542544845284	(273, 915, 400, 1002)
166	10	1931	17423.148627654064	3.498517825038569	0.4582997877308991	(293, 2003, 344, 2048)
167	11	3216	27776.162935323384	4.514929509249569	0.1266594670124712	(333, 252, 397, 316)
168	12	5855	35577.34227156277	6.0919510327698045	0.8558801315922814	(394, 861, 507, 929)
169	13	6021	25916.887560205945	6.177706448580386	0.8137634832800426	(450, 67, 552, 158)
170	14	2311	25651.59800951969	3.827303714052805	0.083551666545756	(495, 1643, 549, 1697)
171	15	2502	27127.894084732216	3.9823241436111214	0.2292913205241185	(525, 486, 581, 543)
172	16	2830	31278.849469964665	4.235319442185936	0.233757279112274	(531, 1287, 590, 1348)
173	17	1681	23136.997620464008	3.2642003786412914	0.1690547336387778	(582, 139, 629, 186)
174	18	3864	28008.576345755693	4.9489323017300135	0.6592762451374659	(629, 1872, 705, 1940)
175	19	2034	23590.42576204523	3.5906115900374345	0.1211677354593283	(640, 1600, 691, 1651)
176	20	4729	31816.982237259464	5.474917901061749	0.8585007746697647	(665, 1282, 763, 1355)
177	21	2655	34181.67532956685	4.102279217121225	0.5446285155970335	(725, 213, 788, 267)
178	22	6513	32921.58943651159	6.425153286396122	0.8789439141368532	(745, 543, 864, 629)
179	23	2035	23798.531203931205	3.5914941294608727	0.2120049784636647	(770, 1346, 821, 1397)
180	24	11223	33605.14407912323	8.43426875548075	0.9084130293353988	(782, 19, 934, 172)
181	25	11733	36813.24043296684	8.623776439267644	0.8498789914305621	(787, 1504, 953, 1623)
182	26	6416	31472.091645885288	6.377127965152724	0.9039085929130194	(849, 1301, 930, 1426)
183	27	3142	30152.281031190323	4.462683061441416	0.6009980051315805	(851, 1175, 920, 1232)
184	28	2549	32015.23813260102	4.019554040251716	0.9380352541495196	(878, 0, 974, 33)
185	29	3056	31547.678664921463	4.401185049844023	0.3875157982441519	(893, 537, 957, 597)
186	30	4314	24512.229021789524	5.229173173212942	0.7781586263975485	(898, 1916, 988, 1977)
187	31	2259	31187.818061088976	3.783999493219144	0.2311450135759571	(899, 798, 953, 851)
188	32	1558	23566.950577663672	3.142510089833945	0.2177406965324681	(1030, 1357, 1075, 1401)
189	33	3787	33351.93900184843	4.899374152498256	0.6944570620806408	(1042, 1126, 1122, 1185)
190	34	3300	32929.11727272727	4.573513064867817	0.6131312673952768	(1042, 1299, 1113, 1359)
191	35	2212	29898.63065099457	3.7444282697051214	0.2116526453249892	(1083, 379, 1137, 432)
192	36	2091	26375.144906743182	3.640574900017114	0.2534319443455475	(1086, 862, 1138, 914)
193	37	2969	28452.533176153585	4.338084956247883	0.1243327869160475	(1097, 1635, 1159, 1697)
194	38	1913	23176.6283324621	3.4821737645009723	0.1621824135529234	(1169, 1581, 1218, 1631)
195	39	7764	29771.081272539926	7.015129902295532	0.9336367146713138	(1188, 801, 1289, 951)
196	40	1315	19336.321673003804	2.8870601387229247	0.1845100713185811	(1267, 1456, 1308, 1497)
197	41	7026	35473.76401935668	6.673397999729831	0.8553599652509439	(1321, 1632, 1436, 1736)
198	42	3724	21803.8343179377	4.858450588963519	0.8387984784566163	(1348, 89, 1414, 174)
199	43	2515	26435.10536779324	3.992656505826411	0.0641319217961164	(1348, 322, 1404, 379)
200	44	2475	29370.79676767677	3.960778498715557	0.1590241660277287	(1351, 988, 1406, 1044)
201	45	2461	27203.182852498983	3.949560410440229	0.1324151290188407	(1414, 582, 1470, 638)
202	46	2886	27235.981981981982	4.277018388789192	0.1565448520242471	(1437, 1459, 1497, 1519)
203	47	3321	29996.621499548328	4.588042074215606	0.3154479389859279	(1549, 321, 1615, 384)
204	48	4379	25982.44393697191	5.268420448208312	0.7680580122174786	(1668, 1349, 1753, 1422)
205	49	2132	22771.13555347092	3.676093545015672	0.1629593440193647	(1672, 1120, 1724, 1172)
206	50	2366	21657.76415891801	3.872579340548665	0.1199061271179278	(1783, 258, 1838, 314)
207	51	4460	36478.68251121076	5.316923154024444	0.4536588390518456	(1824, 954, 1898, 1032)
208	52	4909	32000.887960888165	5.578140772937132	0.3127494458385713	(1849, 1275, 1928, 1354)
209	53	2639	22362.976885183783	4.089899621283208	0.2685270925977951	(1862, 1479, 1920, 1536)
210	54	6787	25343.1812288198	6.5589131270703565	0.8331606837760419	(1923, 1471, 2040, 1555)
211	55	4431	31043.01760324983	5.29960900199431	0.5082598789076488	(1944, 1002, 2024, 1073)
212	56	2846	22061.910049191847	4.247275201868886	0.1056133443377714	(1954, 669, 2015, 729)
213	1	2259	22372.69676848163	3.783999493219144	0.3807183741878547	(20, 1429, 71, 1484)
214	2	6813	32104.57610450609	6.57146423454588	0.6493531662176831	(170, 826, 270, 931)
215	3	1351	18993.544781643228	2.9263120025845306	0.1527167104423324	(180, 567, 221, 608)
216	4	2678	26898.44510828977	4.120009718236386	0.7717505271827116	(206, 0, 278, 45)
217	5	2021	19574.668975754576	3.579118774472459	0.2169011479902936	(237, 1879, 288, 1929)
218	6	8579	34684.74938804057	7.3741384629190705	0.931543598786968	(263, 487, 419, 581)
219	7	7613	31167.19164586891	6.946577239081544	0.8723444525180322	(499, 1561, 625, 1660)
220	8	1973	24923.054232133807	3.53636022099342	0.1265246740531251	(522, 1330, 572, 1380)
221	9	3152	32983.985723350255	4.469779079695522	0.2089324020891317	(604, 1155, 666, 1219)
222	10	1476	21107.596205962054	3.058694716143737	0.1249058458336228	(607, 1738, 650, 1781)
223	11	4091	30643.7470056221	5.092226279748362	0.7691497514877531	(663, 480, 725, 569)
224	12	4898	37386.228664761125	5.571887568576313	0.7285291430425832	(678, 595, 743, 689)
225	13	9080	30557.101982378856	7.586402459804285	0.8123839752373215	(793, 1955, 936, 2048)
226	14	17548	39437.25775017096	10.546461387712103	0.8798975242837703	(830, 405, 1069, 549)
227	15	1623	22744.392483056068	3.2073932731047683	0.1295018680876819	(853, 1280, 898, 1325)
228	16	12146	42463.71315659477	8.77424167888614	0.8932176309300699	(859, 630, 965, 811)
229	17	2662	28070.471825694967	4.107683558322144	0.2271876673618867	(955, 1573, 1014, 1631)
230	18	4019	35276.3707389898	5.0472167677270345	0.4535833624945962	(960, 1294, 1031, 1365)
231	19	3664	23043.99781659389	4.819152688902293	0.7085634024284361	(1007, 1641, 1081, 1708)
232	20	2032	32222.67322834645	3.5888458601101307	0.3345101855326399	(1017, 573, 1069, 622)
233	21	1434	21897.68619246862	3.0148626380075068	0.1889753734021282	(1116, 869, 1158, 912)
234	22	10150	30821.70541871921	8.020953068291853	0.9198534111257508	(1206, 1341, 1335, 1502)
235	23	2352	24601.28869047619	3.86110500617034	0.1238826612551522	(1257, 1569, 1311, 1623)
236	24	2744	30795.556851311954	4.170470059052409	0.2018275218964005	(1302, 907, 1361, 965)
237	25	15695	26959.789295954124	9.974097611451832	0.8708275631660348	(1349, 0, 1559, 134)
238	26	8496	31858.293079096045	7.338380153734143	0.9086989199855742	(1358, 195, 1508, 283)
239	27	7339	28095.19171549257	6.820424377101237	0.844781266160266	(1363, 1697, 1463, 1813)
240	28	2700	25195.17703703704	4.136898220896793	0.3631751592509656	(1367, 334, 1426, 392)
241	29	2489	24189.747288067498	3.971964903679052	0.1427524367401083	(1587, 1321, 1643, 1377)
242	30	2768	24531.15137283237	4.188668560298237	0.1258496439363598	(1608, 226, 1667, 285)
243	31	3987	36649.887634813145	5.027083187527389	0.5061555765243112	(1629, 1109, 1702, 1179)
244	32	2058	19922.790573372207	3.611733016861775	0.1676852411097082	(1703, 1628, 1754, 1679)
245	33	5225	30578.785263157893	5.754877737883286	0.6089553058766344	(1726, 1075, 1813, 1156)
246	34	3019	21889.974494865848	4.374460613568526	0.1975477605932877	(1797, 1591, 1859, 1653)
247	35	6410	26879.78221528861	6.374145443531105	0.7079846466306043	(1800, 1360, 1885, 1467)
248	36	3381	25412.86187518485	4.629302275853067	0.1538505987638724	(1828, 377, 1893, 443)
249	37	3269	14769.71948608137	4.551980724899105	0.1576254496000311	(1841, 1975, 1906, 2041)
250	38	5907	25790.17538513628	6.118943449696585	0.2481792014716293	(1843, 1808, 1929, 1894)
251	39	2346	20591.05242966752	3.85617698245673	0.3180281821405479	(1929, 1582, 1983, 1636)
252	40	2867	28070.373910010465	4.262916250721612	0.2605027108100184	(1987, 1519, 2045, 1578)
253	1	9630	26091.353894081	7.81278903942401	0.8986494567511163	(104, 398, 270, 503)
254	2	3241	24765.45263807467	4.532444236779049	0.6253746708883158	(112, 563, 171, 634)
255	3	2866	24631.52930914166	4.262172740425433	0.1915541847087972	(160, 638, 220, 699)
256	4	2729	19732.784536460244	4.159055558878862	0.6723148718230002	(273, 1427, 333, 1489)
257	5	3550	26376.36929577465	4.743589844696447	0.0885214244751363	(360, 493, 427, 560)
258	6	2339	22983.84395040616	3.850419649849058	0.2625138087847093	(685, 350, 739, 405)
259	7	1846	21053.65547128928	3.420651282964661	0.1837545977352193	(808, 1579, 857, 1627)
260	8	2115	22194.21938534279	3.661408116724073	0.1825050079098937	(868, 446, 920, 498)
261	9	4197	28072.543483440557	5.157775545414969	0.6906534209068482	(916, 746, 979, 830)
262	10	1703	20767.28244274809	3.285490971471193	0.0702891281546335	(1122, 948, 1168, 994)
263	11	2842	23552.124560168893	4.2442894192841445	0.1429473865249201	(1399, 345, 1459, 405)
264	12	2409	22375.500622665008	3.9076112755489296	0.2148741826015386	(1493, 808, 1548, 864)
265	13	2255	25803.89534368071	3.7806478543921127	0.4676510447572633	(1501, 328, 1554, 382)
266	14	3397	22801.3453046806	4.640243035043594	0.0791401654124221	(1608, 1670, 1673, 1735)
267	15	3923	26545.26076981901	4.986572161526566	0.1512184311398889	(1611, 393, 1681, 463)
268	16	1962	18359.32721712538	3.526488367594064	0.2279972355646761	(1871, 747, 1921, 798)
269	1	2692	24742.43202080238	4.130764936247638	0.1622159651694934	(212, 1694, 270, 1752)
270	2	2728	28319.1961143695	4.158293478147064	0.1980591750198987	(294, 1522, 353, 1581)
271	3	2374	30215.12257792755	3.879120864367394	0.2311298004559983	(305, 775, 359, 830)
272	4	2658	23140.478179082016	4.104596234655367	0.1149723340582509	(349, 1856, 407, 1914)
273	5	2095	25310.156563245822	3.644055373947777	0.0732687458886417	(355, 1053, 406, 1105)
274	6	3855	38679.30998702983	4.943165433620432	0.7694669223715052	(369, 682, 456, 742)
275	7	2632	28835.25	4.084471749453923	0.454769142507292	(393, 766, 450, 824)
276	8	4134	31863.89671020803	5.118918207601352	0.6941726869090239	(470, 1386, 545, 1462)
277	9	2630	28783.141064638785	4.082919603568709	0.1065375858100989	(472, 384, 529, 441)
278	10	1807	23129.25069175429	3.384324752954131	0.1857788157012845	(585, 1376, 633, 1423)
279	11	2616	31209.85856269113	4.072038016649032	0.1699378636199273	(589, 761, 646, 819)
280	12	1430	20016.20839160839	3.010654872331024	0.1543584680373208	(676, 1161, 718, 1204)
281	13	1551	24651.750483558997	3.135442588315533	0.2620430057320015	(740, 191, 784, 236)
282	14	8985	39063.78642181413	7.546611530697208	0.8279698884977575	(803, 202, 920, 322)
283	15	1847	19088.7574445046	3.421577661121919	0.1730039599750336	(805, 1244, 854, 1292)
284	16	2298	19411.75326370757	3.816523723347266	0.8898392146337939	(825, 1355, 873, 1428)
285	17	10432	34035.30176380368	8.131613782640907	0.842940387426333	(952, 1220, 1116, 1324)
286	18	2193	28765.53670770634	3.728312182421478	0.1481512977687779	(966, 344, 1019, 397)
287	19	3660	38211.247267759565	4.816521428706734	0.2958212162749591	(1003, 1082, 1072, 1152)
288	20	1897	19883.22983658408	3.467581039157798	0.6102764130163773	(1027, 426, 1071, 480)
289	21	5137	28265.412108234377	5.706209821869288	0.8538369733239792	(1053, 1686, 1126, 1789)
290	22	3991	34667.50087697319	5.029604292594358	0.5697624816695669	(1065, 889, 1133, 965)
291	23	2031	33995.77498769079	3.587962669285853	0.2846321333333048	(1133, 1117, 1184, 1169)
292	24	4227	24805.30731014904	5.176176515547317	0.8626525103751548	(1148, 226, 1231, 310)
293	25	2182	25076.45829514207	3.7189498952989424	0.0750586964170521	(1151, 438, 1203, 491)
294	26	2761	29859.256791017742	4.183368841967627	0.1842409309694644	(1159, 586, 1218, 645)
295	27	6158	36605.89087366028	6.247593960255112	0.8735647232388902	(1178, 1292, 1279, 1398)
296	28	4924	33121.24207961007	5.586656589975358	0.8309461382494742	(1230, 934, 1293, 1036)
297	29	4619	36065.55856245941	5.410867949311136	0.7350301781800316	(1319, 1251, 1410, 1314)
298	30	3837	33165.57544956997	4.931611466671532	0.1624432018399577	(1460, 1813, 1528, 1883)
299	31	6983	27518.054417871976	6.652945643160277	0.7450193422809123	(1520, 1407, 1605, 1526)
300	32	5121	29391.314391720367	5.6973164444451685	0.8158990668464614	(1527, 1885, 1626, 1958)
301	33	6320	37561.005537974685	6.329238967334043	0.6136431680223066	(1546, 1059, 1635, 1153)
302	34	2211	25963.827679782906	3.743581784271065	0.3752281043659932	(1552, 1807, 1606, 1859)
303	35	1773	21687.46531302877	3.3523343097716416	0.5370219734394255	(1588, 354, 1632, 405)
304	36	2295	22261.74989106754	3.814031706285384	0.1759758195021965	(1628, 297, 1682, 351)
305	37	1993	23779.1876567988	3.5542387991579694	0.1779379517252532	(1665, 997, 1715, 1047)
306	38	6673	28066.84444777461	6.503595419781962	0.8963961659579425	(1735, 448, 1868, 519)
307	39	2358	20053.983036471585	3.8660267481379686	0.1123273717730602	(1771, 1577, 1826, 1632)
308	40	13494	24956.741144212243	9.248329768214944	0.9648413166306228	(1776, 66, 1927, 303)
309	41	6847	26136.598364247115	6.587841140684981	0.8590403624926131	(1827, 1458, 1906, 1582)
310	42	1643	19601.8222763238	3.227094891256371	0.0804110302360595	(1830, 891, 1875, 936)
311	43	1905	18530.64724409449	3.4748850620779925	0.2058757885274525	(1916, 736, 1964, 785)
312	1	6361	27866.702090866216	6.349735746839467	0.9105553920931412	(46, 1506, 166, 1602)
313	2	7438	28466.996907770907	6.866272594092976	0.8721604909491057	(93, 54, 218, 147)
314	3	4171	43365.63318149125	5.141774771362593	0.4655035197726394	(223, 777, 294, 851)
315	4	4253	30010.5490242182	5.192071272388639	0.2761387914349471	(239, 1859, 313, 1932)
316	5	2543	25641.627211954383	4.014820510789906	0.0542800239269958	(261, 219, 317, 276)
317	6	1631	25827.97854077253	3.2152884069526046	0.2819610002641754	(313, 848, 358, 893)
318	7	5893	34003.28372645511	6.111687987815974	0.8517128438093415	(407, 854, 503, 955)
319	8	11563	33852.62898901669	8.56107332812528	0.8290879683732709	(417, 1786, 576, 1918)
320	9	3905	35780.101920614594	4.975119001207709	0.407550538844782	(532, 515, 601, 586)
321	10	5865	39474.27706734868	6.097151162639213	0.6614051358034934	(532, 885, 633, 967)
322	11	2828	32527.970297029704	4.233822598370964	0.3590994065775826	(561, 1402, 620, 1463)
323	12	1708	21628.53337236534	3.290310529543152	0.2116600629520792	(585, 1204, 631, 1251)
324	13	1467	18033.91683708248	3.04935516849034	0.7289801316317716	(593, 354, 643, 393)
325	14	5147	27941.435399261707	5.71176115095906	0.746957653133031	(621, 1335, 714, 1413)
326	15	1727	23245.20034742328	3.308560822804536	0.3242872168327845	(767, 1856, 814, 1903)
327	16	6345	33144.1768321513	6.341744885411172	0.7785252466571712	(781, 1162, 864, 1277)
328	17	6178	29624.659274846228	6.257731227931687	0.7051716227915634	(786, 1479, 889, 1571)
329	18	12254	38972.848620858495	8.81316481833314	0.4608499158586195	(800, 1732, 940, 1867)
330	19	1958	25703.08631256384	3.52289174415184	0.1426908580168499	(806, 737, 855, 787)
331	20	591	13573.477157360408	1.935471116160276	0.1470129325855508	(889, 101, 917, 129)
332	21	2201	31817.567469332123	3.7351063788222296	0.1360982229920554	(918, 406, 969, 459)
333	22	1303	20071.402148887184	2.8738570506052805	0.0835360407038038	(1108, 1706, 1148, 1747)
334	23	4344	29253.40538674033	5.247323776809735	0.755920755124827	(1120, 332, 1207, 400)
335	24	2289	30592.79729139362	3.809042781054791	0.271939551453808	(1134, 932, 1187, 986)
336	25	16109	36890.25383326091	10.10478889533299	0.5631678385464027	(1155, 705, 1307, 875)
337	26	1388	17449.459654178674	2.9661129647703075	0.209238081508877	(1270, 1619, 1312, 1661)
338	27	2759	31073.734324030447	4.18185340310538	0.2374308594046102	(1367, 1477, 1426, 1536)
339	28	1851	22005.30091842248	3.425280668332391	0.3483399972166381	(1389, 918, 1436, 968)
340	29	7873	40015.14403658072	7.064201519855166	0.7619803286090846	(1407, 563, 1522, 660)
341	30	4683	26562.396327140723	5.44822497856791	0.8500985337470507	(1419, 401, 1520, 458)
342	31	2008	22632.067231075696	3.5675889355489545	0.2252637709203027	(1523, 1509, 1574, 1558)
343	32	7654	29690.155735563105	6.965257603821773	0.8826249817873936	(1595, 1650, 1665, 1790)
344	33	6560	32825.79847560976	6.4482946467576	0.8554843767275893	(1626, 866, 1695, 989)
345	34	8290	27720.060554885404	7.248868466451992	0.7636697094384981	(1641, 252, 1767, 355)
346	35	2019	21706.545814759786	3.5773473718524613	0.1852583321723465	(1672, 1591, 1723, 1641)
347	36	1907	19297.80545359203	3.4767086702130072	0.1597733313580488	(1703, 161, 1752, 211)
348	37	2191	22236.584664536746	3.726611697871255	0.4306978540104209	(1738, 1088, 1793, 1139)
349	38	1719	20796.61140197789	3.300888787383017	0.2102489181807759	(1780, 794, 1827, 841)
350	39	3966	22888.561522945038	5.01382658795301	0.841523712051965	(1822, 695, 1907, 769)
351	40	2010	21133.87910447761	3.5693651810837244	0.1659166008076593	(1967, 678, 2018, 728)
352	41	1950	16496.9041025641	3.5156874590166702	0.1226847295501365	(1995, 1461, 2045, 1511)
