# Supplementary material for: Dynamic control of DNA condensation
Source: Nat Commun. 2024 Mar 1;15:1915. doi: 10.1038/s41467-024-46266-z (PMC10907372; doi:10.1038/s41467-024-46266-z)
Supplement: Supplementary file 4 — Source Data [file 41467_2024_46266_MOESM4_ESM.zip › Source Data/Figure 3 and Figures S8-S16/SI Figures S14-S16/16arm_1uM_t=1440min_allMeasurements.csv]

	Label	Areas (pix^2)	Mean Intensity	Equivalent Diameter (micron)	Eccentricity	BBox coords (pix)
0	1	3243	50258.73142152328	4.533842492014157	0.1638402532432588	(257, 695, 321, 759)
1	2	5787	55471.29324347676	6.05647174249936	0.1441620643971799	(652, 247, 738, 334)
2	3	1207	43304.72410936205	2.765964419330168	0.097198928319993	(891, 1324, 931, 1363)
3	4	4829	53116.16421619383	5.532501709664683	0.0442858495656902	(951, 1719, 1029, 1797)
4	5	1358	44579.64948453608	2.9338833270182416	0.1596395074273117	(972, 1316, 1014, 1357)
5	6	957	37272.85997910136	2.462912160189604	0.2468014568975647	(1303, 1495, 1337, 1530)
6	7	3489	50724.60877042133	4.702658464828245	0.1785051690368674	(1349, 311, 1415, 378)
7	8	1439	40290.945795691456	3.02011410103284	0.2084483209769553	(1527, 146, 1569, 189)
8	9	868	31871.951612903227	2.3455938630935123	0.1834816848731748	(1554, 1850, 1587, 1883)
9	10	956	35235.44456066946	2.461625035899874	0.0947271095185593	(1577, 1263, 1612, 1298)
10	11	2418	47474.04425144748	3.91490386903229	0.206999620173251	(1873, 331, 1928, 387)
11	1	2073	47449.36999517607	3.624871412436707	0.1297540246854603	(219, 1647, 270, 1698)
12	2	918	31239.2440087146	2.41220545199203	0.2214980740650194	(352, 1308, 387, 1342)
13	3	4151	52613.00867260901	5.129432519353929	0.247886201872166	(403, 429, 476, 501)
14	4	1058	33333.393194706994	2.589618493972972	0.0993516748076125	(472, 1569, 509, 1606)
15	5	1791	47832.32272473478	3.369308262894008	0.1266762285947253	(792, 1661, 840, 1709)
16	6	1106	38831.46112115732	2.6477106211751025	0.2794550328894227	(830, 1549, 867, 1587)
17	7	912	36041.66995614035	2.404309504613644	0.1221297765272628	(1044, 884, 1078, 918)
18	8	1620	46242.87160493827	3.204427582897674	0.2152419354033906	(1164, 1070, 1209, 1115)
19	9	1317	43312.98481397115	2.889254787567957	0.2232890681311676	(1351, 840, 1392, 880)
20	10	1981	47519.521453811205	3.543522476879572	0.1636177655549422	(1657, 1265, 1707, 1315)
21	11	7898	58439.74145353254	7.075408496980447	0.1475542881469946	(1789, 1207, 1889, 1307)
22	12	1426	37933.4523141655	3.0064412175406794	0.195207789659829	(1887, 1400, 1929, 1442)
23	13	1075	29892.25488372093	2.6103406480419	0.2928315737385547	(1922, 279, 1958, 317)
24	14	2342	46715.83945345858	3.852888131553528	0.1614876601164292	(1937, 1715, 1991, 1769)
25	1	1038	33637.63583815029	2.5650251685922285	0.1648175013683814	(79, 90, 115, 126)
26	2	1756	45693.73006833713	3.3362240587195497	0.2110824821300729	(81, 296, 128, 343)
27	3	503	17092.530815109345	1.7855702715669282	0.2350885860719803	(337, 75, 362, 101)
28	4	1094	42759.3126142596	2.633307736705738	0.1202673159051528	(710, 1339, 747, 1376)
29	5	961	39063.66285119667	2.4680539448263423	0.2534092048234979	(743, 475, 779, 510)
30	6	3755	50617.26711051931	4.8786304799670575	0.0952944275452874	(817, 1173, 886, 1242)
31	7	2070	47322.464251207726	3.622247545706754	0.1006240464081808	(976, 583, 1028, 634)
32	8	1878	46009.52715654952	3.4501720139367227	0.1970263953019293	(1495, 1791, 1544, 1839)
33	9	2282	47394.46625766871	3.803214097026393	0.1886773670516569	(1815, 1331, 1869, 1385)
34	1	2555	48692.68688845401	4.024282001941274	0.1734883966393107	(192, 569, 249, 626)
35	2	3997	51980.57317988492	5.033383582514665	0.119283862927615	(443, 416, 515, 487)
36	3	1389	41377.75809935205	2.967181256886621	0.1310131105626434	(1044, 1556, 1086, 1598)
37	4	4954	53377.43035930561	5.603649399948035	0.3900847786021898	(1244, 1370, 1328, 1447)
38	5	987	31428.01722391084	2.501217913743762	0.1395808070157585	(1706, 336, 1741, 372)
39	1	1602	35017.40074906367	3.186575479743372	0.2510830519710186	(330, 1911, 374, 1957)
40	2	660	21626.792424242423	2.045337221805569	0.1146196532061826	(725, 1634, 754, 1663)
41	3	1633	35983.69014084507	3.217259163133325	0.0999668349555098	(805, 1742, 850, 1788)
42	4	1184	34940.33783783784	2.7394842335488865	0.0727912217141194	(921, 271, 960, 310)
43	5	3856	46766.09491701245	4.943806528939075	0.7917813057907633	(930, 1856, 1016, 1919)
44	6	923	28345.027085590467	2.418765718258776	0.1116686430065715	(990, 1961, 1024, 1995)
45	7	4306	50915.42823966558	5.224322362175194	0.1657137109837101	(1564, 973, 1638, 1048)
46	8	810	19879.013580246912	2.2658724736881632	0.2719556256860938	(1793, 744, 1824, 777)
47	9	1752	41015.1598173516	3.332422092745169	0.2103781453737983	(1955, 732, 2001, 779)
48	1	2748	50215.60480349345	4.173508653305472	0.0837613206067196	(52, 1583, 111, 1642)
49	2	1206	39393.47429519071	2.7648183805739768	0.1514834448197282	(358, 911, 397, 950)
50	3	830	36394.88915662651	2.2936756300386	0.0811936184607627	(544, 828, 576, 860)
51	4	2053	48325.13346322455	3.607342917977945	0.0472199017210054	(582, 321, 633, 372)
52	5	928	29805.025862068964	2.42530823959094	0.1638638295552116	(667, 0, 702, 33)
53	6	710	20963.72957746479	2.121397870023785	0.1342528973305735	(758, 52, 789, 82)
54	7	4051	52027.34559368057	5.067270352618788	0.090270019794738	(759, 1141, 830, 1213)
55	8	2376	48235.2781986532	3.8807545224159647	0.1423688004862107	(812, 1737, 867, 1792)
56	9	1944	49122.94495884774	3.5102745420896238	0.1424392985393151	(894, 1013, 943, 1062)
57	10	1487	45454.35104236718	3.070071134748184	0.0532633858131888	(955, 1431, 998, 1474)
58	11	2370	49928.42995780591	3.875851482527083	0.1572163025834947	(959, 993, 1013, 1048)
59	12	2549	48893.14868575912	4.019554040251716	0.1461268449247989	(1055, 950, 1112, 1007)
60	13	1366	34181.47218155197	2.9425124142612766	0.092902607594468	(1149, 175, 1191, 217)
61	14	4147	51810.82975645045	5.126960503538383	0.0408577177505411	(1662, 1796, 1735, 1868)
62	15	3479	50741.06956021846	4.6959143648935004	0.2645840482864956	(1732, 388, 1798, 456)
63	16	852	21833.56690140845	2.3238749337108797	0.3024958208818754	(1937, 160, 1969, 194)
64	1	1903	46402.16763005781	3.4730604964168488	0.2347900034317773	(70, 997, 120, 1045)
65	2	1146	27266.552356020944	2.6951644089209017	0.1685153660345295	(122, 1441, 161, 1479)
66	3	1673	35693.73580394501	3.256423833040756	0.1626676764942852	(293, 1916, 339, 1962)
67	4	2820	48891.47092198581	4.227829923607448	0.202118463877075	(398, 1238, 458, 1298)
68	5	778	26088.556555269923	2.220663491147029	0.2153739431440329	(510, 465, 541, 496)
69	6	1723	45492.5362739408	3.304727031455696	0.1061120413566456	(537, 1063, 584, 1110)
70	7	2299	47547.27446715964	3.817354034185622	0.1572125907287183	(988, 1174, 1042, 1228)
71	8	5506	51845.37413730476	5.9075996710033545	0.8003440346496444	(1060, 1692, 1149, 1785)
72	9	834	29352.498800959234	2.299195916314227	0.2898201812498153	(1193, 1677, 1226, 1710)
73	10	1857	46088.38987614432	3.430827685194372	0.2045342901923569	(1297, 93, 1346, 141)
74	11	2225	47904.114606741576	3.75541521748219	0.1246382088377053	(1458, 1548, 1511, 1601)
75	12	4875	53473.6918974359	5.5587899558912754	0.1180134839346661	(1484, 1430, 1563, 1509)
76	13	1341	38582.02311707681	2.915461716789068	0.1999017340925677	(1733, 221, 1773, 263)
77	14	2271	43395.96257155438	3.7940366447850615	0.1667302629887975	(1790, 1545, 1843, 1599)
78	15	691	25562.033285094065	2.092820485748112	0.3433834221063543	(1842, 368, 1872, 399)
79	16	1003	34853.65403788634	2.52140970789852	0.1390011817601766	(1849, 820, 1885, 856)
80	17	1858	43151.18675995695	3.431751316301479	0.2268505361496464	(1963, 542, 2011, 591)
81	18	899	25547.886540600663	2.387112021930598	0.1839295995857466	(1976, 1636, 2009, 1670)
82	1	2740	49398.76131386861	4.167429249272212	0.0719415881445282	(749, 1016, 808, 1075)
83	2	656	26884.056402439022	2.039129810762491	0.0790903447149814	(862, 1768, 892, 1797)
84	3	2120	47696.53726415095	3.665733467454601	0.1100864782953314	(990, 1816, 1041, 1868)
85	4	1771	46467.61773009599	3.3504430067665054	0.2056844026635421	(1388, 425, 1435, 473)
86	5	2373	48513.99789296249	3.8783037772884255	0.1406735918311383	(1427, 1189, 1481, 1244)
