# Supplementary material for: Dynamic control of DNA condensation
Source: Nat Commun. 2024 Mar 1;15:1915. doi: 10.1038/s41467-024-46266-z (PMC10907372; doi:10.1038/s41467-024-46266-z)
Supplement: Supplementary file 4 — Source Data [file 41467_2024_46266_MOESM4_ESM.zip › Source Data/Figure 3 and Figures S8-S16/SI Figures S14-S16/16arm_5uM_t=360min_allMeasurements.csv]

	Label	Areas (pix^2)	Mean Intensity	Equivalent Diameter (micron)	Eccentricity	BBox coords (pix)
0	1	7526	19529.251395163432	6.906771067813049	0.8474063297611065	(7, 1894, 101, 2016)
1	2	2091	16290.690100430416	3.640574900017114	0.421017759404653	(246, 0, 300, 47)
2	3	2254	18006.818544809226	3.77980948031497	0.1540944524311463	(293, 1836, 346, 1890)
3	4	3323	28474.71772494733	4.589423390542015	0.1511718371405786	(354, 565, 418, 630)
4	5	2500	25043.6932	3.9807321690747455	0.1615664549366858	(459, 1031, 515, 1087)
5	6	4397	37561.40641346372	5.279237337441195	0.2162270677473182	(585, 871, 658, 946)
6	7	2286	18965.41338582677	3.806545866475712	0.3998572197356641	(810, 1997, 865, 2047)
7	8	1711	17159.574517825833	3.2931988787719493	0.1267300061835329	(943, 1779, 990, 1826)
8	9	2300	18620.05478260869	3.818184164462737	0.0616033751275544	(1241, 1891, 1295, 1945)
9	10	1893	16301.263074484945	3.463923252233459	0.1600594377249035	(1284, 1967, 1333, 2016)
10	11	2517	24521.36511720302	3.9942437277161114	0.1097181731545088	(1331, 1511, 1387, 1567)
11	12	2705	20866.754528650647	4.140726910490821	0.322234168060981	(1486, 1840, 1546, 1897)
12	13	4304	28642.68912639405	5.223108955501721	0.220223145215783	(1574, 1624, 1647, 1698)
13	14	4005	27656.05642946317	5.038418226016401	0.4371852627160708	(1585, 367, 1660, 435)
14	15	3482	27044.227168294085	4.697938611426869	0.3886967587134429	(1686, 939, 1750, 1008)
15	16	3073	24947.17735112268	4.413409588681239	0.0515302350753181	(1705, 1167, 1767, 1229)
16	17	2798	21430.29842744818	4.211306098023959	0.0997898221818948	(1788, 1308, 1848, 1368)
17	18	3082	22076.62329656068	4.419867715263701	0.1751435573792081	(1847, 572, 1909, 635)
18	19	2020	14406.667326732671	3.578233182778964	0.1569771722313527	(1898, 301, 1949, 352)
19	20	1902	10683.671398527866	3.472147854042291	0.1067602071403388	(1911, 1906, 1961, 1955)
20	21	4279	22967.75788735686	5.20791751807027	0.1429502510314607	(1942, 1559, 2016, 1632)
21	1	1817	15389.559713813978	3.3936763174860483	0.0456802461101258	(55, 1728, 103, 1776)
22	2	2881	24515.211384935785	4.273311811796218	0.1591426451953378	(123, 1107, 183, 1167)
23	3	1274	13206.13814756672	2.8416963411898126	0.1019970424985397	(301, 337, 341, 377)
24	4	4365	32745.266666666663	5.259991933352065	0.2155168039226798	(385, 1486, 458, 1562)
25	5	1520	17633.836842105262	3.103950223498948	0.2169681898825163	(465, 1580, 509, 1623)
26	6	631	12498.267828843109	1.9998970221291916	0.2420357176799718	(530, 871, 559, 899)
27	7	2401	21931.020824656396	3.9011175256932495	0.1459218558804507	(598, 330, 653, 385)
28	8	2893	25398.14241272036	4.28220220659023	0.1320883992779296	(984, 1564, 1044, 1624)
29	9	1269	15077.903861308116	2.836114531948199	0.4821911408416273	(1008, 2012, 1050, 2048)
30	10	1591	18572.47391577624	3.175616457044728	0.0813924045884436	(1014, 832, 1059, 877)
31	11	1492	15099.444369973193	3.075228321542616	0.1479150363622438	(1226, 291, 1270, 334)
32	12	1761	18471.59284497445	3.340970431952812	0.1625163903114113	(1338, 511, 1386, 558)
33	13	4630	30659.05917926566	5.417307022011111	0.5389254064208392	(1368, 1542, 1445, 1619)
34	14	6166	29358.9669153422	6.2516508398775965	0.8133773687050598	(1403, 1315, 1515, 1388)
35	15	4075	31195.533251533743	5.082258614150567	0.419248187827769	(1416, 603, 1486, 677)
36	16	3322	27384.76309452137	4.588732784354891	0.3056908724093117	(1417, 965, 1483, 1028)
37	17	2799	22110.08145766345	4.212058587281823	0.2101562206928541	(1514, 248, 1573, 308)
38	18	1652	16554.955811138014	3.23592148547208	0.1814037987028223	(1571, 342, 1617, 387)
39	19	3816	21324.278039832287	4.918097532374701	0.3986582154471242	(1745, 1781, 1812, 1854)
40	20	2554	13744.282302270947	4.02349439414394	0.1598329974277886	(1900, 1883, 1957, 1941)
41	1	3330	25319.02072072072	4.594254727128165	0.0683496172676797	(19, 646, 84, 711)
42	2	2944	19234.07608695652	4.319782263217109	0.0950937421413329	(20, 1733, 81, 1794)
43	3	5912	30292.604025710418	6.121532602035912	0.7790536712826194	(99, 1106, 194, 1197)
44	4	1685	14777.109792284866	3.268081712210544	0.1163694434409886	(144, 1893, 191, 1940)
45	5	2095	19552.37517899761	3.644055373947777	0.1566930451037025	(150, 1453, 201, 1505)
46	6	4368	25830.52426739927	5.261799180247293	0.2885623813718987	(157, 1774, 232, 1848)
47	7	3426	27139.89988324577	4.660007690557249	0.1453951672810284	(274, 388, 339, 454)
48	8	2882	21417.675572519085	4.274053384350486	0.1194775501690473	(540, 24, 601, 84)
49	9	2480	23318.582258064514	3.964777266517159	0.1793738731208311	(684, 1577, 740, 1632)
50	10	3978	31491.046757164404	5.021406073138645	0.215073870438943	(711, 318, 781, 388)
51	11	1694	15349.145808736715	3.2767979035411785	0.1618018007638089	(977, 34, 1023, 81)
52	12	4306	32091.18741291221	5.224322362175194	0.0984789229891056	(1034, 1549, 1108, 1622)
53	13	2497	23228.27112535042	3.9783430128112687	0.1447127907231907	(1084, 503, 1140, 560)
54	14	1255	15654.309960159362	2.8204266978875867	0.1239147362773102	(1131, 1005, 1171, 1045)
55	15	2903	21476.88425766449	4.289596793701461	0.0971135732988095	(1376, 148, 1437, 209)
56	16	1595	16664.07774294671	3.1796059265286893	0.2393678360408531	(1457, 499, 1503, 543)
57	17	2135	21037.029039812645	3.678679005570909	0.1159283148848282	(1503, 1114, 1555, 1166)
58	18	2989	23605.53362328538	4.352671698674211	0.1594227645741299	(1636, 1331, 1697, 1392)
59	19	2206	17792.82184950136	3.739346482785772	0.0985728822550394	(1853, 1285, 1906, 1338)
60	20	4572	21987.642825896764	5.3832687901651965	0.6177859669184073	(1962, 520, 2034, 603)
61	1	3059	21071.16606734227	4.403344787464732	0.1051327002738461	(248, 150, 310, 212)
62	2	1979	18613.076301162204	3.5417332707685945	0.0920556412272616	(275, 806, 325, 856)
63	3	2542	21109.49449252557	4.014031046519017	0.1211424064335665	(329, 362, 386, 419)
64	4	2594	20358.11603700848	4.054879381355038	0.1587040040117475	(385, 1766, 443, 1823)
65	5	2578	20129.15477114042	4.0423546274771605	0.1210256107879027	(500, 1857, 557, 1915)
66	6	3221	26823.51288419745	4.518437886116878	0.1260623934573412	(738, 512, 802, 575)
67	7	2568	24170.17406542056	4.034506911616138	0.1345937317682731	(938, 1310, 995, 1367)
68	8	3212	26523.61892901619	4.512120843653182	0.0970395520706336	(1050, 1458, 1113, 1522)
69	9	2641	21783.911775842484	4.091449119206306	0.1318895647480603	(1175, 1489, 1233, 1547)
70	10	4291	27855.25262176649	5.215214930596089	0.6807028211790793	(1178, 766, 1258, 837)
71	11	2640	17457.920833333334	4.090674443611138	0.1554532276425255	(1211, 1978, 1269, 2036)
72	12	3342	25352.298623578696	4.602525219379971	0.2381198851158162	(1235, 122, 1299, 188)
73	13	2972	24817.829071332435	4.340276092824796	0.0714217680503416	(1237, 934, 1298, 995)
74	14	3728	22245.12982832618	4.861059153226076	0.2025760114225673	(1349, 1910, 1418, 1979)
75	15	2844	20447.05907172996	4.245782573039847	0.0706548069208162	(1457, 1505, 1517, 1566)
76	16	1677	13242.613595706618	3.2603144244319284	0.1093754248241562	(1520, 1772, 1566, 1818)
77	17	2789	18780.216565077088	4.204527634382598	0.0664211547074306	(1653, 830, 1713, 890)
78	18	3141	17645.89812161732	4.461972838939673	0.2460814048284694	(1847, 1263, 1909, 1327)
79	1	1698	16067.057126030624	3.2806643330909235	0.1423425784015742	(178, 937, 224, 983)
80	2	4834	31253.136119155977	5.535365175365258	0.4308500571349448	(381, 1526, 460, 1603)
81	3	5090	33417.73300589391	5.680045900649192	0.4981422659810348	(382, 374, 464, 455)
82	4	1659	16884.740204942736	3.242770004213245	0.1423585268348979	(453, 1168, 499, 1213)
83	5	4879	31377.7237138758	5.561070017494904	0.5338092830397576	(478, 1456, 561, 1529)
84	6	2845	23016.93251318102	4.2465289530356	0.5425223999702364	(493, 0, 557, 53)
85	7	1992	20336.767570281125	3.5533470066965203	0.24655174679806	(584, 258, 633, 309)
86	8	604	9240.925496688742	1.9566422335778757	0.0890253000346282	(671, 32, 699, 60)
87	9	2412	22636.498756218905	3.910043651306135	0.1979839597423049	(788, 525, 843, 581)
88	10	704	9892.026988636364	2.112415199314964	0.1898000691896181	(966, 1093, 996, 1123)
89	11	2744	23174.657069970846	4.170470059052409	0.1064806619345582	(1047, 1420, 1106, 1479)
90	12	2154	23012.168059424326	3.6950115782501496	0.1060673976363019	(1165, 212, 1217, 264)
91	13	1613	15237.957222566643	3.19749694197666	0.1649754897962969	(1206, 527, 1252, 573)
92	14	3061	21371.03528258739	4.404784024237097	0.0967417020364749	(1277, 1747, 1339, 1810)
93	15	2360	20517.65127118644	3.86766593699608	0.1577287031563565	(1323, 335, 1377, 389)
94	16	3718	28561.479827864445	4.854535114380716	0.1569141425565301	(1349, 783, 1418, 851)
95	17	3110	23574.63440514469	4.439899591293898	0.1371505841544086	(1432, 1244, 1495, 1307)
96	18	16641	42267.8658734451	10.270288996212845	0.8232194486009446	(1450, 205, 1636, 321)
97	19	2253	19401.569462938303	3.7789709202424624	0.1346117584365007	(1480, 408, 1533, 461)
98	20	5626	22510.455918947744	5.9716289943139005	0.8379504125656346	(1537, 1430, 1635, 1520)
99	21	1815	17124.779614325067	3.391808067238496	0.1492474025326631	(1549, 1096, 1597, 1144)
100	22	4379	23086.341630509247	5.268420448208312	0.296384248093288	(1553, 1763, 1626, 1838)
101	23	4407	23176.710006807352	5.285237154512636	0.1321027693290845	(1788, 1372, 1863, 1446)
102	24	1433	9641.586880669924	3.013811247343274	0.1722989930985999	(2005, 1228, 2048, 1271)
103	1	2592	21443.242669753086	4.053315903609869	0.1828969018848827	(21, 437, 78, 493)
104	2	2470	19733.844534412958	3.9567756897104553	0.1606670813546672	(53, 1540, 109, 1595)
105	3	3399	26170.52280082377	4.641608816687605	0.1932296089452876	(184, 1559, 250, 1624)
106	4	3376	30550.14010663507	4.625877981963487	0.1170570193791673	(334, 1294, 399, 1360)
107	5	2681	25466.20701230884	4.122316770055955	0.1439345713703798	(362, 1391, 420, 1449)
108	6	1350	16388.547407407408	2.9252287850746863	0.1112541004549918	(493, 635, 534, 676)
109	7	3234	30593.49010513296	4.527546942818625	0.1605924981933316	(527, 1144, 590, 1210)
110	8	2921	27474.87333105101	4.302875027056629	0.2081852567781346	(581, 1360, 642, 1420)
111	9	1183	13399.47168216399	2.73832711238489	0.1458686527093335	(662, 60, 701, 99)
112	10	738	11082.18970189702	2.162823775364698	0.2049006276962621	(740, 992, 771, 1023)
113	11	2413	19209.607956900123	3.910854107041093	0.7272571721984681	(766, 1176, 815, 1241)
114	12	2565	26582.87875243665	4.032149618448712	0.0888544911215915	(864, 1160, 921, 1217)
115	13	3169	23348.471757652256	4.481816526340264	0.1469557901565138	(904, 1944, 968, 2007)
116	14	1856	17736.585129310344	3.429903805364723	0.114049031471287	(922, 1638, 971, 1686)
117	15	1645	18981.79574468085	3.2290584417217496	0.1461185232392643	(965, 949, 1011, 994)
118	16	2719	24845.192350128724	4.151428456258585	0.1312620147975185	(1012, 1506, 1070, 1565)
119	17	2348	20053.80706984668	3.857820356485072	0.1733917674635116	(1126, 1757, 1180, 1812)
120	18	2118	20943.92587346553	3.664003939890786	0.1674321269070779	(1168, 1323, 1220, 1375)
121	19	2586	24802.853828306263	4.048621847717087	0.1469745979253464	(1257, 469, 1314, 526)
122	20	4844	25005.44797687861	5.541087667512046	0.8180330738797953	(1412, 468, 1494, 558)
123	21	1468	13790.965258855584	3.050394308124692	0.5269091087901833	(1542, 1047, 1587, 1090)
124	22	1040	11866.448076923078	2.5674951019219328	0.2602175174279147	(1602, 921, 1639, 957)
125	23	7459	24912.250167582784	6.87595867182521	0.8457916456539457	(1638, 1445, 1756, 1547)
126	24	813	11195.611316113162	2.270064655762034	0.2359271412900305	(1719, 574, 1751, 606)
127	25	3152	11025.903870558375	4.469779079695522	0.1744263188822319	(1937, 1874, 2000, 1938)
128	1	5062	22763.07803239826	5.664401439970542	0.85285326500284	(390, 1694, 495, 1751)
129	2	1793	18878.020078081427	3.37118898213781	0.1646394775759128	(447, 1329, 495, 1376)
130	3	3283	23268.234541577825	4.561717593190492	0.221447651799842	(487, 16, 551, 80)
131	4	3220	28099.786335403725	4.517736428705819	0.1644520855066996	(517, 1392, 581, 1456)
132	5	2415	20244.18716356108	3.912474514861625	0.1846043390622772	(519, 155, 574, 210)
133	6	1447	15018.342087076711	3.028497501201461	0.1591435098974445	(537, 333, 580, 376)
134	7	2611	24950.1072386059	4.068144681772169	0.0998644713919069	(549, 1258, 606, 1315)
135	8	3208	22211.44794264339	4.50931042865386	0.1512679048750567	(618, 1958, 682, 2022)
136	9	2675	21883.72336448598	4.11770137382982	0.5783141079218256	(665, 1707, 722, 1768)
137	10	2059	18764.17387081107	3.612610396448836	0.1711823030678403	(733, 1399, 784, 1450)
138	11	2035	21362.310073710072	3.5914941294608727	0.1872575309970848	(804, 563, 854, 614)
139	12	3311	24833.96103896104	4.5811292451059495	0.3920378695780943	(859, 1876, 925, 1941)
140	13	3051	28241.774172402493	4.397583130057546	0.0884475112257417	(957, 1644, 1019, 1706)
141	14	3594	24606.91652754591	4.772896210698575	0.3183069897577008	(1018, 1980, 1087, 2045)
142	15	2010	19230.872139303483	3.5693651810837244	0.2248896166621144	(1159, 238, 1208, 288)
143	16	1967	16009.622267412304	3.5309789951202	0.1795227578997352	(1166, 5, 1216, 56)
144	17	8346	32486.722741433023	7.273310770522923	0.7969472402639446	(1246, 1635, 1332, 1765)
145	18	2172	20392.60220994475	3.7104182256635694	0.1035551829707954	(1276, 1427, 1328, 1479)
146	19	3529	27959.86426749788	4.729538697849003	0.1953325331083288	(1400, 447, 1467, 514)
147	20	1328	14318.884036144578	2.9012956818174787	0.1683282766778835	(1407, 597, 1448, 639)
148	21	2145	16184.876923076925	3.687284114417521	0.1417246779936155	(1422, 1918, 1474, 1970)
149	22	1971	17965.07305936073	3.534567389333963	0.0257255203629564	(1625, 887, 1675, 937)
150	23	2781	21483.01006832075	4.198493145970447	0.097937778275538	(1749, 832, 1808, 891)
151	24	1943	16970.63510036027	3.5093715775622494	0.1065743008658666	(1767, 1038, 1816, 1088)
152	25	3815	23766.767234600266	4.91745308533893	0.2716520936043818	(1872, 642, 1940, 713)
153	26	3233	19916.5607794618	4.5268468969013655	0.1372867827091014	(1877, 1506, 1941, 1570)
154	27	2132	16778.46013133208	3.676093545015672	0.126061269280729	(1882, 788, 1934, 840)
155	28	3010	19758.86877076412	4.367935351707424	0.1333119555124177	(1967, 986, 2029, 1047)
156	1	3268	23867.585679314565	4.551284437212446	0.3656720995803521	(0, 1400, 61, 1465)
157	2	3877	26795.24245550684	4.957250378570427	0.13961866934421	(41, 1307, 111, 1377)
158	3	2885	17148.912998266896	4.276277330412532	0.1468909841805602	(181, 1916, 242, 1976)
159	4	4178	28206.70990904739	5.146087566249353	0.505952354435922	(187, 1236, 260, 1310)
160	5	2137	15621.424894712214	3.680401636901834	0.2185395247666298	(205, 140, 257, 192)
161	6	3128	19599.365409207163	4.452729637728463	0.1797061290023104	(294, 4, 357, 67)
162	7	3209	26692.684636958555	4.510013196589032	0.145255012926645	(523, 327, 587, 390)
163	8	1633	17939.93815064299	3.217259163133325	0.2040977515193361	(708, 720, 753, 766)
164	9	3180	29335.21729559749	4.48958826415353	0.0573632641007445	(830, 1135, 894, 1199)
165	10	2801	20870.91181720814	4.213563162642287	0.1410718072207119	(880, 1954, 939, 2014)
166	11	2871	25821.636015325672	4.26588899602761	0.1683341454984552	(1040, 341, 1101, 401)
167	12	2409	21267.900373599005	3.9076112755489296	0.1572324510851102	(1055, 187, 1111, 242)
168	13	4649	33681.882555388256	5.428411066611056	0.5082143402150893	(1166, 384, 1242, 462)
169	14	3364	28771.722354340072	4.6176493161267045	0.0992998272489592	(1207, 1415, 1272, 1480)
170	15	1478	17510.433694181327	3.060766301017956	0.1487563749814368	(1303, 830, 1346, 873)
171	16	2631	24499.110984416573	4.083695750254472	0.1126824275502308	(1330, 585, 1387, 643)
172	17	1782	16594.312570145903	3.3608320022635723	0.1947059449057706	(1364, 407, 1412, 454)
173	18	1646	17086.69744835966	3.230039769336479	0.1489921414597753	(1371, 1617, 1416, 1662)
174	19	1605	17347.958878504673	3.189557769099659	0.1797594866957564	(1383, 1159, 1429, 1204)
175	20	3790	30453.578627968334	4.901314370706117	0.0731451362622722	(1424, 668, 1493, 738)
176	21	3074	21413.10279765777	4.414127624899881	0.0830316623561364	(1519, 1697, 1582, 1760)
177	22	3422	23839.07247223846	4.657286517951162	0.1508388937228788	(1642, 246, 1707, 312)
178	23	2986	20011.00535833892	4.35048680518826	0.1521757486270208	(1816, 1560, 1877, 1622)
179	24	2654	19908.67332328561	4.101506587070655	0.2106675822000191	(1836, 715, 1893, 773)
180	25	2361	18481.80516730199	3.8684852709607833	0.1295174146470351	(1888, 802, 1942, 857)
181	26	3599	21982.820783550986	4.776215101448493	0.6036759919713488	(1890, 889, 1963, 953)
182	27	3989	17376.04763098521	5.028343898064457	0.1432867856241708	(1976, 77, 2046, 148)
