# Supplementary material for: Dynamic control of DNA condensation
Source: Nat Commun. 2024 Mar 1;15:1915. doi: 10.1038/s41467-024-46266-z (PMC10907372; doi:10.1038/s41467-024-46266-z)
Supplement: Supplementary file 4 — Source Data [file 41467_2024_46266_MOESM4_ESM.zip › Source Data/Figure 3 and Figures S8-S16/SI Figures S14-S16/16arm_0p25uM_t=30min_allMeasurements.csv]

	Label	Areas (pix^2)	Mean Intensity	Equivalent Diameter (micron)	Eccentricity	BBox coords (pix)
0	1	320	21896.34375	1.4241900368434108	0.1758519634336739	(181, 564, 201, 584)
1	2	432	31120.738425925927	1.654759288358717	0.2165712456885841	(314, 1957, 338, 1980)
2	3	366	26248.37431693989	1.5231178113721588	0.1597683914405115	(443, 1697, 464, 1719)
3	4	411	26442.007299270077	1.6140384078928958	0.2831099532145427	(748, 739, 772, 761)
4	5	286	22315.276223776225	1.346405790264624	0.237018042176636	(1241, 1594, 1261, 1613)
5	6	538	40452.723048327134	1.8466478806557265	0.1690708533082712	(1420, 563, 1446, 589)
6	7	495	26922.549494949493	1.77131399338951	0.2004853383512889	(1428, 1960, 1453, 1985)
7	8	621	37742.54267310789	1.9839866896513143	0.2718141139298269	(1599, 312, 1627, 340)
8	1	446	33897.63228699552	1.68135873108035	0.1418985272754133	(284, 857, 308, 881)
9	2	353	25119.60339943343	1.4958233447132725	0.2544997390040556	(470, 1574, 492, 1595)
10	3	478	38705.57949790795	1.7406317556233792	0.3404751088493682	(1134, 1578, 1158, 1603)
11	4	332	24615.810240963856	1.450647840908739	0.2961856555827597	(1271, 662, 1292, 683)
12	5	691	42484.5470332851	2.092820485748112	0.2187986587453824	(1378, 748, 1408, 778)
13	1	404	32223.98267326733	1.6002345272078384	0.2967015813477533	(74, 955, 97, 977)
14	2	322	25624.23602484472	1.4286336983025287	0.1768606869133426	(312, 1210, 333, 1230)
15	3	434	38288.43087557604	1.6585853265029729	0.2046761247502098	(456, 611, 480, 634)
16	4	428	35597.299065420564	1.6470805495319276	0.1748491349305355	(600, 937, 624, 961)
17	5	826	44568.4406779661	2.288142025764554	0.4818856033972102	(633, 1663, 666, 1696)
18	6	326	30241.21165644172	1.4374798119238446	0.1535735451031235	(989, 1387, 1009, 1408)
19	7	456	38506.01973684211	1.7001035547835757	0.1111819917217326	(1288, 1160, 1312, 1184)
20	8	363	28553.45730027548	1.5168626809954906	0.4350702300627437	(1672, 0, 1695, 20)
21	1	355	28846.2338028169	1.5000548194885168	0.1536916780222665	(35, 459, 56, 480)
22	2	402	30091.305970149253	1.5962686362848106	0.2668280634274941	(121, 1587, 144, 1609)
23	3	543	42134.16942909761	1.8552091128317847	0.3662361400501188	(353, 1784, 379, 1811)
24	4	290	25772.3	1.355788522528922	0.3139844797026509	(574, 1051, 593, 1071)
25	5	367	33176.0136239782	1.5251971540623457	0.0078403510859867	(1080, 541, 1102, 563)
26	6	341	31436.469208211143	1.4701787582807917	0.2620972031410233	(1503, 504, 1524, 525)
27	1	304	23177.220394736843	1.3881287397038624	0.2167094194239169	(776, 735, 796, 755)
28	2	474	35346.36708860759	1.7333334771247793	0.2608464983991209	(851, 1131, 876, 1155)
29	3	397	28615.476070528966	1.5863105313849355	0.2052693158993784	(1019, 1566, 1041, 1589)
30	4	320	23591.840625	1.4241900368434108	0.2696436067570893	(1048, 335, 1068, 356)
31	5	613	31417.42251223491	1.971165962872604	0.2471236149878343	(1258, 1386, 1286, 1414)
32	1	580	41107.08793103448	1.9173745162701816	0.2399874389915794	(390, 1107, 417, 1134)
33	2	426	35078.46244131456	1.6432277242564015	0.2576316818558793	(500, 198, 523, 222)
34	3	360	34119.14444444444	1.510581649125442	0.231628101321851	(592, 748, 613, 770)
35	4	529	40623.24007561437	1.8311367977743829	0.2921789101665118	(723, 1961, 748, 1988)
36	5	374	34541.064171123	1.5396739261432002	0.1375978892164004	(1025, 980, 1047, 1002)
37	6	298	27905.6711409396	1.3743618334875491	0.2903456006705237	(1130, 837, 1150, 857)
38	7	304	24511.47697368421	1.3881287397038624	0.2320291391439073	(1424, 1876, 1444, 1896)
39	8	402	30400.49502487562	1.5962686362848106	0.3250663424087151	(1891, 523, 1914, 546)
40	9	387	28208.42118863049	1.56620438882514	0.332826987949291	(1989, 1836, 2011, 1858)
41	1	509	35659.011787819254	1.796188226035392	0.2327571590652888	(418, 1922, 444, 1947)
42	2	1167	47877.64610111397	2.7197462218688653	0.4676137054584476	(507, 768, 548, 805)
43	3	576	44365.411458333336	1.910751441155878	0.290036378836739	(794, 1666, 820, 1694)
44	4	345	28078.742028985507	1.478776368171706	0.076808295182325	(810, 187, 831, 208)
45	5	431	32236.63109048724	1.6528429480651468	0.1189032902812787	(867, 736, 890, 760)
46	6	708	43638.21327683616	2.1184078785871074	0.3468848326148209	(912, 1725, 942, 1755)
47	7	434	37545.47465437788	1.6585853265029729	0.0716923790101814	(981, 1709, 1005, 1732)
48	8	333	30190.264264264264	1.452830908872037	0.0313397931651862	(991, 682, 1012, 703)
49	9	477	31654.90146750524	1.7388100578394887	0.2850358029933826	(1307, 1429, 1332, 1453)
50	10	418	29861.645933014355	1.627725229342708	0.2404574307388985	(1391, 1665, 1414, 1688)
51	11	349	28809.72492836676	1.4873242796465576	0.2075904630646996	(1591, 547, 1612, 568)
52	1	320	19889.46875	1.4241900368434108	0.2170627082115106	(5, 1597, 26, 1617)
53	2	324	21152.345679012345	1.4330635808669083	0.2749266536591963	(15, 911, 35, 932)
54	3	382	25088.03664921466	1.5560538970007811	0.2262381542370087	(46, 663, 68, 685)
55	4	381	26663.409448818897	1.5540158425609936	0.5506481616639456	(298, 2029, 322, 2048)
56	5	470	39599.15106382978	1.7260043386847053	0.2947273261240898	(528, 1463, 552, 1488)
57	6	440	33077.656818181815	1.6700108484484608	0.1866545532931773	(1622, 765, 1646, 789)
58	7	427	33867.70725995316	1.645155264771576	0.2177571330440695	(1654, 1546, 1677, 1569)
59	8	541	36681.57670979668	1.8517893696240328	0.2850707911369948	(1701, 1010, 1727, 1036)
