# Supplementary material for: Dynamic control of DNA condensation
Source: Nat Commun. 2024 Mar 1;15:1915. doi: 10.1038/s41467-024-46266-z (PMC10907372; doi:10.1038/s41467-024-46266-z)
Supplement: Supplementary file 4 — Source Data [file 41467_2024_46266_MOESM4_ESM.zip › Source Data/Figure 3 and Figures S8-S16/SI Figures S14-S16/16arm_5uM_t=30min_allMeasurements.csv]

	Label	Areas (pix^2)	Mean Intensity	Equivalent Diameter (micron)	Eccentricity	BBox coords (pix)
0	1	2295	22464.369934640523	3.814031706285384	0.0639494518455771	(97, 306, 151, 360)
1	2	3860	28441.19170984456	4.946370079294884	0.8098702884644613	(255, 399, 307, 487)
2	3	1554	22702.091377091376	3.138473466343964	0.1755334536870175	(262, 950, 306, 994)
3	4	2406	25694.19118869493	3.905177384764339	0.1099198199937234	(292, 263, 347, 317)
4	5	5872	35157.77741825613	6.100788616249383	0.7532477282984111	(385, 77, 484, 159)
5	6	11385	46244.68282828283	8.49492348718235	0.5572821811263499	(418, 1437, 543, 1575)
6	7	1187	19374.261162594776	2.742952668236406	0.1730596803895618	(433, 907, 472, 946)
7	8	5403	32691.024245789376	5.8520824716027695	0.810384324831133	(504, 253, 593, 345)
8	9	15044	51590.42123105557	9.765053263287031	0.7358058295995745	(557, 925, 738, 1052)
9	10	20760	45433.98863198458	11.471141281940165	0.9300927283512492	(701, 548, 972, 703)
10	11	6202	35282.323282811994	6.269874314179648	0.7479671823897657	(797, 1431, 907, 1509)
11	12	2055	29968.081265206813	3.6090995983440473	0.2357614947129175	(892, 487, 944, 537)
12	13	1650	28021.58606060606	3.233962102013304	0.2392687540532468	(913, 787, 959, 832)
13	14	1629	23888.804788213627	3.2133164420894333	0.1179009492721081	(1123, 773, 1168, 819)
14	15	7310	32506.859917920658	6.806935612445198	0.8670342398755201	(1171, 424, 1307, 508)
15	16	1390	23350.876978417265	2.968249164517701	0.1655456144263627	(1198, 1099, 1240, 1141)
16	17	1734	26701.83102652826	3.315259289751311	0.1341514244952116	(1200, 865, 1246, 911)
17	18	527	10974.157495256168	1.827672013595956	0.2031476233587933	(1416, 258, 1442, 284)
18	19	1633	26461.566442131047	3.217259163133325	0.157799541243266	(1485, 848, 1530, 893)
19	20	7083	29896.30410842863	6.700413037635931	0.6608582607707107	(1498, 1935, 1579, 2042)
20	21	2365	27625.86807610993	3.8717608729625295	0.1800810351730508	(1610, 387, 1665, 441)
21	22	1221	13108.291564291563	2.781959390280733	0.1327993542469161	(1724, 1718, 1763, 1758)
22	1	3272	26882.22402200489	4.554068949211821	0.1281493496959999	(154, 1799, 217, 1863)
23	2	4663	36677.888912717135	5.436578481754499	0.1107556242259261	(165, 1246, 241, 1322)
24	3	4012	26843.60169491525	5.04281941579704	0.5309004902609922	(203, 165, 278, 234)
25	4	2905	27919.14457831325	4.29107418199865	0.1551585096123484	(225, 1467, 285, 1528)
26	5	2179	25146.702615878843	3.716392450942409	0.1656111831925371	(315, 1240, 367, 1292)
27	6	6534	29309.01836547291	6.43550332716431	0.7704981286721809	(394, 1593, 477, 1702)
28	7	4846	25184.60111432109	5.542231456907553	0.8361818102262222	(548, 1724, 641, 1805)
29	8	1387	20814.021629416005	2.965044287753176	0.1203816289739267	(562, 833, 604, 875)
30	9	1607	20387.12196639701	3.191544413807446	0.1700122858078357	(609, 676, 655, 721)
31	10	1100	15647.275454545455	2.640518999143705	0.1335938814842068	(767, 74, 805, 112)
32	11	2499	26644.070428171268	3.97993594301036	0.2491317259452364	(1165, 1460, 1221, 1516)
33	12	6840	31981.07470760234	6.584472754504817	0.8564048580587992	(1246, 1485, 1339, 1603)
34	13	2685	26837.74934823091	4.1253908322057935	0.1858292696662981	(1296, 544, 1354, 602)
35	14	4093	31841.15709748351	5.093470866417257	0.546018630558303	(1449, 554, 1516, 631)
36	15	2844	19120.29324894515	4.245782573039847	0.1357204554064754	(1501, 369, 1561, 429)
37	16	1288	16462.344720496894	2.857267396605057	0.0857578541758514	(1592, 1253, 1633, 1293)
38	17	2128	19212.87406015037	3.672643432997932	0.1796819681120056	(1880, 1607, 1932, 1658)
39	1	2747	20694.4204586822	4.172749212183125	0.3212358443774918	(31, 1052, 91, 1112)
40	2	7547	31380.357758049555	6.916400429662486	0.7950455148353349	(83, 1447, 194, 1554)
41	3	2992	17967.680481283423	4.35485549596789	0.2888173024375046	(86, 1942, 148, 2004)
42	4	10195	30923.19450711133	8.038713842311767	0.7998173953563515	(138, 78, 235, 217)
43	5	8211	41951.46815247838	7.214246545558434	0.6428341546310677	(217, 1200, 314, 1311)
44	6	1575	19645.36888888889	3.15960820659795	0.2245018985087138	(261, 1360, 306, 1405)
45	7	2807	25070.461702885645	4.218073668657371	0.18285979970302	(272, 391, 332, 450)
46	8	2957	28761.06932702063	4.329309320242092	0.1911789275550259	(377, 862, 438, 924)
47	9	3012	28087.78652058433	4.369386252046961	0.4045255776835391	(398, 1005, 457, 1069)
48	10	2214	19225.773261065944	3.746120666749593	0.0793885517445606	(434, 28, 487, 81)
49	11	7209	32266.734082397004	6.759747391467943	0.9044840491952836	(437, 1214, 577, 1279)
50	12	9021	36378.17259727303	7.561714837728246	0.8829601734889343	(538, 842, 685, 920)
51	13	1974	22542.62563323201	3.5372562960669662	0.1632487404507007	(557, 1467, 607, 1516)
52	14	5386	32132.184738210173	5.842868721779348	0.7714279219001181	(566, 0, 666, 64)
53	15	3435	32853.66783114993	4.666124526737319	0.1887057496366317	(570, 472, 635, 537)
54	16	5872	36432.88334468665	6.100788616249383	0.8316917393096822	(615, 1268, 719, 1354)
55	17	3897	36064.19784449576	4.970020235839276	0.21068936221776	(618, 293, 689, 363)
56	18	7261	44265.20534361658	6.784083309584082	0.5939152327673741	(655, 351, 762, 440)
57	19	6514	29376.82760208781	6.425646523512452	0.8567660490896114	(730, 211, 849, 279)
58	20	3520	29890.209375	4.723503982372026	0.5818321967747554	(736, 630, 808, 693)
59	21	4055	29048.878914919853	5.069771473379484	0.6943047633440551	(811, 1305, 871, 1388)
60	22	1762	20016.38649262202	3.3419188976729703	0.0590414908893598	(955, 323, 1003, 370)
61	23	5808	39697.87327823691	6.067450723981962	0.4442714833640901	(991, 584, 1081, 665)
62	24	3954	34153.17374810319	5.006235627372663	0.3358560236262691	(991, 761, 1060, 834)
63	25	11203	38559.882531464784	8.426750240209065	0.8988901642999423	(998, 1861, 1100, 2026)
64	26	7897	34099.91528428517	7.074960558738284	0.8735546407498835	(1003, 947, 1145, 1025)
65	27	3818	32918.123886851754	4.919386173175638	0.3242885785626483	(1004, 1541, 1071, 1612)
66	28	4261	33211.48509739498	5.196952186531014	0.5620307680192604	(1018, 1276, 1087, 1355)
67	29	5180	35835.257335907336	5.730042378826734	0.716564719904427	(1102, 1923, 1171, 2018)
68	30	1877	24892.672882258925	3.4492533154744405	0.1920792926837259	(1125, 1681, 1174, 1730)
69	31	1505	17108.394019933556	3.088596706976767	0.1979663965223702	(1136, 1338, 1180, 1382)
70	32	2828	34504.927510608206	4.233822598370964	0.1372415232207529	(1145, 1612, 1205, 1671)
71	33	11567	40576.50289617014	8.562553970358442	0.8559203877004915	(1157, 1107, 1281, 1259)
72	34	2604	25657.641705069123	4.06268774479972	0.096262187154703	(1159, 502, 1216, 559)
73	35	3695	24632.039242219216	4.839496448352644	0.5828555186571468	(1195, 1978, 1270, 2040)
74	36	2444	20972.859656301145	3.9358954611655808	0.1020204149123752	(1201, 91, 1257, 147)
75	37	3111	31714.892639022823	4.440613344146558	0.2892153864483079	(1245, 1294, 1308, 1357)
76	38	2407	19146.08890735355	3.905988850203698	0.2197558533971036	(1257, 150, 1312, 206)
77	39	2616	24928.392201834864	4.072038016649032	0.1237177963978415	(1279, 444, 1336, 502)
78	40	3379	23776.75791654336	4.627932862341119	0.6119290933649089	(1434, 1855, 1499, 1923)
79	41	2022	20536.98071216617	3.5800041470956425	0.1809533928174783	(1468, 1289, 1519, 1340)
80	42	17925	42256.6629846583	10.659149078405358	0.7859947696578455	(1487, 1637, 1650, 1818)
81	43	2760	25188.633695652174	4.182611191170511	0.1674891215561939	(1497, 713, 1556, 772)
82	44	2970	26639.64612794613	4.338815458055914	0.1604842420751281	(1534, 617, 1595, 678)
83	45	1863	20262.01502952228	3.4363657480164624	0.1791439127004635	(1545, 862, 1594, 911)
84	46	8128	30480.331692913387	7.1776917202202615	0.9065221581852548	(1649, 606, 1728, 754)
85	47	4795	26414.18873826903	5.51299070001544	0.8502043173286369	(1661, 819, 1764, 879)
86	48	10210	30354.30499510284	8.044625386566254	0.8197317472620634	(1714, 294, 1823, 448)
87	49	2756	28072.20283018868	4.179579214555187	0.2226265101456364	(1724, 1641, 1784, 1701)
88	50	4255	25565.633372502936	5.193291930986058	0.0995158391792015	(1869, 353, 1942, 426)
89	51	2788	23277.673959827836	4.203773797059752	0.0955637759975171	(1870, 613, 1930, 673)
90	52	1770	15360.518644067795	3.3494969547903493	0.1679538460517868	(1897, 267, 1945, 314)
91	53	4562	27933.113985094256	5.377378353134456	0.4792907784458974	(1958, 764, 2040, 835)
92	1	7703	27936.636635077244	6.98751741094034	0.857881877069616	(2, 65, 79, 197)
93	2	3681	27043.495517522413	4.8303195539681605	0.6675973356053231	(40, 1280, 118, 1337)
94	3	4734	29781.568863540346	5.477811468147676	0.1164555835065676	(67, 12, 145, 89)
95	4	2461	23947.7903291345	3.949560410440229	0.1149210339986632	(99, 679, 155, 735)
96	5	6345	39381.69188337273	6.341744885411172	0.7318618006698421	(106, 1097, 182, 1204)
97	6	4631	35459.27207946448	5.41789201278243	0.4770447069635909	(166, 791, 239, 871)
98	7	6283	40156.940792614994	6.310684726898618	0.330312928983523	(220, 1126, 309, 1215)
99	8	4155	26086.840673886883	5.131903344410205	0.841812120391163	(227, 1041, 318, 1109)
100	9	4294	35933.6879366558	5.217037688826356	0.4139893546377307	(254, 392, 326, 468)
101	10	5100	36728.18392156863	5.685622775729086	0.6217387323479053	(275, 712, 353, 798)
102	11	14580	47615.95884773663	9.613282748693022	0.8623744169170213	(365, 435, 507, 604)
103	12	1245	17962.922891566264	2.809167464525647	0.1043619214896508	(381, 261, 421, 301)
104	13	8396	28265.27977608385	7.2950650536265185	0.9322422580705744	(384, 86, 528, 204)
105	14	2443	26499.330740892347	3.935090162853077	0.1674771561078753	(390, 965, 445, 1021)
106	15	9079	30418.28274038991	7.585984694862213	0.8536694702328582	(619, 1479, 767, 1586)
107	16	1143	18967.37445319335	2.6916343950825983	0.2168287118759836	(642, 380, 680, 418)
108	17	2940	23679.20544217687	4.3168466310308125	0.3365287648896651	(782, 1899, 842, 1961)
109	18	2938	28606.2729748128	4.315378066051751	0.1844507908754266	(823, 1409, 883, 1470)
110	19	6238	26346.142032702788	6.288044974988424	0.823305534514514	(931, 1958, 1042, 2037)
111	20	6012	33515.22055888223	6.173087601991796	0.8244368649871902	(987, 1269, 1057, 1381)
112	21	3343	22013.466945857013	4.603213756330398	0.8338504111413116	(1061, 435, 1111, 519)
113	22	2916	27547.827503429355	4.299190742600725	0.4481536476106174	(1061, 737, 1125, 795)
114	23	1721	21282.927948866934	3.3028084669796485	0.1434311296307013	(1104, 945, 1150, 992)
115	24	5466	30142.363336992315	5.886101784305843	0.8521876216458413	(1141, 671, 1236, 766)
116	25	5735	31771.33600697472	6.029199649437193	0.8182213444759383	(1145, 516, 1229, 617)
117	26	4807	33663.66777615977	5.5198848136302505	0.5690058235541943	(1236, 1411, 1318, 1486)
118	27	10533	39511.08041393715	8.17088308235729	0.6709597014002653	(1281, 509, 1390, 647)
119	28	5214	32255.24932873034	5.748816780184967	0.6717535853638364	(1289, 241, 1372, 326)
120	29	8719	39525.38215391673	7.434063953989716	0.8160384268955944	(1296, 863, 1420, 967)
121	30	2368	25732.30616554054	3.8742157569920983	0.2758075502567079	(1382, 470, 1436, 525)
122	31	10026	34890.34211051267	7.971807523083203	0.8364759904248751	(1411, 357, 1540, 483)
123	32	1947	21224.076527991783	3.5129820431030963	0.2038241274268673	(1441, 773, 1492, 822)
124	33	2678	24596.71732636296	4.120009718236386	0.135490127381063	(1475, 1352, 1533, 1411)
125	34	5781	35046.46081992735	6.053331233217678	0.7297412635318588	(1487, 1085, 1587, 1158)
126	35	2128	18910.01456766917	3.672643432997932	0.4945800043284857	(1547, 516, 1602, 565)
127	36	2707	25066.352789065382	4.142257395448089	0.1234892747645029	(1598, 1261, 1657, 1320)
128	37	3309	23310.656693865218	4.579745427148051	0.2748208181200544	(1633, 105, 1699, 169)
129	38	3066	29139.396281800397	4.408380060450569	0.1756241167903403	(1678, 1096, 1741, 1158)
130	39	4792	28115.69156928214	5.511265824121935	0.5368130984365338	(1727, 1448, 1798, 1532)
131	40	3614	31975.063918096293	4.7861579651027055	0.0978025183633859	(1772, 1003, 1839, 1071)
132	41	3157	19679.05353183402	4.473322867677624	0.2539424071244207	(1793, 144, 1857, 206)
133	42	13418	27261.81107467581	9.222249083176658	0.9109103948523832	(1799, 224, 1970, 372)
134	43	3477	26859.57319528329	4.694564382296999	0.2531927507444109	(1801, 1207, 1866, 1274)
135	44	1928	16780.164419087138	3.4957991214871478	0.1208058937273885	(1815, 468, 1864, 517)
136	45	2931	22861.744796997613	4.310234148265638	0.4251151726387094	(1818, 658, 1879, 719)
137	46	2901	23663.849706997586	4.288118896398784	0.1572059426052134	(1881, 1161, 1942, 1221)
138	47	6797	31821.560982786523	6.563743316344985	0.5569653546258052	(1892, 1278, 1982, 1376)
139	48	4213	33227.1578447662	5.167597550112904	0.1948476357828396	(1895, 900, 1968, 974)
140	49	2546	16385.637470542028	4.017187972721915	0.1420598312655159	(1923, 194, 1980, 250)
141	50	2708	22291.147710487443	4.143022425909031	0.1542912767899794	(1965, 1200, 2023, 1259)
142	51	4276	30239.04396632367	5.206091566684255	0.3393595431605942	(1975, 1014, 2046, 1090)
143	1	1908	19532.80293501048	3.477620115678977	0.1831704886204323	(246, 1028, 295, 1077)
144	2	1558	12993.23299101412	3.142510089833945	0.1593589199479377	(334, 1346, 379, 1391)
145	3	2158	17604.80769230769	3.698440824072452	0.5209532468061169	(339, 0, 394, 47)
146	4	1840	19147.509239130435	3.4150877369407664	0.1860096306631346	(407, 711, 456, 759)
147	5	1597	14212.44959298685	3.1815987853432883	0.1194542462335971	(520, 1993, 565, 2039)
148	6	3403	26392.454305024978	4.644339175051189	0.1784602349605873	(524, 801, 589, 867)
149	7	1338	13979.0	2.912198747980703	0.1486391784007798	(914, 991, 955, 1032)
150	8	2798	18202.00679056469	4.211306098023959	0.7942989237737754	(1112, 1259, 1184, 1314)
151	9	2646	25714.6768707483	4.095320299104561	0.2157544853074917	(1252, 1068, 1311, 1125)
152	10	2582	26019.199845081333	4.045489451234432	0.2001962725360639	(1349, 693, 1405, 750)
153	11	2486	22030.009251810137	3.969570470685191	0.3382283875489676	(1518, 804, 1575, 858)
154	12	1685	14875.158456973291	3.268081712210544	0.1877889473963708	(1674, 204, 1721, 250)
155	13	3873	15881.282468370771	4.954692457668144	0.6956584081707284	(1815, 1947, 1896, 2007)
156	14	870	9315.131034482758	2.3482946053388343	0.4957340142528915	(2018, 1765, 2048, 1800)
157	1	4956	30231.739911218723	5.604780422141397	0.2532382058939964	(259, 864, 339, 942)
158	2	3826	25708.751176163096	4.924537364297051	0.4400471389644194	(320, 974, 392, 1042)
159	3	1269	15621.745468873129	2.836114531948199	0.1572373619601846	(441, 172, 482, 213)
160	4	2011	18483.88363998011	3.570252972461981	0.1681856178465513	(525, 1782, 575, 1833)
161	5	6653	32756.09394258229	6.493841971852538	0.6126244026922099	(625, 642, 717, 737)
162	6	1929	18514.765681700363	3.496705590871367	0.1758542505169854	(740, 168, 790, 217)
163	7	3552	19928.496903153155	4.744925879040555	0.7803278243072871	(864, 1874, 947, 1931)
164	8	2448	21528.225081699347	3.9391150080934256	0.1725681775291062	(866, 556, 922, 611)
165	9	3227	23364.849705608925	4.52264434588228	0.5914618189638025	(868, 1675, 931, 1742)
166	10	8193	25631.82485048212	7.206334739253241	0.9115659647935924	(1171, 168, 1279, 305)
167	11	3332	30096.735294117647	4.595634176108997	0.8755477718338069	(1205, 0, 1298, 44)
168	12	2935	24892.78568994889	4.3131742810415465	0.5121199069006558	(1452, 478, 1514, 538)
169	13	4213	28663.740802278666	5.167597550112904	0.3953515498048299	(1539, 1900, 1608, 1976)
170	14	2028	20767.670118343194	3.5853117914438872	0.1278507900400424	(1563, 785, 1613, 835)
171	15	7051	33982.392710253866	6.685260140698877	0.7733682836702621	(1595, 666, 1714, 747)
172	16	2335	17108.224411134903	3.847125877090675	0.3946372686293856	(1778, 251, 1830, 307)
173	17	2246	18661.24220837044	3.773095781444307	0.1335322613467126	(1833, 1946, 1887, 1999)
174	1	3097	25663.02776880853	4.430610340804279	0.2590071577458582	(12, 517, 73, 579)
175	2	1613	14926.04711717297	3.19749694197666	0.1543791745085278	(101, 1851, 146, 1897)
176	3	7809	28996.90587783327	7.0354303109984135	0.7437280326035395	(106, 374, 222, 459)
177	4	1914	22388.98641588297	3.4830837798737537	0.1542294544917991	(194, 1018, 244, 1067)
178	5	11591	33609.30100940385	8.571432452623041	0.9228138483474234	(312, 551, 479, 694)
179	6	2424	22095.289603960395	3.9197580604430895	0.1477108480941809	(320, 1667, 375, 1723)
180	7	1771	17753.103896103898	3.3504430067665054	0.1303813957987252	(375, 1824, 422, 1871)
181	8	2017	24034.3187902826	3.575575091648641	0.1433222489806971	(390, 926, 441, 976)
182	9	4362	32418.93626776708	5.258184065303012	0.6637234371055019	(667, 1051, 743, 1127)
183	10	2210	25850.099547511312	3.74273510738943	0.1159138956585652	(702, 603, 755, 655)
184	11	3067	24430.241930224976	4.409098915744455	0.3276871581509427	(706, 1924, 769, 1985)
185	12	2335	24488.17687366167	3.847125877090675	0.1088429078321325	(711, 265, 765, 319)
186	13	2197	26198.9144287665	3.731710826866875	0.2332624026206935	(716, 467, 768, 520)
187	14	6716	33432.559112567	6.524515960296342	0.5414573847014822	(850, 1610, 952, 1698)
188	15	2791	28106.572554639915	4.206034903703064	0.4682110978500351	(954, 1297, 1011, 1359)
189	16	1525	18655.71475409836	3.1090512133387223	0.1459062468923275	(984, 224, 1028, 268)
190	17	2962	29783.870357866308	4.332967995212849	0.1736719025193198	(1069, 1313, 1130, 1374)
191	18	4026	33594.96174863388	5.051610291828762	0.5003435791827142	(1104, 466, 1179, 534)
192	19	1684	16688.662114014252	3.267111811102313	0.1485660612058234	(1196, 1882, 1242, 1928)
193	20	1562	16888.847631242	3.146541534839672	0.1824047428161406	(1208, 1700, 1252, 1745)
194	21	2101	24475.46120894812	3.6492698608135634	0.1249840107316009	(1250, 1038, 1302, 1090)
195	22	2846	28253.59873506676	4.247275201868886	0.0843434279242839	(1283, 1280, 1343, 1340)
196	23	2041	22783.20235178834	3.596784818500613	0.1416529412952867	(1342, 520, 1393, 571)
197	24	4409	33728.2533454298	5.286436300791143	0.5659165945614667	(1361, 981, 1430, 1064)
198	25	4104	26560.05799220273	5.100310664350727	0.2906239975833523	(1522, 1887, 1593, 1960)
199	26	3710	25612.64690026954	4.849309563765679	0.2142713087035314	(1618, 1800, 1686, 1869)
200	27	12905	35567.85339015885	9.044237504789528	0.9249515495980944	(1649, 1177, 1856, 1269)
201	28	2530	21723.3766798419	4.004545335631676	0.1276299120424821	(1690, 1509, 1746, 1566)
202	29	2359	20099.257736328957	3.866846429425275	0.1157626716390506	(1760, 383, 1815, 438)
203	30	3601	28994.395445709524	4.777542012184316	0.1431524433832536	(1780, 883, 1848, 950)
204	31	1500	20880.12	3.0834618793077238	0.1590474830424191	(1880, 724, 1923, 768)
205	32	4210	28804.63396674584	5.16575734676055	0.5110616028418606	(1895, 1199, 1964, 1278)
206	33	1912	19357.51150627615	3.4812635112467585	0.1202885027034158	(1917, 955, 1967, 1004)
207	1	5440	27952.96617647059	5.87208595285769	0.5802171713456861	(25, 98, 116, 173)
208	2	1939	21934.13821557504	3.5057573937223183	0.1902209697402823	(26, 826, 76, 876)
209	3	2805	26663.51229946524	4.2165707027558685	0.1532314155947717	(53, 1140, 113, 1199)
210	4	5165	25912.23504356244	5.721739970632962	0.7260746586078773	(151, 160, 247, 229)
211	5	2411	26115.03732890917	3.909233027548838	0.2187179082702463	(295, 1040, 350, 1094)
212	6	3386	31012.845245126995	4.632724038664747	0.2486451629159239	(392, 1200, 457, 1266)
213	7	8023	45492.53832730899	7.131179203276161	0.7605009438190217	(439, 375, 527, 497)
214	8	2623	28192.18452154022	4.077482440075043	0.1164831478714175	(476, 691, 534, 748)
215	9	2582	23904.65956622773	4.045489451234432	0.2113799117802749	(505, 146, 562, 202)
216	10	1591	22360.60150848523	3.175616457044728	0.2012846679566767	(515, 1249, 560, 1293)
217	11	3682	30967.46442151005	4.830975624538788	0.3464275826907413	(594, 1813, 661, 1882)
218	12	4191	44144.13099498926	5.1540874680428255	0.1744819592826176	(669, 1157, 741, 1230)
219	13	5543	33421.38697456251	5.927415799161314	0.8283245289350097	(749, 510, 817, 619)
220	14	4076	31585.29048086359	5.08288216591221	0.5898313313287407	(771, 817, 843, 890)
221	15	4898	42020.38954675378	5.571887568576313	0.204825193717495	(803, 1034, 881, 1114)
222	16	5214	31579.218450326047	5.748816780184967	0.7910742485082239	(817, 1651, 918, 1720)
223	17	2351	26147.490429604422	3.8602841057664254	0.1458484335441414	(859, 365, 914, 420)
224	18	1225	21112.05387755102	2.786512518352322	0.0986143914374974	(935, 948, 974, 987)
225	19	2328	24384.76116838488	3.841354978922849	0.1240718694713511	(974, 318, 1028, 372)
226	20	3712	33997.70177801724	4.85061647918188	0.4284175630537281	(1003, 1497, 1067, 1569)
227	21	5292	35264.80158730159	5.79165750925551	0.4074984601295217	(1064, 1926, 1147, 2007)
228	22	3465	34716.98759018759	4.686456320317351	0.3699235083540568	(1264, 497, 1329, 566)
229	23	1052	20674.208174904943	2.5822650901257727	0.2305984630303253	(1309, 978, 1345, 1014)
230	24	1945	17215.67506426735	3.5111772744028857	0.1435535661220826	(1380, 1956, 1429, 2006)
231	25	7645	33674.42550686724	6.961161330168276	0.7987890527029871	(1420, 1672, 1537, 1768)
232	26	7238	37669.44155844156	6.773330129872585	0.7470493859791383	(1473, 1453, 1576, 1554)
233	27	1239	19926.525423728814	2.802390211070698	0.2919916074962424	(1505, 497, 1545, 536)
234	28	5891	30049.453063995927	6.110650790016768	0.8264633543078744	(1615, 1245, 1721, 1325)
235	29	1655	17579.24773413897	3.2388583381281317	0.0797208768478272	(1649, 113, 1695, 159)
236	30	1730	19987.523699421967	3.311433253520191	0.1501622361866422	(1739, 1663, 1786, 1709)
237	31	1505	14795.59069767442	3.088596706976767	0.13787002783865	(1802, 371, 1846, 415)
238	32	4837	17567.957204879058	5.537082543990901	0.588799113770927	(1827, 1966, 1906, 2046)
239	33	4436	25964.674256086564	5.3025982340002855	0.5746747840426254	(1970, 1231, 2045, 1307)
