# Supplementary material for: Dynamic control of DNA condensation
Source: Nat Commun. 2024 Mar 1;15:1915. doi: 10.1038/s41467-024-46266-z (PMC10907372; doi:10.1038/s41467-024-46266-z)
Supplement: Supplementary file 4 — Source Data [file 41467_2024_46266_MOESM4_ESM.zip › Source Data/Figure 3 and Figures S8-S16/SI Figures S14-S16/16arm_0p25uM_t=360min_allMeasurements.csv]

	Label	Areas (pix^2)	Mean Intensity	Equivalent Diameter (micron)	Eccentricity	BBox coords (pix)
0	1	336	12384.577380952382	1.4593605188904617	0.2793333412348862	(513, 1833, 533, 1854)
1	2	476	33838.350840336134	1.7369864495162313	0.1809227801409982	(620, 888, 644, 912)
2	3	393	20229.221374045803	1.5782988108148932	0.2004362341573397	(690, 1711, 713, 1733)
3	4	1032	41871.01550387597	2.557601057019451	0.1563610882421283	(844, 930, 880, 966)
4	1	341	12165.217008797654	1.4701787582807917	0.2468118408949486	(237, 1577, 259, 1598)
5	2	791	22508.643489254107	2.239139729816616	0.2358494476407265	(311, 521, 344, 553)
6	3	113	45756.14159292035	0.8463152679741606	0.0	(1109, 1679, 1122, 1692)
7	4	534	18348.01872659176	1.8397702110228968	0.1379029787230823	(1328, 2010, 1354, 2036)
8	5	866	37272.77944572748	2.342890007597544	0.1569476462344326	(1415, 953, 1448, 986)
9	1	696	35368.6882183908	2.1003785474934697	0.2703638518216497	(429, 437, 459, 466)
10	2	694	37810.40201729107	2.0973585911544195	0.2332607802082551	(472, 688, 502, 718)
11	3	1241	43152.21917808219	2.804651115198894	0.2060426622648197	(929, 296, 969, 335)
12	4	2177	47790.65411116215	3.714686509860584	0.2002486651920334	(1074, 1203, 1127, 1255)
13	5	1698	44794.13839811543	3.2806643330909235	0.1021822507645895	(1394, 988, 1441, 1035)
14	6	469	12468.607675906183	1.7241671861271646	0.2410697131292449	(1882, 1592, 1906, 1617)
15	1	2117	46851.07982994804	3.66313886988938	0.1542538590033188	(965, 986, 1017, 1038)
16	1	872	39515.394495412846	2.350992245062709	0.2139689474180165	(369, 727, 403, 760)
17	2	390	19322.789743589743	1.5722632292009562	0.3070119860581543	(510, 1704, 532, 1726)
18	3	809	39258.15451174289	2.264473355015897	0.2303006900808192	(563, 638, 595, 670)
19	4	929	40354.15069967707	2.4266146271026363	0.4068983634376939	(772, 396, 808, 429)
20	5	386	17331.795336787563	1.564179560067951	0.2269878938873097	(1595, 1420, 1617, 1442)
21	1	362	21165.091160221	1.514771897533112	0.136785449010211	(130, 671, 152, 693)
22	2	1049	40834.20781696854	2.5785805245056785	0.2160774533456522	(421, 885, 457, 921)
23	3	784	35874.9706632653	2.229210014681857	0.22570380422653	(490, 1756, 521, 1787)
24	4	497	25139.12072434608	1.7748887982234318	0.2942640998851881	(711, 474, 737, 500)
25	5	846	26559.05910165485	2.3156778184551428	0.2947587038417118	(1236, 1566, 1269, 1599)
26	6	931	37948.88184747583	2.42922529448176	0.2672994851324608	(1447, 844, 1482, 878)
27	7	527	24393.39089184061	1.827672013595956	0.279373401055748	(1806, 632, 1831, 658)
28	1	373	16462.93833780161	1.537614160771308	0.2878427823436628	(202, 333, 224, 355)
29	2	333	16405.156156156158	1.452830908872037	0.0313397931651862	(491, 308, 512, 329)
30	3	1104	41253.620471014496	2.645315586201753	0.2082339345597074	(1041, 593, 1079, 631)
31	4	462	28813.72943722944	1.7112518942669797	0.2633827789703769	(1252, 343, 1276, 368)
32	5	374	18276.16844919786	1.5396739261432002	0.3372589462781658	(1393, 1342, 1415, 1364)
33	1	337	18916.86943620178	1.461530572905336	0.0967136188307246	(297, 607, 318, 628)
34	2	1994	47411.47592778335	3.555130367916294	0.1820925826489736	(779, 878, 830, 928)
35	3	1577	45233.26379201015	3.161613670593331	0.403308737413505	(997, 1281, 1043, 1325)
36	4	610	24211.97704918033	1.9663366392520871	0.3453837447915583	(1356, 340, 1384, 368)
