# Supplementary material for: Dynamic control of DNA condensation
Source: Nat Commun. 2024 Mar 1;15:1915. doi: 10.1038/s41467-024-46266-z (PMC10907372; doi:10.1038/s41467-024-46266-z)
Supplement: Supplementary file 4 — Source Data [file 41467_2024_46266_MOESM4_ESM.zip › Source Data/Figure 3 and Figures S8-S16/Figure 3 and SI Figs S8-S13/Fig3BActive.txt]

0.25,0.107406063894537
1,0.194491185481667
2.5,0.41944608295572
5,1
