# Supplementary material for: Dynamic control of DNA condensation
Source: Nat Commun. 2024 Mar 1;15:1915. doi: 10.1038/s41467-024-46266-z (PMC10907372; doi:10.1038/s41467-024-46266-z)
Supplement: Supplementary file 4 — Source Data [file 41467_2024_46266_MOESM4_ESM.zip › Source Data/Figure 3 and Figures S8-S16/Figure 3 and SI Figs S8-S13/Inv_05x_allMeasurements.csv]

	Areas (pix^2)	Equivalent Diameter (micron)	Eccentricity	Time (min)
0	339	1.4658610433525154	0.2309058360445273	0
1	351	1.4915798656819137	0.1693589140142966	0
2	328	1.441882516909799	0.3405805566320705	5
3	267	1.3009139920392956	0.2514645742492564	5
4	258	1.2788005285097257	0.3626030165954542	5
5	252	1.26384328263918	0.341441244717253	5
6	285	1.3440498728162376	0.249009835101382	5
7	314	1.41077507505607	0.1628432495451582	15
8	284	1.341689818541	0.3359092302083002	15
9	385	1.5621521067724504	0.2140486162950404	15
10	332	1.450647840908739	0.2694909782806851	15
11	315	1.413019746443843	0.2128572337376318	15
12	289	1.3534489374854135	0.4069518929445648	15
13	303	1.3858437525749687	0.4387201448562278	15
14	354	1.497940576267952	0.3319225072520574	15
15	276	1.322657793	0.341187888	30
16	301	1.381262438	0.319081586	30
17	365	1.521035626104252	0.28657945513339	60
18	372	1.535551632464272	0.3574546584190304	60
19	330	1.4462718193519717	0.1456170670535751	60
20	315	1.413019746443843	0.2568517941403676	60
21	623	1.987178947049084	0.5714056070788767	60
22	284	1.341689818541	0.2308053126487506	180
23	326	1.4374798119238446	0.3633823476584088	180
24	433	1.6566734119464257	0.3002884613073077	180
25	291	1.3581240772705268	0.2584263966982502	180
26	412	1.6160007653445576	0.2572831953446094	180
27	303	1.3858437525749687	0.3731295415038431	180
28	337	1.461530572905336	0.2630375439655409	180
29	355	1.5000548194885168	0.2935974889407746	180
30	325	1.435273394948798	0.3224153152340876	180
31	277	1.325051745816458	0.2889595303304407	360
32	305	1.3904099717107168	0.2752353217307572	360
33	275	1.3202595	0.249235485	1440
34	311	1.404019529	0.399803425	1440
35	274	1.317856842	0.29900192	1440
36	397	1.586310531	0.380761164	1440
37	674	2.066916358	0.533356338	1440
38	252	1.263843283	0.319441974	1440
39	697	2.101886899	0.864772172	1440
40	471	1.727839538	0.695311355	1440
41	490	1.762345257	0.654917404	1440
42	582	1.920677489	0.55462943	1440
