# Supplementary material for: Dynamic control of DNA condensation
Source: Nat Commun. 2024 Mar 1;15:1915. doi: 10.1038/s41467-024-46266-z (PMC10907372; doi:10.1038/s41467-024-46266-z)
Supplement: Supplementary file 4 — Source Data [file 41467_2024_46266_MOESM4_ESM.zip › Source Data/Figure 3 and Figures S8-S16/Figure 3 and SI Figs S8-S13/Inv_035x_allMeasurements.csv]

	Areas (pix^2)	Equivalent Diameter (micron)	Eccentricity	Time (min)
0	335	1.4571872332186673	0.3326812175193576	0
1	437	1.6643078920720351	0.3020666964922764	0
2	355	1.5000548194885168	0.2019517401720939	0
3	344	1.4766316587498516	0.3750877895745165	0
4	476	1.7369864495162313	0.3632686047774809	0
5	398	1.5883071470668129	0.374592573045697	0
6	360	1.510581649125442	0.3250815658155738	0
7	406	1.6041906136583708	0.2683409722815162	0
8	386	1.564179560067951	0.1981451368419078	0
9	395	1.5823097418335108	0.2807959850719903	0
10	319	1.4219629986758702	0.2913131184972228	0
11	493	1.7677319594033387	0.2267092300987921	0
12	904	2.3937410600249565	0.7600661645274968	0
13	463	1.7131028973979026	0.1834461293359711	0
14	309	1.3994977153234824	0.3164137620354489	0
15	368	1.5272736657850945	0.2436132101376462	0
16	621	1.9839866896513143	0.1809920807671625	0
17	423	1.6374314884729022	0.2966846835691386	0
18	324	1.4330635808669083	0.1244684931050611	0
19	307	1.3949612440186725	0.200230566926396	0
20	337	1.461530572905336	0.1859775563169792	0
21	483	1.7497117950932208	0.2922236812485187	0
22	339	1.4658610433525154	0.2349884313973835	0
23	472	1.7296727898767306	0.2585754928804125	0
24	240	1.2333847517230894	0.6844632828599054	0
25	620	1.9823886332585796	0.3283937334233603	0
26	384	1.5601220187064997	0.3388858940341086	0
27	316	1.415260857679949	0.2770259896456429	0
28	474	1.7333334771247793	0.2091216670778698	0
29	452	1.6926305359483211	0.2822523545207922	0
30	453	1.6945018803959655	0.1570593943994324	0
31	470	1.7260043386847053	0.3759251880786129	0
32	337	1.461530572905336	0.2286340800617959	0
33	448	1.68512437685224	0.3281593888729869	0
34	740	2.1657524480337846	0.5182359510231653	0
35	353	1.4958233447132725	0.2793515837167888	0
36	416	1.6238264806798923	0.1667761494360807	0
37	1120	2.6644155857625	0.900030135482269	0
38	444	1.6775846326485586	0.2622229767487756	0
39	392	1.5762895180705043	0.2642380366590073	0
40	493	1.7677319594033387	0.3641512245298066	0
41	448	1.68512437685224	0.3755126319327703	0
42	320	1.4241900368434108	0.292546064826958	0
43	341	1.4701787582807917	0.3373801766954346	0
44	303	1.3858437525749687	0.3018345729281055	0
45	444	1.6775846326485586	0.2452057853331536	0
46	310	1.4017604455242731	0.2405400924913601	0
47	491	1.7641426522292472	0.3373953363713867	0
48	365	1.521035626104252	0.3077220815582901	0
49	412	1.6160007653445576	0.2480763388570906	0
50	379	1.5499316939946193	0.2403310414187509	0
51	450	1.688881626504112	0.23926327704167	0
52	417	1.6257770237022078	0.3154901302931591	0
53	584	1.92397479229988	0.5081872232901273	0
54	422	1.6354948449939617	0.3340667025573394	0
55	542	1.8535000299145763	0.3628462545993507	0
56	362	1.514771897533112	0.2641638763959129	0
57	622	1.9855834598813376	0.494088615567287	0
58	373	1.537614160771308	0.3463841215032043	0
59	374	1.5396739261432002	0.3278709519391134	0
60	322	1.4286336983025287	0.1752928046000315	0
61	464	1.7149519026823614	0.2646905197441063	0
62	468	1.7223280739385578	0.4351558815205363	0
63	302	1.3835549917189085	0.2667916683927815	0
64	308	1.3972313207750835	0.2048574880040455	0
65	414	1.6199183487064155	0.278578032640204	0
66	425	1.6412979200389275	0.2672898415080992	0
67	302	1.3835549917189085	0.3185241764505017	0
68	334	1.4550107014090006	0.4418502093933555	0
69	288	1.3511053012032894	0.2018064493141922	0
70	356	1.502166086992876	0.2994493758773988	0
71	325	1.435273394948798	0.0973405224198263	0
72	374	1.5396739261432002	0.2419445171922754	0
73	418	1.627725229342708	0.3145664370325349	0
74	569	1.8991054814817223	0.3233863942005447	0
75	520	1.8154931972322448	0.3089175489757262	0
76	343	1.47448382974571	0.1653484298061003	0
77	499	1.7784564174982032	0.2127668947130823	0
78	326	1.4374798119238446	0.3041670723670627	0
79	523	1.8207226651851307	0.2549188173346978	0
80	637	2.009382752928317	0.7177254325659005	0
81	394	1.5803055488292348	0.300558209652301	0
82	537	1.8449308669133169	0.3240077514145425	0
83	427	1.645155264771576	0.3006788931384301	0
84	376	1.5437852123034284	0.3070664024053567	0
85	369	1.5293473580718684	0.3224793709590093	0
86	309	1.3994977153234824	0.317723207090557	0
87	357	1.5042743913103926	0.2574044096043165	0
88	350	1.4894535925187176	0.1739335113610046	0
89	429	1.6490035864385375	0.3106533758991149	0
90	324	1.4330635808669083	0.2688529818326302	0
91	372	1.535551632464272	0.1400413977872809	0
92	425	1.6412979200389275	0.2647995258952431	0
93	516	1.808497050988336	0.2942826781823219	0
94	353	1.4958233447132725	0.3638273940256328	0
95	381	1.5540158425609936	0.2574380138699458	0
96	290	1.355788522528922	0.2455752403908776	0
97	442	1.6738020243795484	0.3858168351685313	0
98	439	1.6681120293597749	0.1760948774249151	0
99	382	1.5560538970007811	0.3045040620752799	0
100	287	1.348757592563938	0.3146288137478942	0
101	390	1.5722632292009562	0.1241288675873686	0
102	377	1.5458367550189458	0.2237149926335878	0
103	453	1.6945018803959655	0.2959830696587319	0
104	343	1.47448382974571	0.2573675837951077	0
105	483	1.7497117950932208	0.2603558544358388	0
106	484	1.7515221543928878	0.3291861377934521	0
107	382	1.5560538970007811	0.1533716241591567	0
108	421	1.6335559055511566	0.2940529375365959	0
109	625	1.9903660845373727	0.4257702880100212	0
110	415	1.6218735918426206	0.2447123451573224	0
111	535	1.8414920365855505	0.3368785606555473	0
112	290	1.355788522528922	0.3228049341529979	0
113	312	1.406274983606668	0.2577128540957141	0
114	433	1.6566734119464257	0.3739408191401385	0
115	435	1.660495039658877	0.208737068413122	0
116	398	1.5883071470668129	0.3912680291357523	0
117	385	1.5621521067724504	0.3853142151193224	0
118	377	1.5458367550189458	0.3497737882865367	0
119	317	1.417498425650536	0.2736142756451695	0
120	346	1.4809179715648884	0.3345703223657547	0
121	342	1.4723328675068057	0.378278318204226	0
122	818	2.2770344746059106	0.8160256213891536	0
123	501	1.7820168943705523	0.3833063213066199	0
124	337	1.461530572905336	0.1658396887689524	0
125	453	1.6945018803959655	0.199262640845622	0
126	488	1.7587449568064593	0.2267449166689024	0
127	378	1.547885578655046	0.173694209458742	0
128	504	1.787344311022461	0.3194477921304684	0
129	495	1.77131399338951	0.5363467098489514	0
130	410	1.6120736616894	0.173603156405826	0
131	334	1.4550107014090006	0.2443001977351163	0
132	297	1.3720539194603452	0.26006224735047	0
133	307	1.3949612440186725	0.2063242178669732	0
134	358	1.5063797448827485	0.2594728788387299	0
135	366	1.5231178113721588	0.3125412875044483	0
136	474	1.7333334771247793	0.3638147149802167	0
137	389	1.570246213323457	0.3133552827029418	0
138	472	1.7296727898767306	0.2332875698396775	0
139	305	1.3904099717107168	0.346535335960664	0
140	533	1.838046772507836	0.5274233050722273	0
141	406	1.6041906136583708	0.2462468370451783	0
142	381	1.5540158425609936	0.322495401462881	0
143	383	1.5580892855712989	0.4123154754166833	0
144	538	1.8466478806557265	0.4014167034340369	0
145	292	1.3604556224672242	0.284797475409993	0
146	314	1.41077507505607	0.2936016446814809	0
147	317	1.417498425650536	0.3078057839892681	0
148	529	1.8311367977743829	0.2631169495046854	0
149	340	1.4680214882144225	0.1390613982698192	0
150	384	1.5601220187064997	0.1489623747358999	0
151	451	1.6907571202818985	0.4679010115676432	0
152	426	1.6432277242564015	0.1760642707183889	0
153	377	1.5458367550189458	0.2217092712497682	0
154	360	1.510581649125442	0.1363359982196306	0
155	113	0.8463152679741606	0.0	0
156	432	1.654759288358717	0.4484562953927458	0
157	417	1.6257770237022078	0.2405538909420764	0
158	415	1.6218735918426206	0.4465791640049532	0
159	376	1.5437852123034284	0.0109998712678844	0
160	362	1.514771897533112	0.1957641214664682	0
161	348	1.4851919139913834	0.3399283394046933	0
162	330	1.4462718193519717	0.2490714568270918	0
163	357	1.5042743913103926	0.3910767293102864	0
164	316	1.415260857679949	0.2113113489510595	0
165	403	1.5982528118627954	0.297315894897709	0
166	497	1.7748887982234318	0.476752518802448	0
167	276	1.3226577931008765	0.2382709658649563	0
168	488	1.7587449568064593	0.2722856899166728	0
169	361	1.5126782242484034	0.3229265444344764	0
170	347	1.4830564823851538	0.2330900218394351	0
171	364	1.5189505865687636	0.154970289048853	0
172	479	1.7424515488601946	0.2324543270795105	0
173	391	1.5742776608140576	0.4184810736961755	0
174	380	1.551975111749474	0.3015648837824319	0
175	286	1.346405790264624	0.6262814134122164	0
176	429	1.6490035864385375	0.1280768864391742	0
177	347	1.4830564823851538	0.3784031261611733	0
178	314	1.41077507505607	0.2389268868289756	0
179	347	1.4830564823851538	0.2494487908075107	0
180	493	1.7677319594033387	0.5470590086679998	0
181	335	1.4571872332186673	0.2495546826234326	0
182	362	1.514771897533112	0.1931110636694305	0
183	296	1.3697421167744432	0.223495841872125	0
184	358	1.5063797448827485	0.2918860960756967	0
185	384	1.5601220187064997	0.2941796575021136	0
186	362	1.514771897533112	0.3443295485845957	0
187	306	1.3926874670482816	0.2532328616560075	0
188	426	1.6432277242564015	0.4200194621597232	0
189	333	1.452830908872037	0.3619282016296644	0
190	387	1.56620438882514	0.4109641314329109	0
191	382	1.5560538970007811	0.2257168862417122	0
192	332	1.450647840908739	0.3668837588223833	0
193	589	1.9321934319858296	0.7291343561321131	0
194	375	1.5417309396538617	0.3583383158757632	0
195	330	1.4462718193519717	0.2392620044622015	0
196	289	1.3534489374854135	0.3738717727261609	0
197	321	1.426413597973883	0.2135594869929379	0
198	303	1.3858437525749687	0.3521844990596712	0
199	425	1.6412979200389275	0.2647496269131876	0
200	342	1.4723328675068057	0.3424536378276969	0
201	325	1.435273394948798	0.4154943877694604	0
202	324	1.4330635808669083	0.3884390105806861	0
203	482	1.7478995607435737	0.2401343647955236	0
204	332	1.450647840908739	0.3509276636593958	0
205	308	1.3972313207750835	0.0764501793308935	0
206	328	1.441882516909799	0.2152546639673918	0
207	449	1.687004047684063	0.3230352407710475	0
208	271	1.3106224400820656	0.3246867590115166	0
209	319	1.4219629986758702	0.3439729127659393	0
210	436	1.662402559000827	0.3510957153435138	0
211	319	1.4219629986758702	0.3136264982670372	0
212	324	1.4330635808669083	0.2754629226867935	0
213	335	1.4571872332186673	0.2809897876473943	0
214	353	1.4958233447132725	0.1399441019643372	0
215	431	1.6528429480651468	0.3595108831849017	0
216	403	1.5982528118627954	0.4817035431677564	0
217	533	1.838046772507836	0.3787601932148424	0
218	429	1.6490035864385375	0.2855806553655375	0
219	576	1.910751441155878	0.6897245781070831	0
220	340	1.4680214882144225	0.2671580906899822	0
221	321	1.426413597973883	0.3207279860464091	0
222	395	1.5823097418335108	0.3463750631707485	0
223	282	1.3369572118415218	0.3289389698435553	0
224	347	1.4830564823851538	0.30540980635253	0
225	284	1.341689818541	0.276863111860932	0
226	403	1.5982528118627954	0.3407531122732384	0
227	358	1.5063797448827485	0.2633642649589937	0
228	341	1.4701787582807917	0.1972321134854158	0
229	367	1.5251971540623457	0.3331822723763186	0
230	437	1.6643078920720351	0.3395748585636747	0
231	422	1.6354948449939617	0.3219068030691487	0
232	338	1.463697409636897	0.2767276208743328	0
233	482	1.7478995607435737	0.3281583759755575	0
234	372	1.535551632464272	0.181546604752915	0
235	340	1.4680214882144225	0.4082149414959825	0
236	384	1.5601220187064997	0.2892171470559604	0
237	351	1.4915798656819137	0.2952713394483958	0
238	282	1.3369572118415218	0.3016085645304079	0
239	331	1.4484614827093	0.1504750066095138	0
240	486	1.7551372710448117	0.3485299229250637	0
241	312	1.406274983606668	0.2636733355763913	0
242	420	1.631614661959219	0.3499262495368824	0
243	389	1.570246213323457	0.4458718377577771	0
244	312	1.406274983606668	0.4208512643078172	0
245	373	1.537614160771308	0.2775915870521904	0
246	346	1.4809179715648884	0.3765474391842438	0
247	444	1.6775846326485586	0.6180568182855728	0
248	643	2.018823914166453	0.5088235688518372	0
249	292	1.3604556224672242	0.2813793256397805	0
250	113	0.8463152679741606	0.0	0
251	322	1.4286336983025287	0.1509826790002795	0
252	309	1.3994977153234824	0.1707464133538007	0
253	315	1.413019746443843	0.2161151077602978	0
254	388	1.5682266032101015	0.2542565175524639	0
255	460	1.7075438684703832	0.2453245246539419	0
256	357	1.5042743913103926	0.3816639664050758	0
257	388	1.5682266032101015	0.1961266299601997	0
258	492	1.7659382177344722	0.4216995413183085	0
259	314	1.41077507505607	0.2983710740928014	0
260	457	1.7019666825259867	0.2785241859640283	0
261	387	1.56620438882514	0.2242584173535338	0
262	303	1.3858437525749687	0.2364244398608529	0
263	327	1.4396828474109753	0.2635112786868375	0
264	538	1.8466478806557265	0.3043800051185154	0
265	380	1.551975111749474	0.1295840966686026	0
266	459	1.7056868327187258	0.3895306713956655	0
267	387	1.56620438882514	0.4173539818022858	0
268	311	1.4040195290939412	0.4148304486991007	0
269	333	1.452830908872037	0.3937907265048451	0
270	334	1.4550107014090006	0.2417296243997568	0
271	364	1.5189505865687636	0.4142691120059953	0
272	340	1.4680214882144225	0.2967258973533037	0
273	324	1.4330635808669083	0.2719777096466364	0
274	347	1.4830564823851538	0.3753168811235514	0
275	296	1.3697421167744432	0.269484872885071	0
276	324	1.4330635808669083	0.0	0
277	366	1.5231178113721588	0.2189029779005091	0
278	523	1.8207226651851307	0.3749983019197023	0
279	392	1.5762895180705043	0.3849131808165959	0
280	547	1.8620297575756268	0.4206701665573928	0
281	363	1.5168626809954906	0.2372673490439504	0
282	334	1.4550107014090006	0.2707676200250625	0
283	499	1.7784564174982032	0.3158775583085813	0
284	429	1.6490035864385375	0.4052041104787811	0
285	324	1.4330635808669083	0.2989701890042954	0
286	294	1.3651067663681868	0.2720589280327111	0
287	276	1.3226577931008765	0.4060459945364804	0
288	235	1.2204693722413575	0.7833730034152407	0
289	335	1.4571872332186673	0.2258816911279116	0
290	318	1.419732467108684	0.2423318548714357	0
291	332	1.450647840908739	0.3649869452705869	0
292	366	1.5231178113721588	0.4862874961752207	0
293	313	1.4085268264959308	0.2624264398254778	0
294	318	1.419732467108684	0.2236347874727206	0
295	330	1.4462718193519717	0.2605862137550561	0
296	378	1.547885578655046	0.3161575738503659	0
297	292	1.3604556224672242	0.320194067536197	0
298	301	1.38126243837641	0.3597860965931523	0
299	753	2.1846931260234803	0.3969863984341332	0
300	378	1.547885578655046	0.2722073557299815	0
301	451	1.6907571202818985	0.2887157539860813	0
302	365	1.521035626104252	0.1791967536971139	0
303	377	1.5458367550189458	0.3282450290511309	0
304	424	1.6393658441249002	0.4622983288217106	0
305	391	1.5742776608140576	0.2984110501616124	0
306	301	1.38126243837641	0.371566539387882	0
307	632	2.001481099226763	0.4988445969827932	0
308	321	1.426413597973883	0.3654787987709975	0
309	520	1.8154931972322448	0.4563078109177207	0
310	325	1.435273394948798	0.3426209842045463	0
311	341	1.4701787582807917	0.3648917038649786	0
312	336	1.4593605188904617	0.3203703691808426	0
313	318	1.419732467108684	0.3372737965812901	0
314	351	1.4915798656819137	0.3701423501643291	0
315	332	1.450647840908739	0.2555287638119227	0
316	328	1.441882516909799	0.1913155648313671	0
317	371	1.5334863300737078	0.2817106635064781	0
318	349	1.4873242796465576	0.330169585966845	0
319	411	1.6140384078928958	0.29957082449322	0
320	457	1.7019666825259867	0.4868270723642139	0
321	343	1.47448382974571	0.3537456010461229	0
322	324	1.4330635808669083	0.1155826319294508	0
323	400	1.592292867629898	0.4241707958936437	0
324	458	1.7038277729480982	0.4095349034330076	0
325	384	1.5601220187064997	0.2604676749428471	0
326	298	1.3743618334875491	0.3195775068263162	0
327	359	1.5084821600648042	0.301623177030328	0
328	364	1.5189505865687636	0.1307154764379765	0
329	461	1.7093988867995566	0.4616378583022668	0
330	337	1.461530572905336	0.1859775563169792	0
331	362	1.514771897533112	0.2699416474497687	0
332	390	1.5722632292009562	0.1964267273536571	0
333	452	1.6926305359483211	0.0952810599624813	0
334	302	1.3835549917189085	0.2169207815740675	0
335	298	1.3743618334875491	0.3052344333143745	0
336	312	1.406274983606668	0.0514206784355147	0
337	368	1.5272736657850945	0.2963796065439292	0
338	320	1.4241900368434108	0.2947932437981184	0
339	307	1.3949612440186725	0.3129738143027067	0
340	316	1.415260857679949	0.2769338269344789	0
341	318	1.419732467108684	0.2728679178788349	0
342	335	1.4571872332186673	0.2949146140548049	0
343	312	1.406274983606668	0.1532370364978217	0
344	336	1.4593605188904617	0.2814931640487945	0
345	443	1.6756943958424628	0.293245137896892	0
346	326	1.4374798119238446	0.363314573486317	0
347	366	1.5231178113721588	0.4401696798561328	0
348	448	1.68512437685224	0.345586514832694	0
349	296	1.3697421167744432	0.2189647767797042	0
350	306	1.3926874670482816	0.32631397012038	0
351	338	1.463697409636897	0.3130194992009847	0
352	415	1.6218735918426206	0.2605072018200512	0
353	395	1.5823097418335108	0.3645193406656438	0
354	403	1.5982528118627954	0.3311301182088492	0
355	265	1.2960324964298124	0.3814138848665044	0
356	312	1.406274983606668	0.2922146398847879	0
357	378	1.547885578655046	0.3139988093804186	0
358	354	1.497940576267952	0.1066146182438061	0
359	320	1.4241900368434108	0.2329655950709994	0
360	368	1.5272736657850945	0.1100227542696237	0
361	439	1.6681120293597749	0.3684385173548852	0
362	396	1.5843113994862228	0.2927031145457489	0
363	310	1.4017604455242731	0.1586892950365301	0
364	337	1.461530572905336	0.2541050393216029	0
365	423	1.6374314884729022	0.487488032849614	0
366	464	1.7149519026823614	0.5784285483072052	0
367	399	1.5903012560091505	0.4788038116574555	0
368	361	1.5126782242484034	0.2453736197214751	0
369	362	1.514771897533112	0.2676177773602879	0
370	463	1.7131028973979026	0.4352026640722851	0
371	503	1.7855702715669282	0.6490071728656354	0
372	366	1.5231178113721588	0.2926538953545962	0
373	331	1.4484614827093	0.269573419199035	0
374	325	1.435273394948798	0.3455746167644477	0
375	345	1.478776368171706	0.2470719933257067	0
376	314	1.41077507505607	0.3942283324804644	0
377	348	1.4851919139913834	0.1432597373032727	0
378	425	1.6412979200389275	0.5458387221902864	0
379	395	1.5823097418335108	0.5107644936612052	0
380	294	1.3651067663681868	0.313867996679264	0
381	380	1.551975111749474	0.2376497065283719	0
382	452	1.6926305359483211	0.3976006972365663	0
383	375	1.5417309396538617	0.3212228679070679	0
384	359	1.5084821600648042	0.2855461502262611	0
385	455	1.6982383830154668	0.3279559277916002	0
386	365	1.521035626104252	0.4326524293499877	0
387	304	1.3881287397038624	0.3787022247363011	0
388	365	1.521035626104252	0.2046348904542437	0
389	613	1.971165962872604	0.6923065667791736	0
390	392	1.5762895180705043	0.4445843791206433	0
391	351	1.4915798656819137	0.1094113302977324	0
392	352	1.4937031121171434	0.4968309573744534	0
393	604	1.9566422335778757	0.5046226644334534	0
394	384	1.5601220187064997	0.2969139780946536	0
395	410	1.6120736616894	0.2752413533303825	0
396	343	1.47448382974571	0.2880728642633172	0
397	323	1.4308503539386372	0.2975603964023726	0
398	620	1.9823886332585796	0.5718666611509883	0
399	488	1.7587449568064593	0.2667725224277358	0
400	355	1.5000548194885168	0.38296740510425	0
401	450	1.688881626504112	0.1387218820580538	0
402	478	1.7406317556233792	0.2479346934027776	0
403	437	1.6643078920720351	0.1901594409312043	0
404	309	1.3994977153234824	0.2296915848597452	0
405	574	1.907431279757606	0.5682186538441026	0
406	495	1.77131399338951	0.3034729845959171	0
407	308	1.3972313207750835	0.1776879137700689	0
408	315	1.413019746443843	0.1650061295413309	0
409	323	1.4308503539386372	0.3208866540016467	0
410	429	1.6490035864385375	0.2755481440149782	0
411	471	1.7278395378620055	0.2452820869499473	0
412	632	2.001481099226763	0.3246289311345721	0
413	380	1.551975111749474	0.2252038063050605	0
414	371	1.5334863300737078	0.3301766850911077	0
415	450	1.688881626504112	0.3102490467442203	0
416	394	1.5803055488292348	0.265449174368388	0
417	328	1.441882516909799	0.2304454313363237	0
418	422	1.6354948449939617	0.3060806026603451	0
419	300	1.3789660736322642	0.1858756030173537	0
420	522	1.8189811796932047	0.384895923639809	0
421	450	1.688881626504112	0.302432348507072	0
422	420	1.631614661959219	0.3107378706278821	0
423	386	1.564179560067951	0.2148329725859326	0
424	505	1.789116591389482	0.4254944419855007	0
425	746	2.1745147998597085	0.267696857167848	0
426	341	1.4701787582807917	0.1711992671137714	0
427	397	1.5863105313849355	0.3335195814454204	0
428	616	1.975983483612596	0.3895475010584997	0
429	407	1.6061650028531884	0.1788584512939543	0
430	619	1.980789287590191	0.5929316445269259	0
431	358	1.5063797448827485	0.331439218853498	0
432	314	1.41077507505607	0.0799225047180528	0
433	538	1.8466478806557265	0.2282922268770219	0
434	371	1.5334863300737078	0.2420984733637275	0
435	471	1.7278395378620055	0.3059674312091607	0
436	497	1.7748887982234318	0.2610141877510487	0
437	416	1.6238264806798923	0.3140508715881304	0
438	330	1.4462718193519717	0.2629675641800593	0
439	439	1.6681120293597749	0.341489479420377	0
440	396	1.5843113994862228	0.3232169842983293	0
441	456	1.7001035547835757	0.1535012946984583	0
442	541	1.8517893696240328	0.370065695316031	0
443	444	1.6775846326485586	0.3747792266524733	0
444	473	1.7315041009136292	0.3201065586647994	0
445	531	1.834595038433536	0.2841143807832371	0
446	390	1.5722632292009562	0.2654381877182998	0
447	434	1.6585853265029729	0.2180496992613739	0
448	613	1.971165962872604	0.5495091957434474	0
449	442	1.6738020243795484	0.3180253478675215	0
450	464	1.7149519026823614	0.244307649604022	0
451	446	1.68135873108035	0.1395023057996809	0
452	642	2.017253455808069	0.3574230100145372	0
453	415	1.6218735918426206	0.4588968329168781	0
454	543	1.8552091128317847	0.3057868775960294	0
455	412	1.6160007653445576	0.2042489604544792	0
456	311	1.4040195290939412	0.3401149261323996	0
457	529	1.8311367977743829	0.3151650951122181	0
458	435	1.660495039658877	0.4774530214393309	0
459	449	1.687004047684063	0.3313264800636756	0
460	639	2.0125347278115	0.3544884633599414	0
461	424	1.6393658441249002	0.2276626797139612	0
462	405	1.602213791448837	0.2379143314915308	0
463	493	1.7677319594033387	0.2696311617048369	0
464	397	1.5863105313849355	0.26937843230186	0
465	479	1.7424515488601946	0.3074365287364887	0
466	544	1.8569166227310423	0.4555208382038393	0
467	369	1.5293473580718684	0.16869354800254	0
468	436	1.662402559000827	0.1536750556678424	0
469	403	1.5982528118627954	0.2153918454014131	0
470	510	1.797951788783262	0.1470919352657771	0
471	523	1.8207226651851307	0.4108702298803411	0
472	547	1.8620297575756268	0.4517279068745795	0
473	396	1.5843113994862228	0.1537904226117427	0
474	394	1.5803055488292348	0.1739054990162116	0
475	387	1.56620438882514	0.3248615279189411	0
476	411	1.6140384078928958	0.3917753858037751	0
477	433	1.6566734119464257	0.2800273399301214	0
478	468	1.7223280739385578	0.4197847006652878	0
479	604	1.9566422335778757	0.322846966615248	0
480	388	1.5682266032101015	0.2432892958691604	0
481	450	1.688881626504112	0.0588662892224943	0
482	359	1.5084821600648042	0.2642962259321855	0
483	326	1.4374798119238446	0.3167595356668185	0
484	429	1.6490035864385375	0.242548056605233	0
485	527	1.827672013595956	0.5202392070138148	0
486	471	1.7278395378620055	0.2565526925369902	0
487	520	1.8154931972322448	0.2332141225029123	0
488	453	1.6945018803959655	0.2606369274499358	0
489	542	1.8535000299145763	0.2862121397663902	0
490	360	1.510581649125442	0.3032830065481956	0
491	472	1.7296727898767306	0.2678538761228087	0
492	448	1.68512437685224	0.3178779065682546	0
493	353	1.4958233447132725	0.3041549489952933	0
494	348	1.4851919139913834	0.3556735309376052	0
495	314	1.41077507505607	0.2946419442844015	0
496	417	1.6257770237022078	0.2782013786504684	0
497	318	1.419732467108684	0.3028452616252764	0
498	308	1.3972313207750835	0.1726671541366377	0
499	417	1.6257770237022078	0.3928113833194326	0
500	346	1.4809179715648884	0.2309912391511121	0
501	347	1.4830564823851538	0.3596185621656518	0
502	518	1.8119985006381856	0.2738014717429803	0
503	416	1.6238264806798923	0.3080422677794979	0
504	488	1.7587449568064593	0.1611237622011679	0
505	362	1.514771897533112	0.1699669613698961	0
506	341	1.4701787582807917	0.1619504319479101	0
507	554	1.873906149779782	0.2898298455089103	0
508	390	1.5722632292009562	0.3359409653699626	0
509	370	1.5314182423760552	0.3223369370454829	0
510	429	1.6490035864385375	0.4483525484229486	0
511	581	1.9190267134886572	0.6454874286133716	0
512	398	1.5883071470668129	0.3016048382654855	0
513	391	1.5742776608140576	0.2244133372659967	0
514	462	1.7112518942669797	0.3098035134103384	0
515	426	1.6432277242564015	0.3731822182645772	0
516	299	1.3766658784135024	0.0638903205978802	0
517	448	1.68512437685224	0.247794348047706	0
518	345	1.478776368171706	0.2057960697784999	0
519	594	1.9403772612079824	0.5661261500505487	0
520	334	1.4550107014090006	0.2692410612700996	0
521	570	1.9007735586425565	0.2852312247298195	0
522	308	1.3972313207750835	0.2828590600816826	0
523	382	1.5560538970007811	0.2381243558183319	0
524	416	1.6238264806798923	0.3717269286170761	0
525	531	1.834595038433536	0.3959013777969808	0
526	588	1.93055250308517	0.3069446170359332	0
527	394	1.5803055488292348	0.1272896768279848	0
528	386	1.564179560067951	0.1757267196622554	0
529	520	1.8154931972322448	0.3513999704633576	0
530	443	1.6756943958424628	0.5504717309794074	0
531	642	2.017253455808069	0.330583378935337	0
532	322	1.4286336983025287	0.1509826790002795	0
533	384	1.5601220187064997	0.1831656456432496	0
534	633	2.003063923593736	0.1994988375489404	0
535	362	1.514771897533112	0.0779878947493605	0
536	538	1.8466478806557265	0.3520635832592636	0
537	296	1.3697421167744432	0.1822847031378407	0
538	528	1.829405225947127	0.6464960013189204	0
539	653	2.034461823386712	0.2375272369902784	0
540	357	1.5042743913103926	0.2094477003211499	0
541	418	1.627725229342708	0.693169969970887	0
542	345	1.478776368171706	0.1776158917671159	0
543	442	1.6738020243795484	0.3311068529079274	0
544	704	2.112415199314964	0.3302713972209263	0
545	745	2.1730568615128654	0.2363051003615313	0
546	379	1.5499316939946193	0.239192755078596	0
547	623	1.987178947049084	0.2465515673416146	0
548	540	1.8500771275846335	0.1798968977834097	0
549	389	1.570246213323457	0.4943225830060728	0
550	569	1.8991054814817223	0.6888053508428726	0
551	461	1.7093988867995566	0.2147042364529524	0
552	345	1.478776368171706	0.1685349383949823	0
553	413	1.61796074273604	0.2529933316599952	0
554	580	1.9173745162701816	0.4147187580012479	0
555	406	1.6041906136583708	0.2627998006587271	0
556	392	1.5762895180705043	0.168063880207719	0
557	865	2.3415369090107587	0.2038753166189276	0
558	379	1.5499316939946193	0.3268514133515687	0
559	436	1.662402559000827	0.1893975031299606	0
560	580	1.9173745162701816	0.5542793601478416	0
561	435	1.660495039658877	0.1438163455127482	0
562	324	1.4330635808669083	0.2749266536591967	0
563	478	1.7406317556233792	0.29829460310853	0
564	509	1.796188226035392	0.1618314936805104	0
565	663	2.049980445083712	0.2317641645757606	0
566	479	1.7424515488601946	0.1591091181170598	0
567	387	1.56620438882514	0.2748751385798744	0
568	485	1.7533306444506884	0.2740238732144853	0
569	330	1.4462718193519717	0.3150283393009559	0
570	340	1.4680214882144225	0.2258659321226111	0
571	461	1.7093988867995566	0.2326192136897148	0
572	385	1.5621521067724504	0.2950283561775667	0
573	341	1.4701787582807917	0.2093020137409271	0
574	479	1.7424515488601946	0.2568329634830354	0
575	399	1.5903012560091505	0.1020187531354797	0
576	505	1.789116591389482	0.4342455200535082	0
577	414	1.6199183487064155	0.2755664817706091	0
578	401	1.594281991288181	0.1868941645819175	0
579	384	1.5601220187064997	0.2533924521538918	0
580	478	1.7406317556233792	0.1453688081705072	0
581	526	1.8259371560492248	0.3462194555237119	0
582	336	1.4593605188904617	0.288614980889238	0
583	589	1.9321934319858296	0.35488380315122	0
584	525	1.824200648613077	0.2934260718072343	0
585	382	1.5560538970007811	0.1395357800549563	0
586	485	1.7533306444506884	0.2958384393707787	0
587	590	1.93383296849804	0.5343182895279193	0
588	634	2.0046454981974984	0.5404565514744232	0
589	324	1.4330635808669083	0.2754629226867935	0
590	422	1.6354948449939617	0.2469473288804821	0
591	565	1.8924184695861732	0.3055227258906313	0
592	344	1.4766316587498516	0.3242352700927178	0
593	601	1.951776973913344	0.5589415143653997	0
594	499	1.7784564174982032	0.2432258305826622	0
595	364	1.5189505865687636	0.3126598783216386	0
596	483	1.7497117950932208	0.6156756275772796	0
597	435	1.660495039658877	0.3068389549518647	0
598	343	1.47448382974571	0.1633637735605319	0
599	659	2.0437871365341747	0.5870932197788991	0
600	425	1.6412979200389275	0.1564535191639452	0
601	514	1.8049888089824773	0.3574250698740508	0
602	411	1.6140384078928958	0.0985542928194853	0
603	612	1.9695575040467128	0.295978652818431	0
604	380	1.551975111749474	0.3221573112480138	0
605	495	1.77131399338951	0.1831970108472961	0
606	353	1.4958233447132725	0.3792711482842181	0
607	403	1.5982528118627954	0.2236031274986233	0
608	340	1.4680214882144225	0.3731414240304557	0
609	464	1.7149519026823614	0.2215247983257903	0
610	577	1.91240936028875	0.2209624861692893	0
611	498	1.77667350334826	0.2444967331533677	0
612	393	1.5782988108148932	0.3116675451108939	0
613	346	1.4809179715648884	0.0825297505628403	0
614	528	1.829405225947127	0.1956156699438427	0
615	408	1.6081369679946869	0.2653650980495262	0
616	495	1.77131399338951	0.2642819241132849	0
617	563	1.889066087025372	0.2341739465728499	0
618	417	1.6257770237022078	0.3054661549131904	0
619	404	1.6002345272078384	0.2913787615594111	0
620	464	1.7149519026823614	0.4251547180731545	0
621	390	1.5722632292009562	0.2262244446552468	0
622	484	1.7515221543928878	0.0672969739745146	0
623	524	1.8224624865712893	0.668279568056302	0
624	337	1.461530572905336	0.2860740680187046	0
625	554	1.873906149779782	0.1903771506018911	0
626	362	1.514771897533112	0.231138646160157	0
627	569	1.8991054814817223	0.2160967383784073	0
628	411	1.6140384078928958	0.123918284181332	0
629	490	1.7623452573130156	0.1618484424390616	0
630	379	1.5499316939946193	0.3616747070191116	0
631	308	1.3972313207750835	0.2635357747475874	0
632	755	2.187592520963576	0.3376106106040989	0
633	378	1.547885578655046	0.2180607882592234	0
634	404	1.6002345272078384	0.2176863305321978	0
635	401	1.594281991288181	0.1590840162783903	0
636	441	1.671907511011393	0.4100709629927139	0
637	432	1.654759288358717	0.4445441028200005	0
638	525	1.824200648613077	0.1406519453448675	0
639	333	1.452830908872037	0.318686775972838	0
640	476	1.7369864495162313	0.2406804507557803	0
641	327	1.4396828474109753	0.2986652584870607	0
642	595	1.94200988855715	0.3435387043227272	0
643	476	1.7369864495162313	0.1126423294452401	0
644	409	1.610106517989387	0.3198364626254476	0
645	346	1.4809179715648884	0.3032463087930059	0
646	330	1.4462718193519717	0.3054117509355015	0
647	400	1.592292867629898	0.2937229955727125	0
648	546	1.860326940797339	0.3029000998835553	0
649	311	1.4040195290939412	0.2706501788079196	0
650	429	1.6490035864385375	0.1914434236188747	0
651	410	1.6120736616894	0.0449346198076422	0
652	410	1.6120736616894	0.2326666173652032	0
653	460	1.7075438684703832	0.1429402079632996	0
654	610	1.9663366392520871	0.4253120070222674	0
655	431	1.6528429480651468	0.1920228222149147	0
656	453	1.6945018803959655	0.2892459741126389	0
657	396	1.5843113994862228	0.2383653911309921	0
658	422	1.6354948449939617	0.2060785863480813	0
659	461	1.7093988867995566	0.246770398706704	0
660	729	2.1495953713003626	0.7933876193436609	0
661	347	1.4830564823851538	0.3211020634169836	0
662	670	2.0607739481347656	0.2799520877694388	0
663	407	1.6061650028531884	0.091505927710439	0
664	357	1.5042743913103926	0.3038368587357703	0
665	412	1.6160007653445576	0.2514842113620711	0
666	438	1.6662110463725848	0.2735695971310301	0
667	612	1.9695575040467128	0.2418587938154688	0
668	341	1.4701787582807917	0.2467779926444265	0
669	416	1.6238264806798923	0.2921235330697329	0
670	316	1.415260857679949	0.2220403941826907	0
671	554	1.873906149779782	0.5720902535690416	0
672	380	1.551975111749474	0.3509411031540635	0
673	342	1.4723328675068057	0.3546844276397768	0
674	598	1.9468995561086455	0.547121052607883	0
675	384	1.5601220187064997	0.2082250384529047	0
676	328	1.441882516909799	0.228033731655095	0
677	840	2.30745158350952	0.742059941071019	0
678	344	1.4766316587498516	0.2883814969086117	0
679	811	2.267270728973158	0.674588778560511	0
680	536	1.8432122537159847	0.1740426294437934	0
681	466	1.7186439454975475	0.2136245426349137	0
682	461	1.7093988867995566	0.2483569014250193	0
683	439	1.6681120293597749	0.244062291144837	0
684	308	1.3972313207750835	0.2213717504254266	0
685	377	1.5458367550189458	0.2971421988504616	0
686	402	1.5962686362848106	0.336935599372507	0
687	585	1.9256213264414492	0.2153326384340916	0
688	408	1.6081369679946869	0.198411107544789	0
689	728	2.148120520100113	0.3516252028963791	0
690	113	0.8463152679741606	0.0	0
691	466	1.7186439454975475	0.3157921680824496	0
692	337	1.461530572905336	0.2744635697635448	0
693	436	1.662402559000827	0.1772343963104611	0
694	432	1.654759288358717	0.26441512773908	0
695	404	1.6002345272078384	0.3005645652043064	0
696	423	1.6374314884729022	0.237442849741118	0
697	337	1.461530572905336	0.2252093987720658	0
698	415	1.6218735918426206	0.4188829714385805	0
699	361	1.5126782242484034	0.2403123175798349	0
700	392	1.5762895180705043	0.219726302213992	0
701	393	1.5782988108148932	0.32159009159786	0
702	499	1.7784564174982032	0.411909913727066	0
703	422	1.6354948449939617	0.2828518744654219	0
704	415	1.6218735918426206	0.1644396923412229	0
705	433	1.6566734119464257	0.3229235693300268	0
706	494	1.7695238827822386	0.1613660790097933	0
707	390	1.5722632292009562	0.2041897142662901	0
708	315	1.413019746443843	0.2721839380981869	0
709	639	2.0125347278115	0.3714016134622849	0
710	485	1.7533306444506884	0.3551266886295823	0
711	306	1.3926874670482816	0.2554380561582873	0
712	330	1.4462718193519717	0.3801075306654705	0
713	326	1.4374798119238446	0.3105821879092091	0
714	421	1.6335559055511566	0.1981024406686602	0
715	395	1.5823097418335108	0.2427635677390374	0
716	515	1.8067437815010583	0.4152795674966962	0
717	336	1.4593605188904617	0.2809504774245458	0
718	402	1.5962686362848106	0.2556808265959145	0
719	408	1.6081369679946869	0.1412689736490867	0
720	319	1.4219629986758702	0.6185883294320985	0
721	421	1.6335559055511566	0.1940508606980628	0
722	345	1.478776368171706	0.145226557696442	0
723	466	1.7186439454975475	0.3111270274261229	0
724	450	1.688881626504112	0.4615418333965611	0
725	318	1.419732467108684	0.3183456653176993	0
726	316	1.415260857679949	0.2927835863841949	0
727	460	1.7075438684703832	0.3106119499506742	0
728	290	1.355788522528922	0.311888998113527	0
729	523	1.8207226651851307	0.4271562819916696	0
730	384	1.5601220187064997	0.1928220586115047	0
731	313	1.4085268264959308	0.2387223808634754	0
732	298	1.3743618334875491	0.3195775068263162	0
733	320	1.4241900368434108	0.323679331881094	0
734	477	1.7388100578394887	0.2261808047679318	0
735	400	1.592292867629898	0.272455711231703	0
736	314	1.41077507505607	0.2996275185723449	0
737	370	1.5314182423760552	0.1365661199475789	0
738	658	2.0422358747269613	0.789302366936885	0
739	398	1.5883071470668129	0.2382301973416062	0
740	345	1.478776368171706	0.2170329651797314	0
741	459	1.7056868327187258	0.2431168685920027	0
742	405	1.602213791448837	0.227390968120969	0
743	312	1.406274983606668	0.3018552655347784	0
744	382	1.5560538970007811	0.3771065055557299	0
745	526	1.8259371560492248	0.3177915682951621	0
746	476	1.7369864495162313	0.4947631390639987	0
747	584	1.92397479229988	0.5019663067990306	0
748	330	1.4462718193519717	0.4061920362760756	0
749	651	2.03134387239986	0.5683042699470221	0
750	400	1.592292867629898	0.3767840269650333	0
751	353	1.4958233447132725	0.2924103995636492	0
752	383	1.5580892855712989	0.1342634831373452	0
753	625	1.9903660845373727	0.6197769392281868	0
754	318	1.419732467108684	0.2338264975959204	0
755	379	1.5499316939946193	0.2465498544733625	0
756	476	1.7369864495162313	0.3177759253645564	0
757	337	1.461530572905336	0.320163620411853	0
758	436	1.662402559000827	0.2544832138727222	0
759	411	1.6140384078928958	0.2162319321716597	0
760	358	1.5063797448827485	0.1830998921635513	0
761	440	1.6700108484484608	0.3934621700494745	0
762	388	1.5682266032101015	0.2282585655965947	0
763	372	1.535551632464272	0.2554162266562514	0
764	384	1.5601220187064997	0.3432347852565614	0
765	471	1.7278395378620055	0.1132177413422712	0
766	514	1.8049888089824773	0.2871716692897602	0
767	450	1.688881626504112	0.2307460699536725	0
768	538	1.8466478806557265	0.4151150237547963	0
769	668	2.0576958673305987	0.736007919081031	0
770	285	1.3440498728162376	0.3301695676390638	0
771	336	1.4593605188904617	0.269697913210108	0
772	403	1.5982528118627954	0.1965452442663787	0
773	487	1.7569420399237394	0.3530519126640415	0
774	646	2.023527976266364	0.3423836547884917	0
775	449	1.687004047684063	0.2937450839148326	0
776	479	1.7424515488601946	0.4630699152758426	0
777	343	1.47448382974571	0.2453156106860181	0
778	410	1.6120736616894	0.301569389334856	0
779	331	1.4484614827093	0.376155619741945	0
780	339	1.4658610433525154	0.2966552497695218	0
781	317	1.417498425650536	0.2061628163060683	0
782	403	1.5982528118627954	0.2471127227808282	0
783	308	1.3972313207750835	0.1833277706051213	0
784	392	1.5762895180705043	0.6487152596452097	0
785	450	1.688881626504112	0.2921791467678171	0
786	642	2.017253455808069	0.6296209826719281	0
787	505	1.789116591389482	0.1868863426582596	0
788	454	1.6963711604793996	0.4538176766236626	0
789	349	1.4873242796465576	0.2538257155359291	0
790	453	1.6945018803959655	0.2437120627468393	0
791	323	1.4308503539386372	0.0741285388560911	0
792	347	1.4830564823851538	0.1627507717081244	0
793	442	1.6738020243795484	0.3055255273132146	0
794	493	1.7677319594033387	0.5770344043673182	0
795	417	1.6257770237022078	0.3323766455948978	0
796	390	1.5722632292009562	0.2190949458779531	0
797	492	1.7659382177344722	0.2898774711001185	0
798	626	1.9919577409968805	0.6373866847625878	0
799	521	1.817238025311302	0.2517025683127238	0
800	284	1.341689818541	0.2119481969704567	0
801	361	1.5126782242484034	0.3466841312455974	0
802	515	1.8067437815010583	0.3035890513230086	0
803	356	1.502166086992876	0.1624600360515879	0
804	479	1.7424515488601946	0.1973124104149371	0
805	317	1.417498425650536	0.3179081790964651	0
806	366	1.5231178113721588	0.3304668818618367	0
807	410	1.6120736616894	0.3654652390951347	0
808	354	1.497940576267952	0.1120456970378645	0
809	334	1.4550107014090006	0.2876073811528894	0
810	387	1.56620438882514	0.4839412252267529	0
811	519	1.813746690625732	0.341868564638786	0
812	317	1.417498425650536	0.1730114140633866	0
813	514	1.8049888089824773	0.3347362952144962	0
814	407	1.6061650028531884	0.3113978780709724	0
815	297	1.3720539194603452	0.3080886473371804	0
816	336	1.4593605188904617	0.2436015583833686	0
817	404	1.6002345272078384	0.4359971297996282	0
818	508	1.7944229300550654	0.5413207260646521	0
819	398	1.5883071470668129	0.2928488719190723	0
820	418	1.627725229342708	0.2969207481673802	0
821	389	1.570246213323457	0.2271540419919485	0
822	376	1.5437852123034284	0.2166921169391348	0
823	402	1.5962686362848106	0.3256493049697434	0
824	415	1.6218735918426206	0.246662485211411	0
825	387	1.56620438882514	0.3822360880528854	0
826	297	1.3720539194603452	0.2600622473504704	0
827	358	1.5063797448827485	0.3297918059270707	0
828	372	1.535551632464272	0.3145474979430388	0
829	407	1.6061650028531884	0.2533554001764171	0
830	368	1.5272736657850945	0.1945657861127016	0
831	344	1.4766316587498516	0.1293507918305104	0
832	579	1.9157208941287749	0.5177732241090791	0
833	332	1.450647840908739	0.306572707100461	0
834	390	1.5722632292009562	0.1412777034613175	0
835	411	1.6140384078928958	0.2521825827056974	0
836	423	1.6374314884729022	0.2767887541890687	0
837	536	1.8432122537159847	0.3007421164574655	0
838	330	1.4462718193519717	0.3082985763961721	0
839	428	1.6470805495319276	0.3035068586390843	0
840	447	1.6832426070002169	0.3946065457059302	0
841	499	1.7784564174982032	0.2896120620583068	0
842	464	1.7149519026823614	0.277174541749972	0
843	301	1.38126243837641	0.3198608834127432	0
844	347	1.4830564823851538	0.2225108291062753	0
845	350	1.4894535925187176	0.2759924983663197	0
846	466	1.7186439454975475	0.2595542569238673	0
847	891	2.3764670992293344	0.7821385676110365	0
848	380	1.551975111749474	0.2494060013222544	0
849	454	1.6963711604793996	0.4084421679452152	0
850	312	1.406274983606668	0.2641858295233164	0
851	402	1.5962686362848106	0.3483501204170627	0
852	447	1.6832426070002169	0.2885532834394885	0
853	407	1.6061650028531884	0.1670701062641524	0
854	750	2.180336804388707	0.3467698227797896	0
855	423	1.6374314884729022	0.1300465224509329	0
856	300	1.3789660736322642	0.1858756030173537	0
857	341	1.4701787582807917	0.3983508233550865	0
858	398	1.5883071470668129	0.2459754598758439	0
859	364	1.5189505865687636	0.2604604699928856	0
860	277	1.325051745816458	0.3601195834718375	0
861	368	1.5272736657850945	0.2340610776903481	0
862	298	1.3743618334875491	0.3195775068263162	0
863	459	1.7056868327187258	0.3289844321850027	0
864	330	1.4462718193519717	0.3114163127155753	0
865	320	1.4241900368434108	0.3907959696228165	0
866	312	1.406274983606668	0.2116657657350643	0
867	314	1.41077507505607	0.1476718049643005	0
868	325	1.435273394948798	0.2875352309166527	0
869	626	1.9919577409968805	0.3512036659907892	0
870	601	1.951776973913344	0.2508084607636544	0
871	317	1.417498425650536	0.3576002154995816	0
872	353	1.4958233447132725	0.2355770257923962	0
873	437	1.6643078920720351	0.3004671034788609	0
874	421	1.6335559055511566	0.2231583622149048	0
875	368	1.5272736657850945	0.2529001249345626	0
876	337	1.461530572905336	0.3068322614368445	0
877	515	1.8067437815010583	0.1226152556833148	0
878	517	1.81024862239259	0.4248236794431236	0
879	346	1.4809179715648884	0.1683401409345159	0
880	472	1.7296727898767306	0.4891278484817536	0
881	378	1.547885578655046	0.3792959418670315	0
882	393	1.5782988108148932	0.4018780683150976	0
883	367	1.5251971540623457	0.4017513358513873	0
884	362	1.514771897533112	0.3148606341035149	0
885	320	1.4241900368434108	0.2592582898815002	0
886	526	1.8259371560492248	0.249949657924033	0
887	308	1.3972313207750835	0.0685481818848738	0
888	352	1.4937031121171434	0.180422795859127	0
889	320	1.4241900368434108	0.2913134003455786	0
890	342	1.4723328675068057	0.2687065246760718	0
891	372	1.535551632464272	0.3823881276073354	0
892	368	1.5272736657850945	0.3344710133729203	0
893	629	1.9967250978138384	0.3656493203534764	0
894	354	1.497940576267952	0.3168451680360712	0
895	286	1.346405790264624	0.2616047862160723	0
896	505	1.789116591389482	0.2232597009241718	0
897	350	1.4894535925187176	0.2206417977217241	0
898	553	1.8722141348525607	0.2305402325404983	0
899	341	1.4701787582807917	0.2103731473024934	0
900	385	1.5621521067724504	0.3217559041289476	0
901	378	1.547885578655046	0.2753772717496699	0
902	290	1.355788522528922	0.2760086110055257	0
903	379	1.5499316939946193	0.3447036224709767	0
904	536	1.8432122537159847	0.3024155572094083	0
905	492	1.7659382177344722	0.3532411063660834	0
906	400	1.592292867629898	0.3789919401455318	0
907	361	1.5126782242484034	0.3040039559163865	0
908	681	2.077621878773743	0.4609065866250217	0
909	463	1.7131028973979026	0.3210030843770204	0
910	404	1.6002345272078384	0.235061835944776	0
911	404	1.6002345272078384	0.2641372051000608	0
912	731	2.1525420421440016	0.490656074055146	0
913	794	2.243381867619847	0.6068470684474849	0
914	333	1.452830908872037	0.3427431909838682	0
915	366	1.5231178113721588	0.2913007055765634	0
916	295	1.3674264057070749	0.2428584560107137	0
917	372	1.535551632464272	0.2515757514277456	0
918	285	1.3440498728162376	0.0	0
919	305	1.3904099717107168	0.3344086245161217	0
920	392	1.5762895180705043	0.1844108432847903	0
921	343	1.47448382974571	0.1333558934727319	0
922	365	1.521035626104252	0.2341195697040408	0
923	788	2.234889539847761	0.8854661185538838	0
924	665	2.0530700933253927	0.904591871448495	0
925	395	1.5823097418335108	0.2916210768512218	0
926	286	1.346405790264624	0.3645253961787642	0
927	379	1.5499316939946193	0.3247754531275234	0
928	719	2.1348010085036773	0.6438957596004611	0
929	403	1.5982528118627954	0.2449811030577133	0
930	335	1.4571872332186673	0.2574234740370382	0
931	520	1.8154931972322448	0.3233952035841924	0
932	573	1.9057690299606025	0.373589907606676	0
933	391	1.5742776608140576	0.3288006773366042	0
934	489	1.7605460273826743	0.4953250296426948	0
935	445	1.6794727420054671	0.1286358788072816	0
936	428	1.6470805495319276	0.1471717280162482	0
937	458	1.7038277729480982	0.2929437491302483	0
938	366	1.5231178113721588	0.2212569242497163	0
939	302	1.3835549917189085	0.2999818592626394	0
940	320	1.4241900368434108	0.337844976861693	0
941	343	1.47448382974571	0.2405907718666242	0
942	335	1.4571872332186673	0.3344325514182492	0
943	352	1.4937031121171434	0.3118616193416685	0
944	429	1.6490035864385375	0.277405099943917	0
945	412	1.6160007653445576	0.2086224639269726	0
946	612	1.9695575040467128	0.6157566379022745	0
947	371	1.5334863300737078	0.5110824931992393	0
948	352	1.4937031121171434	0.1684743997645862	0
949	321	1.426413597973883	0.3850357426801127	0
950	306	1.3926874670482816	0.2198339539102632	0
951	641	2.015681773874248	0.3258759962026747	0
952	377	1.5458367550189458	0.3679786410945261	0
953	475	1.735160924629828	0.200468979794238	0
954	302	1.3835549917189085	0.2608260904487737	0
955	546	1.860326940797339	0.2605961420124391	0
956	300	1.3789660736322642	0.3009934592991041	0
957	307	1.3949612440186725	0.3926851607916278	0
958	602	1.9534000735484505	0.4154432053465208	0
959	372	1.535551632464272	0.2844747664058044	0
960	311	1.4040195290939412	0.2723890572259447	0
961	364	1.5189505865687636	0.2657702895998635	0
962	304	1.3881287397038624	0.2921091980044329	0
963	361	1.5126782242484034	0.3201579636654856	0
964	330	1.4462718193519717	0.3134011729483166	0
965	495	1.77131399338951	0.3007935020752944	0
966	368	1.5272736657850945	0.2684513725851485	0
967	384	1.5601220187064997	0.4242535385814869	0
968	347	1.4830564823851538	0.1591873396543625	0
969	574	1.907431279757606	0.2685648526535578	0
970	303	1.3858437525749687	0.2711322806401425	0
971	520	1.8154931972322448	0.3078219919684878	0
972	323	1.4308503539386372	0.3345792179156946	0
973	402	1.5962686362848106	0.4607496086204649	0
974	320	1.4241900368434108	0.2627101788864016	0
975	493	1.7677319594033387	0.361808322331068	0
976	568	1.897435937878579	0.4542902948214865	0
977	408	1.6081369679946869	0.2981283542187246	0
978	512	1.8014737349377197	0.405183754802881	0
979	463	1.7131028973979026	0.29064841796251	0
980	534	1.8397702110228968	0.289905320294215	0
981	462	1.7112518942669797	0.30387695957549	0
982	402	1.5962686362848106	0.3597120660720488	0
983	403	1.5982528118627954	0.2237249174609993	0
984	494	1.7695238827822386	0.2425970009365841	0
985	349	1.4873242796465576	0.2079567696629113	0
986	409	1.610106517989387	0.2752076830543891	0
987	305	1.3904099717107168	0.3035639145230704	0
988	379	1.5499316939946193	0.2424139435468384	0
989	523	1.8207226651851307	0.2569537365609367	0
990	721	2.1377680717958727	0.8643859949039555	0
991	511	1.7997136233939262	0.3399503350730492	0
992	364	1.5189505865687636	0.2659434653782578	0
993	359	1.5084821600648042	0.2325345721911316	0
994	464	1.7149519026823614	0.1514963116777534	0
995	347	1.4830564823851538	0.2105932827721314	0
996	388	1.5682266032101015	0.2989130941992247	0
997	368	1.5272736657850945	0.3925922087084094	0
998	341	1.4701787582807917	0.2876944326499088	0
999	435	1.660495039658877	0.3089604802956657	0
1000	323	1.4308503539386372	0.3279661825265205	0
1001	378	1.547885578655046	0.2242776625848515	0
1002	346	1.4809179715648884	0.3574256911835513	0
1003	384	1.5601220187064997	0.2578875484856067	0
1004	349	1.4873242796465576	0.3248042248253573	0
1005	559	1.882343410588594	0.5549273883393417	0
1006	683	2.080670481849748	0.6280846756119306	0
1007	331	1.4484614827093	0.1457457324918997	0
1008	442	1.6738020243795484	0.2720244170956526	0
1009	635	2.0062258259937384	0.3526858371601506	0
1010	480	1.7442694435109654	0.399471922778845	0
1011	409	1.610106517989387	0.2756465373180778	0
1012	299	1.3766658784135024	0.3271014724760664	0
1013	342	1.4723328675068057	0.4245219727518817	0
1014	390	1.5722632292009562	0.357661591685563	0
1015	503	1.7855702715669282	0.2288644360718842	0
1016	490	1.7623452573130156	0.2480635842106283	0
1017	367	1.5251971540623457	0.3370386902425181	0
1018	433	1.6566734119464257	0.0642649148030433	0
1019	367	1.5251971540623457	0.2407939495067306	0
1020	471	1.7278395378620055	0.3124936969491774	0
1021	388	1.5682266032101015	0.1586066164015758	0
1022	325	1.435273394948798	0.4271119085297153	0
1023	371	1.5334863300737078	0.3090700616159192	0
1024	434	1.6585853265029729	0.1162077543108065	0
1025	398	1.5883071470668129	0.3195321664953306	0
1026	545	1.858622563947727	0.3366856592199201	0
1027	290	1.355788522528922	0.2851422657807853	0
1028	332	1.450647840908739	0.165635379639919	0
1029	447	1.6832426070002169	0.2209494430469306	0
1030	426	1.6432277242564015	0.2341584416131184	0
1031	841	2.308824658063352	0.4543336725133569	0
1032	558	1.8806589866176	0.2157009799232292	0
1033	445	1.6794727420054671	0.1652342827185119	0
1034	405	1.602213791448837	0.590140086223905	0
1035	495	1.77131399338951	0.2333577418384108	0
1036	320	1.4241900368434108	0.2705422972808559	0
1037	341	1.4701787582807917	0.3487886091064054	0
1038	356	1.502166086992876	0.2880419151009153	0
1039	306	1.3926874670482816	0.1714136781187831	0
1040	316	1.415260857679949	0.3305185625324379	0
1041	299	1.3766658784135024	0.4195794157740533	0
1042	423	1.6374314884729022	0.1947309254497472	0
1043	357	1.5042743913103926	0.2284233989431258	0
1044	330	1.4462718193519717	0.2409538951372752	0
1045	407	1.6061650028531884	0.161360742932156	0
1046	321	1.426413597973883	0.1866094927818683	0
1047	369	1.5293473580718684	0.2411716876769275	0
1048	302	1.3835549917189085	0.3915545513522578	0
1049	459	1.7056868327187258	0.0955645493010692	0
1050	452	1.6926305359483211	0.2128293164480721	0
1051	395	1.5823097418335108	0.3220531909200273	0
1052	374	1.5396739261432002	0.282110858992493	0
1053	341	1.4701787582807917	0.2664000206164879	0
1054	514	1.8049888089824773	0.3983345964746899	0
1055	449	1.687004047684063	0.1747941787208758	0
1056	284	1.341689818541	0.2921362325448154	0
1057	276	1.3226577931008765	0.3539610346108183	0
1058	495	1.77131399338951	0.5865309419094825	0
1059	412	1.6160007653445576	0.2404611223664683	0
1060	357	1.5042743913103926	0.2410459773531731	0
1061	410	1.6120736616894	0.312170367370964	0
1062	401	1.594281991288181	0.3144594257430501	0
1063	910	2.4016717534030283	0.889723631810087	0
1064	319	1.4219629986758702	0.3667044822365101	0
1065	416	1.6238264806798923	0.3686794981358787	0
1066	425	1.6412979200389275	0.387881420076171	0
1067	532	1.836321716498966	0.1409102078720846	0
1068	326	1.4374798119238446	0.1535735451031227	0
1069	467	1.72048699583465	0.4851742248946737	0
1070	378	1.547885578655046	0.3037496450970255	0
1071	365	1.521035626104252	0.4227466807456271	0
1072	532	1.836321716498966	0.3905958385594035	0
1073	369	1.5293473580718684	0.2029912912484728	0
1074	368	1.5272736657850945	0.3283497630820127	0
1075	392	1.5762895180705043	0.1731560347331317	0
1076	496	1.7731022967156338	0.2491843514223027	0
1077	493	1.7677319594033387	0.2594184502427729	0
1078	567	1.89576492395877	0.3610450790787118	0
1079	437	1.6643078920720351	0.5398185184623302	0
1080	310	1.4017604455242731	0.2558079020526247	0
1081	422	1.6354948449939617	0.2876402456237901	0
1082	405	1.602213791448837	0.3082094802370246	0
1083	363	1.5168626809954906	0.2172054516783408	0
1084	389	1.570246213323457	0.3416677083761533	0
1085	381	1.5540158425609936	0.2227490787449935	0
1086	545	1.858622563947727	0.1858717184242442	0
1087	420	1.631614661959219	0.4098876484253425	0
1088	370	1.5314182423760552	0.3669975579981474	0
1089	357	1.5042743913103926	0.2033755208676506	0
1090	390	1.5722632292009562	0.1528930885725952	0
1091	367	1.5251971540623457	0.333182272376319	0
1092	340	1.4680214882144225	0.3589053086803631	0
1093	391	1.5742776608140576	0.1930308773423983	0
1094	326	1.4374798119238446	0.327652660218968	0
1095	425	1.6412979200389275	0.2886951286242964	0
1096	443	1.6756943958424628	0.3683087393666055	0
1097	501	1.7820168943705523	0.1881363193914503	0
1098	413	1.61796074273604	0.3745854982978242	0
1099	318	1.419732467108684	0.3206792254953363	0
1100	329	1.444078835801875	0.2276739628656008	0
1101	377	1.5458367550189458	0.2460706587847132	0
1102	456	1.7001035547835757	0.3228610829286149	0
1103	761	2.196267740149262	0.1866018088351756	0
1104	314	1.41077507505607	0.2271006208494616	0
1105	357	1.5042743913103926	0.2033755208676501	0
1106	302	1.3835549917189085	0.3416352432189316	0
1107	387	1.56620438882514	0.2925741878194027	0
1108	385	1.5621521067724504	0.1207486312733397	0
1109	330	1.4462718193519717	0.1802249830433997	0
1110	308	1.3972313207750835	0.3446773371446975	0
1111	344	1.4766316587498516	0.3683910741251465	0
1112	430	1.6509243833464702	0.391154061534279	0
1113	338	1.463697409636897	0.2071441936041662	0
1114	336	1.4593605188904617	0.2318746473139067	0
1115	352	1.4937031121171434	0.3194835332390068	0
1116	309	1.3994977153234824	0.3072034617832967	0
1117	359	1.5084821600648042	0.5303434883756077	0
1118	374	1.5396739261432002	0.2127872379861634	0
1119	502	1.7837944677744773	0.2817968338825196	0
1120	401	1.594281991288181	0.2741513307813213	0
1121	765	2.202032232321633	0.7907480510320584	0
1122	382	1.5560538970007811	0.2996821167731074	0
1123	379	1.5499316939946193	0.3989643525859216	0
1124	495	1.77131399338951	0.4787412737040507	0
1125	465	1.7167989165754427	0.291630601968144	0
1126	299	1.3766658784135024	0.3123431039139431	0
1127	404	1.6002345272078384	0.4122073597412808	0
1128	459	1.7056868327187258	0.335452438127328	0
1129	524	1.8224624865712893	0.2906326313735225	0
1130	411	1.6140384078928958	0.3053833107906895	0
1131	419	1.629671105984129	0.1089177017901886	0
1132	336	1.4593605188904617	0.2629129303520094	0
1133	412	1.6160007653445576	0.2050136268666382	0
1134	316	1.415260857679949	0.382107445015748	0
1135	502	1.7837944677744773	0.2061929227901988	0
1136	375	1.5417309396538617	0.2384431991650037	0
1137	471	1.7278395378620055	0.2772516562180518	0
1138	363	1.5168626809954906	0.1431926026816494	0
1139	381	1.5540158425609936	0.2752966769973128	0
1140	332	1.450647840908739	0.1530695535537486	0
1141	353	1.4958233447132725	0.2805252840876597	0
1142	353	1.4958233447132725	0.2462414042071898	0
1143	428	1.6470805495319276	0.2820712251351401	0
1144	361	1.5126782242484034	0.3311191628029319	0
1145	683	2.080670481849748	0.5727090284794132	0
1146	551	1.8688255092063035	0.3688222492057817	0
1147	428	1.6470805495319276	0.3072975044598379	0
1148	464	1.7149519026823614	0.4803764318462258	0
1149	515	1.8067437815010583	0.2847339949193376	0
1150	396	1.5843113994862228	0.3280311057850271	0
1151	435	1.660495039658877	0.144058984291251	0
1152	352	1.4937031121171434	0.2424801449872796	0
1153	429	1.6490035864385375	0.3881385008686308	0
1154	536	1.8432122537159847	0.1626530297889954	0
1155	771	2.210650786720502	0.7301068274976259	0
1156	375	1.5417309396538617	0.3475588375805513	0
1157	334	1.4550107014090006	0.2424282674581944	0
1158	277	1.325051745816458	0.2260546803183312	0
1159	393	1.5782988108148932	0.288915561608167	0
1160	621	1.9839866896513143	0.402130069141717	0
1161	498	1.77667350334826	0.3342785109606712	0
1162	569	1.8991054814817223	0.266898653085689	0
1163	462	1.7112518942669797	0.1066641959927175	0
1164	336	1.4593605188904617	0.3181326998686498	0
1165	367	1.5251971540623457	0.1658328760641269	0
1166	292	1.3604556224672242	0.2736694389418775	0
1167	432	1.654759288358717	0.175876713673952	0
1168	408	1.6081369679946869	0.3019445577517757	0
1169	407	1.6061650028531884	0.3244163571611727	0
1170	348	1.4851919139913834	0.5804042027142345	0
1171	442	1.6738020243795484	0.4898797658849518	0
1172	360	1.510581649125442	0.1701030697354836	0
1173	356	1.502166086992876	0.2793044410952339	0
1174	537	1.8449308669133169	0.3159261042709881	0
1175	596	1.9436411445260453	0.4686558470196935	0
1176	426	1.6432277242564015	0.2796076746035869	0
1177	330	1.4462718193519717	0.2449835797868988	0
1178	381	1.5540158425609936	0.3796344714436943	0
1179	475	1.735160924629828	0.4821174496524403	0
1180	346	1.4809179715648884	0.144919543809217	0
1181	312	1.406274983606668	0.4464792162018222	0
1182	301	1.38126243837641	0.3540203132387577	0
1183	509	1.796188226035392	0.3725399907391187	0
1184	416	1.6238264806798923	0.4816919027025991	0
1185	327	1.4396828474109753	0.391593011323366	0
1186	342	1.4723328675068057	0.1929681744591612	0
1187	295	1.3674264057070749	0.3025815017703456	0
1188	431	1.6528429480651468	0.3715673305799509	0
1189	377	1.5458367550189458	0.3142994946874871	0
1190	387	1.56620438882514	0.35787623109599	0
1191	471	1.7278395378620055	0.3632562800894613	0
1192	373	1.537614160771308	0.5294400784933132	0
1193	346	1.4809179715648884	0.3808324381979336	0
1194	371	1.5334863300737078	0.3582762054308261	0
1195	485	1.7533306444506884	0.3243559216363202	0
1196	456	1.7001035547835757	0.355362177347666	0
1197	409	1.610106517989387	0.3404520114343112	0
1198	343	1.47448382974571	0.211416527444449	0
1199	383	1.5580892855712989	0.1727893875406403	0
1200	383	1.5580892855712989	0.3155592897922897	0
1201	305	1.3904099717107168	0.2752353217307562	0
1202	296	1.3697421167744432	0.2816636985326714	0
1203	277	1.325051745816458	0.2844729087838654	0
1204	267	1.3009139920392956	0.2125853589228964	0
1205	320	1.4241900368434108	0.1758519634336739	0
1206	369	1.5293473580718684	0.3366207273972313	0
1207	318	1.419732467108684	0.2241133328000267	0
1208	418	1.627725229342708	0.1308862920368895	0
1209	345	1.478776368171706	0.2683049615284512	0
1210	626	1.9919577409968805	0.290237196753106	0
1211	478	1.7406317556233792	0.171827236379805	0
1212	470	1.7260043386847053	0.1273011656345153	0
1213	423	1.6374314884729022	0.2634034507887554	0
1214	351	1.4915798656819137	0.3073868526615726	0
1215	350	1.4894535925187176	0.1739335113610043	0
1216	469	1.7241671861271646	0.4367679427229098	0
1217	248	1.2537726577450663	0.8021049796745918	0
1218	383	1.5580892855712989	0.1805093627863092	0
1219	338	1.463697409636897	0.2365351009562144	0
1220	491	1.7641426522292472	0.1222876804112049	0
1221	348	1.4851919139913834	0.3143871994929169	0
1222	299	1.3766658784135024	0.6298467370284854	0
1223	356	1.502166086992876	0.2971590444834593	0
1224	381	1.5540158425609936	0.2277273453097166	0
1225	412	1.6160007653445576	0.2019187934042851	0
1226	422	1.6354948449939617	0.2228899497101023	0
1227	328	1.441882516909799	0.2832471046248412	0
1228	442	1.6738020243795484	0.3401824011459571	0
1229	511	1.7997136233939262	0.3512319297022787	0
1230	390	1.5722632292009562	0.2102131438871334	0
1231	364	1.5189505865687636	0.2363842950945854	0
1232	651	2.03134387239986	0.453504997728502	0
1233	360	1.510581649125442	0.17467550042334	0
1234	534	1.8397702110228968	0.2601989613736734	0
1235	290	1.355788522528922	0.3048892472925852	0
1236	877	2.35772284069795	0.7317087412737352	0
1237	398	1.5883071470668129	0.2442861729661843	0
1238	381	1.5540158425609936	0.256560120153478	0
1239	373	1.537614160771308	0.2434334915855436	0
1240	398	1.5883071470668129	0.2475724992937638	0
1241	425	1.6412979200389275	0.2960649165749373	0
1242	290	1.355788522528922	0.3194215274140438	0
1243	356	1.502166086992876	0.3307852664307674	0
1244	345	1.478776368171706	0.0824070695365081	0
1245	400	1.592292867629898	0.2881363505095211	0
1246	409	1.610106517989387	0.1999545755171914	0
1247	288	1.3511053012032894	0.3173547434787791	0
1248	428	1.6470805495319276	0.2495090806065966	0
1249	389	1.570246213323457	0.3049079644416147	0
1250	317	1.417498425650536	0.2955681576687553	0
1251	568	1.897435937878579	0.3160427336540157	0
1252	379	1.5499316939946193	0.3800973480275109	0
1253	366	1.5231178113721588	0.1542652287110826	0
1254	356	1.502166086992876	0.3725263484930606	0
1255	447	1.6832426070002169	0.3136363991190278	0
1256	387	1.56620438882514	0.2369122821826332	0
1257	328	1.441882516909799	0.3335045702787275	0
1258	387	1.56620438882514	0.2558831337123388	0
1259	551	1.8688255092063035	0.2526079213628267	0
1260	438	1.6662110463725848	0.2082689934422239	0
1261	547	1.8620297575756268	0.3864843618395863	0
1262	288	1.3511053012032894	0.3550300608083458	0
1263	493	1.7677319594033387	0.3594490092864676	0
1264	507	1.7926558957219436	0.4383497312000318	0
1265	310	1.4017604455242731	0.2991724939781199	0
1266	378	1.547885578655046	0.246549819403541	0
1267	584	1.92397479229988	0.3653490066154351	0
1268	349	1.4873242796465576	0.1665026112699549	0
1269	349	1.4873242796465576	0.2075904630646996	0
1270	351	1.4915798656819137	0.3399105193226285	0
1271	457	1.7019666825259867	0.3822710826052916	0
1272	332	1.450647840908739	0.3091593850400631	0
1273	387	1.56620438882514	0.4568032580637193	0
1274	308	1.3972313207750835	0.1938277889527274	0
1275	282	1.3369572118415218	0.3223322297040506	0
1276	471	1.7278395378620055	0.2284230624694014	0
1277	386	1.564179560067951	0.353434176609689	0
1278	324	1.4330635808669083	0.2754629226867939	0
1279	520	1.8154931972322448	0.3581181743664212	0
1280	399	1.5903012560091505	0.2250499495811935	0
1281	294	1.3651067663681868	0.2982715325614227	0
1282	445	1.6794727420054671	0.2969719073220657	0
1283	559	1.882343410588594	0.2896843968784953	0
1284	363	1.5168626809954906	0.3260061530908189	0
1285	466	1.7186439454975475	0.242557647263613	0
1286	509	1.796188226035392	0.294982010554249	0
1287	265	1.2960324964298124	0.6936046202306756	0
1288	477	1.7388100578394887	0.2974387691790282	0
1289	510	1.797951788783262	0.1675150160270211	0
1290	301	1.38126243837641	0.386785658443069	0
1291	294	1.3651067663681868	0.2935338995732834	0
1292	277	1.325051745816458	0.260516342740121	0
1293	442	1.6738020243795484	0.4158683017607326	0
1294	374	1.5396739261432002	0.2476321361705021	0
1295	401	1.594281991288181	0.2974606818919149	0
1296	409	1.610106517989387	0.3611402507311896	0
1297	431	1.6528429480651468	0.2263859598538206	0
1298	300	1.3789660736322642	0.250094202223344	0
1299	468	1.7223280739385578	0.4655439400734408	0
1300	387	1.56620438882514	0.119151317740425	0
1301	335	1.4571872332186673	0.2049657759804309	0
1302	422	1.6354948449939617	0.3803289665709209	0
1303	698	2.103394167922956	0.6573464108822731	0
1304	379	1.5499316939946193	0.2352266592832425	0
1305	311	1.4040195290939412	0.2486236630350409	0
1306	374	1.5396739261432002	0.2365298265722228	0
1307	347	1.4830564823851538	0.3546080033800342	0
1308	350	1.4894535925187176	0.3017913478566785	0
1309	343	1.47448382974571	0.4270420605939752	0
1310	389	1.570246213323457	0.3074439897199124	0
1311	391	1.5742776608140576	0.2213526677654601	0
1312	364	1.5189505865687636	0.2363121824864242	0
1313	487	1.7569420399237394	0.3528796690704529	0
1314	284	1.341689818541	0.01546140384861	0
1315	589	1.9321934319858296	0.3512533757059098	0
1316	314	1.41077507505607	0.2383944233536063	0
1317	678	2.0730405680635027	0.4002510412780585	0
1318	304	1.3881287397038624	0.2921091980044329	0
1319	319	1.4219629986758702	0.2113720668029189	0
1320	475	1.735160924629828	0.2489000033276047	0
1321	517	1.81024862239259	0.3252103502355208	0
1322	368	1.5272736657850945	0.2252835683122309	0
1323	411	1.6140384078928958	0.1547297106884127	0
1324	420	1.631614661959219	0.3706340273751121	0
1325	348	1.4851919139913834	0.4804296613740509	0
1326	288	1.3511053012032894	0.0194506888777978	0
1327	299	1.3766658784135024	0.2979897925602608	0
1328	448	1.68512437685224	0.3656301668705908	0
1329	520	1.8154931972322448	0.1597121810015756	0
1330	315	1.413019746443843	0.2161151077602978	0
1331	374	1.5396739261432002	0.3284165107025913	0
1332	333	1.452830908872037	0.2801081250544248	0
1333	464	1.7149519026823614	0.4407506880812251	0
1334	293	1.3627831786984477	0.2493940856049809	0
1335	457	1.7019666825259867	0.3227908702838576	0
1336	306	1.3926874670482816	0.2267805778147511	0
1337	393	1.5782988108148932	0.2257752935598269	0
1338	330	1.4462718193519717	0.2399944169106199	0
1339	286	1.346405790264624	0.2530808853645714	0
1340	425	1.6412979200389275	0.2901419882600969	0
1341	359	1.5084821600648042	0.3338036934376495	0
1342	354	1.497940576267952	0.2666847217463315	0
1343	370	1.5314182423760552	0.1529755789076975	0
1344	383	1.5580892855712989	0.3133058638982592	0
1345	344	1.4766316587498516	0.408726295150422	0
1346	497	1.7748887982234318	0.4466723220912776	0
1347	402	1.5962686362848106	0.2652183563943772	0
1348	328	1.441882516909799	0.2164829164833147	0
1349	406	1.6041906136583708	0.199441617800313	0
1350	381	1.5540158425609936	0.3132943641597628	0
1351	374	1.5396739261432002	0.2769719750898419	0
1352	594	1.9403772612079824	0.6789990023440577	0
1353	336	1.4593605188904617	0.3106197749165971	0
1354	462	1.7112518942669797	0.3475423759397317	0
1355	411	1.6140384078928958	0.2481428933643155	0
1356	359	1.5084821600648042	0.2325345721911316	0
1357	378	1.547885578655046	0.2153894049749217	0
1358	222	1.1862314697601388	0.6579332005875812	0
1359	470	1.7260043386847053	0.3571545045268139	0
1360	431	1.6528429480651468	0.3858612181550622	0
1361	618	1.9791886495206297	0.2677965389872984	0
1362	483	1.7497117950932208	0.278283347346292	0
1363	539	1.8483632994005927	0.3726610535688692	0
1364	437	1.6643078920720351	0.2614952908089244	0
1365	317	1.417498425650536	0.2904978262507227	0
1366	360	1.510581649125442	0.2253003318393867	0
1367	527	1.827672013595956	0.2865099571446143	0
1368	322	1.4286336983025287	0.2735765546367632	0
1369	430	1.6509243833464702	0.3590606779141051	0
1370	307	1.3949612440186725	0.3075592846362282	0
1371	318	1.419732467108684	0.3363934112158027	0
1372	310	1.4017604455242731	0.2665071656811125	0
1373	334	1.4550107014090006	0.2707676200250621	0
1374	490	1.7623452573130156	0.3318659196105414	0
1375	378	1.547885578655046	0.2779168534372173	0
1376	444	1.6775846326485586	0.1995889687512651	0
1377	408	1.6081369679946869	0.2351431407128393	0
1378	599	1.9485267185791435	0.4156321014649471	0
1379	375	1.5417309396538617	0.2688667721562227	0
1380	355	1.5000548194885168	0.3099509862772653	0
1381	339	1.4658610433525154	0.3014304457628627	0
1382	392	1.5762895180705043	0.4026620745480223	0
1383	383	1.5580892855712989	0.1673258507886267	0
1384	473	1.7315041009136292	0.2100475195076212	5
1385	713	2.1258749721617547	0.2693169694635627	5
1386	684	2.082193109555794	0.173070582427418	5
1387	387	1.56620438882514	0.281277285818642	5
1388	616	1.975983483612596	0.1019928485580958	5
1389	659	2.0437871365341747	0.2796935929368764	5
1390	677	2.0715112129545155	0.1647551158853455	5
1391	741	2.167215300242478	0.2344230384622907	5
1392	528	1.829405225947127	0.281021088126735	5
1393	733	2.155484684723832	0.2482520379100692	5
1394	721	2.1377680717958727	0.2935186423092576	5
1395	337	1.461530572905336	0.3916708840682801	5
1396	372	1.535551632464272	0.1400413977872809	5
1397	747	2.1759717613631087	0.2938962463534528	5
1398	508	1.7944229300550654	0.2902628615760164	5
1399	382	1.5560538970007811	0.1456274828661358	5
1400	319	1.4219629986758702	0.1514379168516986	5
1401	616	1.975983483612596	0.2777723438147132	5
1402	504	1.787344311022461	0.2767551083898833	5
1403	411	1.6140384078928958	0.3166970404684372	5
1404	577	1.91240936028875	0.2417481726572972	5
1405	754	2.186143304162609	0.3018050654729116	5
1406	647	2.025093568745259	0.1652724857075217	5
1407	834	2.299195916314227	0.679436584060051	5
1408	750	2.180336804388707	0.2305952716267529	5
1409	466	1.7186439454975475	0.228584172787519	5
1410	524	1.8224624865712893	0.3930402950919497	5
1411	1153	2.703383182458471	0.8134085379047734	5
1412	413	1.61796074273604	0.1634080471906847	5
1413	472	1.7296727898767306	0.3566580874470295	5
1414	359	1.5084821600648042	0.1943352318986608	5
1415	851	2.322510756937195	0.1539078056833883	5
1416	322	1.4286336983025287	0.2689562574626221	5
1417	683	2.080670481849748	0.5632203497906278	5
1418	602	1.9534000735484505	0.3362683496539002	5
1419	519	1.813746690625732	0.1764467219370384	5
1420	835	2.300573918185804	0.3772491738052612	5
1421	865	2.3415369090107587	0.4779922418042163	5
1422	424	1.6393658441249002	0.1766601752093576	5
1423	441	1.671907511011393	0.3624500912951749	5
1424	811	2.267270728973158	0.392362768391338	5
1425	633	2.003063923593736	0.1794510620444524	5
1426	488	1.7587449568064593	0.1042137988476752	5
1427	403	1.5982528118627954	0.1379612279858445	5
1428	576	1.910751441155878	0.1727660729167945	5
1429	708	2.1184078785871074	0.3865753394780564	5
1430	650	2.029783100849866	0.244208645155668	5
1431	555	1.875596638305595	0.1998924999861061	5
1432	703	2.1109143712751863	0.3542566429502207	5
1433	523	1.8207226651851307	0.3159212185612438	5
1434	743	2.170138046412398	0.2507846182349674	5
1435	613	1.971165962872604	0.1264568512428934	5
1436	384	1.5601220187064997	0.2325213621020259	5
1437	506	1.790887117890427	0.3326452371067465	5
1438	548	1.8637310185587164	0.4016268493473509	5
1439	430	1.6509243833464702	0.4501070530092505	5
1440	660	2.045337221805569	0.1419627382780161	5
1441	516	1.808497050988336	0.4010706696968102	5
1442	807	2.261672521099248	0.2852214505384952	5
1443	717	2.131829815681072	0.4305703103027523	5
1444	357	1.5042743913103926	0.1920111558423094	5
1445	464	1.7149519026823614	0.1564374025400976	5
1446	756	2.189040778335692	0.2844591248973888	5
1447	748	2.177427747983945	0.5383346563197069	5
1448	457	1.7019666825259867	0.2160240220017095	5
1449	332	1.450647840908739	0.227083296328251	5
1450	388	1.5682266032101015	0.2106159893718862	5
1451	700	2.1064054710653	0.3348062038693521	5
1452	925	2.421384848120061	0.4605107237711802	5
1453	664	2.051525850840387	0.277551152533903	5
1454	533	1.838046772507836	0.2628182106815831	5
1455	874	2.3536867929328493	0.3571828091128896	5
1456	698	2.103394167922956	0.2164704098174545	5
1457	435	1.660495039658877	0.1208856355850365	5
1458	855	2.3279626676242104	0.2308463875146416	5
1459	493	1.7677319594033387	0.1116237175376918	5
1460	423	1.6374314884729022	0.1331660863793854	5
1461	533	1.838046772507836	0.1359978684627387	5
1462	708	2.1184078785871074	0.3000988677269722	5
1463	737	2.161357950882279	0.173533722638499	5
1464	368	1.5272736657850945	0.2945035308139767	5
1465	398	1.5883071470668129	0.3195321664953308	5
1466	737	2.161357950882279	0.2221075736071794	5
1467	577	1.91240936028875	0.1409868917081951	5
1468	778	2.220663491147029	0.2281695013718068	5
1469	667	2.0561550989622988	0.2106933336584732	5
1470	501	1.7820168943705523	0.1355487097784304	5
1471	606	1.9598790302215447	0.217528902282548	5
1472	917	2.410891256606012	0.3107245435299723	5
1473	882	2.3644342771057567	0.2620035231429419	5
1474	490	1.7623452573130156	0.2495770501366851	5
1475	696	2.1003785474934697	0.3595279482605031	5
1476	846	2.3156778184551428	0.3416018250584706	5
1477	738	2.162823775364698	0.3400255086267603	5
1478	392	1.5762895180705043	0.168063880207719	5
1479	404	1.6002345272078384	0.2332790872288086	5
1480	697	2.101886898529876	0.7137626647361913	5
1481	635	2.0062258259937384	0.218496720503947	5
1482	375	1.5417309396538617	0.2810477785995986	5
1483	643	2.018823914166453	0.3316134632629346	5
1484	634	2.0046454981974984	0.3634715640233101	5
1485	589	1.9321934319858296	0.3079349953497416	5
1486	509	1.796188226035392	0.2212095963004232	5
1487	634	2.0046454981974984	0.1779462804116712	5
1488	360	1.510581649125442	0.3009716579473625	5
1489	452	1.6926305359483211	0.3131947312872377	5
1490	295	1.3674264057070749	0.3432344153901153	5
1491	616	1.975983483612596	0.1996164816941669	5
1492	330	1.4462718193519717	0.3102481019860345	5
1493	708	2.1184078785871074	0.2821611069496422	5
1494	554	1.873906149779782	0.2884740498821999	5
1495	489	1.7605460273826743	0.2216904368368068	5
1496	529	1.8311367977743829	0.3901075896561618	5
1497	464	1.7149519026823614	0.3470769079324877	5
1498	486	1.7551372710448117	0.257107700682484	5
1499	506	1.790887117890427	0.354064988695961	5
1500	379	1.5499316939946193	0.1538328173514793	5
1501	369	1.5293473580718684	0.2344375576124262	5
1502	493	1.7677319594033387	0.3012228357754464	5
1503	414	1.6199183487064155	0.2397085918594849	5
1504	417	1.6257770237022078	0.2493225677348329	5
1505	461	1.7093988867995566	0.2798435485189084	5
1506	1029	2.553880908058308	0.6650437785232487	5
1507	730	2.151069211289285	0.3396725376609054	5
1508	735	2.1584233155154062	0.3357046699879791	5
1509	554	1.873906149779782	0.7123665149273706	5
1510	751	2.1817898780617533	0.4230551514865825	5
1511	516	1.808497050988336	0.2121983768967714	5
1512	691	2.092820485748112	0.4663833847017061	5
1513	559	1.882343410588594	0.3947814355782252	5
1514	472	1.7296727898767306	0.0989673711395083	5
1515	894	2.380464523583952	0.2179903027168292	5
1516	787	2.2334710125453108	0.2377978955947047	5
1517	416	1.6238264806798923	0.1899709066310075	5
1518	570	1.9007735586425565	0.3201519023098854	5
1519	581	1.9190267134886572	0.1716093735289625	5
1520	502	1.7837944677744773	0.2015713488599889	5
1521	535	1.8414920365855505	0.151337086100827	5
1522	521	1.817238025311302	0.283771840445412	5
1523	594	1.9403772612079824	0.2404878836381571	5
1524	935	2.4344382302931904	0.7933565332480647	5
1525	759	2.193379812877565	0.1728774715142177	5
1526	355	1.5000548194885168	0.2446307362565704	5
1527	343	1.47448382974571	0.2114165274444498	5
1528	762	2.1977102806924096	0.4128133605927414	5
1529	480	1.7442694435109654	0.3292458484978661	5
1530	565	1.8924184695861732	0.2400013089978412	5
1531	787	2.2334710125453108	0.3614798283977252	5
1532	391	1.5742776608140576	0.1149631018196306	5
1533	666	2.054613175161665	0.3163198444978501	5
1534	847	2.3170460181718298	0.4749075104089961	5
1535	438	1.6662110463725848	0.2203561051254687	5
1536	452	1.6926305359483211	0.1891330165802046	5
1537	420	1.631614661959219	0.1692083733941567	5
1538	434	1.6585853265029729	0.246439486306836	5
1539	435	1.660495039658877	0.155270238772219	5
1540	561	1.8857077446592363	0.0636697953620679	5
1541	841	2.308824658063352	0.1467352475086643	5
1542	534	1.8397702110228968	0.368031461468176	5
1543	545	1.858622563947727	0.1804713643176128	5
1544	757	2.19048807818196	0.3593941951158878	5
1545	340	1.4680214882144225	0.2238902799103086	5
1546	853	2.3252383101459744	0.3328941887983152	5
1547	515	1.8067437815010583	0.1321437393052716	5
1548	347	1.4830564823851538	0.2840007184112018	5
1549	643	2.018823914166453	0.3500974057715506	5
1550	525	1.824200648613077	0.4481231858200074	5
1551	728	2.148120520100113	0.5486430476146079	5
1552	834	2.299195916314227	0.4464965890491312	5
1553	432	1.654759288358717	0.1755882883108095	5
1554	826	2.288142025764554	0.5482646311758106	5
1555	798	2.249025604507108	0.3300080143594545	5
1556	308	1.3972313207750835	0.1776879137700692	5
1557	799	2.2504343272287075	0.4738756766359897	5
1558	523	1.8207226651851307	0.4231073671412254	5
1559	550	1.867128890146429	0.1962097358526293	5
1560	600	1.950152523383124	0.1603811293020808	5
1561	637	2.009382752928317	0.3386814381782906	5
1562	687	2.086754326652736	0.3477122621338359	5
1563	498	1.77667350334826	0.3120667084465726	5
1564	475	1.735160924629828	0.2289677630802579	5
1565	430	1.6509243833464702	0.2192654551778572	5
1566	823	2.2839830244000563	0.5802331528698985	5
1567	635	2.0062258259937384	0.2070352990249168	5
1568	565	1.8924184695861732	0.1456342234586735	5
1569	407	1.6061650028531884	0.2816551516362673	5
1570	567	1.89576492395877	0.3207273085691935	5
1571	851	2.322510756937195	0.1110674793014626	5
1572	378	1.547885578655046	0.412569506412253	5
1573	367	1.5251971540623457	0.5391992228410535	5
1574	399	1.5903012560091505	0.3909819345533815	5
1575	903	2.392416721854418	0.6795546075946248	5
1576	646	2.023527976266364	0.2435746056150333	5
1577	481	1.7460854455056936	0.2317395756609579	5
1578	434	1.6585853265029729	0.2716792535222804	5
1579	424	1.6393658441249002	0.2730257892197377	5
1580	336	1.4593605188904617	0.264395763349136	5
1581	371	1.5334863300737078	0.0955125068199046	5
1582	447	1.6832426070002169	0.2577926227643873	5
1583	437	1.6643078920720351	0.2940248440288601	5
1584	412	1.6160007653445576	0.2480994904638664	5
1585	740	2.1657524480337846	0.3743611143488134	5
1586	444	1.6775846326485586	0.2944269433715178	5
1587	515	1.8067437815010583	0.3593155528011183	5
1588	439	1.6681120293597749	0.1217183068709446	5
1589	677	2.0715112129545155	0.2133900426439838	5
1590	441	1.671907511011393	0.4465613828038366	5
1591	609	1.9647242268126155	0.2401078177869476	5
1592	461	1.7093988867995566	0.1819574285987274	5
1593	489	1.7605460273826743	0.3275152275698446	5
1594	691	2.092820485748112	0.3190858712924749	5
1595	504	1.787344311022461	0.2649631536581692	5
1596	559	1.882343410588594	0.303491839897608	5
1597	439	1.6681120293597749	0.1693134986477809	5
1598	508	1.7944229300550654	0.2174853354047672	5
1599	634	2.0046454981974984	0.3407374026888776	5
1600	755	2.187592520963576	0.3887963361686781	5
1601	517	1.81024862239259	0.4644072976043876	5
1602	1699	3.2816302286905628	0.6897780021245515	5
1603	394	1.5803055488292348	0.1321476016639973	5
1604	707	2.116911299185482	0.5066060593283537	5
1605	368	1.5272736657850945	0.366202870671693	5
1606	496	1.7731022967156338	0.4146161114215337	5
1607	414	1.6199183487064155	0.2747688819870228	5
1608	493	1.7677319594033387	0.1505311120497856	5
1609	663	2.049980445083712	0.3430462639786573	5
1610	813	2.270064655762034	0.3267902270962534	5
1611	477	1.7388100578394887	0.3406869587517548	5
1612	851	2.322510756937195	0.1385308554999567	5
1613	566	1.8940924358308489	0.2686037892236205	5
1614	466	1.7186439454975475	0.4537329341497593	5
1615	521	1.817238025311302	0.3336211748048568	5
1616	410	1.6120736616894	0.1610370998855726	5
1617	627	1.9935481266721795	0.2773190690413853	5
1618	475	1.735160924629828	0.2705821076555028	5
1619	374	1.5396739261432002	0.4000194810630725	5
1620	322	1.4286336983025287	0.2828702589873402	5
1621	596	1.9436411445260453	0.3457911334267083	5
1622	609	1.9647242268126155	0.2452521970631041	5
1623	632	2.001481099226763	0.2572645878695045	5
1624	630	1.9983116893218749	0.1380100386611815	5
1625	613	1.971165962872604	0.2961843972696347	5
1626	413	1.61796074273604	0.2426280652040268	5
1627	689	2.0897896072775937	0.2476619392976775	5
1628	305	1.3904099717107168	0.4048062749700589	5
1629	1324	2.8969229654186	0.3543102222876242	5
1630	830	2.2936756300386	0.1896521579981346	5
1631	355	1.5000548194885168	0.3810945349978004	5
1632	656	2.039129810762491	0.2529226651615026	5
1633	440	1.6700108484484608	0.353289269009426	5
1634	631	1.9998970221291916	0.2129146626018843	5
1635	743	2.170138046412398	0.2913597765541134	5
1636	432	1.654759288358717	0.2223774998658528	5
1637	756	2.189040778335692	0.6125833987020357	5
1638	500	1.7802375460542634	0.2645855315638631	5
1639	509	1.796188226035392	0.2507269973791486	5
1640	500	1.7802375460542634	0.1753089914282083	5
1641	413	1.61796074273604	0.2546491614685643	5
1642	864	2.340183028059749	0.2271538267263641	5
1643	795	2.244794132076765	0.2471892631533258	5
1644	417	1.6257770237022078	0.1678457008901452	5
1645	515	1.8067437815010583	0.267046889056883	5
1646	359	1.5084821600648042	0.333803693437649	5
1647	607	1.9614954255727708	0.2204119252461086	5
1648	521	1.817238025311302	0.3782956800802958	5
1649	350	1.4894535925187176	0.339182906953842	5
1650	733	2.155484684723832	0.3304992371006566	5
1651	547	1.8620297575756268	0.2257581610308389	5
1652	397	1.5863105313849355	0.1101998674420164	5
1653	483	1.7497117950932208	0.2632129861367949	5
1654	417	1.6257770237022078	0.1629957830247816	5
1655	428	1.6470805495319276	0.1798678077710265	5
1656	918	2.41220545199203	0.1648281124790895	5
1657	425	1.6412979200389275	0.1993396559472582	5
1658	1005	2.5239223240754507	0.2931392959412728	5
1659	475	1.735160924629828	0.2564135469480267	5
1660	498	1.77667350334826	0.2786571694767219	5
1661	1219	2.779680029479944	0.7639815309282159	5
1662	401	1.594281991288181	0.3016356115636718	5
1663	400	1.592292867629898	0.1922752782970575	5
1664	910	2.4016717534030283	0.2692398596899037	5
1665	857	2.33068384057846	0.3501788849264554	5
1666	382	1.5560538970007811	0.1130798773088091	5
1667	430	1.6509243833464702	0.2474959382293193	5
1668	525	1.824200648613077	0.2700468446535811	5
1669	526	1.8259371560492248	0.1882477727319222	5
1670	519	1.813746690625732	0.2194945217289296	5
1671	409	1.610106517989387	0.1689750577124613	5
1672	653	2.034461823386712	0.20668030426435	5
1673	330	1.4462718193519717	0.244983579786899	5
1674	518	1.8119985006381856	0.2107291614890995	5
1675	584	1.92397479229988	0.1156223307429193	5
1676	792	2.240554668175715	0.2478399310308939	5
1677	383	1.5580892855712989	0.1342634831373452	5
1678	735	2.1584233155154062	0.2240403366048653	5
1679	280	1.33220779288125	0.7231497886504319	5
1680	442	1.6738020243795484	0.0837869420145852	5
1681	787	2.2334710125453108	0.372064326472122	5
1682	852	2.3238749337108797	0.4271870354065751	5
1683	445	1.6794727420054671	0.2436015871357888	5
1684	317	1.417498425650536	0.2415767373511171	5
1685	557	1.878973052628689	0.1569675771041129	5
1686	532	1.836321716498966	0.2095114591721792	5
1687	871	2.3496438123477854	0.2933314327586441	5
1688	466	1.7186439454975475	0.3990407155437069	5
1689	571	1.902440173218451	0.2612805062904498	5
1690	391	1.5742776608140576	0.0495943535360526	5
1691	729	2.1495953713003626	0.2520196727481207	5
1692	487	1.7569420399237394	0.171486394781255	5
1693	401	1.594281991288181	0.2373864900425112	5
1694	657	2.040683433700836	0.2340644340378801	5
1695	1113	2.6560762364	0.1470273821089631	5
1696	532	1.836321716498966	0.125735382610325	5
1697	498	1.77667350334826	0.303985437679301	5
1698	678	2.0730405680635027	0.1928370894113664	5
1699	762	2.1977102806924096	0.3163796601882356	5
1700	355	1.5000548194885168	0.2877470497295934	5
1701	623	1.987178947049084	0.16231752736799	5
1702	312	1.406274983606668	0.0514206784355115	5
1703	724	2.1422109613929554	0.1546850471545183	5
1704	662	2.0484338734225345	0.1159552054839311	5
1705	565	1.8924184695861732	0.3457770967526028	5
1706	484	1.7515221543928878	0.2045924518066253	5
1707	704	2.112415199314964	0.1747932287483609	5
1708	437	1.6643078920720351	0.3893017840373856	5
1709	384	1.5601220187064997	0.3641444457974334	5
1710	769	2.2077816735235505	0.5772558803651111	5
1711	620	1.9823886332585796	0.4415666897759476	5
1712	867	2.344242325174849	0.2715790882550081	5
1713	546	1.860326940797339	0.2487201379340128	5
1714	584	1.92397479229988	0.1978198323054248	5
1715	646	2.023527976266364	0.1300703821239159	5
1716	493	1.7677319594033387	0.2972410815517067	5
1717	367	1.5251971540623457	0.2880121206075094	5
1718	364	1.5189505865687636	0.2659434653782583	5
1719	406	1.6041906136583708	0.2274455216748624	5
1720	755	2.187592520963576	0.3227676299838846	5
1721	308	1.3972313207750835	0.2048574880040458	5
1722	661	2.0468861332140795	0.1821696730830007	5
1723	454	1.6963711604793996	0.5512488086063805	5
1724	508	1.7944229300550654	0.3485793485976965	5
1725	609	1.9647242268126155	0.3592085573325517	5
1726	463	1.7131028973979026	0.1630076508726196	5
1727	484	1.7515221543928878	0.2135668905977908	5
1728	619	1.980789287590191	0.2103641955200714	5
1729	382	1.5560538970007811	0.1748206252918578	5
1730	689	2.0897896072775937	0.2661973210567929	5
1731	1197	2.7544825747484487	0.8256431207936706	5
1732	517	1.81024862239259	0.2351364020546572	5
1733	676	2.069980727918868	0.2843100518973942	5
1734	459	1.7056868327187258	0.210559212695033	5
1735	497	1.7748887982234318	0.1699421493545828	5
1736	397	1.5863105313849355	0.2421493110831065	5
1737	330	1.4462718193519717	0.3102481019860358	5
1738	721	2.1377680717958727	0.2002159103575339	5
1739	379	1.5499316939946193	0.3100919193340538	5
1740	983	2.4961444441918115	0.4851489432004335	5
1741	862	2.33747291362646	0.3402293668873657	5
1742	553	1.8722141348525607	0.1296129624352392	5
1743	991	2.5062811130828377	0.4217065276072326	5
1744	717	2.131829815681072	0.5250443321495457	5
1745	326	1.4374798119238446	0.2496187688707911	5
1746	475	1.735160924629828	0.6684856502405951	5
1747	752	2.1832419846305364	0.3441516792421334	5
1748	468	1.7223280739385578	0.2216484424385834	5
1749	492	1.7659382177344722	0.3126132995363112	5
1750	576	1.910751441155878	0.296185799118748	5
1751	522	1.8189811796932047	0.2304702363391426	5
1752	466	1.7186439454975475	0.1827512437822388	5
1753	920	2.414831697137836	0.3525978010172552	5
1754	550	1.867128890146429	0.1261994072485213	5
1755	328	1.441882516909799	0.2889127054969906	5
1756	555	1.875596638305595	0.303736218739744	5
1757	943	2.444830756645364	0.1075563434641971	5
1758	679	2.074568795744748	0.1923329527386315	5
1759	979	2.49106064167587	0.3946079238125757	5
1760	451	1.6907571202818985	0.1903857766358476	5
1761	475	1.735160924629828	0.249458689054933	5
1762	667	2.0561550989622988	0.1034905082889473	5
1763	739	2.164288607077062	0.2602275008266781	5
1764	462	1.7112518942669797	0.1228209725779716	5
1765	392	1.5762895180705043	0.1638307477736771	5
1766	352	1.4937031121171434	0.1233780306355554	5
1767	371	1.5334863300737078	0.2736494778378245	5
1768	749	2.178882761676542	0.0693372785335994	5
1769	480	1.7442694435109654	0.1332941220604641	5
1770	626	1.9919577409968805	0.231647013300714	5
1771	738	2.162823775364698	0.3153926771749066	5
1772	536	1.8432122537159847	0.1989198973882623	5
1773	369	1.5293473580718684	0.333201775330756	5
1774	634	2.0046454981974984	0.268038356365247	5
1775	574	1.907431279757606	0.3790636004129443	5
1776	962	2.46933771809642	0.2474196782724797	5
1777	349	1.4873242796465576	0.2787950427059033	5
1778	591	1.935471116160276	0.1602882410685028	5
1779	485	1.7533306444506884	0.1751013914800712	5
1780	370	1.5314182423760552	0.3190578696405403	5
1781	515	1.8067437815010583	0.1916072566012387	5
1782	473	1.7315041009136292	0.3700997185538451	5
1783	640	2.014108865500589	0.3140043551682948	5
1784	609	1.9647242268126155	0.4387962149681036	5
1785	537	1.8449308669133169	0.1619184538148907	5
1786	365	1.521035626104252	0.3847538731577863	5
1787	443	1.6756943958424628	0.1591341305720147	5
1788	385	1.5621521067724504	0.3096197090397483	5
1789	1497	3.080376874153816	0.873096874597768	5
1790	748	2.177427747983945	0.2820110266063515	5
1791	974	2.4846912611636043	0.2299324791756644	5
1792	808	2.263073371355022	0.197188052710356	5
1793	594	1.9403772612079824	0.1449302608083428	5
1794	644	2.0203931518026685	0.2682076134982884	5
1795	854	2.326600887649463	0.2954232101101849	5
1796	1018	2.540193749834122	0.2828106661257655	5
1797	460	1.7075438684703832	0.2951741645019252	5
1798	715	2.1288544760375867	0.2859562725455716	5
1799	863	2.3388283633858498	0.2347093792059751	5
1800	435	1.660495039658877	0.4168170983524104	5
1801	491	1.7641426522292472	0.3707114196804594	5
1802	668	2.0576958673305987	0.276337588502103	5
1803	448	1.68512437685224	0.2462112793646721	5
1804	496	1.7731022967156338	0.2410901849804683	5
1805	660	2.045337221805569	0.5355446426176369	5
1806	847	2.3170460181718298	0.3354289444928102	5
1807	530	1.8328667337273008	0.2767462564822177	5
1808	722	2.139250060238542	0.2268578130862913	5
1809	570	1.9007735586425565	0.1456221119514694	5
1810	694	2.0973585911544195	0.3216567037686067	5
1811	677	2.0715112129545155	0.1740611577109495	5
1812	763	2.1991518749967844	0.1460518100613233	5
1813	871	2.3496438123477854	0.3509310994612721	5
1814	617	1.9775867159117275	0.3069141008072541	5
1815	378	1.547885578655046	0.397937070283866	5
1816	497	1.7748887982234318	0.4103054316008759	5
1817	769	2.2077816735235505	0.2736555958563458	5
1818	963	2.470620824297892	0.222450725017255	5
1819	430	1.6509243833464702	0.2408206769510558	5
1820	379	1.5499316939946193	0.3294883391863644	5
1821	838	2.3047029802903167	0.2864004358463073	5
1822	734	2.156954500567816	0.2380837091606629	5
1823	1082	2.6188256411806314	0.7303769314434206	5
1824	656	2.039129810762491	0.1656711366357417	5
1825	471	1.7278395378620055	0.2501324791841046	5
1826	413	1.61796074273604	0.4264741002680942	5
1827	632	2.001481099226763	0.1730407306610015	5
1828	798	2.249025604507108	0.2635201531569331	5
1829	806	2.2602708026373	0.2661848804053628	5
1830	490	1.7623452573130156	0.1969991396725753	5
1831	527	1.827672013595956	0.2592415820629304	5
1832	725	2.1436898783529514	0.0949361300492276	5
1833	710	2.121397870023785	0.1739564230262192	5
1834	725	2.1436898783529514	0.3049365933810727	5
1835	805	2.2588682143529093	0.3941387318690081	5
1836	760	2.194824251501606	0.3484687093957515	5
1837	503	1.7855702715669282	0.2788459056795274	5
1838	680	2.076095898487971	0.2169686501030255	5
1839	413	1.61796074273604	0.2418321815256575	5
1840	631	1.9998970221291916	0.0782438337434618	5
1841	1033	2.5588399047825905	0.2365904495153313	5
1842	786	2.23205158373175	0.1228531281506507	5
1843	736	2.1598911316085543	0.2386979489359013	5
1844	906	2.3963875407226864	0.3497791581383798	5
1845	447	1.6832426070002169	0.1420429976656781	5
1846	632	2.001481099226763	0.2244124510811222	5
1847	821	2.281206144316226	0.1959582325655092	5
1848	504	1.787344311022461	0.2908453413414076	5
1849	451	1.6907571202818985	0.2975557758123839	5
1850	431	1.6528429480651468	0.2376229276072683	5
1851	874	2.3536867929328493	0.2226393504829641	5
1852	635	2.0062258259937384	0.2052385018576313	5
1853	599	1.9485267185791435	0.3689986189806922	5
1854	379	1.5499316939946193	0.2984941087500108	5
1855	602	1.9534000735484505	0.1616950391918685	5
1856	615	1.9743789494595525	0.2557578802265962	5
1857	570	1.9007735586425565	0.1415388114619726	5
1858	962	2.46933771809642	0.4507828158269902	5
1859	428	1.6470805495319276	0.2488038594139488	5
1860	608	1.963110490009074	0.3092212734582535	5
1861	854	2.326600887649463	0.2661868902299919	5
1862	509	1.796188226035392	0.2531227885725309	5
1863	627	1.9935481266721795	0.2574339551651615	5
1864	483	1.7497117950932208	0.2954514165729235	5
1865	886	2.3697897409930007	0.2322728679448243	5
1866	647	2.025093568745259	0.236527076383123	5
1867	810	2.2658724736881632	0.6632421842564676	5
1868	554	1.873906149779782	0.3647147255999495	5
1869	645	2.0219611715589108	0.3065291802322822	5
1870	698	2.103394167922956	0.1185659505276093	5
1871	496	1.7731022967156338	0.54277101508171	5
1872	646	2.023527976266364	0.2840736477622275	5
1873	820	2.279816435905606	0.4819392158071734	5
1874	734	2.156954500567816	0.0900460021394159	5
1875	554	1.873906149779782	0.2304013976649651	5
1876	971	2.4808617835301696	0.5047010530473287	5
1877	604	1.9566422335778757	0.1324472651890329	5
1878	453	1.6945018803959655	0.2305649645150046	5
1879	567	1.89576492395877	0.169224862690322	5
1880	674	2.0669163580256456	0.2922797692829686	5
1881	479	1.7424515488601946	0.1449190944016959	5
1882	554	1.873906149779782	0.2445253180736647	5
1883	347	1.4830564823851538	0.2330900218394356	5
1884	633	2.003063923593736	0.2185205898987502	5
1885	417	1.6257770237022078	0.2883481964513218	5
1886	346	1.4809179715648884	0.0783570449475611	5
1887	791	2.239139729816616	0.5203101308145281	5
1888	714	2.1273652457216894	0.2155086079701293	5
1889	598	1.9468995561086455	0.1569708937002365	5
1890	492	1.7659382177344722	0.2327656755076632	5
1891	473	1.7315041009136292	0.1926044385005892	5
1892	452	1.6926305359483211	0.0914426376709826	5
1893	591	1.935471116160276	0.2536722222176382	5
1894	918	2.41220545199203	0.3933978179866619	5
1895	371	1.5334863300737078	0.2907043987437012	5
1896	685	2.083714624636106	0.2795344881941024	5
1897	486	1.7551372710448117	0.221112325455889	5
1898	413	1.61796074273604	0.2596756240722951	5
1899	437	1.6643078920720351	0.2353575425620814	5
1900	808	2.263073371355022	0.2745911259194263	5
1901	454	1.6963711604793996	0.1494324255308783	5
1902	1048	2.5773511654253127	0.3618932055827198	5
1903	713	2.1258749721617547	0.1403278062188241	5
1904	858	2.332043236343255	0.2097982381777728	5
1905	784	2.229210014681857	0.1939241138032055	5
1906	850	2.3211457784138028	0.1911404090086971	5
1907	723	2.1407310227283034	0.2117294354082325	5
1908	375	1.5417309396538617	0.7140479235956	5
1909	397	1.5863105313849355	0.2957358606207094	5
1910	525	1.824200648613077	0.2188835387007538	5
1911	603	1.955021825653068	0.2088499392293915	5
1912	793	2.2419687135472586	0.4462935371944372	5
1913	585	1.9256213264414492	0.1320559433538266	5
1914	549	1.8654307280032332	0.185649595540865	5
1915	493	1.7677319594033387	0.1140938068122266	5
1916	458	1.7038277729480982	0.3226940878731618	5
1917	437	1.6643078920720351	0.2806231023860337	5
1918	822	2.2825950066332106	0.2317827806919744	5
1919	527	1.827672013595956	0.3529654235553297	5
1920	459	1.7056868327187258	0.3655741650734976	5
1921	951	2.455179292875622	0.2708698067142478	5
1922	454	1.6963711604793996	0.2790944896887831	5
1923	789	2.2363071673546324	0.3335757667050817	5
1924	751	2.1817898780617533	0.1535966203888296	5
1925	654	2.036019008324516	0.1171096490202721	5
1926	534	1.8397702110228968	0.3611379749784494	5
1927	960	2.4667695034461787	0.2918847504243524	5
1928	720	2.136285055265116	0.2379377575769364	5
1929	617	1.9775867159117275	0.3711778345322912	5
1930	784	2.229210014681857	0.3689962159182858	5
1931	495	1.77131399338951	0.3178029024359882	5
1932	591	1.935471116160276	0.2908853010094298	5
1933	523	1.8207226651851307	0.2541655201198675	5
1934	657	2.040683433700836	0.2053871798863912	5
1935	471	1.7278395378620055	0.1448990804938111	5
1936	835	2.300573918185804	0.546069172949521	5
1937	826	2.288142025764554	0.3395027918541645	5
1938	813	2.270064655762034	0.2794461494656317	5
1939	873	2.3523399048151523	0.1710009790842721	5
1940	1067	2.600609614550732	0.466897442902629	5
1941	1116	2.6596534450734506	0.2990042143717996	5
1942	761	2.196267740149262	0.1981735425738085	5
1943	571	1.902440173218451	0.206983378541034	5
1944	622	1.9855834598813376	0.199816121050555	5
1945	807	2.261672521099248	0.4216309233462442	5
1946	669	2.0592354828601285	0.2015654734445087	5
1947	580	1.9173745162701816	0.3586579906625207	5
1948	903	2.392416721854418	0.214223021794339	5
1949	405	1.602213791448837	0.3697493802463336	5
1950	897	2.384455246458625	0.3265172749259063	5
1951	706	2.115413661007795	0.1012430002055524	5
1952	705	2.113914961803724	0.2097487388315037	5
1953	535	1.8414920365855505	0.2833232939360412	5
1954	722	2.139250060238542	0.2074473795392958	5
1955	785	2.230631251686089	0.2445683340565904	5
1956	806	2.2602708026373	0.2492961484684243	5
1957	795	2.244794132076765	0.3398673833359488	5
1958	754	2.186143304162609	0.3645378090272772	5
1959	840	2.30745158350952	0.2849478715269993	5
1960	494	1.7695238827822386	0.2198954846376342	5
1961	364	1.5189505865687636	0.1642096551042562	5
1962	301	1.38126243837641	0.2607875102281758	5
1963	578	1.914065843371327	0.3209153915954328	5
1964	433	1.6566734119464257	0.1808406774154831	5
1965	930	2.427920311688427	0.4231913577671272	5
1966	338	1.463697409636897	0.2017659593509597	5
1967	630	1.9983116893218749	0.2456481123247253	5
1968	602	1.9534000735484505	0.2994183156141773	5
1969	742	2.1686771657039823	0.3845219684813529	5
1970	612	1.9695575040467128	0.3132073052230988	5
1971	524	1.8224624865712893	0.3971516166400285	5
1972	837	2.3033274486964084	0.2338731518650608	5
1973	568	1.897435937878579	0.1828949792589232	5
1974	585	1.9256213264414492	0.1936026895567059	5
1975	519	1.813746690625732	0.2839478123057818	5
1976	594	1.9403772612079824	0.4538618705618527	5
1977	463	1.7131028973979026	0.2299569182287129	5
1978	534	1.8397702110228968	0.2179584638710527	5
1979	803	2.256060421826591	0.1999977286946866	5
1980	712	2.124383653162248	0.3961931273236967	5
1981	587	1.928910178242536	0.4472422591101602	5
1982	441	1.671907511011393	0.2149228987696676	5
1983	757	2.19048807818196	0.1947698556512844	5
1984	540	1.8500771275846335	0.2517260924446677	5
1985	944	2.446126717911381	0.3005298483925573	5
1986	788	2.234889539847761	0.0857251892750125	5
1987	436	1.662402559000827	0.2410376058904683	5
1988	1300	2.870546789897596	0.3598040447733746	5
1989	795	2.244794132076765	0.5082275626037457	5
1990	397	1.5863105313849355	0.1101998674420164	5
1991	590	1.93383296849804	0.3759111502048725	5
1992	690	2.0913055955852555	0.2605778435802441	5
1993	401	1.594281991288181	0.2134924018344878	5
1994	773	2.2135161810362938	0.2110930076124403	5
1995	552	1.8705205893817265	0.2160808349947379	5
1996	552	1.8705205893817265	0.2589174158191746	5
1997	900	2.388439301444847	0.4324577546749391	5
1998	424	1.6393658441249002	0.2182037920060925	5
[truncated: 1,929 more rows]
