# Supplementary material for: Dynamic control of DNA condensation
Source: Nat Commun. 2024 Mar 1;15:1915. doi: 10.1038/s41467-024-46266-z (PMC10907372; doi:10.1038/s41467-024-46266-z)
Supplement: Supplementary file 4 — Source Data [file 41467_2024_46266_MOESM4_ESM.zip › Source Data/Figure 3 and Figures S8-S16/Figure 3 and SI Figs S8-S13/Inv_045x_allMeasurements.csv]

	Areas (pix^2)	Equivalent Diameter (micron)	Eccentricity	Time (min)
0	316	1.415260857679949	0.277025989645643	0
1	298	1.3743618334875491	0.3195775068263162	0
2	342	1.4723328675068057	0.4023617598650799	0
3	334	1.4550107014090006	0.4695172279886578	0
4	360	1.510581649125442	0.3281533120712445	0
5	341	1.4701787582807917	0.1568809537686848	0
6	374	1.5396739261432002	0.3973083792276642	0
7	353	1.4958233447132725	0.4252781495858355	0
8	330	1.4462718193519717	0.3061580583386591	0
9	285	1.3440498728162376	0.0	0
10	328	1.441882516909799	0.3767910496593005	0
11	330	1.4462718193519717	0.357140569721725	0
12	288	1.3511053012032894	0.2842725117269588	0
13	322	1.4286336983025287	0.1509826790002802	0
14	324	1.4330635808669083	0.2319141085871432	0
15	304	1.3881287397038624	0.2777540960808337	0
16	292	1.3604556224672242	0.2259662528719633	0
17	325	1.435273394948798	0.0649187443674108	0
18	301	1.38126243837641	0.1196854893961085	0
19	323	1.4308503539386372	0.4247416072066282	0
20	288	1.3511053012032894	0.2154676501030537	0
21	311	1.4040195290939412	0.0871986190755636	0
22	324	1.4330635808669083	0.2114215357891922	0
23	450	1.688881626504112	0.180607539492693	0
24	300	1.3789660736322642	0.4810913180105722	0
25	312	1.406274983606668	0.3202025811288633	0
26	296	1.3697421167744432	0.1881342933027301	0
27	410	1.6120736616894	0.1511243124202821	0
28	387	1.56620438882514	0.3034374284573883	0
29	312	1.406274983606668	0.2922146398847878	0
30	338	1.463697409636897	0.3998937974514355	0
31	371	1.5334863300737078	0.3156789905940725	0
32	485	1.7533306444506884	0.1393499779090092	0
33	443	1.6756943958424628	0.4649663014559905	0
34	314	1.41077507505607	0.257366062161058	0
35	352	1.4937031121171434	0.2322661478190937	0
36	113	0.8463152679741606	0.0	0
37	302	1.3835549917189085	0.2667916683927815	0
38	370	1.5314182423760552	0.2724808899114954	0
39	408	1.6081369679946869	0.3282694262205607	0
40	365	1.521035626104252	0.3433670793462948	0
41	368	1.5272736657850945	0.2469300721541646	0
42	354	1.497940576267952	0.205822649956224	0
43	310	1.4017604455242731	0.2682673528520384	0
44	307	1.3949612440186725	0.3941722163026712	0
45	293	1.3627831786984477	0.333673560228831	0
46	347	1.4830564823851538	0.1985108503836606	0
47	251	1.2613331644063814	0.7039554523818874	0
48	344	1.4766316587498516	0.2883814969086117	0
49	360	1.510581649125442	0.3026042813918493	0
50	312	1.406274983606668	0.2715297333851577	0
51	347	1.4830564823851538	0.3615645981126246	0
52	330	1.4462718193519717	0.228433639244481	0
53	312	1.406274983606668	0.2993594389920045	0
54	476	1.7369864495162313	0.4193320922872738	0
55	330	1.4462718193519717	0.3497396101307189	0
56	464	1.7149519026823614	0.4883032108119353	0
57	372	1.535551632464272	0.3293887354412864	0
58	352	1.4937031121171434	0.5301951160436211	0
59	297	1.3720539194603452	0.3208763608273585	0
60	337	1.461530572905336	0.3067356674695556	0
61	307	1.3949612440186725	0.3482005933353822	0
62	414	1.6199183487064155	0.4035279732034997	0
63	323	1.4308503539386372	0.5042158744451773	0
64	320	1.4241900368434108	0.2694356196040789	0
65	380	1.551975111749474	0.15196408569184	0
66	312	1.406274983606668	0.1533117641138793	0
67	296	1.3697421167744432	0.1717997121857425	0
68	348	1.4851919139913834	0.3995005497892742	0
69	334	1.4550107014090006	0.3608355118463425	0
70	113	0.8463152679741606	0.0	0
71	330	1.4462718193519717	0.3162109332222575	0
72	420	1.631614661959219	0.3479069170718804	0
73	358	1.5063797448827485	0.1830998921635519	0
74	531	1.834595038433536	0.2857379621287964	0
75	347	1.4830564823851538	0.3450967427150227	0
76	439	1.6681120293597749	0.1461484296655087	0
77	371	1.5334863300737078	0.2622073357131118	0
78	448	1.68512437685224	0.506742427173445	0
79	353	1.4958233447132725	0.3465098919730934	0
80	474	1.7333334771247793	0.254982683646813	0
81	347	1.4830564823851538	0.3120716264686403	0
82	310	1.4017604455242731	0.1493373338128529	0
83	343	1.47448382974571	0.2724491909434619	0
84	390	1.5722632292009562	0.1323706710241673	0
85	367	1.5251971540623457	0.2823558865268665	0
86	415	1.6218735918426206	0.1325392833656716	0
87	323	1.4308503539386372	0.3619882799394894	0
88	319	1.4219629986758702	0.4072555568736227	0
89	388	1.5682266032101015	0.2432892958691604	0
90	324	1.4330635808669083	0.3378495006763596	0
91	339	1.4658610433525154	0.2337241088494147	0
92	383	1.5580892855712989	0.3721595577937243	0
93	357	1.5042743913103926	0.2012699165691045	0
94	363	1.5168626809954906	0.4500707615562104	0
95	413	1.61796074273604	0.2941265729206389	0
96	321	1.426413597973883	0.3051041414754854	0
97	345	1.478776368171706	0.2131644603832083	0
98	436	1.662402559000827	0.4162916178371905	0
99	481	1.7460854455056936	0.2075298273830374	0
100	339	1.4658610433525154	0.2470966540593745	0
101	317	1.417498425650536	0.2663214502523432	0
102	334	1.4550107014090006	0.23891583135453	0
103	356	1.502166086992876	0.2911341857618341	0
104	318	1.419732467108684	0.2423318548714359	0
105	388	1.5682266032101015	0.1919907597112384	0
106	311	1.4040195290939412	0.2511470636529783	0
107	402	1.5962686362848106	0.3960845424633356	0
108	326	1.4374798119238446	0.3628405998943724	0
109	366	1.5231178113721588	0.3628244792117431	0
110	527	1.827672013595956	0.1531722070105519	0
111	323	1.4308503539386372	0.29787019277204	0
112	359	1.5084821600648042	0.2884749730692604	0
113	274	1.3178568415305798	0.2585672595923001	0
114	304	1.3881287397038624	0.1698273179360647	0
115	391	1.5742776608140576	0.1904604417678225	0
116	484	1.7515221543928878	0.1619900782005109	0
117	299	1.3766658784135024	0.5968817280968042	0
118	338	1.463697409636897	0.3594389972385011	0
119	437	1.6643078920720351	0.4175981322071517	0
120	332	1.450647840908739	0.2926499716746933	0
121	345	1.478776368171706	0.2054389028803864	0
122	309	1.3994977153234824	0.2722021758936355	0
123	457	1.7019666825259867	0.337651023724933	0
124	400	1.592292867629898	0.2655807409224953	0
125	326	1.4374798119238446	0.2596698602488244	0
126	363	1.5168626809954906	0.3279455244405773	0
127	362	1.514771897533112	0.2641638763959137	0
128	406	1.6041906136583708	0.3469335089489404	0
129	319	1.4219629986758702	0.2791260749170591	0
130	303	1.3858437525749687	0.1786016511885841	0
131	336	1.4593605188904617	0.3069517568983372	0
132	346	1.4809179715648884	0.3531193131570096	0
133	364	1.5189505865687636	0.1007345991197457	0
134	459	1.7056868327187258	0.4167130491391923	0
135	424	1.6393658441249002	0.3989090627275698	0
136	313	1.4085268264959308	0.2326914427771268	0
137	285	1.3440498728162376	0.1909393577211278	0
138	391	1.5742776608140576	0.2752497266570528	0
139	304	1.3881287397038624	0.2101376328450127	0
140	302	1.3835549917189085	0.302480428034398	0
141	625	1.9903660845373727	0.3139824493375801	0
142	403	1.5982528118627954	0.2526065213065038	0
143	345	1.478776368171706	0.2501777990683114	0
144	362	1.514771897533112	0.3072459163352204	0
145	363	1.5168626809954906	0.2173166880684961	0
146	300	1.3789660736322642	0.2816217268923262	0
147	310	1.4017604455242731	0.2320354809945944	0
148	359	1.5084821600648042	0.2101558299780412	0
149	428	1.6470805495319276	0.3225639959312535	0
150	344	1.4766316587498516	0.2986579208654512	0
151	385	1.5621521067724504	0.2648596345614456	0
152	376	1.5437852123034284	0.0274996781697127	0
153	385	1.5621521067724504	0.293808716769163	0
154	424	1.6393658441249002	0.1592486159405727	0
155	326	1.4374798119238446	0.1947419406538241	0
156	366	1.5231178113721588	0.1347058060712534	0
157	363	1.5168626809954906	0.1019406679569769	0
158	312	1.406274983606668	0.3561199676541275	0
159	332	1.450647840908739	0.2869889294087137	0
160	365	1.521035626104252	0.1934424815962304	0
161	505	1.789116591389482	0.1916294293495369	0
162	302	1.3835549917189085	0.311105830491252	0
163	326	1.4374798119238446	0.1855182669868603	0
164	572	1.904105329049896	0.2710259122769242	0
165	424	1.6393658441249002	0.3830153385113774	0
166	438	1.6662110463725848	0.2998638979453926	0
167	391	1.5742776608140576	0.4365634138198181	0
168	335	1.4571872332186673	0.2495546826234326	0
169	321	1.426413597973883	0.2721698838391092	0
170	424	1.6393658441249002	0.2496178366522065	0
171	351	1.4915798656819137	0.1385011430649719	0
172	271	1.3106224400820656	0.1576788595823522	0
173	319	1.4219629986758702	0.186180836961637	0
174	374	1.5396739261432002	0.6562729899298988	0
175	248	1.2537726577450663	0.6375328517751088	0
176	349	1.4873242796465576	0.2075904630647002	0
177	438	1.6662110463725848	0.3758108110564133	0
178	370	1.5314182423760552	0.3355279589072725	0
179	336	1.4593605188904617	0.2831664528401834	0
180	326	1.4374798119238446	0.4118498013152713	0
181	448	1.68512437685224	0.4281984189634826	0
182	383	1.5580892855712989	0.2788996714670476	0
183	352	1.4937031121171434	0.3912386547239708	0
184	475	1.735160924629828	0.3382468276153282	0
185	453	1.6945018803959655	0.2379518059013881	0
186	381	1.5540158425609936	0.3809870306185982	0
187	368	1.5272736657850945	0.0630791223871384	0
188	526	1.8259371560492248	0.2558289260709909	0
189	511	1.7997136233939262	0.3097080414158772	0
190	334	1.4550107014090006	0.3489298572068998	0
191	316	1.415260857679949	0.2040611831578473	0
192	314	1.41077507505607	0.2368747338397637	0
193	428	1.6470805495319276	0.2420165991095999	0
194	339	1.4658610433525154	0.2446784445502314	0
195	330	1.4462718193519717	0.2399944169106199	0
196	368	1.5272736657850945	0.3045789124405149	0
197	367	1.5251971540623457	0.2647026382253911	0
198	384	1.5601220187064997	0.4347802667543439	0
199	791	2.239139729816616	0.9056383293387424	0
200	341	1.4701787582807917	0.2631622485260101	0
201	340	1.4680214882144225	0.2354008985993108	0
202	440	1.6700108484484608	0.4484784339921361	0
203	429	1.6490035864385375	0.2289267492377763	0
204	399	1.5903012560091505	0.2794296425454305	0
205	490	1.7623452573130156	0.2316091483507834	0
206	355	1.5000548194885168	0.2278404879732735	0
207	410	1.6120736616894	0.3471955125846309	0
208	416	1.6238264806798923	0.3192274642626174	0
209	372	1.535551632464272	0.3306374902662489	0
210	355	1.5000548194885168	0.3375166093446913	0
211	398	1.5883071470668129	0.3819107799602663	0
212	335	1.4571872332186673	0.230268410070774	0
213	381	1.5540158425609936	0.2831715744216501	0
214	314	1.41077507505607	0.383715895356455	0
215	501	1.7820168943705523	0.4752919899567335	0
216	469	1.7241671861271646	0.2873475201195534	0
217	349	1.4873242796465576	0.2538257155359291	0
218	647	2.025093568745259	0.3548593836214551	0
219	273	1.3154497950618234	0.3007769705224794	0
220	508	1.7944229300550654	0.3172115995873071	0
221	431	1.6528429480651468	0.4361203802506729	0
222	569	1.8991054814817223	0.4138811459131508	0
223	522	1.8189811796932047	0.3668430758185411	0
224	349	1.4873242796465576	0.283207423247909	0
225	501	1.7820168943705523	0.2525961111035588	0
226	464	1.7149519026823614	0.1906096961655922	0
227	371	1.5334863300737078	0.3184515067100999	0
228	522	1.8189811796932047	0.3166308233690847	0
229	346	1.4809179715648884	0.3692821337224315	0
230	328	1.441882516909799	0.2059567767311304	0
231	394	1.5803055488292348	0.2715338937305697	0
232	463	1.7131028973979026	0.5364324762553323	0
233	332	1.450647840908739	0.3337831350886692	0
234	328	1.441882516909799	0.4155890226652323	0
235	309	1.3994977153234824	0.2865175729581992	0
236	334	1.4550107014090006	0.3312944403460688	0
237	433	1.6566734119464257	0.2867105653688797	0
238	533	1.838046772507836	0.3567612515116943	0
239	345	1.478776368171706	0.3114317445764662	0
240	351	1.4915798656819137	0.3195754075699473	0
241	459	1.7056868327187258	0.3616144525083566	0
242	631	1.9998970221291916	0.4803060555275446	0
243	429	1.6490035864385375	0.3892942646216453	0
244	385	1.5621521067724504	0.2887097426469586	0
245	457	1.7019666825259867	0.6526505596997157	0
246	341	1.4701787582807917	0.1711992671137714	0
247	331	1.4484614827093	0.3248598279425335	0
248	307	1.3949612440186725	0.2449012404788596	0
249	543	1.8552091128317847	0.3927661410139537	0
250	368	1.5272736657850945	0.3453062843448387	0
251	326	1.4374798119238446	0.2914880740707333	0
252	322	1.4286336983025287	0.3113269425244775	0
253	474	1.7333334771247793	0.3390542670968733	0
254	342	1.4723328675068057	0.3113521089425714	0
255	454	1.6963711604793996	0.1407161804990352	0
256	373	1.537614160771308	0.3916515049785964	0
257	364	1.5189505865687636	0.2861250085469461	0
258	473	1.7315041009136292	0.1855497309585398	0
259	334	1.4550107014090006	0.2780243416215788	0
260	481	1.7460854455056936	0.3413339200556624	0
261	325	1.435273394948798	0.3789028281654873	0
262	429	1.6490035864385375	0.1879035347235648	0
263	366	1.5231178113721588	0.2835996538466923	0
264	326	1.4374798119238446	0.2598027879478836	0
265	400	1.592292867629898	0.3326691965714924	0
266	364	1.5189505865687636	0.4547648298459248	0
267	426	1.6432277242564015	0.2989402279356564	0
268	346	1.4809179715648884	0.1944940857843025	0
269	343	1.47448382974571	0.1633637735605319	0
270	594	1.9403772612079824	0.2494872310722899	0
271	341	1.4701787582807917	0.2611239306546614	0
272	362	1.514771897533112	0.1721205672845585	0
273	591	1.935471116160276	0.2521780124739057	0
274	373	1.537614160771308	0.3348657079516731	0
275	326	1.4374798119238446	0.3704242014833211	0
276	320	1.4241900368434108	0.1831943850993579	0
277	458	1.7038277729480982	0.1788843193267037	0
278	322	1.4286336983025287	0.1127272916077984	0
279	431	1.6528429480651468	0.3354526488868322	0
280	372	1.535551632464272	0.2921097741873696	0
281	323	1.4308503539386372	0.0741285388560911	0
282	371	1.5334863300737078	0.3565478723211205	0
283	318	1.419732467108684	0.2318325876006744	0
284	250	1.2588180409378684	0.6748169820961362	0
285	419	1.629671105984129	0.2789968583147144	0
286	404	1.6002345272078384	0.2064870265338449	0
287	328	1.441882516909799	0.3579062444259167	0
288	295	1.3674264057070749	0.3584781601660347	0
289	324	1.4330635808669083	0.2688529818326302	0
290	389	1.570246213323457	0.2021825916369709	0
291	319	1.4219629986758702	0.3338616449455208	0
292	320	1.4241900368434108	0.2746327523686344	0
293	403	1.5982528118627954	0.1918618034438665	0
294	573	1.9057690299606025	0.5731368286045618	0
295	113	0.8463152679741606	0.0	0
296	306	1.3926874670482816	0.3663890249235784	0
297	436	1.662402559000827	0.2278417059160161	0
298	321	1.426413597973883	0.2721698838391092	0
299	340	1.4680214882144225	0.2365532022581508	0
300	377	1.5458367550189458	0.4152091056975475	0
301	311	1.4040195290939412	0.723572001325099	0
302	359	1.5084821600648042	0.2658673357771939	0
303	385	1.5621521067724504	0.1947300047503338	0
304	406	1.6041906136583708	0.1994416178003138	0
305	324	1.4330635808669083	0.2891472660542788	0
306	392	1.5762895180705043	0.2203174047539449	0
307	494	1.7695238827822386	0.2696528046100633	0
308	113	0.8463152679741606	0.0	0
309	343	1.47448382974571	0.3649325547127324	0
310	386	1.564179560067951	0.2531382430826277	0
311	337	1.461530572905336	0.2256046578177032	0
312	332	1.450647840908739	0.3687675642392201	0
313	314	1.41077507505607	0.1738702773281598	0
314	313	1.4085268264959308	0.2976096949546088	0
315	409	1.610106517989387	0.1902720117834588	0
316	350	1.4894535925187176	0.3857018082904341	0
317	314	1.41077507505607	0.266461233759866	0
318	306	1.3926874670482816	0.1444065988553827	0
319	355	1.5000548194885168	0.2889026303508893	0
320	357	1.5042743913103926	0.3413637474828754	0
321	312	1.406274983606668	0.2969095022735472	0
322	438	1.6662110463725848	0.246437296849301	0
323	331	1.4484614827093	0.2378412751433191	0
324	408	1.6081369679946869	0.2241156217785649	0
325	315	1.413019746443843	0.3381818948822914	0
326	308	1.3972313207750835	0.1726671541366377	0
327	323	1.4308503539386372	0.3400966645216093	0
328	391	1.5742776608140576	0.3564457106447137	0
329	298	1.3743618334875491	0.2189912359576275	0
330	340	1.4680214882144225	0.2613075116152359	0
331	314	1.41077507505607	0.385921267539203	0
332	383	1.5580892855712989	0.1095941837300105	0
333	351	1.4915798656819137	0.455408818121617	0
334	442	1.6738020243795484	0.2541134824207461	0
335	329	1.444078835801875	0.3876253390854906	0
336	346	1.4809179715648884	0.0779050478696475	0
337	431	1.6528429480651468	0.3552276308648314	0
338	277	1.325051745816458	0.1763042517205409	0
339	339	1.4658610433525154	0.2864124855173792	0
340	436	1.662402559000827	0.2283369282068024	0
341	355	1.5000548194885168	0.2166121694470181	0
342	327	1.4396828474109753	0.2381604940426757	0
343	387	1.56620438882514	0.3184998926105685	0
344	386	1.564179560067951	0.4531024222234873	0
345	459	1.7056868327187258	0.3917888627810371	0
346	357	1.5042743913103926	0.3572823535203519	0
347	351	1.4915798656819137	0.2734238538456295	0
348	419	1.629671105984129	0.5244683644524948	0
349	334	1.4550107014090006	0.2985973731949632	0
350	724	2.1422109613929554	0.275399633077346	0
351	480	1.7442694435109654	0.2845870611016087	0
352	389	1.570246213323457	0.18516913946822	0
353	427	1.645155264771576	0.1868286759588294	0
354	388	1.5682266032101015	0.1025658714779026	0
355	365	1.521035626104252	0.3955474215315975	0
356	357	1.5042743913103926	0.2134930832814019	0
357	562	1.8873876628050177	0.2805735299999591	0
358	384	1.5601220187064997	0.1975842191018813	0
359	422	1.6354948449939617	0.490693636529931	0
360	333	1.452830908872037	0.3776834536267657	0
361	430	1.6509243833464702	0.2656028605039424	0
362	341	1.4701787582807917	0.2697449420403271	0
363	464	1.7149519026823614	0.319339842698069	0
364	356	1.502166086992876	0.2567918292756444	0
365	373	1.537614160771308	0.1398607500964775	0
366	749	2.178882761676542	0.7184094726739154	0
367	440	1.6700108484484608	0.1547091457155364	0
368	452	1.6926305359483211	0.2956015416805478	0
369	632	2.001481099226763	0.2500961287019537	0
370	307	1.3949612440186725	0.349332676280329	0
371	324	1.4330635808669083	0.4572540635862415	0
372	350	1.4894535925187176	0.1059515707784291	0
373	470	1.7260043386847053	0.3975233494740141	0
374	550	1.867128890146429	0.3374962648887676	0
375	396	1.5843113994862228	0.1076993698230115	0
376	392	1.5762895180705043	0.1638307477736771	0
377	713	2.1258749721617547	0.2537270862061495	0
378	400	1.592292867629898	0.3406805196243964	0
379	372	1.535551632464272	0.5605793294346643	0
380	373	1.537614160771308	0.35341372327608	0
381	331	1.4484614827093	0.2826095537317993	0
382	288	1.3511053012032894	0.4111341167214331	0
383	330	1.4462718193519717	0.4545467181306207	0
384	469	1.7241671861271646	0.260932157675161	0
385	391	1.5742776608140576	0.340852936175127	0
386	350	1.4894535925187176	0.2451668884170582	0
387	357	1.5042743913103926	0.3520841124302898	0
388	327	1.4396828474109753	0.2561063006933939	0
389	413	1.61796074273604	0.4414125751069096	0
390	386	1.564179560067951	0.4484199257602751	0
391	372	1.535551632464272	0.2524591948827778	0
392	576	1.910751441155878	0.4857929261447471	0
393	320	1.4241900368434108	0.5056447464660697	0
394	287	1.348757592563938	0.2861120904005242	0
395	318	1.419732467108684	0.3346265455657177	0
396	412	1.6160007653445576	0.3695854614520411	0
397	466	1.7186439454975475	0.4029549496011145	0
398	347	1.4830564823851538	0.1418466679956507	0
399	327	1.4396828474109753	0.4010866625661232	0
400	375	1.5417309396538617	0.3003010195662681	0
401	383	1.5580892855712989	0.3672179470451517	0
402	335	1.4571872332186673	0.2222772324787829	0
403	370	1.5314182423760552	0.2462216643406717	0
404	441	1.671907511011393	0.4171607789036943	0
405	322	1.4286336983025287	0.3014800163933203	0
406	402	1.5962686362848106	0.1911012601327979	0
407	282	1.3369572118415218	0.170759923088963	0
408	368	1.5272736657850945	0.1756107094088318	0
409	303	1.3858437525749687	0.3698269187749191	0
410	528	1.829405225947127	0.2646327867198045	0
411	351	1.4915798656819137	0.387231401960158	0
412	369	1.5293473580718684	0.3273646335929416	0
413	517	1.81024862239259	0.5477030392097704	0
414	379	1.5499316939946193	0.4245260293119496	0
415	380	1.551975111749474	0.1029023333192128	0
416	321	1.426413597973883	0.3562741758126602	0
417	409	1.610106517989387	0.3381262492457271	0
418	368	1.5272736657850945	0.2090654969302852	0
419	421	1.6335559055511566	0.1514475171090916	0
420	332	1.450647840908739	0.2134736825719461	0
421	469	1.7241671861271646	0.4184841945866774	0
422	345	1.478776368171706	0.2741944717700443	0
423	285	1.3440498728162376	0.515941122425587	0
424	358	1.5063797448827485	0.3155395239428061	0
425	345	1.478776368171706	0.4738254384307542	0
426	337	1.461530572905336	0.3667632873481626	0
427	325	1.435273394948798	0.3188274131570542	0
428	292	1.3604556224672242	0.2670908815168208	0
429	347	1.4830564823851538	0.2823520701114729	0
430	378	1.547885578655046	0.3017893357095421	0
431	411	1.6140384078928958	0.1446211481324159	0
432	340	1.4680214882144225	0.2460130031033762	0
433	306	1.3926874670482816	0.225626051306014	0
434	354	1.497940576267952	0.2761247121531041	0
435	336	1.4593605188904617	0.063422475001228	0
436	353	1.4958233447132725	0.4133808811299423	0
437	383	1.5580892855712989	0.3570882530394179	0
438	392	1.5762895180705043	0.1973819569271974	0
439	475	1.735160924629828	0.5117885819938758	0
440	336	1.4593605188904617	0.4647448704325115	0
441	336	1.4593605188904617	0.3371785283820855	0
442	304	1.3881287397038624	0.3645456524573015	0
443	304	1.3881287397038624	0.2251140946401189	0
444	306	1.3926874670482816	0.3001400437288586	0
445	349	1.4873242796465576	0.1960824704830871	0
446	381	1.5540158425609936	0.4384629496518133	0
447	305	1.3904099717107168	0.2555768195516359	0
448	353	1.4958233447132725	0.0459388600620052	0
449	288	1.3511053012032894	0.7915652322832176	0
450	332	1.450647840908739	0.279673449887903	0
451	363	1.5168626809954906	0.1373275443054667	0
452	399	1.5903012560091505	0.3095240166116535	0
453	379	1.5499316939946193	0.2622173713026799	0
454	318	1.419732467108684	0.211156824482428	0
455	343	1.47448382974571	0.2969097600345112	0
456	371	1.5334863300737078	0.0751111714581907	0
457	325	1.435273394948798	0.2408537981081086	0
458	320	1.4241900368434108	0.2776262390455904	0
459	369	1.5293473580718684	0.3811590415752187	0
460	318	1.419732467108684	0.2913889039861756	0
461	585	1.9256213264414492	0.5321756952117356	0
462	511	1.7997136233939262	0.2825313633141043	0
463	447	1.6832426070002169	0.4600055942281592	0
464	360	1.510581649125442	0.3334767524170393	0
465	393	1.5782988108148932	0.1603233926981743	0
466	312	1.406274983606668	0.2945631096010374	0
467	412	1.6160007653445576	0.3760379763287948	0
468	407	1.6061650028531884	0.1215963894237691	0
469	343	1.47448382974571	0.3338616271046535	0
470	356	1.502166086992876	0.329979398163167	0
471	362	1.514771897533112	0.2628234235139201	0
472	320	1.4241900368434108	0.2542950268289263	0
473	310	1.4017604455242731	0.2714909929365876	0
474	576	1.910751441155878	0.6665799121331225	0
475	291	1.3581240772705268	0.2570499022944751	0
476	402	1.5962686362848106	0.2712656775398286	0
477	286	1.346405790264624	0.1566309103116634	0
478	334	1.4550107014090006	0.3014445847400667	0
479	341	1.4701787582807917	0.3673743239270611	0
480	366	1.5231178113721588	0.1474315662454879	0
481	369	1.5293473580718684	0.3696937773764301	0
482	280	1.33220779288125	0.4739618066286237	0
483	304	1.3881287397038624	0.2921091980044329	0
484	344	1.4766316587498516	0.2373520524735231	0
485	310	1.4017604455242731	0.4307593877039089	0
486	296	1.3697421167744432	0.3118841459362013	0
487	310	1.4017604455242731	0.1456884717730047	0
488	443	1.6756943958424628	0.1386847524235992	0
489	354	1.497940576267952	0.2271477047822377	0
490	316	1.415260857679949	0.2135016373260116	0
491	343	1.47448382974571	0.2543597786902645	0
492	393	1.5782988108148932	0.1639803924949479	0
493	316	1.415260857679949	0.2139696109447119	0
494	332	1.450647840908739	0.3115438636954881	0
495	409	1.610106517989387	0.1707743680551096	0
496	334	1.4550107014090006	0.311450308332876	0
497	305	1.3904099717107168	0.3289536519442854	0
498	327	1.4396828474109753	0.4257879039458161	0
499	353	1.4958233447132725	0.0949975290786228	0
500	426	1.6432277242564015	0.167202984110562	0
501	388	1.5682266032101015	0.3725664044402386	0
502	341	1.4701787582807917	0.4139335998672928	0
503	422	1.6354948449939617	0.2133622889394673	0
504	377	1.5458367550189458	0.5112911129623453	0
505	380	1.551975111749474	0.4352343285851626	0
506	390	1.5722632292009562	0.2047994921905313	0
507	363	1.5168626809954906	0.215449858142288	0
508	338	1.463697409636897	0.2441570414976679	0
509	398	1.5883071470668129	0.3836291242478126	0
510	445	1.6794727420054671	0.5271426830879857	0
511	335	1.4571872332186673	0.2275357515901035	0
512	351	1.4915798656819137	0.3415037933780415	0
513	374	1.5396739261432002	0.4660135645939458	0
514	462	1.7112518942669797	0.5857841085221237	0
515	341	1.4701787582807917	0.6831780423354517	0
516	829	2.2922934812960154	0.6001400004748181	5
517	714	2.1273652457216894	0.3369163809800964	5
518	406	1.6041906136583708	0.3437458318484859	5
519	577	1.91240936028875	0.1808996209172192	5
520	394	1.5803055488292348	0.2684462436672268	5
521	509	1.796188226035392	0.248789448770276	5
522	416	1.6238264806798923	0.2284320506682337	5
523	860	2.3347596533810164	0.169773312381175	5
524	797	2.2476159988502933	0.161340711484607	5
525	362	1.514771897533112	0.2229897200451062	5
526	582	1.920677489461424	0.2448260598741607	5
527	452	1.6926305359483211	0.340500326451387	5
528	404	1.6002345272078384	0.3191092237927049	5
529	635	2.0062258259937384	0.2777281533348779	5
530	595	1.94200988855715	0.2200480483756456	5
531	328	1.441882516909799	0.320545449252728	5
532	622	1.9855834598813376	0.2765236220601488	5
533	484	1.7515221543928878	0.2306577054577754	5
534	459	1.7056868327187258	0.2166292917085872	5
535	572	1.904105329049896	0.0814190175169988	5
536	765	2.202032232321633	0.2864516898730094	5
537	721	2.1377680717958727	0.289249086332835	5
538	464	1.7149519026823614	0.2380464728688554	5
539	315	1.413019746443843	0.2642129584048076	5
540	422	1.6354948449939617	0.2723894926847661	5
541	465	1.7167989165754427	0.0933867133543358	5
542	437	1.6643078920720351	0.3615700194413171	5
543	498	1.77667350334826	0.1323771058345627	5
544	489	1.7605460273826743	0.2150363783731149	5
545	395	1.5823097418335108	0.4414892302230621	5
546	736	2.1598911316085543	0.3223621245212264	5
547	590	1.93383296849804	0.3356776091640389	5
548	350	1.4894535925187176	0.2045928899155487	5
549	320	1.4241900368434108	0.2678125962028824	5
550	479	1.7424515488601946	0.3024401051160212	5
551	758	2.1919344223990964	0.2070293309065417	5
552	468	1.7223280739385578	0.3450732226635117	5
553	444	1.6775846326485586	0.2020117887828856	5
554	336	1.4593605188904617	0.3069517568983372	5
555	517	1.81024862239259	0.330986084353736	5
556	301	1.38126243837641	0.2071801414904168	5
557	390	1.5722632292009562	0.2497582593727682	5
558	340	1.4680214882144225	0.3204880878997411	5
559	992	2.507545315490133	0.183734761290098	5
560	423	1.6374314884729022	0.3274589980731971	5
561	703	2.1109143712751863	0.2640099033024534	5
562	713	2.1258749721617547	0.2020465951496159	5
563	502	1.7837944677744773	0.3338443497434174	5
564	476	1.7369864495162313	0.1313339119156306	5
565	384	1.5601220187064997	0.3045060540974271	5
566	663	2.049980445083712	0.3248322348318826	5
567	651	2.03134387239986	0.1486481478994811	5
568	572	1.904105329049896	0.2926473824985315	5
569	720	2.136285055265116	0.1876781924966989	5
570	829	2.2922934812960154	0.5090204578958588	5
571	538	1.8466478806557265	0.3279811020824806	5
572	536	1.8432122537159847	0.2916169909785712	5
573	364	1.5189505865687636	0.3206082576883385	5
574	382	1.5560538970007811	0.1395357800549567	5
575	418	1.627725229342708	0.2668107665351785	5
576	457	1.7019666825259867	0.1841267430009335	5
577	657	2.040683433700836	0.2388013967633032	5
578	328	1.441882516909799	0.2616098987155044	5
579	593	1.9387432590140008	0.4223936822964076	5
580	786	2.23205158373175	0.223852085881161	5
581	517	1.81024862239259	0.0093783184669944	5
582	515	1.8067437815010583	0.2664597591082851	5
583	681	2.077621878773743	0.1985542905725086	5
584	500	1.7802375460542634	0.1945709910633025	5
585	513	1.803232128460232	0.2569246684858351	5
586	456	1.7001035547835757	0.428484306156368	5
587	362	1.514771897533112	0.2154400093433454	5
588	596	1.9436411445260453	0.0965001142199499	5
589	357	1.5042743913103926	0.2660285025850053	5
590	660	2.045337221805569	0.1799999989901855	5
591	328	1.441882516909799	0.3961283892573131	5
592	353	1.4958233447132725	0.3627046634817234	5
593	701	2.1079095094369187	0.2730209800782192	5
594	580	1.9173745162701816	0.3209233738702031	5
595	725	2.1436898783529514	0.19993363590177	5
596	440	1.6700108484484608	0.1183604940388677	5
597	284	1.341689818541	0.3110191744117009	5
598	503	1.7855702715669282	0.184422359133199	5
599	544	1.8569166227310423	0.2475717210830227	5
600	379	1.5499316939946193	0.3134961081572829	5
601	357	1.5042743913103926	0.2753521351377307	5
602	486	1.7551372710448117	0.3010091080311244	5
603	540	1.8500771275846335	0.0928643663824747	5
604	410	1.6120736616894	0.1622237390701834	5
605	471	1.7278395378620055	0.1886664639373718	5
606	462	1.7112518942669797	0.3566409027246195	5
607	578	1.914065843371327	0.2695100945824911	5
608	824	2.285370199155575	0.2477405228306536	5
609	610	1.9663366392520871	0.4099605256544932	5
610	552	1.8705205893817265	0.3335095954391819	5
611	389	1.570246213323457	0.1537201445929209	5
612	421	1.6335559055511566	0.4083518720694977	5
613	298	1.3743618334875491	0.3014207583133539	5
614	619	1.980789287590191	0.1930500557964573	5
615	307	1.3949612440186725	0.3414622572747181	5
616	562	1.8873876628050177	0.2525675917950749	5
617	595	1.94200988855715	0.1646064766129829	5
618	670	2.0607739481347656	0.2167878506764964	5
619	578	1.914065843371327	0.2484691500558283	5
620	384	1.5601220187064997	0.2549402216949247	5
621	457	1.7019666825259867	0.2646384954051411	5
622	339	1.4658610433525154	0.2200119981625797	5
623	320	1.4241900368434108	0.3386923025542082	5
624	467	1.72048699583465	0.3861678397029089	5
625	554	1.873906149779782	0.5752847107280172	5
626	395	1.5823097418335108	0.3169027022485596	5
627	394	1.5803055488292348	0.6748516075651233	5
628	563	1.889066087025372	0.2184173242904948	5
629	500	1.7802375460542634	0.2343383493896113	5
630	384	1.5601220187064997	0.2531856608251663	5
631	839	2.306077691405871	0.2491551612063995	5
632	560	1.8840263285917904	0.2953953602175854	5
633	385	1.5621521067724504	0.295644222178936	5
634	667	2.0561550989622988	0.1973051549390578	5
635	939	2.4396400273147045	0.2242959602801658	5
636	433	1.6566734119464257	0.2157978218303853	5
637	527	1.827672013595956	0.2732058145605114	5
638	438	1.6662110463725848	0.3075176979000667	5
639	529	1.8311367977743829	0.4354197452535761	5
640	852	2.3238749337108797	0.1747198485332534	5
641	417	1.6257770237022078	0.3220294514870994	5
642	480	1.7442694435109654	0.2019661307455309	5
643	649	2.028221128243894	0.1222582140960937	5
644	373	1.537614160771308	0.1686473100152691	5
645	397	1.5863105313849355	0.248305058558076	5
646	392	1.5762895180705043	0.2400030160367268	5
647	387	1.56620438882514	0.15587592434826	5
648	374	1.5396739261432002	0.1473943491465526	5
649	391	1.5742776608140576	0.334473480756442	5
650	339	1.4658610433525154	0.2177640806650554	5
651	361	1.5126782242484034	0.2311426741798231	5
652	330	1.4462718193519717	0.3717410651706075	5
653	432	1.654759288358717	0.2135029937189307	5
654	334	1.4550107014090006	0.2540864708953926	5
655	378	1.547885578655046	0.2588769619762542	5
656	380	1.551975111749474	0.3470251320611306	5
657	326	1.4374798119238446	0.3643431271265349	5
658	775	2.216377870894542	0.202221883825224	5
659	426	1.6432277242564015	0.172509991827954	5
660	335	1.4571872332186673	0.327455298411158	5
661	460	1.7075438684703832	0.197397091286907	5
662	469	1.7241671861271646	0.2500901336428586	5
663	531	1.834595038433536	0.2260640801247257	5
664	368	1.5272736657850945	0.1894099953453606	5
665	328	1.441882516909799	0.219947825979361	5
666	601	1.951776973913344	0.3256912697359475	5
667	498	1.77667350334826	0.2893334168168039	5
668	113	0.8463152679741606	0.0	5
669	668	2.0576958673305987	0.2533052106258366	5
670	488	1.7587449568064593	0.2596665960704971	5
671	380	1.551975111749474	0.1974087142632949	5
672	390	1.5722632292009562	0.3017060977882593	5
673	453	1.6945018803959655	0.1846322549011972	5
674	409	1.610106517989387	0.3016812895773152	5
675	437	1.6643078920720351	0.1394759283432338	5
676	394	1.5803055488292348	0.1618281829789722	5
677	645	2.0219611715589108	0.448063323209279	5
678	418	1.627725229342708	0.230138043612677	5
679	371	1.5334863300737078	0.7012478928162339	5
680	501	1.7820168943705523	0.261338494638507	5
681	683	2.080670481849748	0.3238193299243373	5
682	706	2.115413661007795	0.3333162029694069	5
683	505	1.789116591389482	0.229034978674686	5
684	374	1.5396739261432002	0.226007049499161	5
685	635	2.0062258259937384	0.2157509565172719	5
686	505	1.789116591389482	0.2589259966393941	5
687	654	2.036019008324516	0.1753551740599115	5
688	589	1.9321934319858296	0.1607491702074391	5
689	640	2.014108865500589	0.1721657880489569	5
690	408	1.6081369679946869	0.2640713122213114	5
691	713	2.1258749721617547	0.5004514621873509	5
692	706	2.115413661007795	0.2405882379610232	5
693	417	1.6257770237022078	0.2859161364384815	5
694	401	1.594281991288181	0.2056796639576462	5
695	379	1.5499316939946193	0.2206884008762759	5
696	478	1.7406317556233792	0.2153291096352361	5
697	354	1.497940576267952	0.3936027964191097	5
698	337	1.461530572905336	0.3038374746281058	5
699	559	1.882343410588594	0.2819906338236962	5
700	677	2.0715112129545155	0.1514515524436793	5
701	616	1.975983483612596	0.0520107709845617	5
702	477	1.7388100578394887	0.3749193816174884	5
703	388	1.5682266032101015	0.4002562898905279	5
704	568	1.897435937878579	0.3786656965040507	5
705	357	1.5042743913103926	0.2749376042058737	5
706	368	1.5272736657850945	0.247306849759081	5
707	482	1.7478995607435737	0.2670057910761806	5
708	430	1.6509243833464702	0.2540018603943524	5
709	603	1.955021825653068	0.2475163637515614	5
710	309	1.3994977153234824	0.4156785479281409	5
711	549	1.8654307280032332	0.303326065822022	5
712	322	1.4286336983025287	0.2678220664088555	5
713	625	1.9903660845373727	0.0750436499793523	5
714	572	1.904105329049896	0.193710567058202	5
715	311	1.4040195290939412	0.286677910232363	5
716	608	1.963110490009074	0.2760218649518333	5
717	604	1.9566422335778757	0.2424896418272073	5
718	485	1.7533306444506884	0.3083610959470323	5
719	384	1.5601220187064997	0.183165645643249	5
720	353	1.4958233447132725	0.0459388600620052	5
721	351	1.4915798656819137	0.2949055912056886	5
722	645	2.0219611715589108	0.2908037739323969	5
723	432	1.654759288358717	0.1749262618840597	5
724	353	1.4958233447132725	0.0459388600620052	5
725	365	1.521035626104252	0.247746375514362	5
726	539	1.8483632994005927	0.2151239940324892	5
727	370	1.5314182423760552	0.242542171413669	5
728	991	2.5062811130828377	0.2120523594513335	5
729	514	1.8049888089824773	0.1483239977709028	5
730	634	2.0046454981974984	0.3321773118608768	5
731	547	1.8620297575756268	0.1168359740738613	5
732	353	1.4958233447132725	0.0459388600620052	5
733	815	2.272855148094908	0.1394483945040757	5
734	740	2.1657524480337846	0.220768967577123	5
735	483	1.7497117950932208	0.2639683094598537	5
736	842	2.310196916525108	0.3706542107791328	5
737	558	1.8806589866176	0.2820678540969358	5
738	791	2.239139729816616	0.2567405126725978	5
739	767	2.2049088269279804	0.2407890357679861	5
740	328	1.441882516909799	0.2622497444352609	5
741	419	1.629671105984129	0.1301966908775044	5
742	506	1.790887117890427	0.2503946547486542	5
743	437	1.6643078920720351	0.2847918056479396	5
744	382	1.5560538970007811	0.3970232522809728	5
745	537	1.8449308669133169	0.4025721076771806	5
746	745	2.1730568615128654	0.1618891744043951	5
747	485	1.7533306444506884	0.3547176122328533	5
748	400	1.592292867629898	0.3815616278800142	5
749	668	2.0576958673305987	0.2558725454801206	5
750	667	2.0561550989622988	0.1927449053007154	5
751	658	2.0422358747269613	0.120118577293689	5
752	682	2.079146739073532	0.3394749640763421	5
753	490	1.7623452573130156	0.2324214600976477	5
754	409	1.610106517989387	0.1839298501255615	5
755	369	1.5293473580718684	0.2870648065315684	5
756	435	1.660495039658877	0.4108092652774132	5
757	677	2.0715112129545155	0.2519618571564357	5
758	1062	2.594509184815096	0.2210997940269122	5
759	514	1.8049888089824773	0.2426010862604936	5
760	560	1.8840263285917904	0.2579347114332869	5
761	372	1.535551632464272	0.1400413977872809	5
762	600	1.950152523383124	0.2831327174101583	5
763	477	1.7388100578394887	0.3043068940052505	5
764	815	2.272855148094908	0.4810420075466503	5
765	722	2.139250060238542	0.2989884255574179	5
766	494	1.7695238827822386	0.1818243908778375	5
767	394	1.5803055488292348	0.2184774621298602	5
768	624	1.988773154242552	0.3400532761259399	5
769	654	2.036019008324516	0.272738509693354	5
770	422	1.6354948449939617	0.3062711601241302	5
771	406	1.6041906136583708	0.2757950889729297	5
772	496	1.7731022967156338	0.1653617294377716	5
773	827	2.2895266806723784	0.4461753693755228	5
774	599	1.9485267185791435	0.6617557953371427	5
775	400	1.592292867629898	0.3278294528825771	5
776	548	1.8637310185587164	0.1304351606128738	5
777	408	1.6081369679946869	0.3268703330319549	5
778	351	1.4915798656819137	0.2635509574926773	5
779	538	1.8466478806557265	0.2066764293078131	5
780	653	2.034461823386712	0.319502845168071	5
781	625	1.9903660845373727	0.2424356196265109	5
782	470	1.7260043386847053	0.294658787508398	5
783	684	2.082193109555794	0.2514373363928979	5
784	341	1.4701787582807917	0.247921954142172	5
785	838	2.3047029802903167	0.3230343639581621	5
786	436	1.662402559000827	0.3074297218537806	5
787	487	1.7569420399237394	0.3181029319341926	5
788	477	1.7388100578394887	0.1062805171540908	5
789	559	1.882343410588594	0.1079425977417539	5
790	503	1.7855702715669282	0.3410186553038341	5
791	560	1.8840263285917904	0.2784150168283879	5
792	681	2.077621878773743	0.4310051464539722	5
793	831	2.295056946411947	0.3193410210186667	5
794	386	1.564179560067951	0.1792855461276759	5
795	626	1.9919577409968805	0.2955855860600517	5
796	670	2.0607739481347656	0.2944177736021603	5
797	468	1.7223280739385578	0.2424003947832007	5
798	491	1.7641426522292472	0.2344523180713579	5
799	579	1.9157208941287749	0.3980440083389128	5
800	466	1.7186439454975475	0.3087781364456893	5
801	398	1.5883071470668129	0.3287941099809943	5
802	603	1.955021825653068	0.2783299705710556	5
803	400	1.592292867629898	0.3088222762905855	5
804	578	1.914065843371327	0.3383759906512623	5
805	738	2.162823775364698	0.3927064252969168	5
806	789	2.2363071673546324	0.5188479622802361	5
807	640	2.014108865500589	0.2919858264749834	5
808	377	1.5458367550189458	0.2901421744645526	5
809	472	1.7296727898767306	0.3078726376653605	5
810	368	1.5272736657850945	0.1688935576021378	5
811	586	1.9272664538892617	0.1045655510482819	5
812	742	2.1686771657039823	0.2940741022997064	5
813	975	2.48596644280319	0.3702584347772288	5
814	608	1.963110490009074	0.2585903813466356	5
815	381	1.5540158425609936	0.2970286691604027	5
816	683	2.080670481849748	0.1473944100867422	5
817	554	1.873906149779782	0.3358427116473329	5
818	438	1.6662110463725848	0.1251281208401768	5
819	483	1.7497117950932208	0.2265352168454117	5
820	380	1.551975111749474	0.1944316947892549	5
821	502	1.7837944677744773	0.1819281376411706	5
822	625	1.9903660845373727	0.1991285666929163	5
823	593	1.9387432590140008	0.3510319803370498	5
824	617	1.9775867159117275	0.4132523560688906	5
825	477	1.7388100578394887	0.3101520073631017	5
826	376	1.5437852123034284	0.6706919023985667	5
827	597	1.9452710325646856	0.1756949943201503	5
828	573	1.9057690299606025	0.1662334540969554	5
829	535	1.8414920365855505	0.0890654194306421	5
830	513	1.803232128460232	0.3582883393737257	5
831	443	1.6756943958424628	0.2961011330673392	5
832	431	1.6528429480651468	0.2715489331809632	5
833	588	1.93055250308517	0.1501979490606214	5
834	353	1.4958233447132725	0.094997529078624	5
835	487	1.7569420399237394	0.1394513969345405	5
836	351	1.4915798656819137	0.2913984564354969	5
837	424	1.6393658441249002	0.399952891933121	5
838	528	1.829405225947127	0.1074215157569817	5
839	551	1.8688255092063035	0.156054989107778	5
840	569	1.8991054814817223	0.2665663555706342	5
841	366	1.5231178113721588	0.3183394984617921	5
842	434	1.6585853265029729	0.2559958279681709	5
843	780	2.22351598235651	0.3045154451387002	5
844	680	2.076095898487971	0.255447313102135	5
845	754	2.186143304162609	0.3900045556862443	5
846	705	2.113914961803724	0.3874256982646081	5
847	695	2.09886911248177	0.3316254131770832	5
848	446	1.68135873108035	0.2990866562134385	5
849	506	1.790887117890427	0.2553171535338546	5
850	408	1.6081369679946869	0.274905981259432	5
851	425	1.6412979200389275	0.2964526754590674	5
852	408	1.6081369679946869	0.3443758497975681	5
853	473	1.7315041009136292	0.3255455731082164	5
854	526	1.8259371560492248	0.599390136630284	5
855	819	2.278425879853145	0.1440891006545299	5
856	384	1.5601220187064997	0.2736391078949276	5
857	357	1.5042743913103926	0.2778425519621852	5
858	462	1.7112518942669797	0.1284810994390425	5
859	742	2.1686771657039823	0.3714317514613057	5
860	444	1.6775846326485586	0.216296428607392	5
861	462	1.7112518942669797	0.2034992713722834	5
862	461	1.7093988867995566	0.2911658109085949	5
863	797	2.2476159988502933	0.2687557777342538	5
864	374	1.5396739261432002	0.2337692015444596	5
865	480	1.7442694435109654	0.2412239487519487	5
866	705	2.113914961803724	0.2370364907182054	5
867	399	1.5903012560091505	0.5817258190480635	5
868	538	1.8466478806557265	0.2507595262668278	5
869	437	1.6643078920720351	0.2160799289363014	5
870	739	2.164288607077062	0.2033342108952977	5
871	936	2.4357397210198397	0.2438663137870715	5
872	618	1.9791886495206297	0.3565019716593293	5
873	387	1.56620438882514	0.2616335735256277	5
874	529	1.8311367977743829	0.2054590512507475	5
875	282	1.3369572118415218	0.1521854008507666	5
876	505	1.789116591389482	0.4225003796619758	5
877	366	1.5231178113721588	0.335633529662554	5
878	582	1.920677489461424	0.2549919225157156	5
879	759	2.193379812877565	0.3592323438958589	5
880	369	1.5293473580718684	0.1249643852669273	5
881	660	2.045337221805569	0.281172943839351	5
882	383	1.5580892855712989	0.2280540456630077	5
883	513	1.803232128460232	0.0109960846783284	5
884	348	1.4851919139913834	0.3600139581270312	5
885	542	1.8535000299145763	0.2218260458409142	5
886	840	2.30745158350952	0.2247911415930265	5
887	784	2.229210014681857	0.2746175582845748	5
888	692	2.0943342801491185	0.2355255957955598	5
889	676	2.069980727918868	0.1640436452514155	5
890	407	1.6061650028531884	0.2749414998625122	5
891	298	1.3743618334875491	0.2249686151756934	5
892	536	1.8432122537159847	0.4399041321356727	5
893	669	2.0592354828601285	0.2916896175681288	5
894	435	1.660495039658877	0.2720118450918264	5
895	586	1.9272664538892617	0.256080365624043	5
896	460	1.7075438684703832	0.3096503322410829	5
897	653	2.034461823386712	0.1538333158381849	5
898	653	2.034461823386712	0.2957365399573758	5
899	604	1.9566422335778757	0.2116886227716531	5
900	409	1.610106517989387	0.3942769315339173	5
901	458	1.7038277729480982	0.2282033095872239	5
902	465	1.7167989165754427	0.4234884755962318	5
903	380	1.551975111749474	0.1968494628077677	5
904	658	2.0422358747269613	0.5647937984037545	5
905	508	1.7944229300550654	0.2639752888749263	5
906	590	1.93383296849804	0.213676814031973	5
907	535	1.8414920365855505	0.3074310255452245	5
908	474	1.7333334771247793	0.259407408033795	5
909	579	1.9157208941287749	0.2168072245017315	5
910	643	2.018823914166453	0.3873390107376165	5
911	506	1.790887117890427	0.3096743946501058	5
912	359	1.5084821600648042	0.3568595190493496	5
913	400	1.592292867629898	0.226008235248461	5
914	697	2.101886898529876	0.2592786795835103	5
915	471	1.7278395378620055	0.3676219029724848	5
916	584	1.92397479229988	0.1762928909378489	5
917	357	1.5042743913103926	0.2033755208676495	5
918	669	2.0592354828601285	0.2602557853086334	5
919	816	2.2742491102916342	0.3448183458741305	5
920	581	1.9190267134886572	0.2010839881363506	5
921	670	2.0607739481347656	0.3570508078843709	5
922	852	2.3238749337108797	0.3370896916308988	5
923	347	1.4830564823851538	0.1532384795193324	5
924	766	2.203470999043137	0.4766967646975316	5
925	354	1.497940576267952	0.2579093490539228	5
926	478	1.7406317556233792	0.1186213121416757	5
927	381	1.5540158425609936	0.2998495947923876	5
928	517	1.81024862239259	0.2032451571769195	5
929	727	2.14664465560428	0.2676946652742037	5
930	770	2.2092166958873025	0.2473955107606056	5
931	703	2.1109143712751863	0.1772051582901852	5
932	638	2.010959357920131	0.3852547219108085	5
933	585	1.9256213264414492	0.283241271641739	5
934	484	1.7515221543928878	0.3118407551446931	5
935	663	2.049980445083712	0.1517505082163237	5
936	503	1.7855702715669282	0.2918452103216551	5
937	382	1.5560538970007811	0.2688714277687876	5
938	613	1.971165962872604	0.466822278986489	5
939	406	1.6041906136583708	0.2337697931920916	5
940	334	1.4550107014090006	0.2707676200250625	5
941	470	1.7260043386847053	0.3276422628115907	5
942	570	1.9007735586425565	0.2880123922048762	5
943	392	1.5762895180705043	0.3180128979043034	5
944	385	1.5621521067724504	0.1948059540541811	5
945	422	1.6354948449939617	0.1852296440906151	5
946	806	2.2602708026373	0.40225706828468	5
947	811	2.267270728973158	0.3840989030195115	5
948	519	1.813746690625732	0.2578687751615356	5
949	524	1.8224624865712893	0.1888971637885419	5
950	509	1.796188226035392	0.2432673399726333	5
951	332	1.450647840908739	0.2212758224986911	5
952	798	2.249025604507108	0.0645273969668234	5
953	431	1.6528429480651468	0.2887036361908149	5
954	449	1.687004047684063	0.2997053359283273	5
955	386	1.564179560067951	0.2783078514933959	5
956	540	1.8500771275846335	0.2415213250907895	5
957	525	1.824200648613077	0.3526469874092347	5
958	702	2.109412475410002	0.1741531318004363	5
959	361	1.5126782242484034	0.1633219150128745	5
960	324	1.4330635808669083	0.1634780731354446	5
961	789	2.2363071673546324	0.266612010056046	5
962	321	1.426413597973883	0.3528328269447044	5
963	728	2.148120520100113	0.2100289316157903	5
964	820	2.279816435905606	0.3321091420201368	5
965	538	1.8466478806557265	0.1943434947966959	5
966	475	1.735160924629828	0.3130915170001402	5
967	562	1.8873876628050177	0.2479511719288309	5
968	468	1.7223280739385578	0.2047747532538227	5
969	613	1.971165962872604	0.1947548967650252	5
970	499	1.7784564174982032	0.2742151789213279	5
971	512	1.8014737349377197	0.168081336547546	5
972	686	2.0852350295262045	0.2092844617646141	5
973	512	1.8014737349377197	0.2789827785128174	5
974	645	2.0219611715589108	0.2600072170078087	5
975	915	2.408260714353367	0.5996739908433883	5
976	467	1.72048699583465	0.6596932280508411	5
977	528	1.829405225947127	0.4915830795503019	15
978	622	1.9855834598813376	0.2858994511566153	15
979	418	1.627725229342708	0.2956687308811742	15
980	470	1.7260043386847053	0.2494913490402093	15
981	487	1.7569420399237394	0.1975342442529896	15
982	659	2.0437871365341747	0.1590239791749234	15
983	681	2.077621878773743	0.2468668335926932	15
984	447	1.6832426070002169	0.2902801396578878	15
985	345	1.478776368171706	0.2665947332954673	15
986	506	1.790887117890427	0.5145163228130682	15
987	875	2.3550329107397383	0.2919326527803689	15
988	854	2.326600887649463	0.1248555636188687	15
989	384	1.5601220187064997	0.2937389818112408	15
990	642	2.017253455808069	0.305603696647963	15
991	533	1.838046772507836	0.2329375962169747	15
992	434	1.6585853265029729	0.2708938397207836	15
993	615	1.9743789494595525	0.1772316302652563	15
994	698	2.103394167922956	0.2692556837452445	15
995	1022	2.5451794145913147	0.2549375859460753	15
996	490	1.7623452573130156	0.1594587674177807	15
997	1071	2.605479674274347	0.4669328070302432	15
998	740	2.1657524480337846	0.5674110099753421	15
999	788	2.234889539847761	0.1427811068703861	15
1000	745	2.1730568615128654	0.2350256151209674	15
1001	386	1.564179560067951	0.1394415139506571	15
1002	490	1.7623452573130156	0.3291238478066749	15
1003	683	2.080670481849748	0.2440782850637569	15
1004	579	1.9157208941287749	0.0957940138067668	15
1005	482	1.7478995607435737	0.3166971347916754	15
1006	576	1.910751441155878	0.2322502829950619	15
1007	548	1.8637310185587164	0.2594477207689161	15
1008	1059	2.590842032191003	0.199070943249482	15
1009	646	2.023527976266364	0.2293558891308082	15
1010	1133	2.6798340997875294	0.4041375722676648	15
1011	1038	2.5650251685922285	0.2139980585756885	15
1012	596	1.9436411445260453	0.0785148080334816	15
1013	758	2.1919344223990964	0.199470680405223	15
1014	1225	2.786512518352322	0.2668314287490947	15
1015	667	2.0561550989622988	0.2505160034322757	15
1016	1417	2.996938833470016	0.2400699391550241	15
1017	585	1.9256213264414492	0.2992696529845318	15
1018	624	1.988773154242552	0.3313142110395293	15
1019	421	1.6335559055511566	0.2279103937943471	15
1020	542	1.8535000299145763	0.2885227292796364	15
1021	454	1.6963711604793996	0.3068881821330422	15
1022	716	2.130342665297306	0.2264925878176139	15
1023	710	2.121397870023785	0.1757702316225603	15
1024	1113	2.6560762364	0.2494730403748067	15
1025	1220	2.7808199434214336	0.3460625087607243	15
1026	612	1.9695575040467128	0.0575116541341333	15
1027	455	1.6982383830154668	0.3282818411974619	15
1028	839	2.306077691405871	0.168991816289014	15
1029	761	2.196267740149262	0.2366787305559649	15
1030	826	2.288142025764554	0.1510777245034714	15
1031	970	2.479583976706522	0.1734751983631913	15
1032	620	1.9823886332585796	0.2607855396251314	15
1033	829	2.2922934812960154	0.1042926633043595	15
1034	1487	3.070071134748184	0.1692955871811645	15
1035	582	1.920677489461424	0.2364141762591809	15
1036	545	1.858622563947727	0.2684144399256578	15
1037	636	2.007804909926515	0.2407502950529448	15
1038	813	2.270064655762034	0.2975764467468497	15
1039	514	1.8049888089824773	0.213563302536918	15
1040	479	1.7424515488601946	0.256592949805869	15
1041	513	1.803232128460232	0.1420266254488512	15
1042	898	2.385784004013109	0.1965511527349064	15
1043	559	1.882343410588594	0.3679311330605758	15
1044	526	1.8259371560492248	0.3611745822278963	15
1045	526	1.8259371560492248	0.05202358797269	15
1046	732	2.1540138659345325	0.1464697310224689	15
1047	546	1.860326940797339	0.2395585247020495	15
1048	677	2.0715112129545155	0.2610113278857431	15
1049	913	2.40562729561673	0.2258304464141549	15
1050	810	2.2658724736881632	0.1825282733469886	15
1051	456	1.7001035547835757	0.3405401757251811	15
1052	853	2.3252383101459744	0.299666491324116	15
1053	595	1.94200988855715	0.1305904653969318	15
1054	720	2.136285055265116	0.0626634297524025	15
1055	652	2.032903445660226	0.2213601209898802	15
1056	521	1.817238025311302	0.2506324674586462	15
1057	528	1.829405225947127	0.1991695422657452	15
1058	699	2.104900357996327	0.1552007478859146	15
1059	965	2.4731850396474417	0.2664489857511988	15
1060	453	1.6945018803959655	0.3029562573635889	15
1061	768	2.206345717811623	0.198655249976589	15
1062	521	1.817238025311302	0.062735066946933	15
1063	1383	2.960765722338512	0.8360153218077677	15
1064	817	2.275642218606223	0.2429125861313757	15
1065	356	1.502166086992876	0.8410872912298061	15
1066	395	1.5823097418335108	0.3810650913613469	15
1067	865	2.3415369090107587	0.4341500737827036	15
1068	948	2.4513037114651777	0.2157774949881948	15
1069	1310	2.881566203889652	0.7771603225915761	15
1070	495	1.77131399338951	0.3568503136390244	15
1071	1019	2.541441082956105	0.5031480292664706	15
1072	709	2.11990340145505	0.2027771134293949	15
1073	551	1.8688255092063035	0.5334971013211395	15
1074	995	2.511334104327578	0.3870419155615003	15
1075	656	2.039129810762491	0.318832456192639	15
1076	843	2.311568360348203	0.1876797885495304	15
1077	611	1.9679477305827904	0.315538485647057	15
1078	751	2.1817898780617533	0.1462195310839733	15
1079	757	2.19048807818196	0.171030061713077	15
1080	902	2.391091650181539	0.5436337732429803	15
1081	1014	2.535198280398061	0.3145654833040918	15
1082	445	1.6794727420054671	0.3150844547013016	15
1083	512	1.8014737349377197	0.273786449206654	15
1084	785	2.230631251686089	0.1841380530305479	15
1085	367	1.5251971540623457	0.0078403510859867	15
1086	679	2.074568795744748	0.126046372439286	15
1087	788	2.234889539847761	0.1879547264373304	15
1088	481	1.7460854455056936	0.165604755857296	15
1089	561	1.8857077446592363	0.1709334011641814	15
1090	530	1.8328667337273008	0.2682974567188771	15
1091	575	1.9090920822313684	0.1763991324817788	15
1092	462	1.7112518942669797	0.2173165457833592	15
1093	497	1.7748887982234318	0.5115917609862137	15
1094	708	2.1184078785871074	0.1293686408299417	15
1095	528	1.829405225947127	0.3402368173349183	15
1096	659	2.0437871365341747	0.1993431539216148	15
1097	689	2.0897896072775937	0.3443025219019756	15
1098	522	1.8189811796932047	0.0870486331709954	15
1099	1124	2.6691692301945142	0.2172966699767231	15
1100	1049	2.5785805245056785	0.1081973377846999	15
1101	453	1.6945018803959655	0.2771557559948708	15
1102	568	1.897435937878579	0.3471819499228023	15
1103	426	1.6432277242564015	0.1844321884132432	15
1104	539	1.8483632994005927	0.4135625880038211	15
1105	720	2.136285055265116	0.1581565661749318	15
1106	455	1.6982383830154668	0.1875571699852868	15
1107	719	2.1348010085036773	0.2923156117009484	15
1108	1189	2.745262523524252	0.5473967971278892	15
1109	719	2.1348010085036773	0.1850386822735367	15
1110	977	2.4885148457714834	0.1549269870083762	15
1111	640	2.014108865500589	0.2574915328618618	15
1112	920	2.414831697137836	0.2366321359242189	15
1113	496	1.7731022967156338	0.2892650015849981	15
1114	483	1.7497117950932208	0.1905895529207651	15
1115	534	1.8397702110228968	0.2283857906339865	15
1116	607	1.9614954255727708	0.3667098391424419	15
1117	749	2.178882761676542	0.2747934688810107	15
1118	545	1.858622563947727	0.2624834805474817	15
1119	516	1.808497050988336	0.2472055326190839	15
1120	435	1.660495039658877	0.2075213060611343	15
1121	667	2.0561550989622988	0.4568348573544457	15
1122	508	1.7944229300550654	0.1914620986392514	15
1123	989	2.503750793292779	0.1677628360245698	15
1124	596	1.9436411445260453	0.2742989924624963	15
1125	385	1.5621521067724504	0.2335935085188188	15
1126	732	2.1540138659345325	0.1536689249183276	15
1127	801	2.2532491304893143	0.2339595081221298	15
1128	425	1.6412979200389275	0.1871681799216176	15
1129	563	1.889066087025372	0.2216568497810568	15
1130	927	2.424001148016836	0.2533992739738279	15
1131	710	2.121397870023785	0.2249243298555495	15
1132	804	2.257464754624785	0.215746277587099	15
1133	731	2.1525420421440016	0.3192068475855171	15
1134	626	1.9919577409968805	0.1852319786975243	15
1135	383	1.5580892855712989	0.2563748207119377	15
1136	643	2.018823914166453	0.1699195638467089	15
1137	1387	2.965044287753176	0.4105527144750862	15
1138	629	1.9967250978138384	0.1765029763778196	15
1139	465	1.7167989165754427	0.4135444387560871	15
1140	547	1.8620297575756268	0.3066857320473821	15
1141	1186	2.741797010857014	0.3032431417414308	15
1142	453	1.6945018803959655	0.2544267743847703	15
1143	520	1.8154931972322448	0.263521107467919	15
1144	714	2.1273652457216894	0.1966565692122189	15
1145	897	2.384455246458625	0.1949383808361421	15
1146	551	1.8688255092063035	0.2202530186770273	15
1147	510	1.797951788783262	0.2401702050198287	15
1148	367	1.5251971540623457	0.1607814484287492	15
1149	1151	2.701037513311832	0.7563587056455104	15
1150	1306	2.8771635027637843	0.1972667989891512	15
1151	332	1.450647840908739	0.2793115500758307	15
1152	342	1.4723328675068057	0.8349747050734679	15
1153	436	1.662402559000827	0.2483775408206916	15
1154	599	1.9485267185791435	0.207375511379273	15
1155	480	1.7442694435109654	0.2651807389072602	15
1156	463	1.7131028973979026	0.2229078015094671	15
1157	475	1.735160924629828	0.1363392167134892	15
1158	630	1.9983116893218749	0.2062956481771884	15
1159	1001	2.5188945853694182	0.151694437170946	15
1160	487	1.7569420399237394	0.1652806071175464	15
1161	456	1.7001035547835757	0.4609424401288913	15
1162	1199	2.756782769366199	0.7600500930738994	15
1163	783	2.227787870987075	0.2454182793926569	15
1164	901	2.389765843786188	0.3647256993622015	15
1165	382	1.5560538970007811	0.2841074683379629	15
1166	604	1.9566422335778757	0.3174931195917002	15
1167	1065	2.598171161492672	0.4632123862342569	15
1168	1216	2.776257479407725	0.2038519820987075	15
1169	1076	2.6115544777508606	0.2381763927516831	15
1170	875	2.3550329107397383	0.3244798265394508	15
1171	1323	2.895828754627755	0.2002495453824432	15
1172	912	2.404309504613644	0.2872590489281267	15
1173	572	1.904105329049896	0.2138199967227539	15
1174	861	2.3361166774150237	0.1022482402701664	15
1175	583	1.922326847849918	0.2583533645564916	15
1176	817	2.275642218606223	0.1869680093988552	15
1177	677	2.0715112129545155	0.2930372810712455	15
1178	1064	2.59695107635308	0.2015393832755709	15
1179	511	1.7997136233939262	0.3192715402530547	15
1180	355	1.5000548194885168	0.3020998206631477	15
1181	631	1.9998970221291916	0.5233795340902818	15
1182	614	1.9727731102760508	0.1178476556558119	15
1183	1047	2.5761212196786185	0.2065574683003363	15
1184	588	1.93055250308517	0.2426184817605661	15
1185	704	2.112415199314964	0.2504332253275937	15
1186	707	2.116911299185482	0.1458024430928029	15
1187	906	2.3963875407226864	0.2738192519659308	15
1188	402	1.5962686362848106	0.3793658181781723	15
1189	899	2.387112021930598	0.1316856792778403	15
1190	793	2.2419687135472586	0.2113733770315304	15
1191	1043	2.5711955531844333	0.2026248921022431	15
1192	476	1.7369864495162313	0.2956056867462411	15
1193	883	2.3657742796373	0.2209501832935154	15
1194	676	2.069980727918868	0.1458987843060121	15
1195	434	1.6585853265029729	0.3368031853558773	15
1196	710	2.121397870023785	0.1024209610439605	15
1197	436	1.662402559000827	0.2592885777897847	15
1198	1163	2.7150811305754594	0.2134149801143231	15
1199	507	1.7926558957219436	0.1125159851465277	15
1200	762	2.1977102806924096	0.2028630408497228	15
1201	1011	2.531445209087291	0.1927615840737748	15
1202	544	1.8569166227310423	0.3797867934151249	15
1203	974	2.4846912611636043	0.25169337071373	15
1204	1685	3.268081712210544	0.3056922041380543	15
1205	650	2.029783100849866	0.2384860545271471	15
1206	432	1.654759288358717	0.2231960386780327	15
1207	577	1.91240936028875	0.0619848276121576	15
1208	1040	2.5674951019219328	0.3468446247883066	15
1209	460	1.7075438684703832	0.2900295789129333	15
1210	696	2.1003785474934697	0.2051789075818424	15
1211	735	2.1584233155154062	0.2528971352511247	15
1212	508	1.7944229300550654	0.2784497050496382	15
1213	1081	2.6176151832277377	0.2885319408489312	15
1214	722	2.139250060238542	0.1723667073078436	15
1215	514	1.8049888089824773	0.3935186057552652	15
1216	505	1.789116591389482	0.1995116352190331	15
1217	966	2.4744661508650068	0.2824246846210028	15
1218	543	1.8552091128317847	0.3100215459310839	15
1219	369	1.5293473580718684	0.096704143222229	15
1220	765	2.202032232321633	0.2256005923566651	15
1221	970	2.479583976706522	0.1447054279022227	15
1222	647	2.025093568745259	0.2295448639126836	15
1223	469	1.7241671861271646	0.432309692137464	15
1224	527	1.827672013595956	0.3459591106392041	15
1225	517	1.81024862239259	0.3565820312020786	15
1226	660	2.045337221805569	0.2398664559896784	15
1227	1005	2.5239223240754507	0.3433050335577648	15
1228	716	2.130342665297306	0.2243401592178074	15
1229	561	1.8857077446592363	0.1878307641913162	15
1230	686	2.0852350295262045	0.2619251275279148	15
1231	954	2.4590487661873506	0.1792425570549315	15
1232	597	1.9452710325646856	0.0889313344594813	15
1233	764	2.2005925249220115	0.2926909983693253	15
1234	860	2.3347596533810164	0.357847920457002	15
1235	1239	2.802390211070698	0.1995086245879963	15
1236	437	1.6643078920720351	0.2616549666097592	15
1237	822	2.2825950066332106	0.1384031070901759	15
1238	1058	2.589618493972972	0.2034312337699588	15
1239	1037	2.56378930961006	0.2174082583643372	15
1240	444	1.6775846326485586	0.2339818380915177	15
1241	505	1.789116591389482	0.3169707889554056	15
1242	783	2.227787870987075	0.250457705664604	15
1243	487	1.7569420399237394	0.3554252759039396	15
1244	659	2.0437871365341747	0.1812875175651787	15
1245	511	1.7997136233939262	0.2703056828998491	15
1246	589	1.9321934319858296	0.1516594837940641	15
1247	472	1.7296727898767306	0.1985807081759795	15
1248	618	1.9791886495206297	0.3213988944089361	15
1249	676	2.069980727918868	0.2101171190558453	15
1250	630	1.9983116893218749	0.2551435142145334	15
1251	588	1.93055250308517	0.1428553179669508	15
1252	415	1.6218735918426206	0.1277637943503759	15
1253	358	1.5063797448827485	0.2400569583855332	15
1254	711	2.1228912865199234	0.3027662826650461	15
1255	524	1.8224624865712893	0.2460644158786967	15
1256	1219	2.779680029479944	0.4005150865191158	15
1257	1010	2.530192948209728	0.319743741592165	15
1258	499	1.7784564174982032	0.2643222652350109	15
1259	462	1.7112518942669797	0.2490833513165729	15
1260	597	1.9452710325646856	0.239046799312741	15
1261	723	2.1407310227283034	0.2603379205933883	15
1262	459	1.7056868327187258	0.279678783222385	15
1263	656	2.039129810762491	0.2808628279216855	15
1264	842	2.310196916525108	0.6377405880808179	15
1265	732	2.1540138659345325	0.2521391180914837	15
1266	730	2.151069211289285	0.3395579175200524	15
1267	381	1.5540158425609936	0.3958110967093259	15
1268	627	1.9935481266721795	0.258408470290926	15
1269	530	1.8328667337273008	0.3493146163115332	15
1270	553	1.8722141348525607	0.3112163129464882	15
1271	627	1.9935481266721795	0.2208540090135311	15
1272	842	2.310196916525108	0.2061021609012542	15
1273	393	1.5782988108148932	0.2666695732838622	15
1274	419	1.629671105984129	0.3383913162614547	15
1275	712	2.124383653162248	0.255623105826621	15
1276	729	2.1495953713003626	0.1734597361137495	15
1277	757	2.19048807818196	0.1895648798729091	15
1278	1041	2.568729177985464	0.3708410238314724	15
1279	446	1.68135873108035	0.1510874428356036	15
1280	659	2.0437871365341747	0.2531811824975629	15
1281	591	1.935471116160276	0.1803322688331882	15
1282	865	2.3415369090107587	0.1547370904790436	15
1283	516	1.808497050988336	0.0893692593821895	15
1284	576	1.910751441155878	0.2665591533740418	15
1285	430	1.6509243833464702	0.2062905886999515	15
1286	586	1.9272664538892617	0.2207137385497554	15
1287	653	2.034461823386712	0.2536180951145882	15
1288	788	2.234889539847761	0.2590234075449217	15
1289	935	2.4344382302931904	0.1822154263373422	15
1290	969	2.4783055110496304	0.1645533860113184	15
1291	816	2.2742491102916342	0.2043803633093702	15
1292	1475	3.0576583973892264	0.517490833198401	15
1293	873	2.3523399048151523	0.1952426587225784	15
1294	607	1.9614954255727708	0.1932601516283101	15
1295	686	2.0852350295262045	0.1485414483335281	15
1296	715	2.1288544760375867	0.168371682056332	15
1297	662	2.0484338734225345	0.1693771862587299	15
1298	544	1.8569166227310423	0.2853266242679154	15
1299	774	2.214947488124777	0.2006275288720593	15
1300	1136	2.683379637082	0.4995133070734406	15
1301	509	1.796188226035392	0.0349240740594197	15
1302	906	2.3963875407226864	0.2566669466998905	15
1303	741	2.167215300242478	0.2202451575374157	15
1304	493	1.7677319594033387	0.2012099168438428	15
1305	1205	2.7636718665787634	0.536243411046772	15
1306	954	2.4590487661873506	0.1808594904521537	15
1307	533	1.838046772507836	0.1624570140188209	15
1308	721	2.1377680717958727	0.2508555324108232	15
1309	974	2.4846912611636043	0.220076218623465	15
1310	656	2.039129810762491	0.2781731908957437	15
1311	654	2.036019008324516	0.2530858450010039	15
1312	570	1.9007735586425565	0.1586432990305186	15
1313	480	1.7442694435109654	0.2663754595950003	15
1314	719	2.1348010085036773	0.2758570907819897	15
1315	526	1.8259371560492248	0.1970824728898282	15
1316	734	2.156954500567816	0.2604842848456594	15
1317	619	1.980789287590191	0.3062975760364648	15
1318	1175	2.7290524807881704	0.4092365544067344	15
1319	570	1.9007735586425565	0.600662905915311	15
1320	557	1.878973052628689	0.2138262592167067	15
1321	807	2.261672521099248	0.1929932529650039	15
1322	907	2.397709685673328	0.0917148025138595	15
1323	706	2.115413661007795	0.1818092898392697	15
1324	570	1.9007735586425565	0.3214844248885132	15
1325	631	1.9998970221291916	0.457297085223396	15
1326	1489	3.072135048349198	0.3114070175137577	15
1327	665	2.0530700933253927	0.2647578743162767	15
1328	624	1.988773154242552	0.317785993823871	15
1329	731	2.1525420421440016	0.3302649861232994	15
1330	504	1.787344311022461	0.2598842256402831	15
1331	735	2.1584233155154062	0.2371308978554878	15
1332	1121	2.6656047916176333	0.6247156388792322	15
1333	930	2.427920311688427	0.5247454764236843	15
1334	1265	2.8316411623941167	0.2826295882013576	15
1335	667	2.0561550989622988	0.1397990914532765	15
1336	1035	2.5613158027055745	0.1643160833107948	15
1337	604	1.9566422335778757	0.1920519483405552	15
1338	980	2.492332564475969	0.2839496336809031	15
1339	863	2.3388283633858498	0.1744277510373145	15
1340	626	1.9919577409968805	0.2201886593163045	15
1341	603	1.955021825653068	0.2856348700811773	15
1342	517	1.81024862239259	0.2520645161427115	15
1343	510	1.797951788783262	0.3125358236454195	15
1344	941	2.442236771027252	0.2924214769552791	15
1345	709	2.11990340145505	0.1995498248444775	15
1346	761	2.196267740149262	0.2459125168968494	15
1347	692	2.0943342801491185	0.2882046965940839	15
1348	338	1.463697409636897	0.3547737312892272	15
1349	500	1.7802375460542634	0.1827571863072478	15
1350	703	2.1109143712751863	0.3500830931781407	15
1351	585	1.9256213264414492	0.5381118012118282	15
1352	1005	2.5239223240754507	0.2452019658796801	15
1353	1179	2.7336937298569346	0.0236061230739998	15
1354	430	1.6509243833464702	0.3438932370308956	15
1355	1811	3.3880684761706177	0.811325338477049	15
1356	674	2.0669163580256456	0.2071407039116189	15
1357	703	2.1109143712751863	0.2853084370943391	15
1358	568	1.897435937878579	0.0895567817418841	15
1359	751	2.1817898780617533	0.2824745997198798	15
1360	601	1.951776973913344	0.1693090188220617	15
1361	650	2.029783100849866	0.2631686630152152	15
1362	1493	3.076258721411217	0.2469763801416494	15
1363	799	2.2504343272287075	0.2119866432074881	15
1364	522	1.8189811796932047	0.3112872714250768	15
1365	600	1.950152523383124	0.1933375841112148	15
1366	404	1.6002345272078384	0.1371243596681043	15
1367	1469	3.051433093888882	0.1325481045419441	15
1368	533	1.838046772507836	0.164226711814737	15
1369	680	2.076095898487971	0.28839645225699	15
1370	614	1.9727731102760508	0.2221775808951928	15
1371	427	1.645155264771576	0.23039441121349	15
1372	510	1.797951788783262	0.6126713337361253	15
1373	924	2.4200756375090124	0.2779942691990261	15
1374	540	1.8500771275846335	0.2024807589727439	30
1375	437	1.6643078920720351	0.3027818689818816	30
1376	1173	2.726728893750632	0.3532277539330475	30
1377	662	2.0484338734225345	0.2043569494140837	30
1378	1225	2.786512518352322	0.1247768279082598	30
1379	571	1.902440173218451	0.4241812145112767	30
1380	1684	3.267111811102313	0.4225241013802744	30
1381	639	2.0125347278115	0.2927173746814811	30
1382	544	1.8569166227310423	0.2610949835151635	30
1383	765	2.202032232321633	0.1869652352895772	30
1384	623	1.987178947049084	0.3192383887613952	30
1385	715	2.1288544760375867	0.3040493774374173	30
1386	410	1.6120736616894	0.2881862755506098	30
1387	827	2.2895266806723784	0.3071311266021748	30
1388	1241	2.804651115198894	0.1939995917765149	30
1389	679	2.074568795744748	0.2884807946670316	30
1390	1548	3.13240877765028	0.2113495770438321	30
1391	430	1.6509243833464702	0.1859980646040958	30
1392	838	2.3047029802903167	0.1704987771523732	30
1393	1663	3.2466769574425203	0.2027611703667475	30
1394	768	2.206345717811623	0.1391394653441847	30
1395	1457	3.038944229365048	0.2729023516629524	30
1396	748	2.177427747983945	0.2144909665361382	30
1397	507	1.7926558957219436	0.2355368756095251	30
1398	788	2.234889539847761	0.2236684877706042	30
1399	845	2.314308809870542	0.1951713061051425	30
1400	1186	2.741797010857014	0.152037752335278	30
1401	574	1.907431279757606	0.2320288881805794	30
1402	635	2.0062258259937384	0.2481019761865068	30
1403	889	2.373798409898777	0.1385297832873893	30
1404	270	1.308202082633224	0.5623908460064578	30
1405	727	2.14664465560428	0.1108513124484548	30
1406	682	2.079146739073532	0.1704480968044637	30
1407	887	2.3711267169758	0.1891556427638215	30
1408	680	2.076095898487971	0.3207012190939545	30
1409	818	2.2770344746059106	0.2751429500373427	30
1410	507	1.7926558957219436	0.284574462341976	30
1411	1127	2.6727289151239155	0.2964569015515413	30
1412	1107	2.6489073266017087	0.1759568503172487	30
1413	735	2.1584233155154062	0.3191365601211083	30
1414	890	2.3751331293800617	0.3459017931609053	30
1415	412	1.6160007653445576	0.4523979420089676	30
1416	478	1.7406317556233792	0.6728450595929768	30
1417	2075	3.626619602271848	0.5522772321624964	30
1418	1770	3.3494969547903493	0.3607692337768234	30
1419	745	2.1730568615128654	0.1298539800930824	30
1420	725	2.1436898783529514	0.1855146902861162	30
1421	690	2.0913055955852555	0.3731122282499659	30
1422	912	2.404309504613644	0.3071136546179181	30
1423	903	2.392416721854418	0.3347595521001435	30
1424	833	2.2978170880544986	0.1355343164404875	30
1425	653	2.034461823386712	0.2756734962923848	30
1426	626	1.9919577409968805	0.3667243258794534	30
1427	1367	2.943589271539508	0.4424386617413817	30
1428	554	1.873906149779782	0.4890918944682574	30
1429	1805	3.3824513375031	0.2881246407500413	30
1430	637	2.009382752928317	0.3010539452062296	30
1431	1149	2.6986898053381827	0.1615500706977757	30
1432	862	2.33747291362646	0.3086453789236379	30
1433	527	1.827672013595956	0.2844739859990517	30
1434	1170	2.7232397958483667	0.7215611119677243	30
1435	863	2.3388283633858498	0.2025454144554333	30
1436	674	2.0669163580256456	0.2610610453645576	30
1437	1102	2.6429183808283594	0.3806067567546246	30
1438	700	2.1064054710653	0.4540574988641032	30
1439	1408	2.9874062242342867	0.4939331954306319	30
1440	731	2.1525420421440016	0.1272238878116861	30
1441	457	1.7019666825259867	0.2254614187079976	30
1442	619	1.980789287590191	0.2199777678905113	30
1443	673	2.065382468123819	0.175476966768645	30
1444	464	1.7149519026823614	0.0333222110326109	30
1445	1233	2.7955965278380748	0.3484923601106812	30
1446	1009	2.528940067247438	0.1779900775582852	30
1447	970	2.479583976706522	0.3277464486354612	30
1448	929	2.4266146271026363	0.2338490087903311	30
1449	482	1.7478995607435737	0.1964730475222552	30
1450	683	2.080670481849748	0.1861149585876269	30
1451	642	2.017253455808069	0.2030717694300555	30
1452	637	2.009382752928317	0.2657302708221515	30
1453	1024	2.547668588207837	0.2101779005689095	30
1454	1684	3.267111811102313	0.4391954247213764	30
1455	391	1.5742776608140576	0.2643318850479544	30
1456	670	2.0607739481347656	0.254078761528533	30
1457	670	2.0607739481347656	0.0934160142761911	30
1458	825	2.2867565324339085	0.1081649449945219	30
1459	492	1.7659382177344722	0.4163340656512136	30
1460	641	2.015681773874248	0.3215095382804238	30
1461	639	2.0125347278115	0.2092783499412333	30
1462	357	1.5042743913103926	0.2012699165691053	30
1463	519	1.813746690625732	0.1712989083100439	30
1464	1252	2.817053652991861	0.367591084537309	30
1465	523	1.8207226651851307	0.2086698180484616	30
1466	579	1.9157208941287749	0.200517028575934	30
1467	1261	2.8271607147103706	0.2670190434865233	30
1468	630	1.9983116893218749	0.1341850107289666	30
1469	875	2.3550329107397383	0.2477414426242128	30
1470	753	2.1846931260234803	0.198339083869218	30
1471	681	2.077621878773743	0.1807237972335072	30
1472	704	2.112415199314964	0.3429779645634997	30
1473	367	1.5251971540623457	0.2888429376676611	30
1474	878	2.3590666554783004	0.1319463829914852	30
1475	600	1.950152523383124	0.3198879468629876	30
1476	593	1.9387432590140008	0.1843055591385877	30
1477	1116	2.6596534450734506	0.4323227305583806	30
1478	813	2.270064655762034	0.287138217164408	30
1479	1038	2.5650251685922285	0.275173666324577	30
1480	1177	2.7313740911448936	0.1833434671351805	30
1481	1493	3.076258721411217	0.3686049723197269	30
1482	864	2.340183028059749	0.1069172825936067	30
1483	898	2.385784004013109	0.2608082767848092	30
1484	1299	2.869442521039693	0.7427730241631572	30
1485	915	2.408260714353367	0.2471375650214715	30
1486	465	1.7167989165754427	0.1634824547175398	30
1487	901	2.389765843786188	0.2659109441140994	30
1488	614	1.9727731102760508	0.209959010492999	30
1489	1083	2.620035539901302	0.3096563010684552	30
1490	612	1.9695575040467128	0.3177918887300667	30
1491	688	2.08827251843352	0.183693414859885	30
1492	571	1.902440173218451	0.1875281833679625	30
1493	423	1.6374314884729022	0.315631865736684	30
1494	827	2.2895266806723784	0.1140693759949419	30
1495	1266	2.832760167046527	0.2261548254045886	30
1496	883	2.3657742796373	0.607249472442349	30
1497	682	2.079146739073532	0.2434413673125089	30
1498	1345	2.9198066695974427	0.2568719435697058	30
1499	957	2.462912160189604	0.2305139956273124	30
1500	1213	2.7728307048294614	0.2205255827620932	30
1501	822	2.2825950066332106	0.1442197393293205	30
1502	650	2.029783100849866	0.0730301815854366	30
1503	514	1.8049888089824773	0.1612220189397355	30
1504	745	2.1730568615128654	0.270735937093211	30
1505	1346	2.920891897908321	0.1359699293771555	30
1506	987	2.501217913743762	0.2514940754426863	30
1507	1296	2.8661271617338167	0.2238607440916218	30
1508	1008	2.52768656527836	0.1902016152539405	30
1509	1613	3.19749694197666	0.2399838706200551	30
1510	626	1.9919577409968805	0.2705713691705296	30
1511	1083	2.620035539901302	0.1995486305221079	30
1512	865	2.3415369090107587	0.2811846228822697	30
1513	358	1.5063797448827485	0.1513718963902928	30
1514	1018	2.540193749834122	0.6582346528612966	30
1515	507	1.7926558957219436	0.1882442881671706	30
1516	708	2.1184078785871074	0.2417845623936196	30
1517	955	2.460337238251759	0.2643044757750694	30
1518	1626	3.21035622364248	0.1817127437963868	30
1519	652	2.032903445660226	0.1015274823585131	30
1520	1280	2.8483800736868217	0.2151577085446335	30
1521	554	1.873906149779782	0.078739731594468	30
1522	594	1.9403772612079824	0.2119907037043724	30
1523	638	2.010959357920131	0.1672316339319994	30
1524	632	2.001481099226763	0.1335396456896339	30
1525	561	1.8857077446592363	0.2613781675567414	30
1526	750	2.180336804388707	0.2981888967361432	30
1527	910	2.4016717534030283	0.2042245901555443	30
1528	1165	2.717414677315268	0.1538169092475876	30
1529	684	2.082193109555794	0.2626555365785986	30
1530	649	2.028221128243894	0.2101818255834942	30
1531	418	1.627725229342708	0.284311582594704	30
1532	839	2.306077691405871	0.1546282432600421	30
1533	701	2.1079095094369187	0.1499060758966825	30
1534	783	2.227787870987075	0.1861394904539724	30
1535	1367	2.943589271539508	0.2856723622610249	30
1536	517	1.81024862239259	0.1095818414060384	30
1537	1666	3.249604089779324	0.3173684993214116	30
1538	1234	2.796729954411234	0.210442875356027	30
1539	1135	2.682198312068957	0.1287334526401427	30
1540	563	1.889066087025372	0.1911617443770634	30
1541	1265	2.8316411623941167	0.2975154293031749	30
1542	777	2.219235870625867	0.1877268586139774	30
1543	1042	2.569962661455345	0.5144410978304338	30
1544	950	2.4538881125113425	0.3043314992004182	30
1545	747	2.1759717613631087	0.3036471303567157	30
1546	988	2.5024846739737407	0.2375677265174088	30
1547	536	1.8432122537159847	0.1106497850403902	30
1548	821	2.281206144316226	0.1955114202630847	30
1549	782	2.2263648188642318	0.2376734565864451	30
1550	943	2.444830756645364	0.3045169749864463	30
1551	493	1.7677319594033387	0.1833934453065924	30
1552	946	2.4487165828166866	0.1289042045574999	30
1553	845	2.314308809870542	0.1860998741954532	30
1554	578	1.914065843371327	0.1841480289931165	30
1555	593	1.9387432590140008	0.3226813106646648	30
1556	1295	2.865021189413367	0.1510040370661145	30
1557	1018	2.540193749834122	0.218533172318161	30
1558	569	1.8991054814817223	0.2995152641224494	30
1559	866	2.342890007597544	0.3102753387711622	30
1560	1019	2.541441082956105	0.2065643037561443	30
1561	719	2.1348010085036773	0.2595739427585771	30
1562	643	2.018823914166453	0.2609198005797484	30
1563	503	1.7855702715669282	0.2580419726625327	30
1564	927	2.424001148016836	0.2100612017474274	30
1565	779	2.222090194468729	0.1557741256573895	30
1566	1243	2.806910198219374	0.2326528337560584	30
1567	441	1.671907511011393	0.2090272760874347	30
1568	1048	2.5773511654253127	0.158044110112441	30
1569	834	2.299195916314227	0.2933084956822554	30
1570	1058	2.589618493972972	0.1910323481514054	30
1571	1253	2.818178449863591	0.2582280141612602	30
1572	779	2.222090194468729	0.2891776486151223	30
1573	822	2.2825950066332106	0.2613325288054329	30
1574	938	2.438340618419693	0.297263778374886	30
1575	1067	2.600609614550732	0.2683303827475864	30
1576	700	2.1064054710653	0.1649119606811196	30
1577	729	2.1495953713003626	0.2147107408009497	30
1578	589	1.9321934319858296	0.1367943836256091	30
1579	1264	2.830521715359898	0.1827315659326626	30
1580	829	2.2922934812960154	0.4267318263402641	30
1581	968	2.4770263855393644	0.2399300915463813	30
1582	839	2.306077691405871	0.2115001071050847	30
1583	614	1.9727731102760508	0.1319881295561943	30
1584	1255	2.8204266978875867	0.3761029763386314	30
1585	979	2.49106064167587	0.0788073366218539	30
1586	421	1.6335559055511566	0.129065970254306	30
1587	968	2.4770263855393644	0.2078609413992696	30
1588	896	2.383125748029948	0.1857377924804052	30
1589	909	2.400351790811758	0.2648755929075125	30
1590	492	1.7659382177344722	0.28650557744697	30
1591	1048	2.5773511654253127	0.3003783703731246	30
1592	970	2.479583976706522	0.2189519380493907	30
1593	1010	2.530192948209728	0.1735808556109902	30
1594	631	1.9998970221291916	0.2708522262168584	30
1595	867	2.344242325174849	0.3010642022403059	30
1596	953	2.4577596186459667	0.1349684971474697	30
1597	733	2.155484684723832	0.2230428121800099	30
1598	815	2.272855148094908	0.1756216777731064	30
1599	567	1.89576492395877	0.2547502441998331	30
1600	647	2.025093568745259	0.269841506648093	30
1601	590	1.93383296849804	0.2969022979102335	30
1602	702	2.109412475410002	0.1823719889651995	30
1603	1039	2.566260432409843	0.7762259105217221	30
1604	896	2.383125748029948	0.278366977776612	30
1605	860	2.3347596533810164	0.3202576313869716	30
1606	986	2.499950511628567	0.3106880957964567	30
1607	518	1.8119985006381856	0.2040702874478949	30
1608	1208	2.767109983437817	0.1771786146751569	30
1609	1358	2.9338833270182416	0.3515205732348718	30
1610	1330	2.903479570483366	0.1188330724515592	30
1611	994	2.510071810151661	0.163192208201451	30
1612	897	2.384455246458625	0.1523835807251242	30
1613	1034	2.560078153054812	0.3185112651442696	30
1614	1539	3.123289664333691	0.1758641535675842	30
1615	983	2.4961444441918115	0.3197468606363798	30
1616	931	2.42922529448176	0.2377855592347742	30
1617	1092	2.6308995901236467	0.2146108734771674	30
1618	1077	2.6127677435434884	0.2329359909272397	30
1619	882	2.3644342771057567	0.1281822620089156	30
1620	987	2.501217913743762	0.3606112461970642	30
1621	1060	2.592064992859625	0.2140413825003329	30
1622	708	2.1184078785871074	0.2285890842655668	30
1623	914	2.406944365135394	0.1167329746375083	30
1624	489	1.7605460273826743	0.3955882704297613	30
1625	1281	2.849492504923799	0.2232983066732292	30
1626	413	1.61796074273604	0.0555346406730278	30
1627	975	2.48596644280319	0.2576742918605843	30
1628	1255	2.8204266978875867	0.1666620955438894	30
1629	2251	3.777293241615832	0.816990626216825	30
1630	793	2.2419687135472586	0.1782640551229329	30
1631	1030	2.555121559532049	0.0971604444051846	30
1632	787	2.2334710125453108	0.2509174867017788	30
1633	751	2.1817898780617533	0.2281392917667591	30
1634	823	2.2839830244000563	0.1821631669284382	30
1635	663	2.049980445083712	0.2221359930799305	30
1636	486	1.7551372710448117	0.2472576227100369	30
1637	512	1.8014737349377197	0.2297404144899754	30
1638	765	2.202032232321633	0.255126003826211	30
1639	656	2.039129810762491	0.2505618656066828	30
1640	479	1.7424515488601946	0.3478428759525975	30
1641	686	2.0852350295262045	0.241483425508158	30
1642	626	1.9919577409968805	0.3081765517874599	30
1643	432	1.654759288358717	0.2856495854946412	30
1644	1059	2.590842032191003	0.1995360434142	30
1645	552	1.8705205893817265	0.1963387685401534	30
1646	819	2.278425879853145	0.2228708501146134	30
1647	995	2.511334104327578	0.2565627891860472	30
1648	547	1.8620297575756268	0.2250364676456327	30
1649	1050	2.5798092977584104	0.1859225935236465	30
1650	712	2.124383653162248	0.1792587165248984	30
1651	857	2.33068384057846	0.3653771828683639	30
1652	705	2.113914961803724	0.2162423286866299	30
1653	1062	2.594509184815096	0.2897455338302473	30
1654	472	1.7296727898767306	0.2883612266881912	30
1655	760	2.194824251501606	0.1341323434439781	30
1656	507	1.7926558957219436	0.4961616314703289	30
1657	1252	2.817053652991861	0.1547232098063172	30
1658	989	2.503750793292779	0.1656464875072782	30
1659	1267	2.8338787298411745	0.159999534310222	30
1660	502	1.7837944677744773	0.1097961549763335	30
1661	1191	2.7475704369402925	0.1545508393073913	30
1662	652	2.032903445660226	0.2455758591791314	30
1663	681	2.077621878773743	0.1989687358244271	30
1664	893	2.3791327950749217	0.2855749884838525	30
1665	1929	3.496705590871367	0.22255782960356	30
1666	1094	2.633307736705738	0.2638370825627423	30
1667	623	1.987178947049084	0.2881372268474735	30
1668	615	1.9743789494595525	0.1461976924661412	30
1669	962	2.46933771809642	0.1492557554227079	30
1670	942	2.443534108048909	0.2481300753521543	30
1671	636	2.007804909926515	0.1606791168495651	30
1672	1028	2.552639653594679	0.2020252828439734	30
1673	2467	3.954372059425031	0.6814159333848336	30
1674	584	1.92397479229988	0.2400633102325937	30
1675	963	2.470620824297892	0.3091786387645141	30
1676	868	2.3455938630935123	0.1985814197509078	30
1677	913	2.40562729561673	0.2905773079348826	30
1678	537	1.8449308669133169	0.7569350393452048	30
1679	875	2.3550329107397383	0.1854244955682462	30
1680	847	2.3170460181718298	0.1198156551617796	30
1681	727	2.14664465560428	0.2314320804850532	30
1682	1035	2.5613158027055745	0.050232882981278	30
1683	1412	2.991646689426545	0.4094928813211801	30
1684	1639	3.2231642017449125	0.2416167768786637	30
1685	1082	2.6188256411806314	0.1536493058915746	30
1686	966	2.4744661508650068	0.1676822663506674	30
1687	727	2.14664465560428	0.1630476931045631	30
1688	928	2.42530823959094	0.3444196516501657	30
1689	1163	2.7150811305754594	0.2081041941844163	30
1690	1211	2.770543833756023	0.1972507525509756	30
1691	732	2.1540138659345325	0.2070532188389229	30
1692	498	1.77667350334826	0.1134586974550356	30
1693	783	2.227787870987075	0.1744995203463402	30
1694	588	1.93055250308517	0.2535369534921167	30
1695	936	2.4357397210198397	0.1408385987089117	30
1696	631	1.9998970221291916	0.296965140066694	30
1697	600	1.950152523383124	0.2764937228313125	30
1698	450	1.688881626504112	0.2510357230176439	30
1699	870	2.3482946053388343	0.1453153363169172	30
1700	551	1.8688255092063035	0.3335112845897905	30
1701	489	1.7605460273826743	0.3182425933638241	30
1702	1152	2.702210602406579	0.322176468189379	30
1703	579	1.9157208941287749	0.4058022404134264	30
1704	1139	2.6869204958518247	0.2971490735995186	30
1705	1263	2.829401825418789	0.2481311566829749	30
1706	736	2.1598911316085543	0.2294741968570422	30
1707	1400	2.978907185037435	0.3769186090425823	30
1708	569	1.8991054814817223	0.2725271827702772	30
1709	1255	2.8204266978875867	0.1429368987209293	30
1710	1151	2.701037513311832	0.1788128391816244	30
1711	656	2.039129810762491	0.2215166395958366	30
1712	559	1.882343410588594	0.2147420656287751	30
1713	767	2.2049088269279804	0.299141718648959	30
1714	1278	2.846153906817869	0.3338418128245114	30
1715	1389	2.967181256886621	0.2343736035206463	30
1716	1529	3.1131259873198243	0.2703329449215489	60
1717	961	2.4680539448263423	0.2176737473739304	60
1718	1155	2.7057268180806457	0.7514162439484458	60
1719	1353	2.928477235587092	0.1725343173178117	60
1720	1033	2.5588399047825905	0.7614339974311546	60
1721	850	2.3211457784138028	0.3708603148423169	60
1722	938	2.438340618419693	0.1971784095449709	60
1723	571	1.902440173218451	0.2813871634577064	60
1724	1920	3.4885388870219307	0.3867999600545676	60
1725	1351	2.9263120025845306	0.1677960256308429	60
1726	1056	2.587169681610643	0.186321091705204	60
1727	1377	2.9543362560700697	0.2869754231157043	60
1728	1087	2.624869557922633	0.1672631855818007	60
1729	708	2.1184078785871074	0.208629876619484	60
1730	2369	3.875033706068455	0.3559156450507884	60
1731	1687	3.2700206513975605	0.1834759312720187	60
1732	1450	3.0316352994886744	0.23722592084104	60
1733	636	2.007804909926515	0.1728476235858161	60
1734	934	2.4331360433959044	0.1268566871771392	60
1735	785	2.230631251686089	0.1798361765380663	60
1736	1806	3.383388174894698	0.1762163146099412	60
1737	879	2.360409705205928	0.1632338153802139	60
1738	1195	2.7521804576937394	0.3073638577594546	60
1739	908	2.399031101968553	0.1649449514347289	60
1740	1118	2.6620355802980167	0.1154717336615811	60
1741	1997	3.557803733654083	0.4053749130523377	60
1742	1842	3.4169432588038	0.4936453119050958	60
1743	832	2.296437431918077	0.2205344606853187	60
1744	1147	2.6963400532118933	0.2576766338152501	60
1745	1341	2.915461716789068	0.2481360824577667	60
1746	928	2.42530823959094	0.3242352671947938	60
1747	1383	2.960765722338512	0.3932337873645839	60
1748	870	2.3482946053388343	0.3122810849337477	60
1749	1258	2.823795713659075	0.3698141853959466	60
1750	1021	2.543933914436188	0.3027879223489804	60
1751	1397	2.9757137871014017	0.138740693449728	60
1752	419	1.629671105984129	0.1342482770168593	60
1753	1073	2.6079112937249764	0.2062883952914896	60
1754	1857	3.430827685194372	0.2545349600709617	60
1755	1241	2.804651115198894	0.2758867752822689	60
1756	721	2.1377680717958727	0.2033113266908961	60
1757	1671	3.25447679320568	0.2153475825864134	60
1758	936	2.4357397210198397	0.1350518667620918	60
1759	1164	2.716248154541053	0.1526436966201554	60
1760	1680	3.263229323918438	0.0623898253742883	60
1761	397	1.5863105313849355	0.2129680152076181	60
1762	1525	3.1090512133387223	0.4792570768869946	60
1763	876	2.3563782595559752	0.1872707987982849	60
1764	984	2.4974137778330627	0.2388276347973379	60
1765	736	2.1598911316085543	0.6067446127160099	60
1766	2381	3.8848356619625206	0.5789594188043244	60
1767	567	1.89576492395877	0.2828352405867618	60
1768	1248	2.8125499672133363	0.4037164879526316	60
1769	1424	3.0043321739857523	0.177825638301523	60
1770	949	2.452596252399428	0.1408881753582742	60
1771	1347	2.9219767231631457	0.3835799439994377	60
1772	1942	3.508468380641472	0.3353342141021527	60
1773	1391	2.969316688078386	0.3642286060059598	60
1774	844	2.3129389909817437	0.3024559478141804	60
1775	1180	2.7348528114141497	0.2001967381024756	60
1776	590	1.93383296849804	0.2623786455375895	60
1777	1003	2.52140970789852	0.1722598596999941	60
1778	1211	2.770543833756023	0.1154502073358021	60
1779	1000	2.517636081875737	0.2381638060837768	60
1780	594	1.9403772612079824	0.2957046417436585	60
1781	1178	2.7325341566425765	0.1554105420039176	60
1782	1864	3.437287890995095	0.2793621510932649	60
1783	1605	3.189557769099659	0.1182354006063835	60
1784	447	1.6832426070002169	0.2989246640293418	60
1785	2200	3.734257780292858	0.2948433193373716	60
1786	762	2.1977102806924096	0.2693359182416541	60
1787	1497	3.080376874153816	0.2580495827873179	60
1788	1338	2.912198747980703	0.2759952701344773	60
1789	1146	2.6951644089209017	0.1641815719970973	60
1790	688	2.08827251843352	0.2480348859580642	60
1791	969	2.4783055110496304	0.2673487587219774	60
1792	680	2.076095898487971	0.3195871003250118	60
1793	1607	3.191544413807446	0.2344855843986543	60
1794	688	2.08827251843352	0.2606325718444413	60
1795	1461	3.043112879101624	0.5795275261295175	60
1796	733	2.155484684723832	0.2519372764275008	60
1797	1354	2.9295592519682163	0.2923951514558409	60
1798	1134	2.6810164665336917	0.2007058513587401	60
1799	1181	2.736011401939079	0.1009213623292775	60
1800	783	2.227787870987075	0.1673724006609555	60
1801	1295	2.865021189413367	0.165405720796452	60
1802	1295	2.865021189413367	0.2214410430281672	60
1803	710	2.121397870023785	0.2631446864270264	60
1804	1495	3.078318486437052	0.292924256554357	60
1805	938	2.438340618419693	0.2327567373243851	60
1806	1175	2.7290524807881704	0.3948481367145172	60
1807	450	1.688881626504112	0.1820875553574327	60
1808	1125	2.670356319081395	0.3299241635256408	60
1809	731	2.1525420421440016	0.2980282183226583	60
1810	1048	2.5773511654253127	0.1837178467190128	60
1811	898	2.385784004013109	0.3745822297440391	60
1812	1036	2.562552854602236	0.1453187648858067	60
1813	717	2.131829815681072	0.2132889946552995	60
1814	478	1.7406317556233792	0.3893277891906314	60
1815	1217	2.7773987980497323	0.2008625073277634	60
1816	1415	2.994823098060901	0.3080933359067111	60
1817	1532	3.1161785711425973	0.2689414743031639	60
1818	1040	2.5674951019219328	0.2314665560947957	60
1819	1557	3.141501420223677	0.1209254625008584	60
1820	1373	2.950042160405011	0.2927340668254073	60
1821	1146	2.6951644089209017	0.2101009331394971	60
1822	796	2.246205508596005	0.1573720508723282	60
1823	1472	3.054547331570189	0.2439131261463737	60
1824	1050	2.5798092977584104	0.204734217060751	60
1825	544	1.8569166227310423	0.2730194628708482	60
1826	1653	3.236900732426096	0.2151643059364955	60
1827	953	2.4577596186459667	0.232720322910217	60
1828	651	2.03134387239986	0.2510055951470056	60
1829	1485	3.0680058327083533	0.2263515850947019	60
1830	1565	3.1495617321769527	0.4188829674702626	60
1831	2052	3.606464256920464	0.1914401486608838	60
1832	1684	3.267111811102313	0.3843698548280438	60
1833	1026	2.5501553321753634	0.2631352732308398	60
1834	2162	3.701866893194401	0.2614767733035295	60
1835	1777	3.356113718310981	0.1603374708561651	60
1836	1500	3.0834618793077238	0.1490744378592279	60
1837	601	1.951776973913344	0.3035946968312245	60
1838	1226	2.787649638382657	0.3086352250316309	60
1839	1185	2.7406408661668338	0.2966358163526982	60
1840	967	2.47574659915296	0.2471908988697075	60
1841	2107	3.654476907258661	0.2060573598521929	60
1842	1446	3.027450845735193	0.1493882189124769	60
1843	1971	3.534567389333963	0.1918023623509953	60
1844	1015	2.5364480701118346	0.190656196113037	60
1845	1541	3.125318433410456	0.2109007283816761	60
1846	1075	2.6103406480419	0.3718942871693009	60
1847	513	1.803232128460232	0.2429748352488129	60
1848	2189	3.724910437021185	0.2656926179766724	60
1849	401	1.594281991288181	0.2802925753457408	60
1850	1172	2.725566357396896	0.1913247782262118	60
1851	883	2.3657742796373	0.1936533974261547	60
1852	670	2.0607739481347656	0.2339851395736093	60
1853	605	1.9582613006596896	0.1503659986592667	60
1854	800	2.251842168672149	0.3485058134397884	60
1855	1407	2.986345167115314	0.1942062311433273	60
1856	1454	3.035813985551295	0.1332398041079046	60
1857	1422	3.0022216488401443	0.198992736697938	60
1858	1054	2.5847185491971443	0.1601480728953807	60
1859	1557	3.141501420223677	0.2573691724594442	60
1860	799	2.2504343272287075	0.24158622057364	60
1861	1154	2.7045552541296054	0.1815992930877057	60
1862	560	1.8840263285917904	0.2320630950931433	60
1863	1510	3.093723012092638	0.2610801147770176	60
1864	1847	3.421577661121919	0.2587754214746853	60
1865	1576	3.1606110976584696	0.0408145165393766	60
1866	1251	2.8159284068303343	0.3030008631811038	60
1867	2103	3.6510063681023306	0.1776840210141936	60
1868	904	2.3937410600249565	0.1910398968277036	60
1869	591	1.935471116160276	0.1491202423664248	60
1870	590	1.93383296849804	0.1140640033174359	60
1871	759	2.193379812877565	0.2504993639698503	60
1872	642	2.017253455808069	0.2033080040250601	60
1873	1501	3.0844895286877985	0.2033877951387555	60
1874	576	1.910751441155878	0.2213650919607278	60
1875	714	2.1273652457216894	0.2552523974099218	60
1876	603	1.955021825653068	0.1634758514303654	60
1877	1105	2.646513374620027	0.2452057783279867	60
1878	1081	2.6176151832277377	0.274590652103531	60
1879	2335	3.847125877090675	0.2749371195007881	60
1880	1963	3.5273869504517084	0.2436316267432884	60
1881	1423	3.0032770968069524	0.3726135825343228	60
1882	1700	3.282595840077855	0.2684900055347391	60
1883	869	2.346944622700482	0.2235400543966366	60
1884	954	2.4590487661873506	0.2156647259512054	60
1885	886	2.3697897409930007	0.1667054446191857	60
1886	1181	2.736011401939079	0.5576696207568561	60
1887	990	2.5050162726726914	0.2999628331379124	60
1888	1190	2.746416722660184	0.2121051147286094	60
1889	535	1.8414920365855505	0.3006868579949522	60
1890	820	2.279816435905606	0.2812909981988572	60
1891	799	2.2504343272287075	0.1308337125182089	60
1892	1219	2.779680029479944	0.463570991312403	60
1893	2149	3.6907205402466943	0.2177337099856884	60
1894	568	1.897435937878579	0.092428245264402	60
1895	1936	3.503044308785776	0.1986553922778132	60
1896	1148	2.697515185127876	0.2342957682109257	60
1897	1843	3.417870641982445	0.1746719701494535	60
1898	774	2.214947488124777	0.1424054363398475	60
1899	772	2.212083947834877	0.2460877524401963	60
1900	2147	3.68900272747491	0.2231747779714293	60
1901	1610	3.1945220643513803	0.0953289357642839	60
1902	1413	2.992705866903323	0.1696627899555015	60
1903	1475	3.0576583973892264	0.2700256472147708	60
1904	578	1.914065843371327	0.2845595460213057	60
1905	1107	2.6489073266017087	0.1711847623993663	60
1906	487	1.7569420399237394	0.1581596443066847	60
1907	1213	2.7728307048294614	0.178902283443055	60
1908	1410	2.98952720868623	0.125696015240613	60
1909	939	2.4396400273147045	0.278957738026615	60
1910	791	2.239139729816616	0.2037521196534295	60
1911	2649	4.097641251571464	0.2804155848340287	60
1912	965	2.4731850396474417	0.3023848472767712	60
1913	1648	3.232001530689115	0.2864846744977153	60
1914	1516	3.0998633879892386	0.1879098424864789	60
1915	1385	2.9629057773503726	0.1257767910147721	60
1916	968	2.4770263855393644	0.174592522565533	60
1917	1462	3.044154149578325	0.2790495275432054	60
1918	618	1.9791886495206297	0.2835126786910524	60
1919	1628	3.212330005706377	0.2975915626563701	60
1920	777	2.219235870625867	0.3424880023616256	60
1921	1061	2.593287376795933	0.2379777993570697	60
1922	1357	2.93280290594422	0.1143807097080141	60
1923	1944	3.5102745420896238	0.3994511998789172	60
1924	2994	4.356310752648766	0.2301128481576491	60
1925	1431	3.0117073648897725	0.3454117299527164	60
1926	1903	3.4730604964168488	0.2746214520358285	60
1927	1074	2.609126253629564	0.0915207351799065	60
1928	1420	3.0001096389770336	0.2225356926438524	60
1929	890	2.3751331293800617	0.4212235347202739	60
1930	1193	2.749876413373844	0.1523969192275293	60
1931	526	1.8259371560492248	0.2771337040895227	60
1932	1224	2.7853749340965632	0.1750959706332931	60
1933	912	2.404309504613644	0.1272662617540374	60
1934	1351	2.9263120025845306	0.2579241204884839	60
1935	1621	3.205416451177006	0.1699278305226359	60
1936	993	2.5088088808590565	0.2096273365836815	60
1937	1698	3.2806643330909235	0.2508926310312923	60
1938	1116	2.6596534450734506	0.2505648994321073	60
1939	688	2.08827251843352	0.2593502356589437	60
1940	1254	2.819302797983273	0.2461331551427165	60
1941	1116	2.6596534450734506	0.2162121055555091	60
1942	1742	3.3228981461682614	0.3048291610638841	60
1943	1930	3.4976118253276534	0.2900159766473799	60
1944	1258	2.823795713659075	0.2430419727022789	60
1945	826	2.288142025764554	0.2434456388116409	60
1946	576	1.910751441155878	0.1684709114495574	60
1947	688	2.08827251843352	0.2216978424522462	60
1948	1482	3.064905270185392	0.2078028686184558	60
1949	1033	2.5588399047825905	0.2637469208264391	60
1950	913	2.40562729561673	0.381258772813651	60
1951	990	2.5050162726726914	0.1625711660881887	60
1952	1156	2.706897874970827	0.3099704036250871	60
1953	1774	3.353279561252368	0.1507813095528118	60
1954	1681	3.2642003786412914	0.223045576520557	60
1955	844	2.3129389909817437	0.204122416554123	60
1956	502	1.7837944677744773	0.2135383786649057	60
1957	909	2.400351790811758	0.2023248198423136	60
1958	470	1.7260043386847053	0.2640106939074348	60
1959	829	2.2922934812960154	0.3014627868524039	60
1960	1933	3.500329120953361	0.1947475223566135	60
1961	414	1.6199183487064155	0.2701897615695794	60
1962	1025	2.5489122634531136	0.2867237768636188	60
1963	1176	2.7302135327363737	0.2626580624588891	60
1964	954	2.4590487661873506	0.1890770047824076	60
1965	2179	3.716392450942409	0.4305510391330459	60
1966	2664	4.10922635032333	0.7190890096735312	60
1967	1239	2.802390211070698	0.3034898427746535	60
1968	1980	3.54262798677902	0.1285894669317139	60
1969	575	1.9090920822313684	0.1005318574649739	60
1970	1426	3.0064412175406794	0.0311668380743764	60
1971	2872	4.266631858723016	0.839039193615005	60
1972	1546	3.130384603753826	0.2962752221503342	60
1973	961	2.4680539448263423	0.221850431431183	60
1974	816	2.2742491102916342	0.2371337404608355	60
1975	1694	3.2767979035411785	0.2008376282470054	60
1976	1236	2.798995430646965	0.1832512665105874	60
1977	755	2.187592520963576	0.2072913598629872	60
1978	1142	2.6904566945689536	0.1381158918515809	60
1979	618	1.9791886495206297	0.204213341821473	60
1980	697	2.101886898529876	0.2005861288348736	60
1981	556	1.877285604553556	0.2239866288565695	60
1982	3049	4.396141535811284	0.2598249224260945	180
1983	1017	2.538945803922481	0.268576988695963	180
1984	2645	4.094546355924805	0.1862177743390304	180
1985	4275	5.205482773889484	0.75987171650245	180
1986	4538	5.363214908819217	0.21504595964204	180
1987	4783	5.506087954361751	0.3941781284981672	180
1988	1644	3.2280768157857915	0.1980026205254886	180
1989	928	2.42530823959094	0.5766555017712262	180
1990	2462	3.950362758932089	0.158148035528219	180
1991	2110	3.65707765025698	0.1623159383831676	180
1992	3350	4.608030634289962	0.1702928865790648	180
1993	3586	4.76758117986204	0.1928550159329623	180
1994	2439	3.9318673202461967	0.1771025571220131	180
1995	1205	2.7636718665787634	0.3354427083151039	180
1996	2204	3.737651018412607	0.127370293392197	180
1997	1320	2.892543638703944	0.2544298249187628	180
1998	4568	5.380913389137907	0.2540014127978089	180
[truncated: 383 more rows]
