# Supplementary material for: Dynamic control of DNA condensation
Source: Nat Commun. 2024 Mar 1;15:1915. doi: 10.1038/s41467-024-46266-z (PMC10907372; doi:10.1038/s41467-024-46266-z)
Supplement: Supplementary file 4 — Source Data [file 41467_2024_46266_MOESM4_ESM.zip › Source Data/Figure 3 and Figures S8-S16/Figure 3 and SI Figs S8-S13/Inv_0x_allMeasurements.csv]

	Areas (pix^2)	Equivalent Diameter (micron)	Time (min)
0	2034	3.5906115900374345	0
1	2027	3.5844277298371927	0
2	3785	4.898080246717736	0
3	3541	4.7375730275891685	0
4	1405	2.984221921082859	0
5	2078	3.629240308095443	0
6	3294	4.5693534341164765	0
7	1805	3.3824513375031	0
8	2671	4.114621566836607	0
9	1876	3.448334372254329	0
10	2125	3.670053720536056	0
11	1790	3.368367509486617	0
12	1969	3.532773647838421	0
13	1530	3.114143847731957	0
14	3184	4.49241101719201	0
15	4646	5.4266593069570055	0
16	1472	3.054547331570189	0
17	2554	4.02349439414394	0
18	1345	2.9198066695974427	0
19	1966	3.530081326618311	0
20	2122	3.6674621793957543	0
21	2319	3.83392248893069	0
22	1964	3.5282853044584943	0
23	2854	4.253240478968534	0
24	2080	3.630986394464489	0
25	3533	4.732218323388546	0
26	3732	4.863666318419271	0
27	2729	4.159055558878862	0
28	2794	4.208294795459407	0
29	2772	4.1916939623252505	0
30	2691	4.129997635240508	0
31	1059	2.590842032191003	0
32	2696	4.133832716051291	0
33	3356	4.612155382811742	0
34	1776	3.355169265297117	0
35	2462	3.950362758932089	0
36	2084	3.634476050622604	0
37	2570	4.036077675511202	0
38	4315	5.229779208235341	0
39	2008	3.5675889355489545	0
40	1750	3.3305194822031248	0
41	2142	3.684704691846216	0
42	2461	3.949560410440229	0
43	3361	4.615589857472513	0
44	1646	3.230039769336479	0
45	1444	3.0253564484968067	0
46	5492	5.900084320810022	0
47	2269	3.79236563098686	0
48	3056	4.401185049844023	0
49	3770	4.8883650366635925	0
50	3535	4.733557567316133	0
51	3228	4.523345042198495	0
52	1935	3.5021394800715253	0
53	2172	3.7104182256635694	0
54	2609	4.06658630413147	0
55	2660	4.106140186650785	0
56	3708	4.848002296033672	0
57	2955	4.327844984221768	0
58	1642	3.226112667860843	0
59	2702	4.138430121790216	0
60	1168	2.7209112449344484	0
61	2914	4.297716144463504	0
62	1769	3.348550635530104	0
63	3890	4.96555452135676	0
64	2813	4.222579356609562	0
65	2018	3.576461341530053	0
66	1389	2.967181256886621	0
67	1639	3.2231642017449125	0
68	1883	3.4547618417129704	0
69	2185	3.721505582162454	0
70	1456	3.037901173137527	0
71	2908	4.29328931120856	0
72	5314	5.80368361613661	0
73	1425	3.0053868807670536	0
74	3416	4.653201775298926	0
75	2698	4.135365752527522	0
76	2041	3.596784818500613	0
77	2742	4.168949931406118	0
78	1933	3.500329120953361	0
79	2721	4.152954997386206	0
80	2211	3.743581784271065	0
81	3771	4.889013317952387	0
82	2805	4.2165707027558685	0
83	2020	3.578233182778964	0
84	3371	4.622451151370965	0
85	4305	5.22371569407094	0
86	3533	4.732218323388546	0
87	2359	3.866846429425275	0
88	3569	4.756267018585243	0
89	2831	4.236067665748383	0
90	1979	3.5417332707685945	0
91	2431	3.9254136969870967	0
92	2874	4.268117196229708	0
93	2752	4.17654503686704	0
94	4858	5.549089242319388	0
95	3104	4.435614662268032	0
96	6157	6.247086665060394	0
97	3928	4.989748929486887	0
98	2703	4.139195859630387	0
99	2368	3.8742157569920983	0
100	5029	5.645907673314821	0
101	4904	5.575299276765315	0
102	3263	4.547801399710458	0
103	1979	3.5417332707685945	0
104	4196	5.157161049011357	0
105	1891	3.462092909568156	0
106	3394	4.638193608501946	0
107	2358	3.8660267481379686	0
108	2217	3.748657829699946	0
109	2431	3.9254136969870967	0
110	2329	3.842179923628789	0
111	1918	3.486721466274972	0
112	2441	3.933479071623686	0
113	2797	4.2105534742849455	0
114	2619	4.07437223181158	0
115	2025	3.5826589521672707	0
116	3810	4.914229582478371	0
117	1025	2.5489122634531136	0
118	5067	5.667198261076115	0
119	3006	4.3650321042270015	0
120	2403	3.902741976117888	0
121	2187	3.7232083988071136	0
122	2245	3.772255728938861	0
123	1870	3.442815562040186	0
124	2214	3.746120666749593	0
125	3046	4.393978257634295	0
126	1909	3.478531322327833	0
127	2232	3.7613179732352	0
128	4076	5.08288216591221	0
129	5724	6.023414729779545	0
130	1940	3.506661288901377	0
131	2881	4.273311811796218	0
132	2885	4.276277330412532	0
133	1478	3.060766301017956	0
134	1963	3.5273869504517084	0
135	2363	3.870123418512909	0
136	4248	5.189018369630191	0
137	3853	4.941882993481163	0
138	3420	4.655925335248421	0
139	774	2.214947488124777	0
140	3536	4.734227047210199	0
141	1839	3.414159597845777	0
142	3282	4.561022791938546	0
143	1984	3.546204593431268	0
144	2212	3.7444282697051214	0
145	2250	3.776454122813605	0
146	5900	6.115316794778453	0
147	4074	5.0816349858748096	0
148	2905	4.29107418199865	0
149	2156	3.6967265988011855	0
150	2644	4.093772266428159	0
151	1700	3.282595840077855	0
152	1516	3.0998633879892386	0
153	4854	5.546804255917249	0
154	4418	5.291829096379551	0
155	1718	3.2999285288063684	0
156	2590	4.051751822554679	0
157	4665	5.437744253930814	0
158	3369	4.621079707593155	0
159	3557	4.748264320232458	0
160	2282	3.803214097026393	0
161	3625	4.793436290675455	0
162	5394	5.847206412593413	0
163	6389	6.363695609866356	0
164	3402	4.643656735965138	0
165	4537	5.362623953508205	0
166	1750	3.3305194822031248	0
167	2024	3.581774235780854	0
168	4052	5.067895748530162	0
169	6030	6.182321844404297	0
170	3302	4.57489876799456	0
171	1384	2.9618359431297767	0
172	1811	3.3880684761706177	0
173	4470	5.322880492760369	0
174	3049	4.396141535811284	0
175	2828	4.233822598370964	0
176	1780	3.3589454840109343	0
177	1795	3.3730686527506206	0
178	2901	4.288118896398784	0
179	4998	5.628479387981405	0
180	2304	3.821502882311756	0
181	2047	3.602067736625876	0
182	3308	4.579053361344757	0
183	2407	3.905988850203698	0
184	2540	4.012451651987477	0
185	2726	4.156768897535546	0
186	2278	3.799879406251892	0
187	3262	4.547104472053356	0
188	2692	4.130764936247638	0
189	2959	4.330773161136077	0
190	1699	3.2816302286905628	0
191	2374	3.879120864367394	0
192	2267	3.790693880572373	0
193	2321	3.835575398034827	0
194	1898	3.468494883168697	0
195	2651	4.099187823150055	0
196	3016	4.372286608325218	0
197	3649	4.809278040136873	0
198	2653	4.100733811446825	0
199	1915	3.4839935575515057	0
200	2343	3.853710607415508	0
201	1997	3.557803733654083	0
202	2968	4.337354331407965	0
203	6314	6.326233868343402	0
204	3104	4.435614662268032	0
205	2754	4.178062401144845	0
206	3152	4.469779079695522	0
207	1766	3.3457100717765087	0
208	1404	2.9831597313638274	0
209	2638	4.089124652139106	0
210	3306	4.5776689158523896	0
211	2177	3.714686509860584	0
212	2930	4.309498801651354	0
213	4688	5.451132714793791	0
214	2424	3.9197580604430895	0
215	2000	3.560475092108527	0
216	4354	5.253360042209215	0
217	2108	3.655344027191912	0
218	5427	5.865065476959203	0
219	2120	3.665733467454601	0
220	6781	6.556013305341232	0
221	3327	4.592184776706748	0
222	2663	4.108455026740689	0
223	1904	3.4739728990324625	0
224	1710	3.2922363772524084	0
225	1995	3.556021713139756	0
226	1508	3.091673510037892	0
227	2086	3.6362196228268178	0
228	2811	4.221077995013086	0
229	2710	4.144552063186886	0
230	4167	5.139308692193708	0
231	2168	3.7070000598291526	0
232	3093	4.427748189122633	0
233	2631	4.083695750254472	0
234	2775	4.193961581621396	0
235	2041	3.596784818500613	0
236	2082	3.632731641570536	0
237	2371	3.8766690864772233	0
238	2525	4.000586318019597	0
239	2397	3.897866593857206	0
240	3354	4.610780876632265	0
241	2560	4.028217731001178	0
242	5661	5.990175293441515	0
243	2281	3.8023806985071222	0
244	2798	4.211306098023959	0
245	216	1.1700915140298744	0
246	2801	4.213563162642287	0
247	2437	3.930254907908453	0
248	1583	3.167622444472701	0
249	2891	4.280721756344916	0
250	2366	3.872579340548665	0
251	2560	4.028217731001178	0
252	2144	3.6864245074319695	0
253	5834	6.081016285573413	0
254	1502	3.085516835803273	0
255	1577	3.161613670593331	0
256	1640	3.2241473233788	0
257	4374	5.265411813134435	0
258	2352	3.86110500617034	0
259	4965	5.609867200156022	0
260	2188	3.7240595151512537	0
261	2339	3.850419649849058	0
262	2509	3.987891049774729	0
263	2884	4.275536143591745	0
264	1705	3.2874196425920816	0
265	2074	3.625745612717701	0
266	2280	3.801547117285113	0
267	2889	4.279240793921649	0
268	1693	3.275830583105772	0
269	3841	4.934181352967196	0
270	1864	3.437287890995095	0
271	2531	4.005336669566014	0
272	2869	4.264402882414832	0
273	3130	4.454152917175944	0
274	2764	4.185640971496224	0
275	1833	3.408585456009261	0
276	3709	4.84865597395696	0
277	1800	3.377763253008224	0
278	4958	5.605911216145064	0
279	2303	3.8206734731034384	0
280	2408	3.906800147096901	0
281	2188	3.7240595151512537	0
282	1854	3.4280552987333617	0
283	2587	4.049404568236282	0
284	2206	3.739346482785772	0
285	3475	4.693214011383891	0
286	2413	3.910854107041093	0
287	3347	4.605966874851843	0
288	2317	3.832268866904692	0
289	2673	4.116161758381036	0
290	2744	4.170470059052409	0
291	2207	3.740193926758756	0
292	1833	3.408585456009261	0
293	3953	5.005602527701796	0
294	2485	3.968772005330501	0
295	2162	3.701866893194401	0
296	2971	4.339545836894192	0
297	2490	3.97276272730941	0
298	1956	3.521092054765349	0
299	1729	3.3104760535425344	0
300	1594	3.178609028580836	0
301	2309	3.825647231086639	0
302	1516	3.0998633879892386	0
303	1994	3.555130367916294	0
304	1700	3.282595840077855	0
305	1693	3.275830583105772	0
306	1824	3.4002071095671518	0
307	1758	3.3381234178593022	0
308	3753	4.877331071106623	0
309	1972	3.535463918806677	0
310	2456	3.9455462205521017	0
311	2128	3.672643432997932	0
312	2026	3.583543450132152	0
313	2034	3.5906115900374345	0
314	1708	3.290310529543152	0
315	2106	3.653609581529759	0
316	2803	4.215067200942068	0
317	1644	3.2280768157857915	0
318	5790	6.058041386621217	0
319	1830	3.40579496396885	0
320	2551	4.021130645152607	0
321	4006	5.039047202765124	0
322	2500	3.9807321690747455	0
323	1443	3.024308705972399	0
324	3336	4.598391832628454	0
325	2227	3.757102665429617	0
326	1823	3.39927490746339	0
327	1799	3.3768248550867925	0
328	2143	3.685564699954985	0
329	2195	3.730011891733581	0
330	2081	3.631859122849755	0
331	4637	5.421400631830877	0
332	3324	4.590113892823894	0
333	2783	4.20000258090901	0
334	2128	3.672643432997932	0
335	2545	4.016398973799895	0
336	3141	4.461972838939673	0
337	1629	3.2133164420894333	0
338	2661	4.106911944986075	0
339	2059	3.612610396448836	0
340	5540	5.925811554700745	0
341	3844	4.936107889652685	0
342	1622	3.206405014485375	0
343	5186	5.733359975772924	0
344	2425	3.920566508025253	0
345	2136	3.679540422045793	0
346	2744	4.170470059052409	0
347	1985	3.5470981816005294	0
348	2304	3.821502882311756	0
349	2290	3.809874722264024	0
350	2193	3.728312182421478	0
351	2265	3.789021392566597	0
352	2380	3.8840197771143	0
353	1707	3.289347182858899	0
354	1957	3.521992014410656	0
355	2394	3.8954266145296192	0
356	4306	5.224322362175194	0
357	3100	4.432755741789084	0
358	3299	4.572820055838175	0
359	2459	3.9479552242693	0
360	1696	3.2787316882498003	0
361	3496	4.707373585865699	0
362	1523	3.107011822359461	0
363	3687	4.834254641833811	0
364	3226	4.52194354098989	0
365	1846	3.420651282964661	0
366	3754	4.877980818804318	0
367	3792	4.902607422930355	0
368	2746	4.171989632817192	0
369	1524	3.108031685121987	0
370	2553	4.022706632140473	0
371	2036	3.592376452070784	0
372	1954	3.519291445056823	0
373	3557	4.748264320232458	0
374	2029	3.5861956351135307	0
375	2467	3.954372059425031	0
376	2153	3.694153769398602	0
377	2076	3.627493381251464	0
378	4743	5.483016040787867	0
379	1677	3.2603144244319284	0
380	3132	4.45557574197415	0
381	2922	4.303611505457753	0
382	1963	3.5273869504517084	0
383	2577	4.041570541614392	0
384	1984	3.546204593431268	0
385	2053	3.607342917977945	0
386	2783	4.20000258090901	0
387	4019	5.0472167677270345	0
388	2145	3.687284114417521	0
389	2436	3.929448453625231	0
390	2712	4.146081136127005	0
391	5379	5.839070598979094	0
392	1922	3.4903553614418312	0
393	1919	3.4876302950317783	0
394	2144	3.6864245074319695	0
395	1930	3.4976118253276534	0
396	1789	3.3674264932622227	0
397	3020	4.375185041927151	0
398	3864	4.9489323017300135	0
399	1667	3.2505792148094583	0
400	2418	3.91490386903229	0
401	2893	4.28220220659023	0
402	2214	3.746120666749593	0
403	4241	5.184741285760961	0
404	1997	3.557803733654083	0
405	1621	3.205416451177006	0
406	2097	3.645794364919557	0
407	1633	3.217259163133325	0
408	1013	2.533947874265081	0
409	1994	3.555130367916294	0
410	5010	5.635232215110632	0
411	3396	4.639559993450869	0
412	2196	3.730861456006467	0
413	4004	5.0377891707388365	0
414	2233	3.762160468032021	0
415	2024	3.581774235780854	0
416	3830	4.927110940309828	0
417	1812	3.389003760791931	0
418	2004	3.5640337887411047	0
419	3390	4.635459630304772	0
420	2935	4.3131742810415465	0
421	4099	5.09720280307601	0
422	1865	3.438209786650935	0
423	2192	3.7274620371174327	0
424	2437	3.930254907908453	0
425	3004	4.363579756123507	0
426	1921	3.489447242430379	0
427	3880	4.959167953413045	0
428	1681	3.2642003786412914	0
429	1936	3.503044308785776	0
430	2611	4.068144681772169	0
431	2248	3.7747753256100354	0
432	2091	3.640574900017114	0
433	2563	4.030577323743408	0
434	2017	3.575575091648641	0
435	2490	3.97276272730941	0
436	4305	5.22371569407094	0
437	4794	5.512415801353882	0
438	2291	3.810706481846528	0
439	2347	3.85699875699615	0
440	4178	5.146087566249353	0
441	2607	4.065027329067805	0
442	2022	3.5800041470956425	0
443	2020	3.578233182778964	0
444	3179	4.488882298544298	0
445	2876	4.2696020170073545	0
446	3164	4.478279459633231	0
447	3396	4.639559993450869	0
448	2470	3.9567756897104553	0
449	1497	3.080376874153816	0
450	2162	3.701866893194401	0
451	3107	4.43775764395144	0
452	3020	4.375185041927151	0
453	4307	5.22492895983903	0
454	2163	3.7027229151490015	0
455	2271	3.7940366447850615	0
456	2079	3.6301134562635182	0
457	2725	4.156006397502068	0
458	3739	4.868225497757002	0
459	1829	3.4048642917383383	0
460	2593	4.054097717852574	0
461	2342	3.852888131553528	0
462	1980	3.54262798677902	0
463	1918	3.486721466274972	0
464	7216	6.763028481127593	0
465	4508	5.345457830247831	0
466	3374	4.624507554446533	0
467	3906	4.975755979508919	0
468	1854	3.4280552987333617	0
469	4113	5.10590004757796	0
470	4315	5.229779208235341	0
471	2193	3.728312182421478	0
472	1973	3.53636022099342	0
473	4092	5.092848611101709	0
474	2387	3.8897273772207166	0
475	1744	3.324805118001654	0
476	3903	4.973844799880316	0
477	2798	4.211306098023959	0
478	1807	3.384324752954131	0
479	2418	3.91490386903229	0
480	3046	4.393978257634295	0
481	4569	5.381502336043752	0
482	2403	3.902741976117888	0
483	3740	4.868876460586381	0
484	2823	4.230078171532158	0
485	3657	4.814547039843817	0
486	3424	4.658647302937966	0
487	1565	3.1495617321769527	0
488	426	1.6432277242564015	0
489	1782	3.3608320022635723	0
490	1967	3.5309789951202	0
491	6981	6.651992840342192	0
492	3798	4.906484534981884	0
493	4325	5.235835700372797	0
494	5208	5.745508108382728	0
495	3043	4.391813913890322	0
496	2880	4.272570110530232	0
497	2566	4.032935535933702	0
498	3503	4.71208398874547	0
499	2334	3.846301993179934	0
500	3556	4.747596819797553	5
501	1612	3.196505623725591	5
502	4483	5.330615079795088	5
503	6052	6.193589443892396	5
504	2307	3.823990030562233	5
505	5507	5.908136115923506	5
506	4225	5.174951819797169	5
507	5929	6.130327540375108	5
508	5223	5.75377622045758	5
509	3344	4.603902190306629	5
510	3923	4.986572161526566	5
511	9047	7.572604047788273	5
512	6106	6.221159758220047	5
513	1755	3.3352739735347656	5
514	1331	2.904570899058075	5
515	3534	4.732887992722316	5
516	1641	3.2251301453261454	5
517	1235	2.797862921828341	5
518	3798	4.906484534981884	5
519	4698	5.456943539079615	5
520	3055	4.400464901749562	5
521	3359	4.614216374371884	5
522	4494	5.337150975453774	5
523	8163	7.193129057019983	5
524	1667	3.2505792148094583	5
525	5850	6.089349302549598	5
526	2377	3.8815710936027856	5
527	2043	3.59854665295283	5
528	3004	4.363579756123507	5
529	1385	2.9629057773503726	5
530	3976	5.020143620303322	5
531	2583	4.046272777691813	5
532	6099	6.217592725260409	5
533	3754	4.877980818804318	5
534	2276	3.798210962963445	5
535	2993	4.3555831850858375	5
536	2576	4.040786303605337	5
537	2547	4.017976816710417	5
538	2986	4.35048680518826	5
539	1134	2.6810164665336917	5
540	3309	4.579745427148051	5
541	2043	3.59854665295283	5
542	3591	4.770903768027452	5
543	3230	4.5247461093041705	5
544	7069	6.693787865980733	5
545	2884	4.275536143591745	5
546	2543	4.014820510789906	5
547	2730	4.159817499997076	5
548	3585	4.766916384323724	5
549	2318	3.833095767090581	5
550	1818	3.3946100570325344	5
551	2134	3.677817387335512	5
552	4220	5.17188881164495	5
553	1722	3.3037678884862984	5
554	2884	4.275536143591745	5
555	2430	3.924606247899672	5
556	2231	3.760475289686316	5
557	3409	4.64843170559273	5
558	3964	5.012562226165676	5
559	1992	3.5533470066965203	5
560	3139	4.460552054684917	5
561	3564	4.752934198458669	5
562	3144	4.4641031674635	5
563	2747	4.172749212183125	5
564	4090	5.091603872329335	5
565	8060	7.147603865110786	5
566	2003	3.563144447794323	5
567	4884	5.563918780561466	5
568	6368	6.353228588267252	5
569	3084	4.421301573441004	5
570	3200	4.503684337344299	5
571	5461	5.88340902521698	5
572	2595	4.055660894204418	5
573	7506	6.89758774894268	5
574	3284	4.562412288632452	5
575	3987	5.027083187527389	5
576	5672	5.995992282517176	5
577	2347	3.85699875699615	5
578	4523	5.354343730707741	5
579	2174	3.7121261282744578	5
580	3352	4.6094059605806335	5
581	4262	5.197561978517451	5
582	1442	3.023260600341904	5
583	2237	3.7655285622321286	5
584	2513	3.991068652709002	5
585	3556	4.747596819797553	5
586	5139	5.7073205196553545	5
587	3299	4.572820055838175	5
588	1721	3.3028084669796485	5
589	2976	4.34319588871024	5
590	7053	6.68620820283804	5
591	3950	5.003702748066907	5
592	3056	4.401185049844023	5
593	1891	3.462092909568156	5
594	3248	4.537336244934571	5
595	2331	3.843829281903353	5
596	8483	7.332763659902672	5
597	7071	6.69473472048239	5
598	3107	4.43775764395144	5
599	4137	5.120775243108695	5
600	4211	5.166370820706868	5
601	2830	4.235319442185936	5
602	3481	4.6972639595082	5
603	2876	4.2696020170073545	5
604	3701	4.843424080365297	5
605	2279	3.8007133532401514	5
606	7374	6.836668478446464	5
607	3424	4.658647302937966	5
608	5453	5.87909804531941	5
609	2823	4.230078171532158	5
610	5416	5.859118503936433	5
611	2146	3.6881435210518254	5
612	3708	4.848002296033672	5
613	3886	4.963000880395198	5
614	5276	5.782895541289289	5
615	2435	3.928641833796631	5
616	3082	4.419867715263701	5
617	3395	4.638876851285133	5
618	2999	4.35994676926761	5
619	4520	5.352567730748207	5
620	5479	5.893097199600422	5
621	4893	5.569042881829108	5
622	2623	4.077482440075043	5
623	2040	3.595903577566524	5
624	4287	5.212783594831969	5
625	1649	3.2329819649694223	5
626	4964	5.609302230397788	5
627	2275	3.797376466421909	5
628	6403	6.370664070189465	5
629	3144	4.4641031674635	5
630	2828	4.233822598370964	5
631	4027	5.05223762623563	5
632	3328	4.592874863836154	5
633	4519	5.351975599795485	5
634	2337	3.8487731158204457	5
635	4856	5.547946866755596	5
636	6485	6.411327241168207	5
637	3268	4.551284437212446	5
638	3324	4.590113892823894	5
639	3972	5.017617761718113	5
640	1956	3.521092054765349	5
641	3281	4.560327884828253	5
642	3040	4.389648503003212	5
643	3036	4.38675962575513	5
644	2781	4.198493145970447	5
645	6049	6.192054160387571	5
646	2297	3.815693231829796	5
647	2513	3.991068652709002	5
648	2855	4.253985550442932	5
649	1695	3.277764938504991	5
650	3946	5.001168585965611	5
651	2061	3.6143645166767207	5
652	2659	4.105368283234499	5
653	2056	3.6099776179649545	5
654	2682	4.123085500462648	5
655	3574	4.759597504966735	5
656	2063	3.616117786009364	5
657	1942	3.508468380641472	5
658	2920	4.30213842257857	5
659	4004	5.0377891707388365	5
660	2614	4.07048112956607	5
661	8877	7.501119151143361	5
662	6432	6.3850745451392426	5
663	3195	4.500164458465551	5
664	2579	4.043138561282159	5
665	3076	4.415563347047101	5
666	2255	3.7806478543921127	5
667	4333	5.2406758545844445	5
668	1576	3.1606110976584696	5
669	3900	4.97193288560638	5
670	3392	4.636826820905302	5
671	2204	3.737651018412607	5
672	2118	3.664003939890786	5
673	3002	4.362126924468081	5
674	1951	3.5165888017975395	5
675	3963	5.011929925661594	5
676	3732	4.863666318419271	5
677	1330	2.903479570483366	5
678	7070	6.69426130997227	5
679	1506	3.089622648445679	5
680	2432	3.926220980018148	5
681	2532	4.006127847187472	5
682	2194	3.7291621339160312	5
683	2500	3.9807321690747455	5
684	2912	4.2962410402002265	5
685	3356	4.612155382811742	5
686	2171	3.7095639794854094	5
687	4422	5.29422413116901	5
688	2397	3.897866593857206	5
689	4443	5.306780330040831	5
690	4938	5.594592990958839	5
691	2694	4.132299110835816	5
692	4477	5.327046665864136	5
693	2887	4.277759318788477	5
694	6843	6.585916559533574	5
695	2300	3.818184164462737	5
696	2478	3.9631782435577834	5
697	4166	5.138691987482519	5
698	2250	3.776454122813605	5
699	3915	4.981485118976631	5
700	2910	4.294765429289381	5
701	1818	3.3946100570325344	5
702	2061	3.6143645166767207	5
703	3211	4.511418404037553	5
704	2887	4.277759318788477	5
705	2841	4.243542645385642	5
706	3944	4.999901023257134	5
707	1948	3.513884079847479	5
708	2984	4.349029599719417	5
709	2151	3.692437553849811	5
710	2072	3.623997001276371	5
711	4995	5.626789914916785	5
712	3091	4.426316419258482	5
713	2164	3.7035787392480657	5
714	2109	3.656210941475936	5
715	4265	5.199390925373138	5
716	3803	4.909713122904455	5
717	2928	4.308027731869065	5
718	2247	3.7739356469597607	5
719	3272	4.554068949211821	5
720	5103	5.68729477187631	5
721	3509	4.716117732376494	5
722	4046	5.064142214563639	5
723	3304	4.576284051529108	5
724	2217	3.748657829699946	5
725	4612	5.406766364916942	5
726	2723	4.154480977594745	5
727	2219	3.7503483180968975	5
728	3422	4.657286517951162	5
729	4105	5.100932009381278	5
730	5335	5.815139881074963	5
731	2583	4.046272777691813	5
732	6813	6.57146423454588	5
733	2982	4.347571905829057	5
734	2466	3.953570524591739	5
735	4902	5.574162272720298	5
736	3589	4.7695750105116295	5
737	1675	3.25836970942178	5
738	2156	3.6967265988011855	5
739	2407	3.905988850203698	5
740	2981	4.346842875572263	5
741	5874	6.101827490435925	5
742	1775	3.3542245463525	5
743	2999	4.35994676926761	5
744	3400	4.6422915568276055	5
745	2148	3.689861733826633	5
746	2578	4.0423546274771605	5
747	2070	3.622247545706754	5
748	3961	5.010665085281664	5
749	2344	3.854532907778524	5
750	4123	5.112103305906898	5
751	2943	4.319048542232926	5
752	1511	3.094747254137615	5
753	1753	3.333372990779288	5
754	3229	4.524045629988989	5
755	3190	4.496641824298743	5
756	1033	2.5588399047825905	5
757	2688	4.127694876413456	5
758	2548	4.018765505856635	5
759	4307	5.22492895983903	5
760	2122	3.6674621793957543	5
761	2455	3.944742892391367	5
762	1998	3.558694409280417	5
763	3496	4.707373585865699	5
764	1255	2.8204266978875867	5
765	2638	4.089124652139106	5
766	2686	4.126158989894642	5
767	5160	5.718969822820808	5
768	3641	4.804003261428604	5
769	1494	3.0772887762605805	5
770	3157	4.473322867677624	5
771	1801	3.3787013902997494	5
772	2132	3.676093545015672	5
773	3884	4.961723567060339	5
774	2264	3.7881848716616977	5
775	2101	3.6492698608135634	5
776	4817	5.525623337701684	5
777	2478	3.9631782435577834	5
778	5939	6.135495144378255	5
779	2532	4.006127847187472	5
780	2781	4.198493145970447	5
781	3609	4.782845973864542	5
782	4524	5.354935599800435	5
783	3099	4.432040723518155	5
784	4474	5.325261562211938	5
785	1567	3.151573589125758	5
786	4578	5.386799960627017	5
787	6777	6.5540793780704405	5
788	2126	3.6709171610186617	5
789	4309	5.226141943943552	5
790	6792	6.561328666181847	5
791	3316	4.584586962592031	5
792	2983	4.348300813857623	5
793	2971	4.339545836894192	5
794	2122	3.6674621793957543	5
795	3837	4.931611466671532	5
796	2510	3.988685687831789	5
797	793	2.2419687135472586	5
798	3649	4.809278040136873	5
799	4873	5.557649574310727	5
800	784	2.229210014681857	5
801	1722	3.3037678884862984	5
802	2961	4.332236507405625	5
803	2994	4.356310752648766	5
804	5930	6.130844496782012	5
805	4560	5.37619949126495	5
806	3061	4.404784024237097	5
807	3518	4.722161887165968	5
808	2297	3.815693231829796	5
809	3016	4.372286608325218	5
810	3044	4.392535480298524	5
811	1820	3.3964767660309336	5
812	5231	5.758181025864784	5
813	2884	4.275536143591745	5
814	4256	5.193902152706159	5
815	2601	4.06034681245624	5
816	3553	4.745593755161682	5
817	1769	3.348550635530104	5
818	4621	5.412039259628853	5
819	6562	6.449277543592324	5
820	1934	3.5012344175211823	5
821	2356	3.864386863971659	5
822	5180	5.730042378826734	5
823	1673	3.256423833040756	5
824	5284	5.787278183480525	5
825	2480	3.964777266517159	5
826	1601	3.185580762853289	5
827	346	1.4809179715648884	5
828	2207	3.740193926758756	5
829	990	2.5050162726726914	5
830	926	2.4226933512407585	5
831	2039	3.5950221206155275	5
832	1994	3.555130367916294	5
833	931	2.42922529448176	5
834	8109	7.1692975313585645	5
835	1671	3.25447679320568	5
836	5456	5.880715033123166	5
837	3782	4.896138746907015	5
838	3659	4.8158633890249	5
839	3308	4.579053361344757	5
840	1907	3.4767086702130072	5
841	4839	5.538227160549689	5
842	2114	3.660542433270261	5
843	5701	6.011300999266934	5
844	1058	2.589618493972972	5
845	4059	5.072271360845695	5
846	2374	3.879120864367394	5
847	3399	4.641608816687605	5
848	2550	4.020342419986718	5
849	2152	3.693295761311453	5
850	2057	3.61085542408564	5
851	6910	6.618079468823991	5
852	2485	3.968772005330501	5
853	1792	3.37024875370448	5
854	3859	4.945729316279138	5
855	3809	4.913584628137057	5
856	5193	5.73722808086625	5
857	2620	4.075150006416701	5
858	8092	7.16177860162202	5
859	7332	6.817170912018523	5
860	2606	4.0642476172875295	5
861	4343	5.246719768315439	5
862	3657	4.814547039843817	5
863	5061	5.66384191002005	5
864	2094	3.643185567186622	5
865	1986	3.547991544712944	5
866	8387	7.291154072825235	5
867	4284	5.210959348548694	5
868	2675	4.11770137382982	5
869	3183	4.491705495237571	5
870	7803	7.032726975524548	5
871	3753	4.877331071106623	5
872	1983	3.5453107800349826	5
873	1920	3.4885388870219307	5
874	3199	4.502980581681381	5
875	2050	3.604706292274497	5
876	3290	4.56657824197823	5
877	1578	3.1626159257050803	5
878	1713	3.295123038374493	5
879	1256	2.82155015011214	5
880	6193	6.26532341484802	5
881	2322	3.8364015855291766	5
882	783	2.227787870987075	5
883	2885	4.276277330412532	5
884	1515	3.0988408369510294	5
885	4058	5.07164650450075	5
886	2367	3.87339763518866	5
887	4272	5.203655968157182	5
888	2715	4.148373688768948	5
889	2739	4.166668700082692	5
890	2396	3.897053437158287	5
891	2660	4.106140186650785	5
892	2110	3.65707765025698	5
893	3924	4.9872076770024805	5
894	2658	4.104596234655367	5
895	5000	5.629605421680373	5
896	735	2.1584233155154062	5
897	2662	4.107683558322144	5
898	4172	5.1423911063688665	5
899	1803	3.3805768838609467	5
900	2638	4.089124652139106	5
901	1414	2.9937646696489577	5
902	1532	3.1161785711425973	5
903	3941	4.9979990764350335	5
904	855	2.3279626676242104	5
905	1408	2.9874062242342867	5
906	5078	5.673346414259624	5
907	2261	3.785674199870383	5
908	2183	3.7198019860181777	5
909	1018	2.540193749834122	5
910	3725	4.859102861315114	5
911	1928	3.4957991214871478	5
912	7078	6.698047657169794	5
913	2476	3.961578575180382	5
914	2617	4.072816237012879	5
915	3995	5.032124134582396	5
916	2023	3.58088930081101	5
917	1821	3.397409735905976	5
918	2219	3.7503483180968975	5
919	2781	4.198493145970447	5
920	2406	3.905177384764339	5
921	6176	6.256718240271804	5
922	4941	5.5962921840097	5
923	4650	5.4289948608878	5
924	3860	4.946370079294884	5
925	2737	4.16514718507849	5
926	2729	4.159055558878862	5
927	4218	5.17066310033217	5
928	2231	3.760475289686316	5
929	2344	3.854532907778524	5
930	6377	6.357716564753667	5
931	1793	3.37118898213781	5
932	2331	3.843829281903353	5
933	2017	3.575575091648641	5
934	2376	3.8807545224159647	5
935	2039	3.5950221206155275	5
936	6683	6.508466662633874	5
937	2020	3.578233182778964	5
938	2622	4.076705110463543	5
939	1534	3.118211966837701	5
940	1650	3.233962102013304	5
941	4530	5.3584854414894725	5
942	2312	3.828131686742654	5
943	1853	3.4271306715287526	5
944	3386	4.632724038664747	5
945	1942	3.508468380641472	5
946	2121	3.666597925305896	15
947	1981	3.543522476879572	15
948	3608	4.782183300363078	15
949	3217	4.515631402687039	15
950	7568	6.926016403654517	15
951	2854	4.253240478968534	15
952	3917	4.982757366505734	15
953	1462	3.044154149578325	15
954	3545	4.740248111386519	15
955	3743	4.870828827086254	15
956	5765	6.044948565206858	15
957	1555	3.139483108791296	15
958	4239	5.183518613586018	15
959	1634	3.21824408866172	15
960	5408	5.854789638547588	15
961	2019	3.5773473718524613	15
962	1579	3.163617863295781	15
963	2404	3.903553947826688	15
964	1024	2.547668588207837	15
965	2674	4.116931638076982	15
966	9495	7.757833217467425	15
967	1855	3.428979676611491	15
968	2997	4.358492726616111	15
969	2010	3.5693651810837244	15
970	1418	2.997996141258588	15
971	2768	4.188668560298237	15
972	5106	5.688966276621255	15
973	113	0.8463152679741606	15
974	4966	5.6104321130218775	15
975	266	1.2984755381765398	15
976	1945	3.5111772744028857	15
977	3508	4.7154456813959	15
978	3508	4.7154456813959	15
979	13153	9.130727129881311	15
980	3035	4.386037109135595	15
981	1330	2.903479570483366	15
982	3899	4.971295417447389	15
983	5369	5.833640419622592	15
984	2733	4.162102486436899	15
985	10977	8.341320072101968	15
986	6408	6.373150959486744	15
987	2364	3.870942232320551	15
988	3386	4.632724038664747	15
989	1639	3.2231642017449125	15
990	3036	4.38675962575513	15
991	10108	8.00434079004814	15
992	1717	3.2989679907191283	15
993	2592	4.053315903609869	15
994	2722	4.153718057566717	15
995	2898	4.285901094907586	15
996	2540	4.012451651987477	15
997	1420	3.0001096389770336	15
998	4651	5.42957859239434	15
999	1637	3.2211970583198406	15
1000	1785	3.363659795782157	15
1001	4891	5.567904600185776	15
1002	3767	4.886419676752372	15
1003	3894	4.968106849729543	15
1004	1567	3.151573589125758	15
1005	3162	4.476863850475171	15
1006	2788	4.203773797059752	15
1007	1766	3.3457100717765087	15
1008	1853	3.4271306715287526	15
1009	2047	3.602067736625876	15
1010	5925	6.128259278662944	15
1011	2645	4.094546355924805	15
1012	2962	4.332967995212849	15
1013	2712	4.146081136127005	15
1014	1983	3.5453107800349826	15
1015	2256	3.7814860425976	15
1016	1711	3.2931988787719493	15
1017	2114	3.660542433270261	15
1018	4843	5.540515684267424	15
1019	1813	3.389938787368086	15
1020	2228	3.757946105257378	15
1021	4071	5.079763641681037	15
1022	1930	3.4976118253276534	15
1023	5223	5.75377622045758	15
1024	5282	5.786182834141012	15
1025	2173	3.711272275214681	15
1026	4508	5.345457830247831	15
1027	3245	4.535240316154666	15
1028	3512	4.718133310956601	15
1029	4076	5.08288216591221	15
1030	3832	4.928397224352185	15
1031	7228	6.768649505908262	15
1032	2447	3.9383103681078895	15
1033	3088	4.424167895669754	15
1034	1484	3.066972660147416	15
1035	7477	6.884250177222065	15
1036	3619	4.789467666048064	15
1037	5946	6.139109879027617	15
1038	6600	6.467924204026608	15
1039	1581	3.165620787119912	15
1040	3877	4.957250378570427	15
1041	6407	6.372653659266762	15
1042	1510	3.093723012092638	15
1043	2212	3.7444282697051214	15
1044	4245	5.187185765522311	15
1045	2365	3.8717608729625295	15
1046	4254	5.192681637555316	15
1047	1405	2.984221921082859	15
1048	5846	6.087267117738323	15
1049	3230	4.5247461093041705	15
1050	2039	3.5950221206155275	15
1051	1831	3.4067253819520498	15
1052	3689	4.83556562616756	15
1053	2309	3.825647231086639	15
1054	1227	2.7887862947554303	15
1055	6563	6.449768935839874	15
1056	2550	4.020342419986718	15
1057	4279	5.20791751807027	15
1058	2592	4.053315903609869	15
1059	1502	3.085516835803273	15
1060	1642	3.226112667860843	15
1061	2293	3.812369456606832	15
1062	2697	4.134599305342268	15
1063	994	2.510071810151661	15
1064	2113	3.659676545042116	15
1065	2709	4.14378731512923	15
1066	3738	4.867574447871408	15
1067	2467	3.954372059425031	15
1068	4166	5.138691987482519	15
1069	2666	4.110768563307003	15
1070	6280	6.30917793757548	15
1071	1655	3.2388583381281317	15
1072	2146	3.6881435210518254	15
1073	2767	4.187911868293093	15
1074	2834	4.2383115438958985	15
1075	2960	4.331504896067569	15
1076	2300	3.818184164462737	15
1077	2030	3.5870792610072195	15
1078	2259	3.783999493219144	15
1079	5027	5.644784891624626	15
1080	6932	6.628606389533656	15
1081	1783	3.361774864395255	15
1082	4195	5.15654647937931	15
1083	7299	6.801812186919475	15
1084	2053	3.607342917977945	15
1085	5263	5.775766654976085	15
1086	4947	5.599689023280903	15
1087	4046	5.064142214563639	15
1088	3176	4.486763735239694	15
1089	5211	5.747162682386324	15
1090	3586	4.76758117986204	15
1091	2378	3.882387493042585	15
1092	2045	3.600307625239757	15
1093	2692	4.130764936247638	15
1094	4138	5.121394105307234	15
1095	1946	3.5120797746810988	15
1096	2162	3.701866893194401	15
1097	3845	4.936749901476905	15
1098	1816	3.3927423209587992	15
1099	2165	3.704434365628719	15
1100	2509	3.987891049774729	15
1101	2742	4.168949931406118	15
1102	2922	4.303611505457753	15
1103	902	2.391091650181539	15
1104	3720	4.855840623376854	15
1105	3285	4.563106878312754	15
1106	2059	3.612610396448836	15
1107	3930	4.991019070510256	15
1108	3439	4.668840548228502	15
1109	4441	5.305585781836606	15
1110	700	2.1064054710653	15
1111	1867	3.440052836789545	15
1112	2933	4.311704465261591	15
1113	4812	5.522754821006423	15
1114	2813	4.222579356609562	15
1115	3894	4.968106849729543	15
1116	2999	4.35994676926761	15
1117	5902	6.116353201326828	15
1118	3768	4.887068216097819	15
1119	2527	4.00217039502407	15
1120	3749	4.874731214274181	15
1121	3144	4.4641031674635	15
1122	2734	4.162863869867111	15
1123	1920	3.4885388870219307	15
1124	1788	3.3664852140004338	15
1125	2375	3.8799377793736847	15
1126	3306	4.5776689158523896	15
1127	3766	4.885771051319535	15
1128	2817	4.225580479487792	15
1129	203	1.1343340612336428	15
1130	2396	3.897053437158287	15
1131	4756	5.490525047048504	15
1132	3901	4.97257027204392	15
1133	5299	5.795486704721276	15
1134	5405	5.853165488632789	15
1135	4226	5.175564203897271	15
1136	1612	3.196505623725591	15
1137	2234	3.763002774203558	15
1138	7008	6.664844185490339	15
1139	1940	3.506661288901377	15
1140	3749	4.874731214274181	15
1141	2585	4.047838975845179	15
1142	2900	4.287379756705903	15
1143	3038	4.388204302107733	15
1144	9192	7.633047446694532	15
1145	2347	3.85699875699615	15
1146	3159	4.474739597045742	15
1147	4965	5.609867200156022	15
1148	6117	6.226760967240103	15
1149	1811	3.3880684761706177	15
1150	3013	4.370111521576737	15
1151	2492	3.974357894098168	15
1152	1787	3.365543671480551	15
1153	2849	4.249513162084885	15
1154	4983	5.6200269438251	15
1155	2306	3.823161160924109	15
1156	3913	4.980212546438565	15
1157	2456	3.9455462205521017	15
1158	3947	5.001802246859628	15
1159	2801	4.213563162642287	15
1160	11028	8.36067482974491	15
1161	2875	4.268859671175958	15
1162	5368	5.83309712365684	15
1163	4396	5.278636980660106	15
1164	5513	5.911353763134488	15
1165	5610	5.963131474542402	15
1166	3747	4.873430765747832	15
1167	2933	4.311704465261591	15
1168	1340	2.9143744664373346	15
1169	3272	4.554068949211821	15
1170	9106	7.5972562849744865	15
1171	3849	4.939317114287692	15
1172	2813	4.222579356609562	15
1173	1847	3.421577661121919	15
1174	14590	9.616578919799208	15
1175	2836	4.2398068029101	15
1176	1973	3.53636022099342	15
1177	1556	3.140492426646914	15
1178	1657	3.240814761343765	15
1179	2145	3.687284114417521	15
1180	2225	3.75541521748219	15
1181	1167	2.7197462218688653	15
1182	2921	4.302875027056629	15
1183	2462	3.950362758932089	15
1184	3132	4.45557574197415	15
1185	6954	6.639116618878086	15
1186	4713	5.465648192146489	15
1187	4211	5.166370820706868	15
1188	5837	6.082579595840186	15
1189	7070	6.69426130997227	15
1190	9583	7.79370024294161	15
1191	3843	4.935465794314728	15
1192	12806	9.009479529384924	15
1193	3823	4.922606299312943	15
1194	9296	7.676106853954629	15
1195	2860	4.257708952075173	15
1196	9271	7.6657781175370685	15
1197	1832	3.4076555458961963	15
1198	6318	6.328237426230007	15
1199	5460	5.882870325492808	15
1200	3044	4.392535480298524	15
1201	6671	6.502620733314175	15
1202	7614	6.947033455365428	15
1203	3350	4.608030634289962	15
1204	4914	5.580980822392017	15
1205	6762	6.546822062836044	15
1206	6668	6.501158429618917	15
1207	3815	4.91745308533893	15
1208	2288	3.808210658099792	15
1209	3238	4.530346044750813	15
1210	1222	2.783098370631536	15
1211	2325	3.83887908116068	15
1212	2431	3.9254136969870967	15
1213	2588	4.050187137490518	15
1214	1418	2.997996141258588	15
1215	2995	4.357038198717567	15
1216	7147	6.73061648938122	15
1217	2152	3.693295761311453	15
1218	2574	4.039217370793872	15
1219	2958	4.330041302548487	15
1220	2685	4.1253908322057935	15
1221	3243	4.533842492014157	15
1222	2175	3.712979784978458	15
1223	7035	6.677670797947812	15
1224	3099	4.432040723518155	15
1225	3444	4.672233354830047	15
1226	3664	4.819152688902293	15
1227	7902	7.0771999664349	15
1228	2005	3.5649229078241	15
1229	4227	5.176176515547317	15
1230	1768	3.347604048759097	15
1231	6661	6.497745107875482	15
1232	8574	7.371989257527348	15
1233	7323	6.812985602561083	15
1234	4232	5.179236987945943	15
1235	3917	4.982757366505734	15
1236	2833	4.237563716533414	15
1237	10135	8.015024064351215	15
1238	2836	4.2398068029101	15
1239	1940	3.506661288901377	15
1240	8192	7.205894939750878	15
1241	2747	4.172749212183125	15
1242	2402	3.901929835441917	15
1243	2794	4.208294795459407	15
1244	2023	3.58088930081101	15
1245	3910	4.978303077694427	15
1246	1331	2.904570899058075	15
1247	5457	5.881253930263645	15
1248	2467	3.954372059425031	15
1249	994	2.510071810151661	15
1250	2291	3.810706481846528	15
1251	4894	5.5696119354127545	15
1252	1814	3.390873556112551	15
1253	5048	5.656562984089337	15
1254	5558	5.9354305174737405	15
1255	1461	3.043112879101624	15
1256	3556	4.747596819797553	15
1257	5135	5.70509890784691	15
1258	5794	6.060133613030208	15
1259	2958	4.330041302548487	15
1260	3134	4.456998112558499	15
1261	3913	4.980212546438565	15
1262	2122	3.6674621793957543	15
1263	1959	3.523791244165005	15
1264	3529	4.729538697849003	15
1265	2934	4.312439435771533	15
1266	1816	3.3927423209587992	15
1267	15012	9.754662142213244	15
1268	1336	2.910021402818001	15
1269	7961	7.10357166219298	15
1270	2846	4.247275201868886	15
1271	2176	3.7138332454620846	15
1272	3808	4.912939589128287	15
1273	3887	4.963639413801557	15
1274	3463	4.685103612446679	15
1275	4332	5.240071079802604	15
1276	2534	4.007709733862029	15
1277	4552	5.371481456577078	15
1278	3200	4.503684337344299	15
1279	2428	3.9229908511455416	15
1280	2543	4.014820510789906	15
1281	1812	3.389003760791931	15
1282	4871	5.556508958685721	15
1283	3394	4.638193608501946	15
1284	3262	4.547104472053356	15
1285	4339	5.244303038676251	15
1286	1905	3.4748850620779925	15
1287	2391	3.892985105913379	15
1288	3014	4.370836670759789	15
1289	4454	5.313345544678669	15
1290	5336	5.8156848545901525	15
1291	5048	5.656562984089337	15
1292	2245	3.772255728938861	15
1293	3934	4.993558383353509	15
1294	3209	4.510013196589032	15
1295	2270	3.7932012299021434	15
1296	1705	3.2874196425920816	15
1297	2206	3.739346482785772	15
1298	2160	3.700154255169267	15
1299	5759	6.041802066217652	15
1300	4533	5.360259480750621	15
1301	3069	4.410536274842375	15
1302	3543	4.738910758246237	15
1303	4151	5.129432519353929	15
1304	3171	4.48323057165904	15
1305	4215	5.168823988376311	15
1306	3300	4.573513064867817	15
1307	3477	4.694564382296999	15
1308	2606	4.0642476172875295	15
1309	4859	5.549660341918731	15
1310	2949	4.323449000370993	15
1311	6591	6.4635127512882935	15
1312	5621	5.968974818888637	15
1313	1700	3.282595840077855	15
1314	2413	3.910854107041093	15
1315	3547	4.741585087329446	15
1316	3540	4.736904020591893	15
1317	2596	4.056442256487788	15
1318	3229	4.524045629988989	15
1319	2879	4.271828280485483	15
1320	3652	4.81125459123346	15
1321	3292	4.567966048800113	30
1322	4707	5.462167995555392	30
1323	4033	5.055999998081053	30
1324	2871	4.26588899602761	30
1325	2150	3.691579146874629	30
1326	6579	6.457626126432005	30
1327	3123	4.4491694471554615	30
1328	1353	2.928477235587092	30
1329	1650	3.233962102013304	30
1330	1581	3.165620787119912	30
1331	1084	2.6212448801641317	30
1332	2501	3.981528235909836	30
1333	4693	5.454038900805433	30
1334	2113	3.659676545042116	30
1335	2674	4.116931638076982	30
1336	4132	5.117679809565181	30
1337	2907	4.292551061815911	30
1338	1307	2.878264809408045	30
1339	2167	3.706145025782528	30
1340	5012	5.636356899727182	30
1341	3859	4.945729316279138	30
1342	1245	2.809167464525647	30
1343	2030	3.5870792610072195	30
1344	7175	6.743787962819689	30
1345	1932	3.4994235901864417	30
1346	2460	3.948757898919105	30
1347	3354	4.610780876632265	30
1348	3571	4.757599492912711	30
1349	2165	3.704434365628719	30
1350	6012	6.173087601991796	30
1351	435	1.660495039658877	30
1352	2936	4.313909001135632	30
1353	4206	5.163302722080853	30
1354	2023	3.58088930081101	30
1355	7107	6.711755259952486	30
1356	2349	3.858641781035313	30
1357	2286	3.806545866475712	30
1358	4878	5.560500089743728	30
1359	2880	4.272570110530232	30
1360	3795	4.904546362070004	30
1361	4810	5.521606997067806	30
1362	2485	3.968772005330501	30
1363	6518	6.427619093481715	30
1364	4679	5.44589767176434	30
1365	1941	3.507564951147766	30
1366	6371	6.354724932607122	30
1367	4322	5.234019488593447	30
1368	2188	3.7240595151512537	30
1369	5132	5.703432131093848	30
1370	1242	2.8057808840725897	30
1371	4971	5.613255824566608	30
1372	2463	3.9511649444940047	30
1373	5444	5.874244411284881	30
1374	9557	7.783120370350717	30
1375	2926	4.306556159586381	30
1376	3599	4.776215101448493	30
1377	1175	2.7290524807881704	30
1378	2837	4.240554234701347	30
1379	2598	4.058004529704379	30
1380	2982	4.347571905829057	30
1381	2949	4.323449000370993	30
1382	6297	6.317711658700653	30
1383	6024	6.179245296891358	30
1384	3328	4.592874863836154	30
1385	2953	4.326380152572355	30
1386	1737	3.318125921752316	30
1387	3567	4.754934170858754	30
1388	5742	6.032878073760393	30
1389	1910	3.4794422903472024	30
1390	4880	5.561639886842867	30
1391	5254	5.77082611328454	30
1392	10641	8.21266627966551	30
1393	8816	7.475302036825213	30
1394	2395	3.896240110751191	30
1395	4094	5.094093045722872	30
1396	1951	3.5165888017975395	30
1397	5985	6.159210279976178	30
1398	2702	4.138430121790216	30
1399	5829	6.07840987497596	30
1400	2172	3.7104182256635694	30
1401	2734	4.162863869867111	30
1402	3330	4.594254727128165	30
1403	3051	4.397583130057546	30
1404	4850	5.54451832783504	30
1405	3645	4.806641374346511	30
1406	3185	4.493116428363382	30
1407	1967	3.5309789951202	30
1408	3522	4.724845696355164	30
1409	13558	9.270235539286986	30
1410	2984	4.349029599719417	30
1411	2955	4.327844984221768	30
1412	4246	5.1877967054885685	30
1413	6907	6.616642682006288	30
1414	2592	4.053315903609869	30
1415	2733	4.162102486436899	30
1416	4396	5.278636980660106	30
1417	3056	4.401185049844023	30
1418	4969	5.612126510436967	30
1419	2578	4.0423546274771605	30
1420	10257	8.063120159584756	30
1421	2311	3.827303714052805	30
1422	8242	7.227852132879134	30
1423	1591	3.175616457044728	30
1424	2846	4.247275201868886	30
1425	2979	4.3453844481279	30
1426	2999	4.35994676926761	30
1427	2231	3.760475289686316	30
1428	2548	4.018765505856635	30
1429	4638	5.421985180932994	30
1430	2011	3.570252972461981	30
1431	5751	6.0376041834345004	30
1432	3471	4.690512103266233	30
1433	5446	5.875323343135523	30
1434	3220	4.517736428705819	30
1435	3913	4.980212546438565	30
1436	3911	4.978939648642326	30
1437	1906	3.4757969857420523	30
1438	7313	6.808332241180432	30
1439	3443	4.671554990637023	30
1440	3555	4.746929225500532	30
1441	3038	4.388204302107733	30
1442	4077	5.083505641187896	30
1443	1796	3.374008095368126	30
1444	3953	5.005602527701796	30
1445	3934	4.993558383353509	30
1446	3874	4.9553320616800605	30
1447	5882	6.105981219637486	30
1448	4288	5.213391535074847	30
1449	7286	6.795752249559749	30
1450	7912	7.081676657354088	30
1451	5218	5.751021503863405	30
1452	1913	3.4821737645009723	30
1453	1550	3.134431644362666	30
1454	2817	4.225580479487792	30
1455	2627	4.080590277751907	30
1456	11624	8.58362537086892	30
1457	2469	3.955974641885725	30
1458	3716	4.853229254205273	30
1459	3105	4.436329104515117	30
1460	2418	3.91490386903229	30
1461	2617	4.072816237012879	30
1462	3388	4.63409203634366	30
1463	2053	3.607342917977945	30
1464	2766	4.187155039540497	30
1465	10507	8.160792214490746	30
1466	2973	4.341006225909753	30
1467	1883	3.4547618417129704	30
1468	7419	6.857497211010575	30
1469	8168	7.195331687153066	30
1470	2873	4.267374592101212	30
1471	1870	3.442815562040186	30
1472	2791	4.206034903703064	30
1473	10271	8.068621046255226	30
1474	2806	4.217322252659842	30
1475	4272	5.203655968157182	30
1476	1794	3.372128948413468	30
1477	4567	5.380324377764118	30
1478	2946	4.321249331441852	30
1479	1680	3.263229323918438	30
1480	3286	4.563801362279688	30
1481	5167	5.72284765430816	30
1482	730	2.151069211289285	30
1483	1238	2.8012590747133888	30
1484	1501	3.0844895286877985	30
1485	5922	6.126707624180884	30
1486	3283	4.561717593190492	30
1487	2421	3.91733171662629	30
1488	4878	5.560500089743728	30
1489	1697	3.2796981530278284	30
1490	2815	4.224080184578265	30
1491	2080	3.630986394464489	30
1492	3684	4.832287498459654	30
1493	1973	3.53636022099342	30
1494	11475	8.528434163593628	30
1495	10638	8.211508506165762	30
1496	3440	4.669519306762033	30
1497	5281	5.785635081706014	30
1498	1682	3.2651711445746163	30
1499	3445	4.672911620545289	30
1500	9658	7.824138951660132	30
1501	7303	6.803675697142637	30
1502	5191	5.736123174148086	30
1503	3164	4.478279459633231	30
1504	1152	2.702210602406579	30
1505	10456	8.14096225913214	30
1506	3693	4.8381865291384045	30
1507	3934	4.993558383353509	30
1508	1069	2.6030457833421274	30
1509	6705	6.519170584538596	30
1510	5321	5.807504882158763	30
1511	3181	4.490294118770603	30
1512	9190	7.632217000361585	30
1513	10390	8.11522803558369	30
1514	3979	5.022037180546798	30
1515	1936	3.503044308785776	30
1516	1936	3.503044308785776	30
1517	5479	5.893097199600422	30
1518	2822	4.229328888350028	30
1519	5233	5.759281700829605	30
1520	2431	3.9254136969870967	30
1521	3400	4.6422915568276055	30
1522	8108	7.168855459674385	30
1523	2651	4.099187823150055	30
1524	2605	4.063467755893554	30
1525	1594	3.178609028580836	30
1526	3737	4.866923310894664	30
1527	4237	5.182295652942929	30
1528	5583	5.948764385465074	30
1529	4129	5.115821650420274	30
1530	4965	5.609867200156022	30
1531	5228	5.75652961881609	30
1532	2342	3.852888131553528	30
1533	1190	2.746416722660184	30
1534	2323	3.8372275951383887	30
1535	3756	4.879280054629409	30
1536	5269	5.779058002942884	30
1537	3511	4.717461547115941	30
1538	1031	2.55636160889383	30
1539	1983	3.5453107800349826	30
1540	7669	6.9720793784357085	30
1541	1206	2.7648183805739768	30
1542	7321	6.81205518458439	30
1543	1668	3.251554047404416	30
1544	5917	6.1241206597349445	30
1545	1736	3.3171706530059457	30
1546	1547	3.131396854258457	30
1547	4913	5.580412928132354	30
1548	4519	5.351975599795485	30
1549	3160	4.475447793552044	30
1550	1644	3.2280768157857915	30
1551	7880	7.067341264804564	30
1552	1945	3.5111772744028857	30
1553	2449	3.939919483749336	30
1554	6643	6.488959750297888	30
1555	1798	3.375886196318113	30
1556	2853	4.252495276951607	30
1557	2024	3.581774235780854	30
1558	2142	3.684704691846216	30
1559	4408	5.285836761656719	30
1560	2244	3.771415489318473	30
1561	2348	3.857820356485072	30
1562	3110	4.439899591293898	30
1563	2284	3.804880346436902	30
1564	6759	6.545369634185261	30
1565	2814	4.223329837261824	30
1566	1526	3.110070407338674	30
1567	2990	4.353399752823098	30
1568	4087	5.089736193399102	30
1569	1721	3.3028084669796485	30
1570	1580	3.1646194836670216	30
1571	2125	3.670053720536056	30
1572	2881	4.273311811796218	30
1573	2041	3.596784818500613	30
1574	4463	5.318711056273271	30
1575	4161	5.135607353080376	30
1576	3786	4.898727242328077	30
1577	5327	5.810778252948776	30
1578	2598	4.058004529704379	30
1579	7595	6.938360216405028	30
1580	2376	3.8807545224159647	30
1581	3616	4.787482120049913	30
1582	1518	3.101907478806813	30
1583	4288	5.213391535074847	30
1584	1934	3.5012344175211823	30
1585	4809	5.521032995611184	30
1586	3559	4.749599039674204	30
1587	2592	4.053315903609869	30
1588	5643	5.980644380016539	30
1589	4219	5.171275992303781	30
1590	4560	5.37619949126495	30
1591	3449	4.675623699485476	30
1592	729	2.1495953713003626	30
1593	1885	3.456596066340052	30
1594	1747	3.327663526712441	30
1595	1882	3.4538443641130145	30
1596	2832	4.236815757174215	30
1597	3154	4.471196931937272	30
1598	3199	4.502980581681381	30
1599	1514	3.0978179483815045	30
1600	7141	6.727790675882076	30
1601	2542	4.014031046519017	30
1602	1928	3.4957991214871478	30
1603	3495	4.7067002863434295	30
1604	2104	3.6518743120984505	30
1605	1894	3.464838060978375	30
1606	3154	4.471196931937272	30
1607	1598	3.1825947467968105	30
1608	16183	10.127971513874895	30
1609	2285	3.8057131975679104	30
1610	2284	3.804880346436902	30
1611	4239	5.183518613586018	60
1612	5452	5.878558950545427	60
1613	4275	5.205482773889484	60
1614	3831	4.927754124300599	60
1615	4003	5.03716003690301	60
1616	6860	6.594092150071267	60
1617	3536	4.734227047210199	60
1618	5976	6.154577552521161	60
1619	7574	6.928761373603222	60
1620	3304	4.576284051529108	60
1621	885	2.3684520102959463	60
1622	2840	4.242795740047571	60
1623	4325	5.235835700372797	60
1624	3499	4.709392906864788	60
1625	7218	6.76396564298079	60
1626	3974	5.01888084990973	60
1627	8096	7.163548471561708	60
1628	1777	3.356113718310981	60
1629	4688	5.451132714793791	60
1630	10386	8.113665762388814	60
1631	3948	5.002435827487524	60
1632	2730	4.159817499997076	60
1633	6728	6.530342289149233	60
1634	5636	5.976933809248524	60
1635	10192	8.03753101171327	60
1636	3521	4.724174886996157	60
1637	6756	6.543916883166548	60
1638	4136	5.1201563061096245	60
1639	1638	3.2221807801501696	60
1640	1664	3.247652961359785	60
1641	2497	3.9783430128112687	60
1642	6080	6.207900446997896	60
1643	2877	4.270344233791233	60
1644	5166	5.722293839272818	60
1645	2525	4.000586318019597	60
1646	7868	7.0619579902404	60
1647	3174	4.485350803781186	60
1648	5389	5.844495733103901	60
1649	2687	4.126927004603926	60
1650	3291	4.567272198101374	60
1651	2980	4.346113723025731	60
1652	3773	4.890309622712792	60
1653	10608	8.199921780334845	60
1654	8598	7.382299737051925	60
1655	1687	3.2700206513975605	60
1656	2564	4.031363547748495	60
1657	1836	3.411373665437452	60
1658	4409	5.286436300791143	60
1659	4198	5.158389968616317	60
1660	8325	7.264154544360186	60
1661	5663	5.991233347904141	60
1662	4578	5.386799960627017	60
1663	1707	3.289347182858899	60
1664	7029	6.674822569710778	60
1665	6164	6.250636866820911	60
1666	5029	5.645907673314821	60
1667	898	2.385784004013109	60
1668	1122	2.6667934671690734	60
1669	2517	3.9942437277161114	60
1670	1424	3.0043321739857523	60
1671	1228	2.789922488037345	60
1672	2247	3.7739356469597607	60
1673	7028	6.674347746834864	60
1674	5820	6.0737155173121495	60
1675	246	1.2487068889165314	60
1676	1936	3.503044308785776	60
1677	2359	3.866846429425275	60
1678	3995	5.032124134582396	60
1679	1073	2.6079112937249764	60
1680	6007	6.170520082186023	60
1681	4438	5.30379345507576	60
1682	4559	5.375609963384318	60
1683	5071	5.669434724565334	60
1684	1974	3.5372562960669662	60
1685	9880	7.913551379420911	60
1686	4471	5.323475859966835	60
1687	2080	3.630986394464489	60
1688	2005	3.5649229078241	60
1689	7163	6.738146198338425	60
1690	2161	3.701010673246972	60
1691	3263	4.547801399710458	60
1692	2625	4.079036654898047	60
1693	5190	5.7355706409700815	60
1694	2213	3.74527456382141	60
1695	1554	3.138473466343964	60
1696	3710	4.849309563765679	60
1697	2450	3.940723795176262	60
1698	5822	6.074759021403229	60
1699	1529	3.1131259873198243	60
1700	3794	4.903900134204749	60
1701	2785	4.201511473568039	60
1702	1349	2.924145166298821	60
1703	12322	8.837584032589273	60
1704	3879	4.958528844195439	60
1705	7360	6.830175473881533	60
1706	1554	3.138473466343964	60
1707	2387	3.8897273772207166	60
1708	4186	5.151012053085519	60
1709	3997	5.033383582514665	60
1710	3203	4.505794944819686	60
1711	4970	5.61269119590506	60
1712	4088	5.090358829182629	60
1713	1712	3.2941610990638552	60
1714	4828	5.531928838660336	60
1715	2671	4.114621566836607	60
1716	1049	2.5785805245056785	60
1717	2690	4.129230191652122	60
1718	3319	4.586660341892683	60
1719	6860	6.594092150071267	60
1720	1701	3.2835611675035388	60
1721	2295	3.814031706285384	60
1722	11917	8.691133556652321	60
1723	8653	7.405873779434731	60
1724	3261	4.546407437562858	60
1725	7153	6.733441116975403	60
1726	3460	4.6830738180215175	60
1727	2048	3.602947469875439	60
1728	5203	5.74274942569218	60
1729	2814	4.223329837261824	60
1730	2152	3.693295761311453	60
1731	4521	5.353159796203338	60
1732	7468	6.88010567357909	60
1733	8144	7.184752904141568	60
1734	3642	4.804662925456626	60
1735	4099	5.09720280307601	60
1736	4511	5.347236191648928	60
1737	2626	4.079813540278847	60
1738	4617	5.4096963853806965	60
1739	5637	5.977464031809714	60
1740	2258	3.783161861887748	60
1741	4383	5.270826119771219	60
1742	6648	6.4914013200687135	60
1743	3734	4.864969377067813	60
1744	8504	7.3418343220373234	60
1745	3089	4.424884186113316	60
1746	1413	2.992705866903323	60
1747	1932	3.4994235901864417	60
1748	8619	7.391309608447811	60
1749	5367	5.832553777083665	60
1750	11583	8.568473980724534	60
1751	7782	7.023257107070383	60
1752	3517	4.721490696502759	60
1753	21135	11.574282552301796	60
1754	3087	4.42345148923713	60
1755	2165	3.704434365628719	60
1756	4804	5.518162092710178	60
1757	14483	9.581251042351663	60
1758	12094	8.755439194271354	60
1759	13086	9.107441956653885	60
1760	2975	4.342466123790578	60
1761	5354	5.825485659912228	60
1762	3880	4.959167953413045	60
1763	1869	3.441894900020237	60
1764	4913	5.580412928132354	60
1765	1923	3.491263244240758	60
1766	2486	3.969570470685191	60
1767	2090	3.6397042615017305	60
1768	6527	6.432055164086947	60
1769	2621	4.075927632605712	60
1770	8206	7.21204969220942	60
1771	2174	3.7121261282744578	60
1772	3806	4.911649256974942	60
1773	5688	6.004443297680289	60
1774	2530	4.004545335631676	60
1775	2483	3.96717459250454	60
1776	8388	7.291588729839114	60
1777	2681	4.122316770055955	60
1778	4511	5.347236191648928	60
1779	2451	3.94152794247474	60
1780	7497	6.893451264163496	60
1781	1913	3.4821737645009723	60
1782	4179	5.146703384783987	60
1783	3610	4.783508555563899	60
1784	4919	5.583819427337464	60
1785	7970	7.10758586180132	60
1786	5045	5.65488190138816	60
1787	6558	6.447311600079618	60
1788	5229	5.757080140465972	60
1789	12035	8.734056588411711	60
1790	1459	3.04102926853272	60
1791	1991	3.5524549903634752	60
1792	2570	4.036077675511202	60
1793	12551	8.919327669337612	60
1794	2705	4.140726910490821	60
1795	7414	6.855186032618954	60
1796	2496	3.977546308485104	60
1797	3476	4.693889245400964	60
1798	1730	3.311433253520191	60
1799	6293	6.315704761680925	60
1800	2207	3.740193926758756	60
1801	4612	5.406766364916942	60
1802	3975	5.019512274816287	60
1803	4245	5.187185765522311	60
1804	3938	4.996096405567366	60
1805	3341	4.601836579409126	60
1806	3508	4.7154456813959	60
1807	2159	3.699297638823683	60
1808	732	2.1540138659345325	60
1809	2922	4.303611505457753	60
1810	9230	7.64880879603085	60
1811	15225	9.823621134063078	60
1812	5856	6.092471245488635	60
1813	5001	5.630168354077329	60
1814	3176	4.486763735239694	60
1815	7725	6.997488576617411	60
1816	7244	6.776136952341235	60
1817	5110	5.691194185959301	60
1818	9978	7.9527019053859505	60
1819	2977	4.343925531031845	60
1820	7168	6.74049750740896	60
1821	2727	4.157531257724906	60
1822	11093	8.385277905494823	60
1823	4718	5.468546664107201	60
1824	6040	6.187446024185276	60
1825	4114	5.106520712510366	60
1826	5421	5.861822421429544	60
1827	6988	6.655327053424883	60
1828	6056	6.195635896763009	60
1829	8521	7.34916903920016	60
1830	1682	3.2651711445746163	60
1831	4225	5.174951819797169	60
1832	3905	4.975119001207709	60
1833	4259	5.195732387855244	60
1834	2915	4.298453506765313	60
1835	3045	4.393256928193724	60
1836	6292	6.315202937774712	60
1837	3372	4.623136720696406	60
1838	19459	11.105886049559471	60
1839	3795	4.904546362070004	60
1840	5494	5.901158528251023	60
1841	3271	4.553372980849966	60
1842	1878	3.4501720139367227	60
1843	10571	8.185608897345485	60
1844	3059	4.403344787464732	60
1845	3255	4.542222984363746	60
1846	2295	3.814031706285384	60
1847	2552	4.021918715840262	60
1848	1859	3.432674698886816	60
1849	1441	3.022212131227542	60
1850	2525	4.000586318019597	60
1851	3744	4.871479442039679	60
1852	1700	3.282595840077855	60
1853	3474	4.692538680203852	60
1854	2241	3.768893646516045	60
1855	2268	3.79152984791754	60
1856	2967	4.336623583473975	60
1857	3596	4.774224043861196	60
1858	3578	4.762260217065907	60
1859	5538	5.924741817070457	60
1860	4328	5.237651282361263	60
1861	6002	6.167951493604436	60
1862	3951	5.004336088079325	60
1863	1680	3.263229323918438	180
1864	7558	6.921439034571049	180
1865	3624	4.792775081445373	180
1866	6798	6.564226139790145	180
1867	2749	4.174267956259686	180
1868	3753	4.877331071106623	180
1869	3076	4.415563347047101	180
1870	2290	3.809874722264024	180
1871	2800	4.2128109421306	180
1872	2378	3.882387493042585	180
1873	3232	4.526146742710045	180
1874	5152	5.714534793210115	180
1875	6485	6.411327241168207	180
1876	1891	3.462092909568156	180
1877	1311	2.8826658285066245	180
1878	5145	5.710651316857267	180
1879	3110	4.439899591293898	180
1880	1666	3.249604089779324	180
1881	4749	5.486483013022244	180
1882	1997	3.557803733654083	180
1883	2986	4.35048680518826	180
1884	2800	4.2128109421306	180
1885	1370	2.946817482275544	180
1886	3886	4.963000880395198	180
1887	6631	6.483096231253773	180
1888	2482	3.966375644839101	180
1889	1196	2.753331756827005	180
1890	1694	3.2767979035411785	180
1891	3099	4.432040723518155	180
1892	1671	3.25447679320568	180
1893	2314	3.829787095116997	180
1894	2690	4.129230191652122	180
1895	2289	3.809042781054791	180
1896	2108	3.655344027191912	180
1897	1280	2.8483800736868217	180
1898	1586	3.170622561114694	180
1899	2642	4.092223648152043	180
1900	2437	3.930254907908453	180
1901	3021	4.375909350357231	180
1902	2558	4.026643901001274	180
1903	1558	3.142510089833945	180
1904	4372	5.264207877640675	180
1905	7671	6.972988444138567	180
1906	2252	3.778132174050744	180
1907	2447	3.9383103681078895	180
1908	2796	4.209800715992654	180
1909	2581	4.044705973072492	180
1910	1984	3.546204593431268	180
1911	1994	3.555130367916294	180
1912	2911	4.295503298108379	180
1913	3867	4.95085309834871	180
1914	2670	4.11385125482633	180
1915	2955	4.327844984221768	180
1916	3289	4.565884180382615	180
1917	5843	6.085705011613357	180
1918	3094	4.428463900464756	180
1919	1811	3.3880684761706177	180
1920	2143	3.685564699954985	180
1921	3522	4.724845696355164	180
1922	1900	3.470321849259656	180
1923	2387	3.8897273772207166	180
1924	4784	5.50666351365401	180
1925	4539	5.363805799021949	180
1926	15521	9.918655435696738	180
1927	1719	3.300888787383017	180
1928	4118	5.109002618227988	180
1929	5735	6.029199649437193	180
1930	2495	3.976749444546728	180
1931	6101	6.218612086317387	180
1932	2774	4.193205844777416	180
1933	5806	6.06640596276475	180
1934	4479	5.3282364027111	180
1935	2508	3.987096253344359	180
1936	3428	4.661367681156919	180
1937	4214	5.168210805624481	180
1938	2536	4.009290996394997	180
1939	6188	6.262793708516914	180
1940	1232	2.794462641550167	180
1941	4426	5.296618082967217	180
1942	4040	5.060385896419456	180
1943	5439	5.871546214269955	180
1944	5568	5.940767655965534	180
1945	2849	4.249513162084885	180
1946	3928	4.989748929486887	180
1947	5471	5.888793312081197	180
1948	1503	3.086543800995898	180
1949	816	2.2742491102916342	180
1950	2900	4.287379756705903	180
1951	3501	4.71073863997037	180
1952	5792	6.059087590132449	180
1953	5682	6.001275561612977	180
1954	1763	3.342867094286652	180
1955	2157	3.697583810777648	180
1956	3909	4.977666425338388	180
1957	2160	3.700154255169267	180
1958	2736	4.164386219111588	180
1959	3917	4.982757366505734	180
1960	2756	4.179579214555187	180
1961	1917	3.48581240056632	180
1962	2050	3.604706292274497	180
1963	1670	3.2535028363401746	180
1964	1374	2.951116270093036	180
1965	1904	3.4739728990324625	180
1966	3102	4.434185432438028	180
1967	430	1.6509243833464702	180
1968	2747	4.172749212183125	180
1969	3447	4.674267856713897	180
1970	4287	5.212783594831969	180
1971	2305	3.822332111546277	180
1972	2364	3.870942232320551	180
1973	3907	4.976392876276904	180
1974	3255	4.542222984363746	180
1975	3973	5.018249345553672	180
1976	2753	4.177303787901889	180
1977	3228	4.523345042198495	180
1978	1520	3.103950223498948	180
1979	5101	5.6861801624051695	180
1980	3583	4.765586515031748	180
1981	3948	5.002435827487524	180
1982	4829	5.532501709664683	180
1983	2549	4.019554040251716	180
1984	2762	4.184126355571295	180
1985	6765	6.548274169333403	180
1986	2948	4.322715901764558	180
1987	6114	6.225233864588751	180
1988	3622	4.791452389249232	180
1989	5863	6.09611149153222	180
1990	4237	5.182295652942929	180
1991	1993	3.5542387991579694	180
1992	2452	3.942331925745208	180
1993	1704	3.286455448512803	180
1994	3093	4.427748189122633	180
1995	14074	9.444994893449811	180
1996	1929	3.496705590871367	180
1997	2700	4.136898220896793	180
1998	948	2.4513037114651777	180
[truncated: 263 more rows]
