# Supplementary material for: Dynamic control of DNA condensation
Source: Nat Commun. 2024 Mar 1;15:1915. doi: 10.1038/s41467-024-46266-z (PMC10907372; doi:10.1038/s41467-024-46266-z)
Supplement: Supplementary file 4 — Source Data [file 41467_2024_46266_MOESM4_ESM.zip › Source Data/Figure 3 and Figures S8-S16/Figure 3 and SI Figs S8-S13/Inv_025x_allMeasurements.csv]

	Areas (pix^2)	Equivalent Diameter (micron)	Eccentricity	Time (min)
0	403	1.5982528118627954	0.382423287739608	0
1	423	1.6374314884729022	0.2114363052272221	0
2	665	2.0530700933253927	0.111923220752216	0
3	368	1.5272736657850945	0.3969456625959029	0
4	977	2.4885148457714834	0.4188888400982516	0
5	692	2.0943342801491185	0.1248052498267531	0
6	556	1.877285604553556	0.1376684028773144	0
7	509	1.796188226035392	0.3061424972480662	0
8	500	1.7802375460542634	0.3334221024838366	0
9	636	2.007804909926515	0.2950366330007081	0
10	1114	2.6572691743610672	0.297221970444782	0
11	964	2.4719032644695376	0.4277015409190132	0
12	800	2.251842168672149	0.4628658133051083	0
13	575	1.9090920822313684	0.2860682123818901	0
14	471	1.7278395378620055	0.2597094706300502	0
15	794	2.243381867619847	0.345440993406441	0
16	1743	3.323851768844277	0.7821291701512966	0
17	407	1.6061650028531884	0.0709230278756831	0
18	551	1.8688255092063035	0.273960336805808	0
19	483	1.7497117950932208	0.2490594727257608	0
20	1108	2.650103491632916	0.4986389034425984	0
21	582	1.920677489461424	0.2746782191590466	0
22	594	1.9403772612079824	0.2229446180069181	0
23	588	1.93055250308517	0.1758803565137512	0
24	555	1.875596638305595	0.1480897583520775	0
25	542	1.8535000299145763	0.2148094350668355	0
26	463	1.7131028973979026	0.1948144779045941	0
27	818	2.2770344746059106	0.3891023359598252	0
28	516	1.808497050988336	0.278052826995446	0
29	815	2.272855148094908	0.7923091722507088	0
30	698	2.103394167922956	0.237270649623053	0
31	618	1.9791886495206297	0.2574919871696824	0
32	514	1.8049888089824773	0.1534072778658153	0
33	746	2.1745147998597085	0.2318717441992492	0
34	339	1.4658610433525154	0.3347900065473478	0
35	473	1.7315041009136292	0.2235177353715221	0
36	438	1.6662110463725848	0.4302828645162939	0
37	444	1.6775846326485586	0.1004830575779425	0
38	484	1.7515221543928878	0.3505174738128325	0
39	910	2.4016717534030283	0.3404341766409133	0
40	614	1.9727731102760508	0.2611226560193965	0
41	561	1.8857077446592363	0.2010478850001282	0
42	460	1.7075438684703832	0.1561389473113478	0
43	559	1.882343410588594	0.4267677607160432	0
44	930	2.427920311688427	0.2457346138259489	0
45	667	2.0561550989622988	0.128661598587264	0
46	675	2.0684491104483964	0.2779525645278939	0
47	668	2.0576958673305987	0.2252589266203034	0
48	457	1.7019666825259867	0.1855257712963398	0
49	728	2.148120520100113	0.1650231155832273	0
50	1557	3.141501420223677	0.5725314717662009	0
51	359	1.5084821600648042	0.2055785966915173	0
52	662	2.0484338734225345	0.2397147388995164	0
53	833	2.2978170880544986	0.1985395306394247	0
54	425	1.6412979200389275	0.2909688279737418	0
55	422	1.6354948449939617	0.3287772634146288	0
56	529	1.8311367977743829	0.2071049007080139	0
57	999	2.5163769489728383	0.3400450200871461	0
58	870	2.3482946053388343	0.216050409326736	0
59	500	1.7802375460542634	0.2909185537000564	0
60	679	2.074568795744748	0.2017534477175738	0
61	567	1.89576492395877	0.2215082625728462	0
62	700	2.1064054710653	0.1015447886417012	0
63	394	1.5803055488292348	0.2184774621298602	0
64	490	1.7623452573130156	0.3792430202831629	0
65	585	1.9256213264414492	0.2155580276521861	0
66	336	1.4593605188904617	0.3346122366357298	0
67	498	1.77667350334826	0.2338042284751114	0
68	533	1.838046772507836	0.3005969528336492	0
69	539	1.8483632994005927	0.3678600308585805	0
70	423	1.6374314884729022	0.2256659840801772	0
71	949	2.452596252399428	0.2782054721945267	0
72	743	2.170138046412398	0.397232064713041	0
73	400	1.592292867629898	0.2660127288147099	0
74	405	1.602213791448837	0.2247931824469506	0
75	442	1.6738020243795484	0.2294426501069802	0
76	353	1.4958233447132725	0.2801508401436692	0
77	435	1.660495039658877	0.3194141009718203	0
78	1084	2.6212448801641317	0.3708100605170803	0
79	839	2.306077691405871	0.5757594349533205	0
80	580	1.9173745162701816	0.38987042609475	0
81	1316	2.88815767160375	0.7616255046872117	0
82	616	1.975983483612596	0.2220427755802135	0
83	525	1.824200648613077	0.2015011340031664	0
84	513	1.803232128460232	0.2410293357619571	0
85	754	2.186143304162609	0.2312004314330071	0
86	616	1.975983483612596	0.266315079361319	0
87	561	1.8857077446592363	0.2505561298680884	0
88	569	1.8991054814817223	0.248786096207154	0
89	428	1.6470805495319276	0.1585589326218559	0
90	684	2.082193109555794	0.3549161953497651	0
91	523	1.8207226651851307	0.167883060940491	0
92	701	2.1079095094369187	0.2198396104382819	0
93	871	2.3496438123477854	0.3603050004639983	0
94	431	1.6528429480651468	0.1648201875780656	0
95	456	1.7001035547835757	0.2932981650976531	0
96	378	1.547885578655046	0.3063869507260797	0
97	868	2.3455938630935123	0.5259713122632943	0
98	1095	2.6345109845349017	0.6026424701371526	0
99	974	2.4846912611636043	0.2666929191604627	0
100	724	2.1422109613929554	0.1664833482223559	0
101	727	2.14664465560428	0.2197521858059152	0
102	765	2.202032232321633	0.2937809671839154	0
103	466	1.7186439454975475	0.2035948575183783	0
104	736	2.1598911316085543	0.4192817097806229	0
105	621	1.9839866896513143	0.2868349150435623	0
106	771	2.210650786720502	0.4190786444016999	0
107	653	2.034461823386712	0.3310467878284076	0
108	582	1.920677489461424	0.1149601834583681	0
109	329	1.444078835801875	0.210563823922425	0
110	715	2.1288544760375867	0.3891648345276087	0
111	784	2.229210014681857	0.1760239051837872	0
112	1094	2.633307736705738	0.3305645535337781	0
113	432	1.654759288358717	0.2821803780581212	0
114	414	1.6199183487064155	0.2883495077591849	0
115	423	1.6374314884729022	0.2273855736459485	0
116	740	2.1657524480337846	0.3661368217246951	0
117	763	2.1991518749967844	0.2847336808926844	0
118	759	2.193379812877565	0.1738356124338074	0
119	679	2.074568795744748	0.2121138415434669	0
120	399	1.5903012560091505	0.2140497128189466	0
121	736	2.1598911316085543	0.2208923259702162	0
122	553	1.8722141348525607	0.1928492438588886	0
123	636	2.007804909926515	0.3618104469899055	0
124	512	1.8014737349377197	0.322261544756167	0
125	452	1.6926305359483211	0.2280243143772705	0
126	718	2.133315929361508	0.3171440229369317	0
127	422	1.6354948449939617	0.193216974801631	0
128	517	1.81024862239259	0.1928706759018894	0
129	651	2.03134387239986	0.3514847037273328	0
130	517	1.81024862239259	0.1388777391079075	0
131	339	1.4658610433525154	0.1726691418942885	0
132	421	1.6335559055511566	0.2796097891163895	0
133	1125	2.670356319081395	0.3343177714026478	0
134	383	1.5580892855712989	0.2738805178964477	0
135	439	1.6681120293597749	0.8298965339794124	0
136	437	1.6643078920720351	0.2159580516416971	0
137	476	1.7369864495162313	0.2130722715755296	0
138	462	1.7112518942669797	0.2776926834267804	0
139	864	2.340183028059749	0.2093522136193396	0
140	457	1.7019666825259867	0.1593992549365018	0
141	676	2.069980727918868	0.3985866398157748	0
142	293	1.3627831786984477	0.2770088330991486	0
143	773	2.2135161810362938	0.0599287880031344	0
144	683	2.080670481849748	0.2075317449135897	0
145	772	2.212083947834877	0.5021077761159252	0
146	565	1.8924184695861732	0.422410036097459	0
147	1456	3.037901173137527	0.7395907507675009	0
148	570	1.9007735586425565	0.2815382258795925	0
149	583	1.922326847849918	0.2639934566631214	0
150	508	1.7944229300550654	0.1884609985663579	0
151	410	1.6120736616894	0.1610370998855726	0
152	349	1.4873242796465576	0.1665026112699556	0
153	380	1.551975111749474	0.1956671079917357	0
154	455	1.6982383830154668	0.1947242458150715	0
155	703	2.1109143712751863	0.2381186518789662	0
156	635	2.0062258259937384	0.5989473701209155	0
157	319	1.4219629986758702	0.3561270801690687	0
158	318	1.419732467108684	0.2531882235793672	0
159	412	1.6160007653445576	0.2679052421899105	0
160	469	1.7241671861271646	0.3446934193628337	0
161	713	2.1258749721617547	0.2094837328684735	0
162	599	1.9485267185791435	0.2471424937760623	0
163	539	1.8483632994005927	0.2893610755092577	0
164	378	1.547885578655046	0.140259906451007	0
165	552	1.8705205893817265	0.1070205371644616	0
166	484	1.7515221543928878	0.2610281279107812	0
167	354	1.497940576267952	0.2606830202079971	0
168	729	2.1495953713003626	0.1616498315137998	0
169	394	1.5803055488292348	0.2037986510034711	0
170	578	1.914065843371327	0.4439319647173923	0
171	738	2.162823775364698	0.3755064493883925	0
172	428	1.6470805495319276	0.1643038799469205	0
173	550	1.867128890146429	0.2029673296228961	0
174	633	2.003063923593736	0.217244154303404	0
175	843	2.311568360348203	0.8812710678436065	0
176	544	1.8569166227310423	0.2530997795428139	0
177	422	1.6354948449939617	0.3126618726986611	0
178	797	2.2476159988502933	0.291865718552125	0
179	834	2.299195916314227	0.4276178118298523	0
180	848	2.318413410452651	0.3116682711367276	0
181	457	1.7019666825259867	0.6594981669741395	0
182	479	1.7424515488601946	0.2779196665246922	0
183	585	1.9256213264414492	0.2565347504196945	0
184	654	2.036019008324516	0.2128670068956596	0
185	1175	2.7290524807881704	0.7970558836957841	0
186	415	1.6218735918426206	0.2656987843304857	0
187	658	2.0422358747269613	0.2305322987992599	0
188	529	1.8311367977743829	0.2506423836434095	0
189	537	1.8449308669133169	0.3279283297424362	0
190	532	1.836321716498966	0.2678967392283776	0
191	507	1.7926558957219436	0.2814517825977816	0
192	664	2.051525850840387	0.1905649942964219	0
193	453	1.6945018803959655	0.2239484983155932	0
194	358	1.5063797448827485	0.2129116721205087	0
195	747	2.1759717613631087	0.2211237761598322	0
196	485	1.7533306444506884	0.1220249017023708	0
197	926	2.4226933512407585	0.338125768215756	0
198	434	1.6585853265029729	0.0716923790101861	0
199	490	1.7623452573130156	0.3216838426909338	0
200	560	1.8840263285917904	0.1416034947896301	0
201	579	1.9157208941287749	0.2464885682887032	0
202	489	1.7605460273826743	0.1480993970109494	0
203	450	1.688881626504112	0.1549575297443857	0
204	375	1.5417309396538617	0.2657253448013682	0
205	505	1.789116591389482	0.1866286135208501	0
206	602	1.9534000735484505	0.2317668224870877	0
207	1265	2.8316411623941167	0.4066207942461429	0
208	500	1.7802375460542634	0.3488138940777359	0
209	552	1.8705205893817265	0.6671739196890324	0
210	317	1.417498425650536	0.2318267400258016	0
211	767	2.2049088269279804	0.2502180008642229	0
212	746	2.1745147998597085	0.2120692492845196	0
213	693	2.095846981162625	0.3138796689740876	0
214	1310	2.881566203889652	0.4576536745440416	0
215	582	1.920677489461424	0.094271445387306	0
216	452	1.6926305359483211	0.2898888520805218	0
217	338	1.463697409636897	0.2365351009562149	0
218	595	1.94200988855715	0.3931276440009188	0
219	774	2.214947488124777	0.2136092500287099	0
220	478	1.7406317556233792	0.1818927496072397	0
221	418	1.627725229342708	0.2404574307388985	0
222	322	1.4286336983025287	0.2877900018304899	0
223	840	2.30745158350952	0.3129040735995128	0
224	455	1.6982383830154668	0.1977418053739865	0
225	783	2.227787870987075	0.2877518540208544	0
226	517	1.81024862239259	0.2142271739499261	0
227	567	1.89576492395877	0.2412334513696971	0
228	491	1.7641426522292472	0.1485419775195904	0
229	715	2.1288544760375867	0.2310541973019804	0
230	739	2.164288607077062	0.1473034542069495	0
231	540	1.8500771275846335	0.1069928124376125	0
232	569	1.8991054814817223	0.2490640392500667	0
233	494	1.7695238827822386	0.1446520042801969	0
234	972	2.482138932538076	0.2638180504406264	0
235	606	1.9598790302215447	0.3316523146480807	0
236	911	2.4029909909391542	0.3407177875425918	0
237	415	1.6218735918426206	0.0452608443397667	0
238	516	1.808497050988336	0.2764100192967432	0
239	341	1.4701787582807917	0.2621173636731843	0
240	476	1.7369864495162313	0.1259823860268452	0
241	455	1.6982383830154668	0.1944980362378298	0
242	435	1.660495039658877	0.2899475911139897	0
243	674	2.0669163580256456	0.1735068372290125	0
244	342	1.4723328675068057	0.3874808637037946	0
245	654	2.036019008324516	0.1092570184454056	0
246	398	1.5883071470668129	0.3653562977232552	0
247	677	2.0715112129545155	0.1757241303031512	0
248	892	2.3778003207082485	0.321473959783824	0
249	1299	2.869442521039693	0.2359490470176229	0
250	790	2.237723896776022	0.1604487734497606	0
251	539	1.8483632994005927	0.2211232572905717	0
252	1415	2.994823098060901	0.4021564514738923	0
253	940	2.440938744482715	0.2956266017022285	0
254	450	1.688881626504112	0.238618218902003	0
255	571	1.902440173218451	0.2916220946604473	0
256	699	2.104900357996327	0.1107734469960324	0
257	551	1.8688255092063035	0.2200827397738435	0
258	398	1.5883071470668129	0.218445964596725	0
259	389	1.570246213323457	0.337474405495978	0
260	747	2.1759717613631087	0.2055866977806827	0
261	539	1.8483632994005927	0.2331110172040947	0
262	671	2.062311265728749	0.2492496801101892	0
263	395	1.5823097418335108	0.2929510909173564	0
264	884	2.3671135236050995	0.311171166011158	0
265	689	2.0897896072775937	0.4376027704939789	0
266	559	1.882343410588594	0.1220416800173213	0
267	516	1.808497050988336	0.4257400693637466	0
268	985	2.4986824666514096	0.2037657112674656	0
269	627	1.9935481266721795	0.2639658633060283	0
270	436	1.662402559000827	0.2784545368883274	0
271	382	1.5560538970007811	0.3989824892656853	0
272	592	1.9371078784960492	0.2558453492796226	0
273	422	1.6354948449939617	0.3917122809585981	0
274	460	1.7075438684703832	0.2886197859065144	0
275	604	1.9566422335778757	0.2071230235170729	0
276	957	2.462912160189604	0.2876590967923104	0
277	408	1.6081369679946869	0.2653650980495262	0
278	622	1.9855834598813376	0.3530081366422299	0
279	484	1.7515221543928878	0.2073336979005073	0
280	486	1.7551372710448117	0.1266215229331135	0
281	1343	2.9176350020083364	0.5173871342519952	0
282	694	2.0973585911544195	0.1152040552144969	0
283	599	1.9485267185791435	0.2909489132911437	0
284	466	1.7186439454975475	0.3250941984654182	0
285	498	1.77667350334826	0.3617959842205409	0
286	527	1.827672013595956	0.2041309737092589	0
287	764	2.2005925249220115	0.1620049438921676	0
288	531	1.834595038433536	0.2923382552582708	0
289	617	1.9775867159117275	0.1969361632911676	0
290	658	2.0422358747269613	0.1489943337318561	0
291	527	1.827672013595956	0.2079396739942257	0
292	384	1.5601220187064997	0.2007804760845827	0
293	716	2.130342665297306	0.285528471502175	0
294	686	2.0852350295262045	0.2026182166133701	0
295	843	2.311568360348203	0.1326024774122174	0
296	590	1.93383296849804	0.2024763468051521	0
297	703	2.1109143712751863	0.1903430432860602	0
298	871	2.3496438123477854	0.3435187585297675	0
299	830	2.2936756300386	0.2348175337677062	0
300	574	1.907431279757606	0.2209255173122608	0
301	713	2.1258749721617547	0.1669884743559204	0
302	1180	2.7348528114141497	0.2456541830491251	0
303	778	2.220663491147029	0.1824020937081148	0
304	467	1.72048699583465	0.202726440094997	0
305	456	1.7001035547835757	0.1777489389572656	0
306	1243	2.806910198219374	0.5510664861322265	0
307	579	1.9157208941287749	0.2761413330098742	0
308	437	1.6643078920720351	0.1890816944917207	0
309	460	1.7075438684703832	0.3029183033736674	0
310	999	2.5163769489728383	0.526759021251589	0
311	1260	2.826039492887686	0.3734054957048375	0
312	531	1.834595038433536	0.3424127155019924	0
313	651	2.03134387239986	0.2212378354733028	0
314	516	1.808497050988336	0.2642802513989556	0
315	454	1.6963711604793996	0.2322182072960258	0
316	647	2.025093568745259	0.4128816395064777	0
317	586	1.9272664538892617	0.2150016505739944	0
318	628	1.9951372446022155	0.1886079801093879	0
319	588	1.93055250308517	0.1413066662314984	0
320	848	2.318413410452651	0.1181533190169375	0
321	612	1.9695575040467128	0.2315913455539867	0
322	991	2.5062811130828377	0.2429550829445492	0
323	525	1.824200648613077	0.1845991796729642	0
324	697	2.101886898529876	0.2177702141379589	0
325	844	2.3129389909817437	0.1185660830082205	0
326	749	2.178882761676542	0.0736755673806351	0
327	997	2.5138567911558374	0.3205376148363577	0
328	534	1.8397702110228968	0.2234581365717057	0
329	618	1.9791886495206297	0.2459663990173081	0
330	419	1.629671105984129	0.318458811478266	0
331	378	1.547885578655046	0.3063869507260787	0
332	637	2.009382752928317	0.2737636297002616	0
333	349	1.4873242796465576	0.2592224413879875	0
334	657	2.040683433700836	0.2219131197700393	0
335	1000	2.517636081875737	0.3552064659541413	0
336	642	2.017253455808069	0.1048732452491543	0
337	790	2.237723896776022	0.3064705997949605	0
338	964	2.4719032644695376	0.2644586457462012	0
339	785	2.230631251686089	0.1687857849647416	0
340	596	1.9436411445260453	0.2438560371781665	0
341	647	2.025093568745259	0.2543426582205328	0
342	336	1.4593605188904617	0.1932821705335589	0
343	619	1.980789287590191	0.1914515493376856	0
344	640	2.014108865500589	0.335316666390503	0
345	781	2.2249408565702598	0.5068830241242017	0
346	556	1.877285604553556	0.1850940747480047	0
347	518	1.8119985006381856	0.2741481250252675	0
348	724	2.1422109613929554	0.1872080249767519	0
349	682	2.079146739073532	0.2027262760221259	0
350	522	1.8189811796932047	0.261695568783247	0
351	599	1.9485267185791435	0.1508875565287571	0
352	413	1.61796074273604	0.2296555184680681	0
353	566	1.8940924358308489	0.3634803183534189	0
354	405	1.602213791448837	0.7278071011104283	0
355	482	1.7478995607435737	0.1303665067685551	0
356	1118	2.6620355802980167	0.3021447723519402	0
357	546	1.860326940797339	0.1851696251862679	0
358	884	2.3671135236050995	0.1584479699528402	0
359	517	1.81024862239259	0.0869023143300641	0
360	393	1.5782988108148932	0.2004362341573394	0
361	984	2.4974137778330627	0.5158339512183271	0
362	714	2.1273652457216894	0.1674784999454626	0
363	536	1.8432122537159847	0.1778572659014295	0
364	674	2.0669163580256456	0.2725368260727957	0
365	422	1.6354948449939617	0.2440993085690973	0
366	770	2.2092166958873025	0.4065132761949848	0
367	654	2.036019008324516	0.3916740903713631	0
368	565	1.8924184695861732	0.1008063112968585	0
369	851	2.322510756937195	0.2465733661557551	0
370	425	1.6412979200389275	0.1400882142996224	0
371	551	1.8688255092063035	0.3805723863953162	0
372	468	1.7223280739385578	0.2873378252337006	0
373	588	1.93055250308517	0.2423761072511578	0
374	761	2.196267740149262	0.4035640387853274	0
375	763	2.1991518749967844	0.1799614099352164	0
376	746	2.1745147998597085	0.3696209129369392	0
377	467	1.72048699583465	0.2385501759269226	0
378	753	2.1846931260234803	0.0891377116759578	0
379	592	1.9371078784960492	0.1421361324279696	0
380	769	2.2077816735235505	0.2088286828783503	0
381	592	1.9371078784960492	0.1580999848219203	0
382	538	1.8466478806557265	0.2754508825020328	0
383	1037	2.56378930961006	0.1754158341262592	0
384	704	2.112415199314964	0.2340421573742215	0
385	522	1.8189811796932047	0.3358781583029616	0
386	606	1.9598790302215447	0.3661921138225517	0
387	662	2.0484338734225345	0.1238899539874698	0
388	510	1.797951788783262	0.6709239202853737	0
389	590	1.93383296849804	0.1213908550804353	0
390	698	2.103394167922956	0.3475437166239529	0
391	551	1.8688255092063035	0.1392581229414903	0
392	722	2.139250060238542	0.5890793905578868	0
393	632	2.001481099226763	0.5665659759153803	0
394	662	2.0484338734225345	0.1253768070563728	0
395	676	2.069980727918868	0.5453169198161202	0
396	585	1.9256213264414492	0.1565759570882764	0
397	603	1.955021825653068	0.3377796339326703	0
398	697	2.101886898529876	0.2941359295686473	0
399	1134	2.6810164665336917	0.7032037251735259	0
400	1192	2.7487236669750983	0.2329684291021136	0
401	395	1.5823097418335108	0.2491334958624861	0
402	466	1.7186439454975475	0.1274327138095922	0
403	820	2.279816435905606	0.2647104241049073	0
404	734	2.156954500567816	0.1483344224674139	0
405	674	2.0669163580256456	0.3766314870472929	0
406	1710	3.2922363772524084	0.633214367069024	0
407	602	1.9534000735484505	0.2706226312957062	0
408	784	2.229210014681857	0.1941141255917092	0
409	600	1.950152523383124	0.1989341170172964	0
410	436	1.662402559000827	0.1507820141937464	0
411	789	2.2363071673546324	0.1660303628408594	0
412	692	2.0943342801491185	0.3034453084173249	0
413	632	2.001481099226763	0.2875574040634963	0
414	1289	2.85837636904992	0.7473643337300094	0
415	457	1.7019666825259867	0.1418224172852588	0
416	667	2.0561550989622988	0.1945196969415485	0
417	466	1.7186439454975475	0.240890614304555	0
418	419	1.629671105984129	0.2655596603312026	0
419	334	1.4550107014090006	0.2737899569121438	0
420	898	2.385784004013109	0.2336199753183867	0
421	647	2.025093568745259	0.0619215237706067	0
422	590	1.93383296849804	0.4582666841110758	0
423	749	2.178882761676542	0.1602775713531969	0
424	750	2.180336804388707	0.2808071949757833	0
425	493	1.7677319594033387	0.2382055173479863	0
426	662	2.0484338734225345	0.104664147745466	0
427	769	2.2077816735235505	0.2636962645087238	0
428	718	2.133315929361508	0.3646741928315821	0
429	457	1.7019666825259867	0.2313985325828098	0
430	844	2.3129389909817437	0.3617218390805787	0
431	1108	2.650103491632916	0.6785834469333651	0
432	640	2.014108865500589	0.3347565257144234	0
433	404	1.6002345272078384	0.2123515901779893	0
434	760	2.194824251501606	0.3190309857424732	0
435	616	1.975983483612596	0.110870926183973	0
436	499	1.7784564174982032	0.226114685000968	0
437	872	2.350992245062709	0.3637629713148249	0
438	666	2.054613175161665	0.2552260440568038	0
439	418	1.627725229342708	0.2689063438148734	0
440	2385	3.8880974892894375	0.8903936774354171	0
441	472	1.7296727898767306	0.2423427106461588	0
442	511	1.7997136233939262	0.2385341201027644	0
443	918	2.41220545199203	0.3974495232610811	0
444	758	2.1919344223990964	0.1793789985473593	0
445	712	2.124383653162248	0.1761427013013406	0
446	948	2.4513037114651777	0.2372574515167485	0
447	450	1.688881626504112	0.2459947525012502	0
448	483	1.7497117950932208	0.2034976644996306	0
449	645	2.0219611715589108	0.163488380031288	0
450	440	1.6700108484484608	0.1595081008825351	0
451	397	1.5863105313849355	0.3537493448096611	0
452	872	2.350992245062709	0.1759678555888636	0
453	887	2.3711267169758	0.5350305411749381	0
454	379	1.5499316939946193	0.2296040600128241	0
455	542	1.8535000299145763	0.318779492170316	0
456	565	1.8924184695861732	0.221045327986993	0
457	640	2.014108865500589	0.2840002080226904	0
458	495	1.77131399338951	0.1972958200893963	0
459	659	2.0437871365341747	0.4732870530430893	0
460	467	1.72048699583465	0.1819138639573298	0
461	354	1.497940576267952	0.2069603399239776	0
462	800	2.251842168672149	0.1724130678821122	0
463	1074	2.609126253629564	0.0831939047405529	0
464	956	2.461625035899874	0.3728091669072307	0
465	1178	2.7325341566425765	0.5071645306999604	0
466	791	2.239139729816616	0.2414366373818971	0
467	432	1.654759288358717	0.2866050481974257	0
468	586	1.9272664538892617	0.0581751039103832	0
469	546	1.860326940797339	0.0772360707595752	0
470	599	1.9485267185791435	0.1142493866203789	0
471	663	2.049980445083712	0.4098145402175313	0
472	717	2.131829815681072	0.1928843192428078	0
473	1144	2.692811580529248	0.2213496799531468	0
474	1122	2.6667934671690734	0.574279253517342	0
475	429	1.6490035864385375	0.2412373220228562	0
476	890	2.3751331293800617	0.412764196922682	0
477	546	1.860326940797339	0.1719365691878494	0
478	904	2.3937410600249565	0.3040195031230409	0
479	1118	2.6620355802980167	0.3556524845468835	0
480	531	1.834595038433536	0.1185881175730489	0
481	815	2.272855148094908	0.2554736890959914	0
482	701	2.1079095094369187	0.2216459878324896	0
483	582	1.920677489461424	0.201619806660701	0
484	1376	2.953263317499703	0.8163556053232387	0
485	1071	2.605479674274347	0.4489133597024502	0
486	914	2.406944365135394	0.7802678114092099	0
487	442	1.6738020243795484	0.3236666622219125	0
488	750	2.180336804388707	0.136583557209621	0
489	510	1.797951788783262	0.3068824044769488	0
490	715	2.1288544760375867	0.3927898969513833	0
491	452	1.6926305359483211	0.211171366666419	0
492	456	1.7001035547835757	0.26060106489483	0
493	838	2.3047029802903167	0.442552483815918	0
494	818	2.2770344746059106	0.2347477171859007	0
495	727	2.14664465560428	0.2512467794434413	0
496	403	1.5982528118627954	0.2724193611922447	0
497	546	1.860326940797339	0.1784947720339982	0
498	705	2.113914961803724	0.25037441014908	0
499	389	1.570246213323457	0.1634268254256363	0
500	556	1.877285604553556	0.1864710047884182	0
501	1007	2.526432441378148	0.5180571920953289	0
502	632	2.001481099226763	0.189854190885553	0
503	831	2.295056946411947	0.3570029825415185	0
504	375	1.5417309396538617	0.2498965955886917	0
505	320	1.4241900368434108	0.3047603309965992	0
506	462	1.7112518942669797	0.2365083250084506	0
507	397	1.5863105313849355	0.2948206546788176	0
508	952	2.456469794564144	0.2024744264459107	0
509	938	2.438340618419693	0.1367783931304959	0
510	385	1.5621521067724504	0.2795427157693598	0
511	819	2.278425879853145	0.118991936002861	0
512	333	1.452830908872037	0.2077256614953559	0
513	900	2.388439301444847	0.297328506403318	0
514	435	1.660495039658877	0.2887462999791945	0
515	734	2.156954500567816	0.2054814710527072	0
516	597	1.9452710325646856	0.2797984795401166	0
517	768	2.206345717811623	0.1884617670251952	0
518	538	1.8466478806557265	0.0551634088483509	0
519	466	1.7186439454975475	0.2812550768270312	0
520	695	2.09886911248177	0.3152536999001438	0
521	913	2.40562729561673	0.4500322500254177	0
522	753	2.1846931260234803	0.2373300636488358	0
523	485	1.7533306444506884	0.1396636387866516	0
524	870	2.3482946053388343	0.2715989472243023	0
525	416	1.6238264806798923	0.3101166056838596	0
526	621	1.9839866896513143	0.2249771451899191	0
527	453	1.6945018803959655	0.1886667036234738	0
528	847	2.3170460181718298	0.2351513297203697	0
529	440	1.6700108484484608	0.2710197914037737	0
530	808	2.263073371355022	0.3279997731586663	0
531	482	1.7478995607435737	0.1610758844496625	0
532	382	1.5560538970007811	0.1130798773088081	0
533	375	1.5417309396538617	0.3180413775942046	0
534	491	1.7641426522292472	0.2874724515947668	0
535	1038	2.5650251685922285	0.1841347050567432	0
536	421	1.6335559055511566	0.4440170968198839	0
537	882	2.3644342771057567	0.1263547855843514	0
538	514	1.8049888089824773	0.1534072778658153	0
539	476	1.7369864495162313	0.2099345200710997	0
540	415	1.6218735918426206	0.1384146597052475	0
541	530	1.8328667337273008	0.1862839879303744	0
542	418	1.627725229342708	0.1086409497539169	0
543	564	1.8907430212988	0.2023447102331354	0
544	514	1.8049888089824773	0.1833786601460207	0
545	604	1.9566422335778757	0.1315822248724665	0
546	833	2.2978170880544986	0.3073257798884188	0
547	387	1.56620438882514	0.2444478091558575	0
548	395	1.5823097418335108	0.2229365171396592	0
549	907	2.397709685673328	0.1990967365428513	0
550	301	1.38126243837641	0.7031331872355113	0
551	727	2.14664465560428	0.069396946119434	0
552	569	1.8991054814817223	0.346480397183014	0
553	445	1.6794727420054671	0.3446042538552126	0
554	1016	2.5376972443171413	0.2187954814673724	0
555	580	1.9173745162701816	0.366417951488747	0
556	558	1.8806589866176	0.2301432240560204	0
557	362	1.514771897533112	0.2641638763959129	0
558	923	2.418765718258776	0.3499557188630233	0
559	610	1.9663366392520871	0.2990941163094616	0
560	829	2.2922934812960154	0.3789088644568329	0
561	674	2.0669163580256456	0.1435680650225342	0
562	412	1.6160007653445576	0.2986798916322076	0
563	746	2.1745147998597085	0.2336150821063738	0
564	427	1.645155264771576	0.1325918755670931	0
565	781	2.2249408565702598	0.2497094039373996	0
566	345	1.478776368171706	0.2189212207736382	0
567	449	1.687004047684063	0.1744409326897319	0
568	345	1.478776368171706	0.2131644603832091	0
569	955	2.460337238251759	0.4983224564374305	0
570	504	1.787344311022461	0.2370748469377324	0
571	734	2.156954500567816	0.2308826122780741	0
572	490	1.7623452573130156	0.2461430802294665	0
573	481	1.7460854455056936	0.2675742803578979	0
574	568	1.897435937878579	0.2217559970634648	0
575	985	2.4986824666514096	0.6006591746784646	0
576	543	1.8552091128317847	0.4662175249309037	0
577	389	1.570246213323457	0.2098162044892393	0
578	864	2.340183028059749	0.2723342451964602	0
579	899	2.387112021930598	0.0948615322040533	0
580	828	2.2909104986776416	0.3504556018208449	0
581	420	1.631614661959219	0.2572189559301827	0
582	450	1.688881626504112	0.2648769684689692	0
583	525	1.824200648613077	0.0962798265232039	0
584	612	1.9695575040467128	0.3187757962948634	0
585	615	1.9743789494595525	0.1882746668198618	0
586	438	1.6662110463725848	0.2456453255486283	0
587	675	2.0684491104483964	0.2638064856854379	0
588	399	1.5903012560091505	0.3354224385979028	0
589	327	1.4396828474109753	0.2577244789314025	0
590	393	1.5782988108148932	0.2257752935598269	0
591	425	1.6412979200389275	0.2435327813755608	0
592	497	1.7748887982234318	0.3575149234605005	0
593	479	1.7424515488601946	0.1125244302323641	0
594	840	2.30745158350952	0.4057112658070474	0
595	505	1.789116591389482	0.1779156254397025	0
596	572	1.904105329049896	0.2484342691183311	0
597	867	2.344242325174849	0.1672905925314106	0
598	520	1.8154931972322448	0.1116923353342282	0
599	585	1.9256213264414492	0.0437623810063317	0
600	508	1.7944229300550654	0.2343621340158211	0
601	324	1.4330635808669083	0.1155826319294508	0
602	1229	2.7910582187939483	0.7214422402819481	0
603	473	1.7315041009136292	0.0672653400923681	0
604	432	1.654759288358717	0.1174728539521373	0
605	534	1.8397702110228968	0.1490543064247748	0
606	564	1.8907430212988	0.2625658357978328	0
607	749	2.178882761676542	0.1428888479799361	0
608	468	1.7223280739385578	0.2437249446258737	0
609	896	2.383125748029948	0.4561474948400747	0
610	830	2.2936756300386	0.27073485429038	0
611	734	2.156954500567816	0.2737342217772043	0
612	567	1.89576492395877	0.2427622830299373	0
613	575	1.9090920822313684	0.2286532121933581	0
614	814	2.271460330444	0.2760625278229059	0
615	356	1.502166086992876	0.2474807012044709	0
616	803	2.256060421826591	0.3095227839665747	0
617	899	2.387112021930598	0.3735525810008266	0
618	399	1.5903012560091505	0.1636328661077878	0
619	483	1.7497117950932208	0.1495269318347633	0
620	444	1.6775846326485586	0.1627201337390384	0
621	420	1.631614661959219	0.2390275634431357	0
622	426	1.6432277242564015	0.1844321884132432	0
623	849	2.3197799967254347	0.2641562361853561	0
624	414	1.6199183487064155	0.1345297545040182	0
625	373	1.537614160771308	0.320003429538655	0
626	943	2.444830756645364	0.485585523046251	0
627	1105	2.646513374620027	0.3126971282290478	0
628	726	2.1451677757214367	0.2269018257682081	0
629	469	1.7241671861271646	0.1339066586798497	0
630	415	1.6218735918426206	0.2588803687554608	0
631	738	2.162823775364698	0.2470777706412775	0
632	618	1.9791886495206297	0.1870142850014345	0
633	1094	2.633307736705738	0.763349737341432	0
634	464	1.7149519026823614	0.3029613916041084	0
635	459	1.7056868327187258	0.2558870517400284	0
636	408	1.6081369679946869	0.2792138519607195	0
637	754	2.186143304162609	0.191977600590895	0
638	483	1.7497117950932208	0.1644887270633521	0
639	310	1.4017604455242731	0.1446092841437206	0
640	1293	2.862807962980761	0.3640428955490957	0
641	803	2.256060421826591	0.4171475961369083	0
642	766	2.203470999043137	0.1783264359298515	0
643	456	1.7001035547835757	0.242264113438714	0
644	667	2.0561550989622988	0.1570306533005624	0
645	370	1.5314182423760552	0.1084998671714625	0
646	509	1.796188226035392	0.2158717197101646	0
647	837	2.3033274486964084	0.1255196301893715	0
648	501	1.7820168943705523	0.1140461484308398	0
649	485	1.7533306444506884	0.2367537835154609	0
650	834	2.299195916314227	0.1865815071361477	0
651	493	1.7677319594033387	0.4148506609972596	0
652	715	2.1288544760375867	0.4494620558511872	0
653	776	2.217807331134016	0.3338793017013489	0
654	423	1.6374314884729022	0.1621943144568391	0
655	676	2.069980727918868	0.3669821605441222	0
656	891	2.3764670992293344	0.5514211838806117	0
657	447	1.6832426070002169	0.2825003979961489	0
658	639	2.0125347278115	0.1318458957986155	0
659	604	1.9566422335778757	0.2165469369651236	0
660	511	1.7997136233939262	0.392041454632451	0
661	612	1.9695575040467128	0.1833001581257042	0
662	625	1.9903660845373727	0.2435235712014414	0
663	324	1.4330635808669083	0.2754629226867939	0
664	480	1.7442694435109654	0.3215204485613915	0
665	559	1.882343410588594	0.3196336689034193	0
666	696	2.1003785474934697	0.2532669157951063	0
667	458	1.7038277729480982	0.2332160262512046	0
668	531	1.834595038433536	0.1551340820744605	0
669	328	1.441882516909799	0.2722469537595107	0
670	387	1.56620438882514	0.1673018848319135	0
671	458	1.7038277729480982	0.1142067649558379	0
672	596	1.9436411445260453	0.1905330080238284	0
673	394	1.5803055488292348	0.2800927483971564	0
674	428	1.6470805495319276	0.3477680355258241	0
675	457	1.7019666825259867	0.2258822888161756	0
676	616	1.975983483612596	0.3922266766337819	0
677	1023	2.5464243055508544	0.3163819113733606	0
678	601	1.951776973913344	0.2375280402348798	0
679	370	1.5314182423760552	0.2415016508743383	0
680	857	2.33068384057846	0.1473545784211226	0
681	649	2.028221128243894	0.084593830719312	0
682	415	1.6218735918426206	0.2554008985112065	0
683	847	2.3170460181718298	0.369942924351794	0
684	663	2.049980445083712	0.4383689006231546	0
685	490	1.7623452573130156	0.1402424288162052	0
686	770	2.2092166958873025	0.4905066852538	0
687	579	1.9157208941287749	0.1051378500222743	0
688	635	2.0062258259937384	0.3329125314977863	0
689	435	1.660495039658877	0.2179364399148047	0
690	1238	2.8012590747133888	0.7884660174460622	0
691	446	1.68135873108035	0.1301111160323832	0
692	892	2.3778003207082485	0.3171946111274147	0
693	712	2.124383653162248	0.1731281155470615	0
694	343	1.47448382974571	0.2543597786902636	0
695	780	2.22351598235651	0.3313211482965301	0
696	856	2.329323651468983	0.4388249171573775	0
697	351	1.4915798656819137	0.1420248232877015	0
698	635	2.0062258259937384	0.2664472713249289	0
699	630	1.9983116893218749	0.2104554704598411	0
700	563	1.889066087025372	0.2895497573975329	0
701	774	2.214947488124777	0.1854167576461286	0
702	510	1.797951788783262	0.2609598256420115	0
703	974	2.4846912611636043	0.6012535311449003	0
704	561	1.8857077446592363	0.1607401467897223	0
705	737	2.161357950882279	0.2886158513251511	0
706	349	1.4873242796465576	0.2592224413879875	0
707	414	1.6199183487064155	0.1926850362550367	0
708	530	1.8328667337273008	0.2723209357866807	0
709	747	2.1759717613631087	0.3528075280247986	0
710	883	2.3657742796373	0.2888119185298126	0
711	394	1.5803055488292348	0.1355262531566648	0
712	546	1.860326940797339	0.2261139434665649	0
713	386	1.564179560067951	0.2948217011025212	0
714	424	1.6393658441249002	0.3010939842109831	0
715	407	1.6061650028531884	0.0481149570245076	0
716	594	1.9403772612079824	0.124036086437997	0
717	434	1.6585853265029729	0.2816094455174517	0
718	692	2.0943342801491185	0.3816019226683607	0
719	452	1.6926305359483211	0.1412994210880174	0
720	1069	2.6030457833421274	0.2211841487669981	0
721	550	1.867128890146429	0.2648141678550804	0
722	358	1.5063797448827485	0.2229859266151503	0
723	526	1.8259371560492248	0.2558085425589425	0
724	546	1.860326940797339	0.1355409580876717	0
725	562	1.8873876628050177	0.2095145956937967	0
726	761	2.196267740149262	0.2000105665464562	0
727	566	1.8940924358308489	0.4863883480597154	0
728	487	1.7569420399237394	0.1316004376739132	0
729	465	1.7167989165754427	0.2728987554458579	0
730	404	1.6002345272078384	0.2319193865880491	0
731	799	2.2504343272287075	0.1466733356704555	0
732	600	1.950152523383124	0.158196884626412	0
733	1001	2.5188945853694182	0.7384940762681348	0
734	584	1.92397479229988	0.2237844587262435	0
735	692	2.0943342801491185	0.1490848036723328	0
736	606	1.9598790302215447	0.3511171244411181	0
737	465	1.7167989165754427	0.3044503437456717	0
738	375	1.5417309396538617	0.2606293095301586	0
739	678	2.0730405680635027	0.2122023095584649	0
740	599	1.9485267185791435	0.2262311296444486	0
741	628	1.9951372446022155	0.2610759303521937	0
742	709	2.11990340145505	0.2202398916256143	0
743	400	1.592292867629898	0.3143647580875624	0
744	622	1.9855834598813376	0.2730448472264023	0
745	647	2.025093568745259	0.2671091923537782	0
746	453	1.6945018803959655	0.1808392629462477	0
747	519	1.813746690625732	0.1433751342332836	0
748	559	1.882343410588594	0.2155327740316134	0
749	507	1.7926558957219436	0.198960301293564	0
750	742	2.1686771657039823	0.1804495152570588	0
751	455	1.6982383830154668	0.2816155875950773	0
752	452	1.6926305359483211	0.2620731216596474	0
753	752	2.1832419846305364	0.3136733587498073	0
754	943	2.444830756645364	0.3864876425980539	0
755	370	1.5314182423760552	0.275910003977037	0
756	971	2.4808617835301696	0.2169556717378375	5
757	624	1.988773154242552	0.2662805133008606	5
758	393	1.5782988108148932	0.2571868251792745	5
759	777	2.219235870625867	0.2191229844087822	5
760	380	1.551975111749474	0.1956671079917354	5
761	864	2.340183028059749	0.164815192952738	5
762	1524	3.108031685121987	0.2306096756283731	5
763	695	2.09886911248177	0.7177974321534729	5
764	445	1.6794727420054671	0.2199132021253581	5
765	1171	2.7244033249746664	0.23863336160739	5
766	594	1.9403772612079824	0.2851569176764158	5
767	490	1.7623452573130156	0.2936507935751324	5
768	519	1.813746690625732	0.247758528497929	5
769	854	2.326600887649463	0.2940909271132835	5
770	652	2.032903445660226	0.2280690103844571	5
771	1356	2.931722086705031	0.2784425030604597	5
772	827	2.2895266806723784	0.2133720461817978	5
773	373	1.537614160771308	0.2707480899332247	5
774	1583	3.167622444472701	0.6833075263927044	5
775	439	1.6681120293597749	0.2076577637760835	5
776	584	1.92397479229988	0.1111424605959089	5
777	695	2.09886911248177	0.2941281662426901	5
778	614	1.9727731102760508	0.3123868336190765	5
779	331	1.4484614827093	0.292179753650038	5
780	927	2.424001148016836	0.1767869256938367	5
781	518	1.8119985006381856	0.2878580265383963	5
782	716	2.130342665297306	0.2909148003043512	5
783	423	1.6374314884729022	0.3525176320313654	5
784	631	1.9998970221291916	0.2429825812216937	5
785	726	2.1451677757214367	0.0914581112038586	5
786	345	1.478776368171706	0.3316721678017924	5
787	590	1.93383296849804	0.6281818403709915	5
788	468	1.7223280739385578	0.2314421932767081	5
789	622	1.9855834598813376	0.1078476744261166	5
790	633	2.003063923593736	0.2443400840223901	5
791	852	2.3238749337108797	0.0334617071937976	5
792	861	2.3361166774150237	0.6057160683602428	5
793	392	1.5762895180705043	0.2942817314961441	5
794	406	1.6041906136583708	0.1993824145388413	5
795	918	2.41220545199203	0.2391432422653816	5
796	347	1.4830564823851538	0.2360585921345167	5
797	505	1.789116591389482	0.3339804674586308	5
798	642	2.017253455808069	0.2811619806871799	5
799	995	2.511334104327578	0.1490539399557597	5
800	626	1.9919577409968805	0.209830972145618	5
801	700	2.1064054710653	0.1720347605374171	5
802	781	2.2249408565702598	0.3835867177468146	5
803	588	1.93055250308517	0.2024657830003421	5
804	583	1.922326847849918	0.2965302182343605	5
805	619	1.980789287590191	0.2333736367959426	5
806	1066	2.599390673956676	0.2380012162503549	5
807	815	2.272855148094908	0.2826264382713662	5
808	574	1.907431279757606	0.1243440798308268	5
809	418	1.627725229342708	0.4628068602487768	5
810	842	2.310196916525108	0.3391380749700068	5
811	395	1.5823097418335108	0.1717194343591439	5
812	1014	2.535198280398061	0.5814648237778809	5
813	656	2.039129810762491	0.2884334766336063	5
814	560	1.8840263285917904	0.3001529860741007	5
815	584	1.92397479229988	0.1849088026309154	5
816	1108	2.650103491632916	0.224291085424228	5
817	1128	2.673914423683044	0.453994800998666	5
818	701	2.1079095094369187	0.2349025215181333	5
819	525	1.824200648613077	0.2282476162534969	5
820	459	1.7056868327187258	0.239052033632715	5
821	395	1.5823097418335108	0.2675265491458707	5
822	898	2.385784004013109	0.2288019941839031	5
823	694	2.0973585911544195	0.1240194340441959	5
824	568	1.897435937878579	0.4083436764514723	5
825	609	1.9647242268126155	0.4200314990304292	5
826	685	2.083714624636106	0.3465005281055929	5
827	399	1.5903012560091505	0.3041209592456816	5
828	472	1.7296727898767306	0.4600128944707619	5
829	639	2.0125347278115	0.231461230130591	5
830	648	2.0266579518049346	0.3303797712298128	5
831	736	2.1598911316085543	0.0769303751207686	5
832	1193	2.749876413373844	0.7328021898606605	5
833	878	2.3590666554783004	0.1156170869999082	5
834	594	1.9403772612079824	0.1181858083026959	5
835	673	2.065382468123819	0.2624018290164092	5
836	886	2.3697897409930007	0.2451105621961155	5
837	855	2.3279626676242104	0.2336782404505454	5
838	836	2.3019510951533144	0.1904185653508757	5
839	487	1.7569420399237394	0.2984029194578921	5
840	693	2.095846981162625	0.1216157257488847	5
841	809	2.264473355015897	0.208688372356033	5
842	1209	2.768255073486184	0.2980286414116145	5
843	982	2.4948744647434435	0.1001424943164279	5
844	666	2.054613175161665	0.185826129985413	5
845	915	2.408260714353367	0.1615496162543567	5
846	663	2.049980445083712	0.2686929478764331	5
847	773	2.2135161810362938	0.3449885817685552	5
848	1158	2.709238470198425	0.3018827114607781	5
849	794	2.243381867619847	0.263778963654431	5
850	508	1.7944229300550654	0.1209361777951007	5
851	520	1.8154931972322448	0.3099703845285633	5
852	731	2.1525420421440016	0.2658554917221357	5
853	1221	2.781959390280733	0.249575011346717	5
854	654	2.036019008324516	0.1570549846198218	5
855	907	2.397709685673328	0.3045888712922956	5
856	630	1.9983116893218749	0.2420633342915996	5
857	1110	2.652494203433157	0.1592625491777078	5
858	1660	3.243747183685241	0.3285440833834631	5
859	833	2.2978170880544986	0.2376958412726321	5
860	345	1.478776368171706	0.2131644603832083	5
861	341	1.4701787582807917	0.2482467804505488	5
862	686	2.0852350295262045	0.1222676863346624	5
863	584	1.92397479229988	0.3004248821885327	5
864	371	1.5334863300737078	0.133334852494202	5
865	1519	3.102929019252359	0.3935857096373023	5
866	805	2.2588682143529093	0.1569243596951037	5
867	1081	2.6176151832277377	0.1806418777352214	5
868	681	2.077621878773743	0.2822123729352113	5
869	452	1.6926305359483211	0.1915641102386364	5
870	538	1.8466478806557265	0.2149025506653929	5
871	1236	2.798995430646965	0.2652835459035537	5
872	593	1.9387432590140008	0.2271578646335106	5
873	756	2.189040778335692	0.1325595209428254	5
874	1317	2.889254787567957	0.3075598212796623	5
875	746	2.1745147998597085	0.245690420461959	5
876	600	1.950152523383124	0.1634729418514877	5
877	921	2.416143749229827	0.1984256531405633	5
878	787	2.2334710125453108	0.1643557726770894	5
879	390	1.5722632292009562	0.2315624523582671	5
880	809	2.264473355015897	0.3696451322492599	5
881	377	1.5458367550189458	0.2382644322749251	5
882	514	1.8049888089824773	0.1348626034294675	5
883	708	2.1184078785871074	0.2399585701125058	5
884	945	2.4474219929388283	0.1537277315582459	5
885	782	2.2263648188642318	0.1928315840935422	5
886	809	2.264473355015897	0.196223566759789	5
887	946	2.4487165828166866	0.4642805505925342	5
888	623	1.987178947049084	0.2783707543096724	5
889	1071	2.605479674274347	0.1586768583254837	5
890	1040	2.5674951019219328	0.6404273699260319	5
891	622	1.9855834598813376	0.271330229834146	5
892	526	1.8259371560492248	0.1128748386289662	5
893	994	2.510071810151661	0.2272198082075412	5
894	948	2.4513037114651777	0.2144828822578435	5
895	764	2.2005925249220115	0.1691116450501721	5
896	1334	2.907842427295076	0.3177283870576758	5
897	638	2.010959357920131	0.2091096305254639	5
898	897	2.384455246458625	0.2940578699525091	5
899	1116	2.6596534450734506	0.2810896623963402	5
900	491	1.7641426522292472	0.0816576959006858	5
901	557	1.878973052628689	0.2580374677709791	5
902	633	2.003063923593736	0.2954821987130522	5
903	768	2.206345717811623	0.2126348434598612	5
904	1017	2.538945803922481	0.2167492441445729	5
905	407	1.6061650028531884	0.320344432450334	5
906	693	2.095846981162625	0.2365538181039403	5
907	1545	3.1293720258189555	0.84234574355707	5
908	489	1.7605460273826743	0.2937367454456975	5
909	1040	2.5674951019219328	0.2311752328504445	5
910	1021	2.543933914436188	0.0690428905662743	5
911	453	1.6945018803959655	0.1570593943994324	5
912	588	1.93055250308517	0.0896554965717685	5
913	760	2.194824251501606	0.1503930748664481	5
914	1043	2.5711955531844333	0.3013439263749246	5
915	901	2.389765843786188	0.2301854948045758	5
916	475	1.735160924629828	0.1582162260933526	5
917	868	2.3455938630935123	0.2865747093776931	5
918	486	1.7551372710448117	0.2192611859717298	5
919	505	1.789116591389482	0.2257469815912984	5
920	1010	2.530192948209728	0.2338804031178619	5
921	957	2.462912160189604	0.2123830123874014	5
922	823	2.2839830244000563	0.228435644693286	5
923	582	1.920677489461424	0.3555697839292803	5
924	711	2.1228912865199234	0.1739364635374121	5
925	1483	3.0659391394238327	0.782391310892488	5
926	643	2.018823914166453	0.277017765270048	5
927	878	2.3590666554783004	0.2263714716851399	5
928	867	2.344242325174849	0.203869220782418	5
929	852	2.3238749337108797	0.1350217995302967	5
930	721	2.1377680717958727	0.1185487603724163	5
931	962	2.46933771809642	0.2146156015187888	5
932	609	1.9647242268126155	0.3105647990534646	5
933	540	1.8500771275846335	0.2949338144089232	5
934	725	2.1436898783529514	0.1403159713042351	5
935	605	1.9582613006596896	0.2723133091360884	5
936	906	2.3963875407226864	0.1985536427053462	5
937	673	2.065382468123819	0.2707372427161966	5
938	620	1.9823886332585796	0.2592469647822115	5
939	1227	2.7887862947554303	0.1416276616845087	5
940	682	2.079146739073532	0.2163929354037579	5
941	1343	2.9176350020083364	0.2094287448080898	5
942	679	2.074568795744748	0.2988058221131295	5
943	607	1.9614954255727708	0.1144944334138506	5
944	896	2.383125748029948	0.2508018246255957	5
945	1196	2.753331756827005	0.3076087244630032	5
946	887	2.3711267169758	0.2304746220213979	5
947	707	2.116911299185482	0.1710218897951914	5
948	721	2.1377680717958727	0.1835285183324617	5
949	795	2.244794132076765	0.1309736188132081	5
950	383	1.5580892855712989	0.2072044853871023	5
951	1286	2.855048159457335	0.5647839216379894	5
952	687	2.086754326652736	0.2219012083230007	5
953	800	2.251842168672149	0.1136574332532325	5
954	608	1.963110490009074	0.1764621837017006	5
955	649	2.028221128243894	0.2674748171619864	5
956	930	2.427920311688427	0.2291396643152644	5
957	918	2.41220545199203	0.5378655497776965	5
958	1548	3.13240877765028	0.6736379056816624	5
959	714	2.1273652457216894	0.2206023273345206	5
960	514	1.8049888089824773	0.2211449287785114	5
961	1068	2.601827984078591	0.300907778809146	5
962	974	2.4846912611636043	0.1761439588960346	5
963	511	1.7997136233939262	0.2871556612380198	5
964	514	1.8049888089824773	0.1219978408977919	5
965	1159	2.710408009847201	0.2137634260422146	5
966	544	1.8569166227310423	0.1658612057063214	5
967	846	2.3156778184551428	0.2425039323686782	5
968	1177	2.7313740911448936	0.6733505742802154	5
969	550	1.867128890146429	0.1503327377702982	5
970	587	1.928910178242536	0.2437223242475122	5
971	1009	2.528940067247438	0.2296126208220222	5
972	582	1.920677489461424	0.2408580062542086	5
973	953	2.4577596186459667	0.3130842917545229	5
974	670	2.0607739481347656	0.255426155078013	5
975	1164	2.716248154541053	0.3266285217111741	5
976	372	1.535551632464272	0.2585306409654017	5
977	772	2.212083947834877	0.1670896645738549	5
978	534	1.8397702110228968	0.2486324049294347	5
979	557	1.878973052628689	0.1406670213340718	5
980	730	2.151069211289285	0.1464400647728719	5
981	796	2.246205508596005	0.2119450478993771	5
982	464	1.7149519026823614	0.2001600891624347	5
983	468	1.7223280739385578	0.2467267769466235	5
984	499	1.7784564174982032	0.294087864165915	5
985	672	2.063847438206728	0.1707312834379462	5
986	710	2.121397870023785	0.2030925842139912	5
987	643	2.018823914166453	0.2226097288210509	5
988	602	1.9534000735484505	0.1414942444225584	5
989	423	1.6374314884729022	0.169860924488422	5
990	1076	2.6115544777508606	0.2400136742259951	5
991	929	2.4266146271026363	0.1968114425438383	5
992	1066	2.599390673956676	0.076541721131277	5
993	850	2.3211457784138028	0.188688022063674	5
994	496	1.7731022967156338	0.0603319379311309	5
995	455	1.6982383830154668	0.1936035787801673	5
996	531	1.834595038433536	0.2327190307383335	5
997	597	1.9452710325646856	0.4089005590873105	5
998	516	1.808497050988336	0.3435228841021813	5
999	1254	2.819302797983273	0.1527687805446958	5
1000	1201	2.759081046355089	0.3671602469522557	5
1001	1089	2.6272832315893315	0.1419582343217248	5
1002	1257	2.822673155191476	0.3614383984187586	5
1003	796	2.246205508596005	0.2205770721011664	5
1004	532	1.836321716498966	0.3288332177009318	5
1005	1013	2.533947874265081	0.4645768111807879	5
1006	712	2.124383653162248	0.4045151297925899	5
1007	570	1.9007735586425565	0.2370108499415288	5
1008	811	2.267270728973158	0.2420551451952196	5
1009	561	1.8857077446592363	0.2539537993284254	5
1010	803	2.256060421826591	0.2130501192527382	5
1011	430	1.6509243833464702	0.2221688060661438	5
1012	643	2.018823914166453	0.2243262675736546	5
1013	761	2.196267740149262	0.1150163866477716	5
1014	424	1.6393658441249002	0.1672243734153631	5
1015	467	1.72048699583465	0.2738866936822672	5
1016	584	1.92397479229988	0.3121315107755232	5
1017	705	2.113914961803724	0.1266086608356482	5
1018	735	2.1584233155154062	0.2489103970193084	5
1019	444	1.6775846326485586	0.2709785124508524	5
1020	1283	2.851716065546924	0.2018402620378579	5
1021	841	2.308824658063352	0.3030996206719911	5
1022	1508	3.091673510037892	0.2281086727375594	5
1023	1123	2.667981613125625	0.378277155709276	5
1024	479	1.7424515488601946	0.2642878393172064	5
1025	622	1.9855834598813376	0.2536992888475597	5
1026	405	1.602213791448837	0.2310024578283694	5
1027	558	1.8806589866176	0.192053009781456	5
1028	373	1.537614160771308	0.2843613263985032	5
1029	620	1.9823886332585796	0.1980039710466802	5
1030	719	2.1348010085036773	0.2347337610860231	5
1031	582	1.920677489461424	0.1236079359075365	5
1032	1049	2.5785805245056785	0.7328197058055848	5
1033	553	1.8722141348525607	0.1573076391633332	5
1034	1129	2.675099406867152	0.4053763197987361	5
1035	1053	2.583492110907837	0.2495779712556182	5
1036	622	1.9855834598813376	0.2866465505550821	5
1037	645	2.0219611715589108	0.2455720273874966	5
1038	596	1.9436411445260453	0.2349655435073955	5
1039	882	2.3644342771057567	0.2082793679580905	5
1040	902	2.391091650181539	0.2260573711081718	5
1041	798	2.249025604507108	0.1818289801274794	5
1042	703	2.1109143712751863	0.1876571530101915	5
1043	392	1.5762895180705043	0.2274508594886518	5
1044	695	2.09886911248177	0.2272972937253398	5
1045	873	2.3523399048151523	0.2513403226976581	5
1046	1271	2.8383485728869307	0.4818494304680463	5
1047	648	2.0266579518049346	0.3916379966837622	5
1048	571	1.902440173218451	0.1305956472512459	5
1049	358	1.5063797448827485	0.213340038889666	5
1050	892	2.3778003207082485	0.3080868983940699	5
1051	386	1.564179560067951	0.2359035950107449	5
1052	549	1.8654307280032332	0.2566037958859282	5
1053	619	1.980789287590191	0.116005676324425	5
1054	452	1.6926305359483211	0.2302128196699008	5
1055	688	2.08827251843352	0.1821853825993326	5
1056	844	2.3129389909817437	0.4097514774370914	5
1057	909	2.400351790811758	0.3428911448290067	5
1058	1215	2.775115691376951	0.5827602721771653	5
1059	635	2.0062258259937384	0.2221726913862661	5
1060	600	1.950152523383124	0.3253244382351455	5
1061	634	2.0046454981974984	0.2764408181507877	5
1062	484	1.7515221543928878	0.0835535384323639	5
1063	1149	2.6986898053381827	0.3000524542904293	5
1064	612	1.9695575040467128	0.2780657247225427	5
1065	499	1.7784564174982032	0.3359693012357759	5
1066	503	1.7855702715669282	0.13245996264268	5
1067	1111	2.653688751660085	0.3658212670685995	5
1068	361	1.5126782242484034	0.2880319443949856	5
1069	838	2.3047029802903167	0.3097293479262208	5
1070	1024	2.547668588207837	0.4253209886947557	5
1071	574	1.907431279757606	0.1262927585347959	5
1072	465	1.7167989165754427	0.2789464129318904	5
1073	840	2.30745158350952	0.183966975284078	5
1074	637	2.009382752928317	0.2931753669978689	5
1075	419	1.629671105984129	0.1336849387422319	5
1076	853	2.3252383101459744	0.2109733271907337	5
1077	720	2.136285055265116	0.1416433022585533	5
1078	965	2.4731850396474417	0.4134496618195351	5
1079	579	1.9157208941287749	0.2442690945999796	5
1080	648	2.0266579518049346	0.2684964860366139	5
1081	909	2.400351790811758	0.1275628519179637	5
1082	1027	2.5513977952611	0.3825242199372285	5
1083	457	1.7019666825259867	0.2599854073796769	5
1084	754	2.186143304162609	0.1096328734657832	5
1085	381	1.5540158425609936	0.2277273453097171	5
1086	503	1.7855702715669282	0.2707695631283899	5
1087	472	1.7296727898767306	0.2496376516467887	5
1088	429	1.6490035864385375	0.1932930891852097	5
1089	493	1.7677319594033387	0.1476977076171917	5
1090	1081	2.6176151832277377	0.3339378080352526	5
1091	661	2.0468861332140795	0.4244608703801402	5
1092	856	2.329323651468983	0.1744123979571844	5
1093	455	1.6982383830154668	0.1946736657267164	5
1094	788	2.234889539847761	0.3431691077572119	5
1095	742	2.1686771657039823	0.2766238431528148	5
1096	741	2.167215300242478	0.133667732483552	5
1097	669	2.0592354828601285	0.2481271209296568	5
1098	491	1.7641426522292472	0.339868218389438	5
1099	559	1.882343410588594	0.3096097875987268	5
1100	487	1.7569420399237394	0.2743698586406806	5
1101	656	2.039129810762491	0.1807278921736256	5
1102	466	1.7186439454975475	0.1286752106644354	5
1103	944	2.446126717911381	0.4282919423566393	5
1104	686	2.0852350295262045	0.269470738008686	5
1105	751	2.1817898780617533	0.2219543592689447	5
1106	617	1.9775867159117275	0.2779660914630817	5
1107	628	1.9951372446022155	0.1540494642066817	5
1108	659	2.0437871365341747	0.1482894246978035	5
1109	822	2.2825950066332106	0.235805812858678	5
1110	1216	2.776257479407725	0.1202289153689994	5
1111	760	2.194824251501606	0.2590352642640254	5
1112	450	1.688881626504112	0.3401216385479283	5
1113	873	2.3523399048151523	0.2206024768516761	5
1114	1484	3.066972660147416	0.2211471782141578	5
1115	902	2.391091650181539	0.1401011848923838	5
1116	611	1.9679477305827904	0.2589829253582081	5
1117	501	1.7820168943705523	0.1516113660058164	5
1118	1491	3.0741975763078493	0.4055428679673143	5
1119	1112	2.6548827624074147	0.1521736107807977	5
1120	497	1.7748887982234318	0.2355910681093347	5
1121	807	2.261672521099248	0.1348715089501823	5
1122	677	2.0715112129545155	0.2654356461170019	5
1123	1253	2.818178449863591	0.2034438659207272	5
1124	925	2.421384848120061	0.0884436154712051	5
1125	883	2.3657742796373	0.2048540172634828	5
1126	572	1.904105329049896	0.1449056339320243	5
1127	1270	2.8372317723035096	0.3595209128180049	5
1128	665	2.0530700933253927	0.6496124949423967	5
1129	796	2.246205508596005	0.1624034221099839	5
1130	1490	3.073166485359407	0.1543375611220206	5
1131	1121	2.6656047916176333	0.1398071181118071	5
1132	843	2.311568360348203	0.185924124433458	5
1133	565	1.8924184695861732	0.2700490921297199	5
1134	478	1.7406317556233792	0.2597232512919544	5
1135	508	1.7944229300550654	0.3827789977423838	5
1136	645	2.0219611715589108	0.2388369547697124	5
1137	947	2.450010488631057	0.2072828485092813	5
1138	705	2.113914961803724	0.3003319591169248	5
1139	493	1.7677319594033387	0.0782089613201771	5
1140	832	2.296437431918077	0.1909609218500582	5
1141	1025	2.5489122634531136	0.2832753391545916	5
1142	577	1.91240936028875	0.1861119830152085	5
1143	1297	2.86723270744966	0.2178398227623899	5
1144	857	2.33068384057846	0.0828269615146846	5
1145	1108	2.650103491632916	0.4643142684080523	5
1146	531	1.834595038433536	0.2810424653532115	5
1147	669	2.0592354828601285	0.2930902998307958	5
1148	941	2.442236771027252	0.1773281413886252	5
1149	753	2.1846931260234803	0.2219339012089194	5
1150	1414	2.9937646696489577	0.3487327486277511	5
1151	1103	2.6441172551838847	0.1815330336737303	5
1152	419	1.629671105984129	0.2568820294508547	5
1153	506	1.790887117890427	0.2417042310003085	5
1154	906	2.3963875407226864	0.1801600684829461	5
1155	825	2.2867565324339085	0.2787853758243813	5
1156	479	1.7424515488601946	0.2124993986005697	5
1157	403	1.5982528118627954	0.2121681961837483	5
1158	558	1.8806589866176	0.1928678123757893	5
1159	685	2.083714624636106	0.2043568348564207	5
1160	526	1.8259371560492248	0.3428080575215638	5
1161	726	2.1451677757214367	0.2566564338020181	5
1162	1040	2.5674951019219328	0.2823033767085596	5
1163	1030	2.555121559532049	0.1684587826314983	5
1164	739	2.164288607077062	0.1784258291776242	5
1165	573	1.9057690299606025	0.2636121054582541	5
1166	927	2.424001148016836	0.2214645924187382	5
1167	1233	2.7955965278380748	0.5685710994930087	5
1168	1164	2.716248154541053	0.2942799652623742	5
1169	682	2.079146739073532	0.2338521344065649	5
1170	851	2.322510756937195	0.1441626008805551	5
1171	932	2.430529576613038	0.1540078302470136	5
1172	577	1.91240936028875	0.2284414971034332	5
1173	1581	3.165620787119912	0.296845304208904	5
1174	814	2.271460330444	0.2772492064609559	5
1175	713	2.1258749721617547	0.4382391645236669	5
1176	797	2.2476159988502933	0.342297756862654	5
1177	1092	2.6308995901236467	0.1823977103183749	5
1178	497	1.7748887982234318	0.268429235648479	5
1179	577	1.91240936028875	0.138988381503702	5
1180	1420	3.0001096389770336	0.6721959162276163	5
1181	900	2.388439301444847	0.2423921972986462	5
1182	387	1.56620438882514	0.3527170033536655	5
1183	680	2.076095898487971	0.2032495658279036	5
1184	862	2.33747291362646	0.2439633588575259	5
1185	745	2.1730568615128654	0.1893585535454083	5
1186	618	1.9791886495206297	0.1486465439387668	5
1187	767	2.2049088269279804	0.1848351935379472	5
1188	587	1.928910178242536	0.182946254434139	5
1189	620	1.9823886332585796	0.2100143943141935	5
1190	1006	2.5251776946201603	0.2789197760629889	5
1191	427	1.645155264771576	0.2536094597817441	5
1192	870	2.3482946053388343	0.2578610842919487	5
1193	1012	2.532696850799906	0.2418906259740346	5
1194	750	2.180336804388707	0.1941197746279263	5
1195	1119	2.6632258488932856	0.2057488393716715	5
1196	568	1.897435937878579	0.1194338353115514	5
1197	816	2.2742491102916342	0.1421844319383205	5
1198	992	2.507545315490133	0.1654860586158101	5
1199	1382	2.959695114557229	0.3654147857109436	5
1200	743	2.170138046412398	0.6640893449295302	5
1201	812	2.2686681224672856	0.3230725987161277	5
1202	457	1.7019666825259867	0.2253266798004045	5
1203	633	2.003063923593736	0.1519550263046039	5
1204	1438	3.019064539193661	0.4255086143237626	5
1205	954	2.4590487661873506	0.2105675508485692	5
1206	896	2.383125748029948	0.1765785495359511	5
1207	507	1.7926558957219436	0.2507076567974619	5
1208	751	2.1817898780617533	0.1692086050458627	5
1209	671	2.062311265728749	0.2518360150844422	5
1210	640	2.014108865500589	0.2401050520696868	5
1211	1258	2.823795713659075	0.5348087068238813	5
1212	670	2.0607739481347656	0.0937010385604832	5
1213	699	2.104900357996327	0.2911240042603481	5
1214	491	1.7641426522292472	0.1536636158829852	5
1215	478	1.7406317556233792	0.1859056667744537	5
1216	616	1.975983483612596	0.2680083843609734	5
1217	934	2.4331360433959044	0.3652231895206186	5
1218	557	1.878973052628689	0.2490262887991373	5
1219	1510	3.093723012092638	0.3865730770921632	5
1220	835	2.300573918185804	0.1981243695395808	5
1221	932	2.430529576613038	0.265239353526517	5
1222	977	2.4885148457714834	0.1838679342979434	5
1223	564	1.8907430212988	0.1206142744011956	5
1224	1061	2.593287376795933	0.2753812272461021	5
1225	966	2.4744661508650068	0.2515379978639339	5
1226	875	2.3550329107397383	0.1435706957092259	5
1227	1081	2.6176151832277377	0.3446801646851176	5
1228	767	2.2049088269279804	0.7026578148842069	5
1229	767	2.2049088269279804	0.2508867889108184	5
1230	1032	2.557601057019451	0.3983896597055809	5
1231	744	2.17159794435512	0.3372082265322759	5
1232	592	1.9371078784960492	0.2585474040635479	5
1233	594	1.9403772612079824	0.2152299246891343	5
1234	822	2.2825950066332106	0.2181625790114863	5
1235	559	1.882343410588594	0.2407698472853061	5
1236	1062	2.594509184815096	0.3731033313530523	5
1237	739	2.164288607077062	0.1237777957249167	5
1238	501	1.7820168943705523	0.1574576522162415	5
1239	1268	2.834996851301072	0.415345855533822	5
1240	803	2.256060421826591	0.1597898882348029	5
1241	878	2.3590666554783004	0.5247930658594419	5
1242	621	1.9839866896513143	0.2769513617149665	5
1243	701	2.1079095094369187	0.150364750625539	5
1244	402	1.5962686362848106	0.279777538302203	5
1245	407	1.6061650028531884	0.2765092297025443	5
1246	897	2.384455246458625	0.2589392688846538	5
1247	930	2.427920311688427	0.2887734062156609	5
1248	565	1.8924184695861732	0.2476961145649366	5
1249	1080	2.6164041652664483	0.1314051766533735	5
1250	742	2.1686771657039823	0.2668296778091088	5
1251	544	1.8569166227310423	0.2717824713112916	5
1252	697	2.101886898529876	0.3053169432645988	5
1253	1039	2.566260432409843	0.3046216001119281	5
1254	677	2.0715112129545155	0.1260822012601117	5
1255	481	1.7460854455056936	0.2357824236442273	5
1256	659	2.0437871365341747	0.2756717194891837	5
1257	532	1.836321716498966	0.2779043598672272	5
1258	1034	2.560078153054812	0.3630337600494617	5
1259	884	2.3671135236050995	0.1782122534279827	5
1260	438	1.6662110463725848	0.2279049020130895	5
1261	713	2.1258749721617547	0.3758966886074418	5
1262	675	2.0684491104483964	0.1232551742871256	5
1263	701	2.1079095094369187	0.3857196675241217	5
1264	481	1.7460854455056936	0.1966537038634895	5
1265	1069	2.6030457833421274	0.1806349952121724	5
1266	634	2.0046454981974984	0.2533964917947899	5
1267	785	2.230631251686089	0.1879983191414674	5
1268	652	2.032903445660226	0.4433991914168617	5
1269	684	2.082193109555794	0.3370952255869364	5
1270	655	2.0375750032083504	0.3109841827088058	5
1271	559	1.882343410588594	0.131461303027188	5
1272	711	2.1228912865199234	0.2621776233796193	5
1273	501	1.7820168943705523	0.1862778567069887	5
1274	590	1.93383296849804	0.1760336391982575	5
1275	1318	2.890351487090302	0.2791746270188588	5
1276	679	2.074568795744748	0.3779239583406205	5
1277	616	1.975983483612596	0.3211359905077762	5
1278	624	1.988773154242552	0.1853425069297026	5
1279	699	2.104900357996327	0.2736377184094407	5
1280	1164	2.716248154541053	0.3800359853057735	5
1281	455	1.6982383830154668	0.2599153271139867	5
1282	1413	2.992705866903323	0.3558455163605786	5
1283	535	1.8414920365855505	0.3266308694101707	5
1284	741	2.167215300242478	0.4863150391617283	5
1285	986	2.499950511628567	0.3268207772469742	5
1286	656	2.039129810762491	0.2063933142608411	5
1287	661	2.0468861332140795	0.1707800711106223	5
1288	445	1.6794727420054671	0.2945762393195811	5
1289	867	2.344242325174849	0.226341589829233	5
1290	676	2.069980727918868	0.1022387216606282	5
1291	726	2.1451677757214367	0.2128883309094108	5
1292	947	2.450010488631057	0.4663361237845277	5
1293	1563	3.147548589285313	0.5824273104124427	5
1294	378	1.547885578655046	0.2401310311948814	5
1295	956	2.461625035899874	0.2553462226068966	5
1296	1025	2.5489122634531136	0.1569169829773838	5
1297	680	2.076095898487971	0.2635924864385124	5
1298	507	1.7926558957219436	0.2475369178403036	5
1299	770	2.2092166958873025	0.2720548140319869	5
1300	1215	2.775115691376951	0.4225564309416821	5
1301	677	2.0715112129545155	0.4719819966896192	5
1302	615	1.9743789494595525	0.2590226821886469	5
1303	487	1.7569420399237394	0.2534567051031157	5
1304	953	2.4577596186459667	0.1878532716604753	5
1305	654	2.036019008324516	0.2211380591747616	5
1306	823	2.2839830244000563	0.2447866258542062	5
1307	787	2.2334710125453108	0.1706392593988085	5
1308	554	1.873906149779782	0.3014190616080173	5
1309	633	2.003063923593736	0.1820607846751102	5
1310	511	1.7997136233939262	0.2404605294029909	5
1311	772	2.212083947834877	0.3465100990790881	5
1312	1039	2.566260432409843	0.7106540275061207	5
1313	351	1.4915798656819137	0.2822771571886459	5
1314	509	1.796188226035392	0.2183656807538374	5
1315	675	2.0684491104483964	0.1924244440868315	5
1316	1099	2.639318490330053	0.2747478729772227	5
1317	555	1.875596638305595	0.2234253864622099	5
1318	459	1.7056868327187258	0.2782406351263722	5
1319	843	2.311568360348203	0.279729729487661	5
1320	979	2.49106064167587	0.2330258227669288	5
1321	846	2.3156778184551428	0.3364126606045144	5
1322	1013	2.533947874265081	0.1717032789920757	5
1323	1067	2.600609614550732	0.6741563337761863	5
1324	600	1.950152523383124	0.2861032870440026	5
1325	795	2.244794132076765	0.1682133769724751	5
1326	536	1.8432122537159847	0.1984272407570421	5
1327	590	1.93383296849804	0.0233974539216464	5
1328	919	2.413518931780076	0.2251755934459151	5
1329	1041	2.568729177985464	0.453552337249817	5
1330	693	2.095846981162625	0.1025897011423473	5
1331	532	1.836321716498966	0.2189526114257195	5
1332	960	2.4667695034461787	0.3924707542705862	5
1333	535	1.8414920365855505	0.2110990697744533	5
1334	1051	2.5810374860202057	0.444984959526171	5
1335	904	2.3937410600249565	0.5186635209781512	5
1336	1583	3.167622444472701	0.5699257960327547	5
1337	440	1.6700108484484608	0.2423786703514047	5
1338	951	2.455179292875622	0.3226933336995993	5
1339	805	2.2588682143529093	0.6648207469471409	5
1340	813	2.270064655762034	0.3460996304113842	5
1341	973	2.483415424745127	0.3178205753172017	5
1342	829	2.2922934812960154	0.3966462286168577	5
1343	580	1.9173745162701816	0.2162464526862828	5
1344	586	1.9272664538892617	0.5155459356650829	5
1345	535	1.8414920365855505	0.3111620793744644	5
1346	636	2.007804909926515	0.3373041003719134	5
1347	455	1.6982383830154668	0.053070391738307	5
1348	526	1.8259371560492248	0.3171783161306902	5
1349	459	1.7056868327187258	0.2252833332388232	5
1350	631	1.9998970221291916	0.0996708441418003	5
1351	489	1.7605460273826743	0.2745809252989358	5
1352	1050	2.5798092977584104	0.1481990676868249	5
1353	900	2.388439301444847	0.1809302381546286	5
1354	922	2.417455089217404	0.384872455170749	5
1355	809	2.264473355015897	0.2899772758849035	5
1356	807	2.261672521099248	0.2954065809940102	5
1357	805	2.2588682143529093	0.2732746939077636	5
1358	724	2.1422109613929554	0.2231764077424156	5
1359	519	1.813746690625732	0.2603695948332853	5
1360	440	1.6700108484484608	0.2446977852252643	5
1361	602	1.9534000735484505	0.1860474448839991	5
1362	1391	2.969316688078386	0.6065073498186053	5
1363	800	2.251842168672149	0.2554060713794541	5
1364	654	2.036019008324516	0.2991588541846977	5
1365	425	1.6412979200389275	0.0130727502446368	5
1366	552	1.8705205893817265	0.3012576883378944	5
1367	453	1.6945018803959655	0.2048283892879731	5
1368	694	2.0973585911544195	0.1303007387136018	5
1369	777	2.219235870625867	0.5449411859591177	5
1370	623	1.987178947049084	0.5098459939098834	5
1371	967	2.47574659915296	0.6797285556730457	5
1372	838	2.3047029802903167	0.2487875006101587	5
1373	690	2.0913055955852555	0.2030443502104046	5
1374	433	1.6566734119464257	0.3216494294021362	5
1375	805	2.2588682143529093	0.3471764425895466	5
1376	858	2.332043236343255	0.1263676562063436	5
1377	838	2.3047029802903167	0.3475683425371603	5
1378	977	2.4885148457714834	0.3991414150318656	5
1379	1070	2.604263013141337	0.2071316862283248	5
1380	509	1.796188226035392	0.2656174062490031	5
1381	421	1.6335559055511566	0.0243719632626502	5
1382	495	1.77131399338951	0.3600953701629852	5
1383	1407	2.986345167115314	0.5932264462467389	5
1384	1222	2.783098370631536	0.2483271550358728	5
1385	991	2.5062811130828377	0.1890728867475121	5
1386	895	2.381795507486429	0.6377021947705145	5
1387	693	2.095846981162625	0.5605743745162405	5
1388	924	2.4200756375090124	0.557916466787903	5
1389	635	2.0062258259937384	0.1749578964408281	5
1390	599	1.9485267185791435	0.3153947698247192	5
1391	632	2.001481099226763	0.2019129040104168	5
1392	500	1.7802375460542634	0.1317744696597501	5
1393	912	2.404309504613644	0.1881367021883087	5
1394	403	1.5982528118627954	0.255063072298302	5
1395	1007	2.526432441378148	0.2218702116563047	5
1396	1416	2.995881152535904	0.7354352415358842	5
1397	786	2.23205158373175	0.2262031867231433	5
1398	780	2.22351598235651	0.206723585581495	5
1399	1220	2.7808199434214336	0.4304966925227712	5
1400	1384	2.9618359431297767	0.3137043852540631	5
1401	1280	2.8483800736868217	0.3023851492417248	5
1402	920	2.414831697137836	0.2950919418234491	5
1403	1030	2.555121559532049	0.3396453217717913	5
1404	1016	2.5376972443171413	0.4069826337291474	5
1405	921	2.416143749229827	0.1987775693453112	5
1406	471	1.7278395378620055	0.2597094706300484	5
1407	821	2.281206144316226	0.3005099851495847	5
1408	856	2.329323651468983	0.2715657061266064	5
1409	353	1.4958233447132725	0.0459388600620052	5
1410	1815	3.391808067238496	0.7415169676482578	5
1411	581	1.9190267134886572	0.3063560581327944	5
1412	426	1.6432277242564015	0.0982899163882239	5
1413	576	1.910751441155878	0.3754735256601183	5
1414	453	1.6945018803959655	0.2299080292299178	5
1415	1122	2.6667934671690734	0.2564278600482745	5
1416	540	1.8500771275846335	0.3133306308222812	5
1417	670	2.0607739481347656	0.1734365639305965	5
1418	591	1.935471116160276	0.2584734952122046	5
1419	892	2.3778003207082485	0.2291391960784009	5
1420	1210	2.7693996900633104	0.1287868267190152	5
1421	563	1.889066087025372	0.2164361190043665	5
1422	629	1.9967250978138384	0.413549273309468	5
1423	1344	2.9187210377809234	0.4990629821418751	5
1424	602	1.9534000735484505	0.1668200906783978	5
1425	409	1.610106517989387	0.2502714970892359	5
1426	777	2.219235870625867	0.3047887655442556	5
1427	581	1.9190267134886572	0.1540625864783491	5
1428	1109	2.6512991170001428	0.7762002641094442	5
1429	815	2.272855148094908	0.2161739463728332	5
1430	1416	2.995881152535904	0.3943043106561273	5
1431	1156	2.706897874970827	0.8134771122252373	5
1432	780	2.22351598235651	0.1557957570526286	5
1433	1291	2.860593024186512	0.2940434292072663	5
1434	682	2.079146739073532	0.2480455421833253	5
1435	992	2.507545315490133	0.286562539780498	5
1436	636	2.007804909926515	0.2509234963907469	5
1437	706	2.115413661007795	0.2305302072641932	5
1438	799	2.2504343272287075	0.2865357687053487	5
1439	444	1.6775846326485586	0.2966643557686771	5
1440	521	1.817238025311302	0.1229712358919894	5
1441	1407	2.986345167115314	0.4364112109320808	5
1442	607	1.9614954255727708	0.2232700405726232	5
1443	406	1.6041906136583708	0.2222277294779256	5
1444	377	1.5458367550189458	0.1350572407531031	5
1445	488	1.7587449568064593	0.4198303335336369	5
1446	863	2.3388283633858498	0.4261588452023121	5
1447	599	1.9485267185791435	0.5668568820793695	5
1448	494	1.7695238827822386	0.768039908362768	5
1449	932	2.430529576613038	0.1109593986193453	5
1450	1631	3.2152884069526046	0.7131026371003929	5
1451	687	2.086754326652736	0.4337629825435865	5
1452	898	2.385784004013109	0.5864069319362666	5
1453	612	1.9695575040467128	0.1256662013451147	5
1454	488	1.7587449568064593	0.2055805960087377	5
1455	706	2.115413661007795	0.3171199183932119	5
1456	1274	2.8416963411898126	0.4463703670899325	5
1457	611	1.9679477305827904	0.3848622204732443	5
1458	607	1.9614954255727708	0.2342039479158998	5
1459	1843	3.417870641982445	0.7030772258243977	5
1460	1930	3.4976118253276534	0.7817791330208074	5
1461	969	2.4783055110496304	0.2370687756982558	5
1462	958	2.4641986121760926	0.1512968179617132	5
1463	869	2.346944622700482	0.3547400472346301	5
1464	487	1.7569420399237394	0.3725030214858554	5
1465	745	2.1730568615128654	0.1210153082088166	5
1466	586	1.9272664538892617	0.1665261940430353	5
1467	671	2.062311265728749	0.2343084523152025	5
1468	935	2.4344382302931904	0.2834610792990751	5
1469	458	1.7038277729480982	0.3685634793398684	5
1470	865	2.3415369090107587	0.208892091308177	5
1471	662	2.0484338734225345	0.3091261271534317	5
1472	764	2.2005925249220115	0.2565642083157313	5
1473	385	1.5621521067724504	0.2679780861408098	5
1474	1189	2.745262523524252	0.2547216913278746	5
1475	1394	2.9725169584752718	0.2838686692671077	5
1476	758	2.1919344223990964	0.2336075370759964	5
1477	801	2.2532491304893143	0.179602211349095	5
1478	525	1.824200648613077	0.2474194884356886	5
1479	1017	2.538945803922481	0.1865726200661412	15
1480	1134	2.6810164665336917	0.1718795226425123	15
1481	1247	2.8114229184935837	0.187865748361181	15
1482	811	2.267270728973158	0.2608519840333985	15
1483	1018	2.540193749834122	0.4074622159244095	15
1484	1134	2.6810164665336917	0.1528000185692578	15
1485	905	2.3950646659099126	0.0952164467834832	15
1486	1150	2.699863914510693	0.3254932854129841	15
1487	1674	3.25739691653268	0.1961506886775402	15
1488	980	2.492332564475969	0.1850710018945592	15
1489	1010	2.530192948209728	0.0855219581768983	15
1490	561	1.8857077446592363	0.257495397349146	15
1491	1522	3.1059916247215957	0.4304698990423455	15
1492	1326	2.8991101480370185	0.2310346208137618	15
1493	1558	3.142510089833945	0.2107957107764187	15
1494	1484	3.066972660147416	0.1301144471902384	15
1495	892	2.3778003207082485	0.3110370871775922	15
1496	707	2.116911299185482	0.1633303052535674	15
1497	941	2.442236771027252	0.5035070740051509	15
1498	1321	2.8936390917402623	0.2107392407792075	15
1499	906	2.3963875407226864	0.1548175507904063	15
1500	1217	2.7773987980497323	0.4302633605699228	15
1501	446	1.68135873108035	0.2664733126483619	15
1502	440	1.6700108484484608	0.2741215618597087	15
1503	505	1.789116591389482	0.2281313899689923	15
1504	492	1.7659382177344722	0.2555431310964741	15
1505	1164	2.716248154541053	0.1368570039969784	15
1506	741	2.167215300242478	0.2781452390401727	15
1507	492	1.7659382177344722	0.2528463585660424	15
1508	1154	2.7045552541296054	0.246765125304081	15
1509	1023	2.5464243055508544	0.2497142216660065	15
1510	1116	2.6596534450734506	0.4090015716825789	15
1511	814	2.271460330444	0.1574699789250788	15
1512	821	2.281206144316226	0.2368525181569761	15
1513	1742	3.3228981461682614	0.3348924883626243	15
1514	1799	3.3768248550867925	0.1952423884160689	15
1515	1727	3.308560822804536	0.8367026773723383	15
1516	860	2.3347596533810164	0.235634155754165	15
1517	458	1.7038277729480982	0.166137329526545	15
1518	544	1.8569166227310423	0.170141656486552	15
1519	945	2.4474219929388283	0.376388596767745	15
1520	660	2.045337221805569	0.3684658924305514	15
1521	717	2.131829815681072	0.072828537890765	15
1522	574	1.907431279757606	0.1965254179294001	15
1523	464	1.7149519026823614	0.7744709994111943	15
1524	884	2.3671135236050995	0.2511952135367032	15
1525	689	2.0897896072775937	0.2258120925655647	15
1526	1313	2.8848638203078685	0.1609166172168318	15
1527	845	2.314308809870542	0.0877026708426368	15
1528	614	1.9727731102760508	0.2609771528935837	15
1529	844	2.3129389909817437	0.231528124927565	15
1530	417	1.6257770237022078	0.2991031066244077	15
1531	826	2.288142025764554	0.294762739747213	15
1532	843	2.311568360348203	0.253812633601311	15
1533	1089	2.6272832315893315	0.115348510785684	15
1534	937	2.4370405166912112	0.1122241077348668	15
1535	855	2.3279626676242104	0.0493709389280379	15
1536	1253	2.818178449863591	0.1957922039809335	15
1537	1103	2.6441172551838847	0.3379937437941181	15
1538	780	2.22351598235651	0.1781132651116728	15
1539	1018	2.540193749834122	0.2420327445145145	15
1540	468	1.7223280739385578	0.2312552064101607	15
1541	836	2.3019510951533144	0.2255627516048438	15
1542	914	2.406944365135394	0.1574698347377031	15
1543	776	2.217807331134016	0.1977759377805705	15
1544	1067	2.600609614550732	0.2618453906898115	15
1545	1135	2.682198312068957	0.4875536246696998	15
1546	1069	2.6030457833421274	0.2937241650554152	15
1547	1246	2.810295417779101	0.2067164107451224	15
1548	814	2.271460330444	0.2188884240139946	15
1549	1436	3.0169643201296084	0.3290551814201282	15
1550	993	2.5088088808590565	0.1483232483961736	15
1551	1016	2.5376972443171413	0.2907185825225813	15
1552	1072	2.606695767537424	0.3770876900951491	15
1553	1132	2.678651211140277	0.1050735712383992	15
1554	1134	2.6810164665336917	0.2337769682010037	15
1555	1888	3.459345579753461	0.6146916449940918	15
1556	1209	2.768255073486184	0.1569147354099461	15
1557	1143	2.6916343950825983	0.1470507870070318	15
1558	878	2.3590666554783004	0.1442774855200428	15
1559	770	2.2092166958873025	0.2640937838469949	15
1560	590	1.93383296849804	0.2049590191860249	15
1561	783	2.227787870987075	0.2516862748285168	15
1562	573	1.9057690299606025	0.3026848375878856	15
1563	851	2.322510756937195	0.1391984026215135	15
1564	801	2.2532491304893143	0.128073065117405	15
1565	1193	2.749876413373844	0.1377863380577844	15
1566	750	2.180336804388707	0.2913464090577465	15
1567	668	2.0576958673305987	0.2496030139532654	15
1568	1281	2.849492504923799	0.3284988173304243	15
1569	113	0.8463152679741606	0.0	15
1570	1119	2.6632258488932856	0.2126640384322512	15
1571	1332	2.905661817744074	0.4004288869011947	15
1572	1220	2.7808199434214336	0.2137113034476881	15
1573	691	2.092820485748112	0.1637545976511354	15
1574	584	1.92397479229988	0.8851305816723558	15
1575	876	2.3563782595559752	0.3244507660337294	15
1576	465	1.7167989165754427	0.2504401047825355	15
1577	1622	3.206405014485375	0.1359918139416623	15
1578	583	1.922326847849918	0.1312624306602271	15
1579	1161	2.7127455764825035	0.2292813389849624	15
1580	1112	2.6548827624074147	0.2320898670504208	15
1581	907	2.397709685673328	0.2472803070747447	15
1582	449	1.687004047684063	0.203129093766806	15
1583	856	2.329323651468983	0.0605197779330538	15
1584	1126	2.6715428804903545	0.1042334105315343	15
1585	1368	2.9446657350136114	0.4145876965170965	15
1586	960	2.4667695034461787	0.2477930491774949	15
1587	606	1.9598790302215447	0.2377937782510035	15
1588	538	1.8466478806557265	0.2917327946576393	15
1589	525	1.824200648613077	0.2746462375056321	15
1590	529	1.8311367977743829	0.1996768292676065	15
1591	910	2.4016717534030283	0.7118929424477051	15
1592	869	2.346944622700482	0.2838155643292428	15
1593	945	2.4474219929388283	0.1600904664246708	15
1594	785	2.230631251686089	0.2280623293968404	15
1595	1125	2.670356319081395	0.3141427265441086	15
1596	1033	2.5588399047825905	0.0914387740872352	15
1597	1381	2.9586241193658185	0.1867083272069242	15
1598	670	2.0607739481347656	0.7129871998601268	15
1599	1392	2.970383827982767	0.2315975375182256	15
1600	1009	2.528940067247438	0.2458125786439766	15
1601	1200	2.7579321472645284	0.5127637539205512	15
1602	720	2.136285055265116	0.2440140701506147	15
1603	704	2.112415199314964	0.2373076909548131	15
1604	963	2.470620824297892	0.2129820901203845	15
1605	1513	3.096794721946198	0.5865210595035273	15
1606	406	1.6041906136583708	0.2549070805318578	15
1607	870	2.3482946053388343	0.2552449824958152	15
1608	320	1.4241900368434108	0.2654577319578345	15
1609	943	2.444830756645364	0.1295465462678074	15
1610	685	2.083714624636106	0.2262388344084229	15
1611	665	2.0530700933253927	0.2067563804487761	15
1612	540	1.8500771275846335	0.1367353857744135	15
1613	525	1.824200648613077	0.1247570189042011	15
1614	518	1.8119985006381856	0.233195260292556	15
1615	553	1.8722141348525607	0.2074703149989889	15
1616	1115	2.658461577012222	0.2803063342727992	15
1617	1642	3.226112667860843	0.5001535103283601	15
1618	403	1.5982528118627954	0.2081016796914373	15
1619	606	1.9598790302215447	0.2394626179407726	15
1620	1092	2.6308995901236467	0.3258531848697725	15
1621	662	2.0484338734225345	0.186263709723756	15
1622	891	2.3764670992293344	0.0789749865171855	15
1623	1133	2.6798340997875294	0.2085194246207391	15
1624	2129	3.673506264780775	0.6771793579077462	15
1625	1308	2.8793656948219506	0.1961559770510162	15
1626	735	2.1584233155154062	0.2283340072609688	15
1627	1286	2.855048159457335	0.2606393045241637	15
1628	781	2.2249408565702598	0.5089313807228818	15
1629	1640	3.2241473233788	0.7527564500287145	15
1630	840	2.30745158350952	0.2894012754571199	15
1631	1501	3.0844895286877985	0.4243862865140538	15
1632	735	2.1584233155154062	0.2109720646679921	15
1633	759	2.193379812877565	0.2531410478476386	15
1634	1346	2.920891897908321	0.2683362361079745	15
1635	844	2.3129389909817437	0.1686155767748521	15
1636	663	2.049980445083712	0.2518958638566905	15
1637	1076	2.6115544777508606	0.1762664226475408	15
1638	619	1.980789287590191	0.1657236738822334	15
1639	831	2.295056946411947	0.2031135174841052	15
1640	893	2.3791327950749217	0.4012400818714899	15
1641	715	2.1288544760375867	0.2621535579317059	15
1642	966	2.4744661508650068	0.1742298398724674	15
1643	634	2.0046454981974984	0.2168938024391827	15
1644	1735	3.3162151090849235	0.1970283644388437	15
1645	672	2.063847438206728	0.3130149139302761	15
1646	869	2.346944622700482	0.2869832416220789	15
1647	847	2.3170460181718298	0.1108585782965372	15
1648	712	2.124383653162248	0.1768884766022939	15
1649	670	2.0607739481347656	0.2025694232027207	15
1650	690	2.0913055955852555	0.2348831457107267	15
1651	1235	2.797862921828341	0.1717920790540398	15
1652	1053	2.583492110907837	0.213174241861151	15
1653	1434	3.0148626380075068	0.191198962194042	15
1654	2730	4.159817499997076	0.2560025782887106	15
1655	1100	2.640518999143705	0.2442398664632394	15
1656	1576	3.1606110976584696	0.1378658198921906	15
1657	630	1.9983116893218749	0.1164627431122435	15
1658	1613	3.19749694197666	0.347179903337676	15
1659	914	2.406944365135394	0.2175803896820174	15
1660	410	1.6120736616894	0.2832042429467392	15
1661	755	2.187592520963576	0.21595522337179	15
1662	678	2.0730405680635027	0.2199043264358948	15
1663	502	1.7837944677744773	0.185142433953997	15
1664	1376	2.953263317499703	0.2440226632867182	15
1665	526	1.8259371560492248	0.190934665440469	15
1666	682	2.079146739073532	0.2868255420950258	15
1667	1111	2.653688751660085	0.2382960627757752	15
1668	930	2.427920311688427	0.3019499763093958	15
1669	1526	3.110070407338674	0.1349022632788655	15
1670	968	2.4770263855393644	0.1666303065638752	15
1671	1050	2.5798092977584104	0.2680377877239427	15
1672	1071	2.605479674274347	0.2572795368488264	15
1673	1166	2.7185806995432755	0.0623480918753317	15
1674	1223	2.784236885046363	0.2078758776651042	15
1675	623	1.987178947049084	0.2016296925407971	15
1676	642	2.017253455808069	0.2448269812400106	15
1677	1221	2.781959390280733	0.0979240931015412	15
1678	1487	3.070071134748184	0.186135199052524	15
1679	1077	2.6127677435434884	0.3194507860285874	15
1680	941	2.442236771027252	0.3016186585030075	15
1681	1161	2.7127455764825035	0.087553514789768	15
1682	883	2.3657742796373	0.1805476675035413	15
1683	1557	3.141501420223677	0.19364298736059	15
1684	1207	2.765964419330168	0.306409342563972	15
1685	651	2.03134387239986	0.2259224453538942	15
1686	524	1.8224624865712893	0.1958039715624868	15
1687	831	2.295056946411947	0.0636581818250222	15
1688	922	2.417455089217404	0.220151697312082	15
1689	955	2.460337238251759	0.1398589894082971	15
1690	1933	3.500329120953361	0.2589526977028706	15
1691	918	2.41220545199203	0.2262894007320924	15
1692	597	1.9452710325646856	0.3020502769237295	15
1693	1169	2.7220757693810604	0.4201546959017287	15
1694	827	2.2895266806723784	0.3135189433841748	15
1695	880	2.361751991186013	0.2517611600158453	15
1696	960	2.4667695034461787	0.179254857983732	15
1697	613	1.971165962872604	0.0276723865904183	15
1698	898	2.385784004013109	0.2202258503048731	15
1699	1426	3.0064412175406794	0.1134642584010987	15
1700	1316	2.88815767160375	0.2029701315268633	15
1701	446	1.68135873108035	0.2302660246948439	15
1702	879	2.360409705205928	0.2928124289234478	15
1703	1939	3.5057573937223183	0.125395531005043	15
1704	1092	2.6308995901236467	0.1021109726012001	15
1705	686	2.0852350295262045	0.3245037423623396	15
1706	923	2.418765718258776	0.1139013507495316	15
1707	701	2.1079095094369187	0.193453453075567	15
1708	430	1.6509243833464702	0.2110815872223317	15
1709	703	2.1109143712751863	0.2731038805661222	15
1710	615	1.9743789494595525	0.1165743051319715	15
1711	679	2.074568795744748	0.2746320030649318	15
1712	1707	3.289347182858899	0.1807799374618567	15
1713	1205	2.7636718665787634	0.3181777722230859	15
1714	820	2.279816435905606	0.2744827513549249	15
1715	610	1.9663366392520871	0.2361744254063885	15
1716	1445	3.026403828292248	0.1810609845136447	15
1717	621	1.9839866896513143	0.203486427813177	15
1718	948	2.4513037114651777	0.1646722015481011	15
1719	1335	2.908932119080486	0.2048536335653258	15
1720	1289	2.85837636904992	0.2004119051279737	15
1721	1353	2.928477235587092	0.2013616117618477	15
1722	2304	3.821502882311756	0.2648097698287774	15
1723	708	2.1184078785871074	0.1588895264003685	15
1724	1156	2.706897874970827	0.1550064002746812	15
1725	1101	2.641718962395439	0.4684853139051475	15
1726	640	2.014108865500589	0.2177127105744795	15
1727	1394	2.9725169584752718	0.2043164284444159	15
1728	1057	2.588394377386506	0.3253092001732601	15
1729	836	2.3019510951533144	0.1817320568322546	15
1730	664	2.051525850840387	0.2426845982228026	15
1731	1470	3.0524715261441897	0.2091175068310197	15
1732	880	2.361751991186013	0.6358450728070509	15
1733	1090	2.6284892372675306	0.2943592812291827	15
1734	1448	3.0295437950662243	0.199573020382233	15
1735	1252	2.817053652991861	0.1790394529856895	15
1736	1338	2.912198747980703	0.3648753275491616	15
1737	819	2.278425879853145	0.335199255824707	15
1738	767	2.2049088269279804	0.3015907311487716	15
1739	1169	2.7220757693810604	0.1394783066315736	15
1740	3402	4.643656735965138	0.8507008705735777	15
1741	772	2.212083947834877	0.2090946024918805	15
1742	1026	2.5501553321753634	0.2666016265152146	15
1743	1617	3.201459145407472	0.344839421959165	15
1744	1402	2.981034216500908	0.075244860537298	15
1745	1147	2.6963400532118933	0.1806175999549659	15
1746	838	2.3047029802903167	0.2016228310415263	15
1747	928	2.42530823959094	0.2504304552963725	15
1748	643	2.018823914166453	0.2554145156559899	15
1749	1638	3.2221807801501696	0.2342959220439827	15
1750	569	1.8991054814817223	0.1149669888426998	15
1751	729	2.1495953713003626	0.2072129181513436	15
1752	1135	2.682198312068957	0.2275171693673827	15
1753	759	2.193379812877565	0.3396244769632717	15
1754	2059	3.612610396448836	0.2860283707021794	15
1755	779	2.222090194468729	0.2065179352419585	15
1756	1323	2.895828754627755	0.1884676562959175	15
1757	960	2.4667695034461787	0.2090911641138874	15
1758	792	2.240554668175715	0.203983946670788	15
1759	628	1.9951372446022155	0.4092782475100572	15
1760	694	2.0973585911544195	0.2082996206478065	15
1761	955	2.460337238251759	0.2032588416877441	15
1762	1508	3.091673510037892	0.1926350019389978	15
1763	1033	2.5588399047825905	0.1882346561186965	15
1764	932	2.430529576613038	0.2361461764310591	15
1765	1259	2.8249178260473573	0.1961116747150028	15
1766	435	1.660495039658877	0.1964252392474233	15
1767	705	2.113914961803724	0.1594769016398061	15
1768	1303	2.8738570506052805	0.2581120738698365	15
1769	806	2.2602708026373	0.1848902148976361	15
1770	1123	2.667981613125625	0.1843470934979161	15
1771	586	1.9272664538892617	0.8068218558964294	15
1772	1085	2.6224536627417145	0.1295839437706704	15
1773	693	2.095846981162625	0.2030579930495174	15
1774	855	2.3279626676242104	0.2693243607688012	15
1775	959	2.4654843929117343	0.2269834056356185	15
1776	512	1.8014737349377197	0.376386692949249	15
1777	1300	2.870546789897596	0.2281735091668081	15
1778	876	2.3563782595559752	0.2068784757208481	15
1779	639	2.0125347278115	0.3149869595807453	15
1780	1236	2.798995430646965	0.3039982376150723	15
1781	976	2.4872409706709777	0.1511796194176689	15
1782	697	2.101886898529876	0.1725740867775634	15
1783	533	1.838046772507836	0.1623668004532573	15
1784	968	2.4770263855393644	0.2468266093462852	15
1785	613	1.971165962872604	0.1642557771267851	15
1786	706	2.115413661007795	0.2025215687800346	15
1787	2535	4.00850044310004	0.3111682324951899	15
1788	687	2.086754326652736	0.164190940924569	15
1789	1312	2.883765033819598	0.2110643594588109	15
1790	1025	2.5489122634531136	0.209108226094993	15
1791	789	2.2363071673546324	0.2128918624817125	15
1792	1334	2.907842427295076	0.2032231665306613	15
1793	2183	3.7198019860181777	0.3337006238279474	15
1794	618	1.9791886495206297	0.2316546882650814	15
1795	1282	2.8506045020412194	0.1898500121730015	15
1796	1051	2.5810374860202057	0.1880842795686191	15
1797	1124	2.6691692301945142	0.3121101628592852	15
1798	389	1.570246213323457	0.1983348506757398	15
1799	1051	2.5810374860202057	0.2033741406468839	15
1800	1260	2.826039492887686	0.2159024669700211	15
1801	663	2.049980445083712	0.3421798506970867	15
1802	1326	2.8991101480370185	0.1584089306338242	15
1803	1181	2.736011401939079	0.3574337375543912	15
1804	646	2.023527976266364	0.2332407593733346	15
1805	679	2.074568795744748	0.4545303814592956	15
1806	654	2.036019008324516	0.14195896824948	15
1807	1267	2.8338787298411745	0.2306497793954957	15
1808	721	2.1377680717958727	0.2510831740794503	15
1809	1022	2.5451794145913147	0.2281655200301792	15
1810	1164	2.716248154541053	0.165765846950893	15
1811	559	1.882343410588594	0.2343159003216584	15
1812	1151	2.701037513311832	0.1412455418133674	15
1813	532	1.836321716498966	0.2378749566668325	15
1814	1109	2.6512991170001428	0.2593340013765819	15
1815	831	2.295056946411947	0.1755029755482405	15
1816	492	1.7659382177344722	0.2948275409931375	15
1817	778	2.220663491147029	0.2506536227473163	15
1818	879	2.360409705205928	0.282999929118814	15
1819	1375	2.952189988982516	0.3894137880024176	15
1820	892	2.3778003207082485	0.2391362759777894	15
1821	702	2.109412475410002	0.2735484466757596	15
1822	1277	2.8450401701652392	0.1077543759026956	15
1823	1306	2.8771635027637843	0.3301835353898092	15
1824	442	1.6738020243795484	0.2083260986915628	15
1825	1149	2.6986898053381827	0.2241962852695802	15
1826	663	2.049980445083712	0.2250695188885251	15
1827	503	1.7855702715669282	0.3065000634696139	15
1828	1219	2.779680029479944	0.1553216791325398	15
1829	970	2.479583976706522	0.1872507478176112	15
1830	950	2.4538881125113425	0.4303121822970544	15
1831	966	2.4744661508650068	0.157248364849347	15
1832	1376	2.953263317499703	0.1445631923870277	15
1833	716	2.130342665297306	0.2536499167088961	15
1834	491	1.7641426522292472	0.2264659081342927	15
1835	573	1.9057690299606025	0.2460392968204361	15
1836	1009	2.528940067247438	0.088680927047888	15
1837	408	1.6081369679946869	0.2291785062937287	15
1838	889	2.373798409898777	0.3494546590233471	15
1839	875	2.3550329107397383	0.2242107279940758	15
1840	2593	4.054097717852574	0.7516616996593952	15
1841	1115	2.658461577012222	0.306160078798365	15
1842	1973	3.53636022099342	0.4444905015103287	15
1843	1177	2.7313740911448936	0.2813926727426086	15
1844	737	2.161357950882279	0.1965498612364325	15
1845	849	2.3197799967254347	0.1031111382124923	15
1846	922	2.417455089217404	0.2353056790687274	15
1847	927	2.424001148016836	0.2124276541104738	15
1848	1400	2.978907185037435	0.2645865900496175	15
1849	960	2.4667695034461787	0.2636127823495505	15
1850	761	2.196267740149262	0.2156350422175057	15
1851	807	2.261672521099248	0.277365479168942	15
1852	362	1.514771897533112	0.2045269623588371	15
1853	1618	3.202448930295985	0.2537518998753686	15
1854	1842	3.4169432588038	0.2500364704283353	15
1855	748	2.177427747983945	0.1864891179781712	15
1856	1333	2.906752327002863	0.1838016878460145	15
1857	717	2.131829815681072	0.324012401885652	15
1858	1631	3.2152884069526046	0.472647367721302	15
1859	1554	3.138473466343964	0.3300819355580611	15
1860	951	2.455179292875622	0.2137821677268972	15
1861	714	2.1273652457216894	0.3635618270257332	15
1862	1033	2.5588399047825905	0.2305720826354237	15
1863	1004	2.522666328812763	0.1812763157513513	15
1864	829	2.2922934812960154	0.222780793642223	15
1865	799	2.2504343272287075	0.2187281645259268	15
1866	1266	2.832760167046527	0.381870354301689	15
1867	1044	2.572427854023542	0.4493081378078762	15
1868	891	2.3764670992293344	0.0506721494620727	15
1869	1284	2.852827195947766	0.2506578212290158	15
1870	930	2.427920311688427	0.3037610699345422	15
1871	937	2.4370405166912112	0.3931218922904931	15
1872	431	1.6528429480651468	0.25885480656272	15
1873	673	2.065382468123819	0.2245312663062864	15
1874	1098	2.638117435209689	0.3271535601425469	15
1875	839	2.306077691405871	0.210283010852768	15
1876	1502	3.085516835803273	0.1938445497058169	15
1877	425	1.6412979200389275	0.2262172841109528	15
1878	765	2.202032232321633	0.2868636602573001	15
1879	867	2.344242325174849	0.2732741333814591	15
1880	831	2.295056946411947	0.1181748039231274	15
1881	978	2.4897880691066527	0.077918936064911	15
1882	1071	2.605479674274347	0.2485288868522252	15
1883	1096	2.63571368306116	0.2793970100299262	15
1884	946	2.4487165828166866	0.1236293308818656	15
1885	1073	2.6079112937249764	0.2817315600114206	15
1886	2175	3.712979784978458	0.8544215969645419	15
1887	569	1.8991054814817223	0.2123362071590213	15
1888	666	2.054613175161665	0.2506139169988958	15
1889	851	2.322510756937195	0.206753626225011	15
1890	1237	2.800127481423542	0.1693105871330392	15
1891	609	1.9647242268126155	0.3363612807833925	15
1892	708	2.1184078785871074	0.2783873809159676	15
1893	740	2.1657524480337846	0.2892172533904634	15
1894	1143	2.6916343950825983	0.173427052731558	15
1895	1201	2.759081046355089	0.116414640202425	15
1896	1848	3.4225037885339598	0.4831782085432213	15
1897	597	1.9452710325646856	0.2241617083592285	15
1898	888	2.3724629395202776	0.1883569506970415	15
1899	1302	2.872754054191364	0.375303067723166	15
1900	1074	2.609126253629564	0.2280056500389557	15
1901	911	2.4029909909391542	0.0967405588497243	15
1902	899	2.387112021930598	0.1933488623869476	15
1903	716	2.130342665297306	0.1402978266991031	15
1904	1320	2.892543638703944	0.1890052807447089	15
1905	2308	3.8248187205775	0.806576493347305	15
1906	1097	2.636915833036122	0.1866598834806265	15
1907	836	2.3019510951533144	0.1770319683918384	15
1908	624	1.988773154242552	0.3596886432027634	15
1909	711	2.1228912865199234	0.2561464180285215	15
1910	745	2.1730568615128654	0.0898973194095729	15
1911	423	1.6374314884729022	0.2311041883457649	15
1912	908	2.399031101968553	0.290150093112554	15
1913	466	1.7186439454975475	0.3550042736354115	15
1914	1115	2.658461577012222	0.2962741735135827	15
1915	1327	2.9002031207989525	0.2841425323055312	15
1916	1693	3.275830583105772	0.4844386276340821	15
1917	1880	3.4520086773694105	0.2011422672717567	15
1918	706	2.115413661007795	0.1264485287099436	15
1919	2791	4.206034903703064	0.6726045766415064	15
1920	1866	3.439131435182877	0.4015825202369019	15
1921	1221	2.781959390280733	0.2203839868823588	15
1922	482	1.7478995607435737	0.7860138992044032	15
1923	722	2.139250060238542	0.0975835953585442	15
1924	717	2.131829815681072	0.2944964079153717	15
1925	811	2.267270728973158	0.1876439774262951	15
1926	945	2.4474219929388283	0.2167033387208295	15
1927	1847	3.421577661121919	0.4995983286892813	15
1928	1186	2.741797010857014	0.1982540738956482	15
1929	618	1.9791886495206297	0.326442015861669	15
1930	1061	2.593287376795933	0.2403591911248139	15
1931	1817	3.3936763174860483	0.5257976774302023	15
1932	1443	3.024308705972399	0.1784825539426945	15
1933	1529	3.1131259873198243	0.5646237221655471	15
1934	919	2.413518931780076	0.3551003705751375	15
1935	504	1.787344311022461	0.1997740325812579	15
1936	572	1.904105329049896	0.1871664516832198	15
1937	912	2.404309504613644	0.2507674129151169	15
1938	749	2.178882761676542	0.1999525431311783	15
1939	2363	3.870123418512909	0.7250947606104994	15
1940	1312	2.883765033819598	0.6407458668002334	15
1941	806	2.2602708026373	0.133105870616236	15
1942	420	1.631614661959219	0.2712216766212614	15
1943	750	2.180336804388707	0.284454214755956	15
1944	736	2.1598911316085543	0.2274900877537819	15
1945	1454	3.035813985551295	0.2675967043554984	15
1946	788	2.234889539847761	0.2264078561530057	15
1947	685	2.083714624636106	0.1330537704180008	15
1948	351	1.4915798656819137	0.1513135061265006	15
1949	835	2.300573918185804	0.178819387939061	15
1950	770	2.2092166958873025	0.214933450036952	15
1951	1583	3.167622444472701	0.4763650657024718	15
1952	915	2.408260714353367	0.1403542929137431	15
1953	2270	3.7932012299021434	0.4644453772161735	15
1954	382	1.5560538970007811	0.1783842238146504	15
1955	940	2.440938744482715	0.2476430767706506	15
1956	581	1.9190267134886572	0.2249674843138697	15
1957	1122	2.6667934671690734	0.2683840647504103	15
1958	848	2.318413410452651	0.1481201930524614	15
1959	903	2.392416721854418	0.1961945246367971	15
1960	1226	2.787649638382657	0.1636524430681308	15
1961	1933	3.500329120953361	0.6172322088549176	15
1962	519	1.813746690625732	0.2255804330870985	15
1963	594	1.9403772612079824	0.2132828149105723	15
1964	113	0.8463152679741606	0.0	15
1965	1127	2.6727289151239155	0.241370290190146	15
1966	710	2.121397870023785	0.1603845956220355	15
1967	2480	3.964777266517159	0.5883752026741221	15
1968	875	2.3550329107397383	0.1478175180813288	15
1969	626	1.9919577409968805	0.3206801161750022	15
1970	1224	2.7853749340965632	0.3789233759667994	15
1971	1355	2.9306408688601437	0.2445217002405549	15
1972	727	2.14664465560428	0.2300502532714952	15
1973	500	1.7802375460542634	0.1206906828480064	15
1974	814	2.271460330444	0.1306209132964381	15
1975	1433	3.013811247343274	0.2788272734053123	15
1976	993	2.5088088808590565	0.23012518053033	15
1977	996	2.51259576434403	0.0810637556515311	15
1978	872	2.350992245062709	0.1952227058065727	15
1979	585	1.9256213264414492	0.2757505782031065	15
1980	423	1.6374314884729022	0.1353559098632378	15
1981	1116	2.6596534450734506	0.1836849403272366	15
1982	1593	3.177611817880661	0.2162335250280369	15
1983	697	2.101886898529876	0.1749610610764679	15
1984	670	2.0607739481347656	0.1523138131656285	15
1985	1190	2.746416722660184	0.2291588172103175	15
1986	357	1.5042743913103926	0.3299298257405698	15
1987	856	2.329323651468983	0.2665533901484075	15
1988	859	2.333401840149931	0.3873017192916242	15
1989	738	2.162823775364698	0.2316690291021989	15
1990	874	2.3536867929328493	0.200448489328832	15
1991	738	2.162823775364698	0.2325418135083997	15
1992	806	2.2602708026373	0.1596842941937451	15
1993	1329	2.90238783155758	0.1767657357603507	15
1994	873	2.3523399048151523	0.1713990208526086	15
1995	554	1.873906149779782	0.3516067092825699	15
1996	1654	3.237879683221932	0.3280215050859563	15
1997	1346	2.920891897908321	0.2031010748396906	30
1998	916	2.4095763444511467	0.2475612359165385	30
[truncated: 1,179 more rows]
