# Supplementary material for: Dynamic control of DNA condensation
Source: Nat Commun. 2024 Mar 1;15:1915. doi: 10.1038/s41467-024-46266-z (PMC10907372; doi:10.1038/s41467-024-46266-z)
Supplement: Supplementary file 4 — Source Data [file 41467_2024_46266_MOESM4_ESM.zip › Source Data/Figure 2 and Figure S6/_no Inv control/2nd_replica/0min/data/20230728_I_posControl_3arm_16bp_5uM_0min_10_data.csv]

	Label	Areas (pix^2)	Mean Intensity	Equivalent Diameter (micron)	Eccentricity	BBox coords (pix)
0	1	2753	23737.609153650563	4.177303787901889	0.21888916587566407	(97, 704, 156, 763)
1	2	6872	18820.643626309662	6.599857057612737	0.8635672627107343	(107, 54, 192, 180)
2	3	3535	20640.865912305515	4.733557567316133	0.2523921023403462	(121, 211, 188, 279)
3	4	13129	25574.305963896717	9.122393004347725	0.9459648885308405	(145, 893, 300, 1080)
4	5	8831	25676.976786320916	7.481658767504344	0.9239359221671058	(163, 636, 239, 797)
5	6	10694	28164.999719468862	8.23309343245389	0.825216157542316	(228, 786, 378, 901)
6	7	6807	19422.607022183045	6.568569953747245	0.7711139985244264	(279, 1759, 376, 1862)
7	8	5620	28092.71227758007	5.968443842165718	0.5906275578425789	(417, 982, 510, 1058)
8	9	5069	20641.499506806074	5.668316603121748	0.8366070079023323	(430, 236, 530, 311)
9	10	4958	18590.209156918114	5.6059112161450635	0.8430152025121358	(455, 1476, 518, 1579)
10	11	1221	13865.294021294021	2.781959390280733	0.26893130752029526	(550, 1510, 590, 1549)
11	12	3936	19883.076473577235	4.9948275556661255	0.8289461792846937	(557, 343, 627, 428)
12	13	12089	25752.78575564563	8.753629134672043	0.920518440897445	(572, 498, 726, 653)
13	14	1993	16206.615153035626	3.5542387991579694	0.21443108997249605	(685, 1401, 735, 1451)
14	15	10284	23997.20118630883	8.073725656523306	0.9049149573299803	(781, 1533, 888, 1691)
15	16	2279	14706.17419921018	3.8007133532401505	0.18356966578712341	(935, 1879, 988, 1933)
16	17	2977	19947.801477997986	4.343925531031845	0.6723057661312755	(1012, 1331, 1068, 1399)
17	18	1391	15261.590941768512	2.969316688078386	0.16410766549971145	(1023, 981, 1064, 1023)
18	19	13166	21250.212517089472	9.13523827325158	0.8971501803673044	(1128, 1456, 1266, 1649)
19	20	3176	19200.26952141058	4.486763735239694	0.7393419554715802	(1189, 36, 1257, 101)
20	21	1802	15608.11820199778	3.379639267178411	0.1141634733363424	(1280, 810, 1328, 857)
21	22	1795	16423.758217270195	3.3730686527506206	0.1373108414180819	(1345, 399, 1393, 446)
22	23	9592	25371.846955796496	7.797359161908278	0.6255801461578404	(1364, 942, 1471, 1073)
23	24	6404	25695.920830730793	6.371161525706578	0.812716751300991	(1418, 1205, 1515, 1306)
24	25	1839	13543.05165851006	3.4141595978457775	0.15970059362959538	(1465, 1822, 1513, 1871)
25	26	2537	14146.380764682695	4.010081393839125	0.5944722100359738	(1568, 1846, 1630, 1898)
26	27	965	12378.505699481866	2.4731850396474417	0.12858179586141116	(1569, 651, 1604, 686)
27	28	15350	22305.51087947883	9.863865551380254	0.8550525876509972	(1579, 1604, 1724, 1780)
28	29	498	8505.86546184739	1.7766735033482601	0.24163984632284888	(1742, 427, 1768, 452)
29	30	6371	15808.55061999686	6.354724932607122	0.7427491375396853	(1808, 265, 1915, 367)
30	31	3635	14201.043466299863	4.800043373467796	0.7795467346360847	(1819, 1723, 1883, 1803)
31	32	5332	14965.221867966991	5.813504654005726	0.7120630809616937	(1882, 1705, 1978, 1776)
32	33	7872	18288.128556910568	7.063752870937889	0.818265504685224	(1892, 1322, 2011, 1427)
33	34	4812	16189.720490440564	5.522754821006423	0.7168517788751178	(1928, 155, 1996, 247)
34	35	1612	10636.252481389578	3.196505623725591	0.2155681698092097	(1971, 1816, 2017, 1861)
35	36	2435	11624.274743326489	3.928641833796631	0.21611471640373497	(1973, 26, 2028, 82)
