# Supplementary material for: Dynamic control of DNA condensation
Source: Nat Commun. 2024 Mar 1;15:1915. doi: 10.1038/s41467-024-46266-z (PMC10907372; doi:10.1038/s41467-024-46266-z)
Supplement: Supplementary file 4 — Source Data [file 41467_2024_46266_MOESM4_ESM.zip › Source Data/Figure 2 and Figure S6/_no Inv control/2nd_replica/0min/data/20230728_I_posControl_3arm_16bp_5uM_0min_5_data.csv]

	Label	Areas (pix^2)	Mean Intensity	Equivalent Diameter (micron)	Eccentricity	BBox coords (pix)
0	1	1380	14540.913768115943	2.9575527363434118	0.27554278715457936	(24, 591, 66, 633)
1	2	6414	16360.93202369816	6.376133946291544	0.9122236848818597	(35, 1245, 176, 1314)
2	3	14324	23035.760402122312	9.528512549054213	0.917762111634801	(56, 463, 271, 587)
3	4	17473	25232.89892977737	10.523899512274198	0.8577710861217023	(117, 610, 305, 818)
4	5	3617	17985.142106718275	4.7881440602010255	0.2177847774726735	(184, 1654, 252, 1722)
5	6	3269	24299.330988069745	4.551980724899105	0.5767702098939621	(208, 863, 272, 932)
6	7	6046	25092.064836255377	6.190518496123789	0.7892387345367331	(286, 772, 396, 852)
7	8	3669	21947.064050149904	4.822439745207609	0.14281275388399015	(377, 213, 445, 281)
8	9	2278	17472.842405618965	3.7998794062518915	0.24761123633173596	(418, 1241, 472, 1294)
9	10	5481	24128.342090859333	5.894172680437847	0.5814717162635266	(473, 1080, 562, 1156)
10	11	2041	17134.309162175403	3.596784818500613	0.206233053171131	(602, 1446, 653, 1496)
11	12	5881	22107.917190953918	6.105462158029064	0.8452756130355581	(644, 1520, 712, 1633)
12	13	2732	20014.04831625183	4.161340963699496	0.11961280729972552	(656, 448, 715, 506)
13	14	4258	21891.526068576797	5.195122381115501	0.6629202823974499	(677, 1714, 759, 1781)
14	15	2698	20385.437361008153	4.135365752527522	0.19204879499085914	(766, 499, 824, 558)
15	16	3180	22454.39748427673	4.48958826415353	0.27088599537691577	(798, 1288, 861, 1352)
16	17	3492	22302.192726231387	4.704679809630305	0.2801440203909704	(808, 805, 873, 872)
17	18	3669	18796.34859634778	4.822439745207609	0.7409608810719	(846, 83, 914, 159)
18	19	5517	22175.798441181803	5.913497888617812	0.8643025671682002	(920, 1368, 1032, 1430)
19	20	3065	20439.182055464928	4.40766108791697	0.2435731790731091	(946, 1567, 1009, 1628)
20	21	2184	18132.48672161172	3.720653881594678	0.15515893295254066	(993, 872, 1046, 924)
21	22	1739	14619.438182863714	3.3200356346711373	0.47979847430793093	(1027, 2006, 1075, 2048)
22	23	927	14272.709816612729	2.424001148016836	0.3819356908240138	(1049, 1468, 1084, 1502)
23	24	11798	26228.27080861163	8.647631006126318	0.9394830819792178	(1113, 143, 1243, 341)
24	25	4919	21691.435657653994	5.583819427337464	0.8454334188470354	(1114, 958, 1216, 1020)
25	26	1379	14602.926033357506	2.9564809650683768	0.15009342733863895	(1136, 1162, 1178, 1204)
26	27	10724	24288.813968668408	8.24463354011191	0.94820820200452	(1240, 1378, 1320, 1575)
27	28	10439	23693.637608966375	8.134341531440691	0.9054274630098129	(1242, 516, 1337, 692)
28	29	6739	20951.698768363258	6.535678527842326	0.8508403837758933	(1263, 1671, 1384, 1746)
29	30	2430	19160.051028806585	3.924606247899672	0.5514133128175948	(1296, 219, 1348, 281)
30	31	1542	16037.64915693904	3.126332324250886	0.18495049569567276	(1347, 311, 1391, 355)
31	32	2512	16902.519108280256	3.9902744892044306	0.6087268651404797	(1361, 1536, 1415, 1596)
32	33	1286	13318.168740279938	2.855048159457335	0.20763119641505828	(1367, 1921, 1407, 1961)
33	34	6858	21680.451443569553	6.593130842077229	0.8022472337104304	(1441, 891, 1546, 1000)
34	35	3199	20361.404188809003	4.502980581681381	0.2418586512698451	(1505, 565, 1568, 630)
35	36	4005	19870.846691635455	5.038418226016401	0.668996833265652	(1535, 461, 1610, 533)
36	37	7471	21757.941641011912	6.881487452138343	0.8826607644900911	(1546, 792, 1673, 887)
37	38	5721	18612.330536619473	6.021836059924157	0.8581762371379085	(1574, 1564, 1665, 1666)
38	39	4329	18049.098175098174	5.238256336517081	0.832517771241434	(1607, 1376, 1700, 1443)
39	40	4571	19706.919492452416	5.382680036536251	0.7823492050661153	(1634, 1, 1728, 59)
40	41	3221	20310.483390251473	4.518437886116878	0.485826716862963	(1668, 621, 1734, 682)
41	42	4033	15561.439127200596	5.055999998081053	0.8595837541965606	(1692, 1605, 1782, 1676)
42	43	3221	17078.238745731138	4.518437886116878	0.21318242516012942	(1738, 48, 1802, 112)
43	44	770	11167.724675324675	2.2092166958873025	0.07035386768882677	(1741, 1078, 1772, 1109)
44	45	1860	15043.213978494623	3.4335978331508854	0.4628360015595427	(1757, 336, 1806, 385)
45	46	1497	14650.653974615898	3.0803768741538153	0.18315020880865443	(1766, 1301, 1810, 1344)
46	47	3822	16939.154107796963	4.921962442623338	0.7392968901799222	(1848, 583, 1930, 643)
47	48	6912	20955.732783564814	6.619037153434868	0.7089720374206816	(1858, 1791, 1938, 1904)
48	49	10602	22296.788436144125	8.197602469927729	0.8716313085308678	(1872, 710, 1995, 856)
49	50	3146	14840.939287984742	4.465522821869705	0.7422405037672465	(1892, 448, 1952, 521)
50	51	1976	14776.473178137652	3.539047765564477	0.15415551244311462	(1898, 335, 1947, 385)
51	52	4360	14968.230275229358	5.256978474535061	0.8320657463570434	(1949, 1015, 2043, 1075)
