# Supplementary material for: Dynamic control of DNA condensation
Source: Nat Commun. 2024 Mar 1;15:1915. doi: 10.1038/s41467-024-46266-z (PMC10907372; doi:10.1038/s41467-024-46266-z)
Supplement: Supplementary file 4 — Source Data [file 41467_2024_46266_MOESM4_ESM.zip › Source Data/Figure 2 and Figure S6/_no Inv control/2nd_replica/0min/data/20230728_I_posControl_3arm_16bp_5uM_0min_4_data.csv]

	Label	Areas (pix^2)	Mean Intensity	Equivalent Diameter (micron)	Eccentricity	BBox coords (pix)
0	1	4682	19858.52392140111	5.447643245078604	0.6449783547860339	(4, 432, 87, 501)
1	2	13913	21228.09444404514	9.390816333808802	0.8036235309911465	(50, 121, 239, 238)
2	3	2127	12809.994828396802	3.671780398458229	0.12137386290408812	(80, 1770, 132, 1822)
3	4	1616	14969.788985148514	3.200469054415677	0.17556695393801122	(168, 1029, 213, 1074)
4	5	2336	17292.085616438355	3.847949584599759	0.21521871761872102	(184, 740, 239, 794)
5	6	1730	12885.142196531791	3.311433253520191	0.15833646986306055	(279, 1896, 326, 1943)
6	7	2247	16227.826880284823	3.7739356469597607	0.4035879079756519	(281, 1265, 334, 1318)
7	8	4149	20182.077368040493	5.12819666039867	0.5961466662953642	(291, 24, 365, 97)
8	9	3441	21468.24091833769	4.6701979666459685	0.28650634951515697	(355, 1182, 421, 1247)
9	10	6292	19231.526223776225	6.315202937774712	0.9144474308301587	(359, 422, 479, 518)
10	11	3304	17661.25665859564	4.576284051529108	0.7943900548110467	(384, 42, 433, 122)
11	12	3262	22495.37216431637	4.547104472053356	0.2937531167329394	(461, 1336, 524, 1401)
12	13	23690	23928.448712536934	12.253932521099756	0.8521777239110864	(475, 132, 689, 398)
13	14	2793	17956.229144289293	4.207541633073875	0.23579933398672134	(575, 1711, 634, 1771)
14	15	4346	21337.577772664517	5.248531585267855	0.7753638222368432	(576, 514, 659, 597)
15	16	3303	18844.448380260368	4.575591462187036	0.7170646104081739	(745, 1665, 799, 1741)
16	17	3175	21263.67559055118	4.486057325137664	0.7443648403594312	(760, 827, 835, 879)
17	18	2118	18201.04107648725	3.6640039398907867	0.13724213629123053	(763, 1420, 815, 1472)
18	19	7737	23731.721856016546	7.002921410181633	0.883222227060809	(784, 1458, 897, 1576)
19	20	2391	19527.979088247594	3.892985105913379	0.19533561949415792	(902, 699, 957, 754)
20	21	2165	18312.678983833717	3.704434365628719	0.1970137863934819	(923, 1349, 975, 1401)
21	22	4402	19982.011812812358	5.2822380978366565	0.7996709605389749	(936, 447, 1005, 537)
22	23	13260	27492.811236802412	9.167791255504905	0.8471591920286501	(995, 1044, 1114, 1229)
23	24	5906	19842.65391127667	6.1184254877496045	0.8647134957048291	(1002, 15, 1072, 130)
24	25	1987	17240.133870156013	3.548884682938473	0.14633039354208	(1008, 1783, 1058, 1833)
25	26	2538	18356.99448384555	4.010871635524566	0.44723698324832406	(1058, 1626, 1118, 1679)
26	27	2022	16888.32096933729	3.5800041470956425	0.12398810074167312	(1132, 579, 1183, 630)
27	28	7914	24620.7017942886	7.082571655987343	0.8707586071696007	(1158, 164, 1265, 287)
28	29	3223	19228.23828730996	4.5198404743506035	0.45914209927003125	(1234, 1736, 1301, 1797)
29	30	1340	13547.571641791044	2.9143744664373346	0.0850373086958643	(1240, 363, 1281, 405)
30	31	9316	20764.642228424218	7.684359847257577	0.5347750232393681	(1252, 1850, 1372, 1959)
31	32	3184	18492.74780150754	4.49241101719201	0.6888329056963376	(1258, 782, 1324, 849)
32	33	1488	15484.344758064517	3.071103264928544	0.10170691875747587	(1305, 1365, 1348, 1408)
33	34	2426	18229.139323990108	3.9213747889343726	0.21215705955326059	(1386, 651, 1441, 707)
34	35	5099	19702.93763483036	5.6850653344045705	0.838633582394939	(1443, 94, 1547, 154)
35	36	2025	16042.303209876543	3.5826589521672707	0.21942469311271962	(1459, 1442, 1510, 1492)
36	37	2153	17783.630747793777	3.6941537693986026	0.2254638333338543	(1525, 567, 1577, 619)
37	38	2576	16861.81094720497	4.040786303605337	0.5263040646918393	(1534, 1764, 1589, 1823)
38	39	7671	21108.287446226048	6.972988444138567	0.8347664425679335	(1550, 191, 1670, 291)
39	40	2746	19972.083758193738	4.1719896328171915	0.19760922180587343	(1573, 402, 1631, 461)
40	41	6192	18954.580587855296	6.26481755530056	0.7765278124871455	(1627, 967, 1706, 1077)
41	42	1108	12584.02797833935	2.650103491632916	0.431403267437231	(1760, 1717, 1799, 1754)
42	43	4764	15295.686397984886	5.495140873880585	0.9268731942419148	(1782, 906, 1888, 993)
43	44	1764	12836.151927437642	3.343815022022786	0.14362404755922364	(1800, 1090, 1847, 1138)
44	45	8035	20496.165028002488	7.136510262483169	0.8342358976467994	(1839, 365, 1927, 499)
45	46	6357	16462.150070788106	6.347738974542661	0.804873736604333	(1922, 233, 2023, 332)
46	47	2682	13761.732662192393	4.123085500462648	0.16201115641189193	(1939, 1860, 1998, 1918)
47	48	3611	17491.418720576017	4.784171045499291	0.2064140535796446	(1941, 920, 2008, 989)
48	49	2537	14665.856523452898	4.010081393839125	0.15998009043097478	(1978, 1336, 2035, 1392)
