# Supplementary material for: Dynamic control of DNA condensation
Source: Nat Commun. 2024 Mar 1;15:1915. doi: 10.1038/s41467-024-46266-z (PMC10907372; doi:10.1038/s41467-024-46266-z)
Supplement: Supplementary file 4 — Source Data [file 41467_2024_46266_MOESM4_ESM.zip › Source Data/Figure 2 and Figure S6/_no Inv control/2nd_replica/0min/data/20230728_I_posControl_3arm_16bp_5uM_0min_8_data.csv]

	Label	Areas (pix^2)	Mean Intensity	Equivalent Diameter (micron)	Eccentricity	BBox coords (pix)
0	1	9148	20183.774048972453	7.614756706559729	0.7778789889847469	(1, 340, 125, 443)
1	2	1626	12587.758917589175	3.21035622364248	0.2343002099955171	(42, 747, 87, 792)
2	3	2216	13901.42463898917	3.747812299559564	0.1977378225335032	(46, 470, 99, 524)
3	4	28383	17721.01758094634	13.412881963365114	0.7751459514221188	(52, 1628, 329, 1862)
4	5	4420	17121.665837104072	5.293026749240054	0.7329077850346288	(125, 7, 214, 69)
5	6	2213	14584.13646633529	3.7452745638214107	0.1039111394560963	(153, 418, 206, 471)
6	7	2927	14543.08404509737	4.307292008572459	0.2279337830174634	(221, 1580, 283, 1640)
7	8	2352	12168.782738095239	3.86110500617034	0.08037758198069829	(233, 1951, 288, 2006)
8	9	1889	14391.597141344626	3.4602615987235086	0.22022864960163555	(265, 241, 314, 289)
9	10	1614	13790.239776951672	3.198487952985106	0.1144391000098837	(337, 228, 382, 273)
10	11	4915	20840.372939979654	5.58154865887132	0.8470796075779813	(446, 657, 550, 718)
11	12	3473	20522.481428160092	4.691863251818892	0.17026016468480953	(515, 248, 581, 314)
12	13	6659	22611.104970716322	6.496769543706951	0.840756661445631	(547, 947, 653, 1046)
13	14	2266	12530.254192409533	3.789857728829418	0.14473845940395638	(627, 1826, 680, 1880)
14	15	6516	23036.99309392265	6.426632884178867	0.7730675514334028	(658, 1319, 756, 1415)
15	16	2876	17281.656467315715	4.2696020170073545	0.1672748436434282	(674, 110, 734, 171)
16	17	5505	15367.904450499545	5.907063177366412	0.871263994018838	(795, 1931, 869, 2041)
17	18	4351	18695.960468857735	5.251549891104352	0.7258349078845582	(823, 1066, 899, 1147)
18	19	3510	15723.57321937322	4.716789687602868	0.7548509354929929	(873, 1600, 927, 1680)
19	20	9489	23490.40436294657	7.755381697982145	0.9021838294911038	(885, 1214, 1011, 1348)
20	21	2161	15945.382693197595	3.7010106732469716	0.1929230584628432	(942, 451, 995, 503)
21	22	3496	20939.37271167048	4.707373585865699	0.4244676233120636	(942, 968, 1009, 1037)
22	23	3537	22836.914616906983	4.73489643244468	0.23073152908715436	(1003, 1148, 1070, 1214)
23	24	11571	20679.960418287097	8.564034356602276	0.8492202152275916	(1031, 300, 1211, 421)
24	25	3357	17892.295501936253	4.612842482313924	0.13520601432143414	(1053, 1585, 1118, 1650)
25	26	1445	15562.968166089966	3.026403828292248	0.8090870024030753	(1183, 0, 1239, 32)
26	27	2453	16127.06726457399	3.9431357450879982	0.18577303890809826	(1186, 749, 1242, 804)
27	28	1678	12390.787246722288	3.2612863470722195	0.19732776336832555	(1223, 1943, 1268, 1989)
28	29	1701	15637.812463256907	3.2835611675035388	0.34309200520832844	(1224, 345, 1269, 393)
29	30	9309	21092.04350628424	7.681472308227059	0.8484503805758992	(1301, 753, 1435, 870)
30	31	2054	14652.023855890944	3.6082213650670605	0.2221061188541214	(1314, 647, 1365, 699)
31	32	2313	13957.339386078685	3.828959480392019	0.18165562337550745	(1321, 1922, 1374, 1977)
32	33	3677	17943.859940168615	4.827694380103624	0.2283836146325191	(1442, 1471, 1510, 1537)
33	34	1110	10664.261261261261	2.652494203433157	0.14981967253875775	(1467, 1423, 1504, 1460)
34	35	1160	11576.337931034483	2.7115770450578442	0.6189431180890915	(1513, 2015, 1555, 2048)
35	36	2433	14009.782983970406	3.9270280970952363	0.21922496547282042	(1607, 1349, 1662, 1405)
36	37	6888	21600.68074912892	6.607535776972597	0.8088407613569925	(1608, 883, 1708, 989)
37	38	2125	12842.189176470589	3.670053720536056	0.24361474524985605	(1664, 1490, 1716, 1542)
38	39	8699	17432.02425566157	7.42553277840681	0.6631358965336164	(1771, 435, 1897, 538)
39	40	6585	15251.00318906606	6.460570109318666	0.8887103695158532	(1845, 1030, 1912, 1161)
40	41	11180	13057.89266547406	8.418095646149787	0.8434352382308766	(1885, 1937, 2043, 2048)
41	42	4627	15710.618543332614	5.41555167055108	0.4125463218925974	(1953, 1164, 2027, 1244)
