# Supplementary material for: Dynamic control of DNA condensation
Source: Nat Commun. 2024 Mar 1;15:1915. doi: 10.1038/s41467-024-46266-z (PMC10907372; doi:10.1038/s41467-024-46266-z)
Supplement: Supplementary file 4 — Source Data [file 41467_2024_46266_MOESM4_ESM.zip › Source Data/Figure 2 and Figure S6/_no Inv control/2nd_replica/0min/data/20230728_I_posControl_3arm_16bp_5uM_0min_9_data.csv]

	Label	Areas (pix^2)	Mean Intensity	Equivalent Diameter (micron)	Eccentricity	BBox coords (pix)
0	1	5333	20517.128258016128	5.8140497807971165	0.8063272536180689	(17, 669, 91, 770)
1	2	6927	23404.05889995669	6.626215376077253	0.7889134112312802	(78, 223, 156, 338)
2	3	1556	14419.86118251928	3.140492426646914	0.15895420434550384	(101, 1214, 145, 1259)
3	4	2785	19964.184201077198	4.201511473568039	0.19579383237855627	(172, 414, 232, 473)
4	5	2027	13601.175629008387	3.5844277298371927	0.15165579523177208	(295, 1753, 346, 1804)
5	6	2560	21003.64921875	4.028217731001178	0.21207413120030044	(428, 901, 485, 958)
6	7	2576	21885.303183229815	4.040786303605337	0.1988954775888516	(493, 304, 550, 361)
7	8	4796	25889.636989157632	5.513565538732398	0.40371875825634923	(499, 1572, 573, 1652)
8	9	5761	25609.351327894463	6.042851081255718	0.7487582788764495	(643, 1453, 740, 1541)
9	10	13837	28787.224542892247	9.365132463870026	0.9209076128793615	(654, 340, 791, 528)
10	11	2644	20471.594931921332	4.093772266428159	0.26144330675136057	(727, 1326, 784, 1384)
11	12	2627	19641.76627331557	4.080590277751907	0.17221769835468503	(750, 1026, 808, 1083)
12	13	2846	21875.411454673227	4.247275201868886	0.49934563453570097	(821, 1292, 885, 1348)
13	14	7030	23510.048221906116	6.675297358811902	0.8567314487365134	(894, 779, 971, 906)
14	15	6486	20995.441258094357	6.411821541869852	0.8498201527641276	(936, 1716, 1055, 1790)
15	16	2030	18870.78128078818	3.5870792610072195	0.13285035461884206	(1013, 1350, 1064, 1401)
16	17	9217	21530.417272431376	7.643420412976704	0.8882673207421163	(1254, 59, 1369, 211)
17	18	7542	22817.06947759215	6.91410894087095	0.9282921526458876	(1264, 928, 1395, 1040)
18	19	8175	21387.73370030581	7.198414237054877	0.9292076529843785	(1296, 1819, 1448, 1910)
19	20	6714	22034.706434316355	6.523544399579126	0.8564519568787271	(1353, 196, 1454, 305)
20	21	6538	27512.21260324258	6.437472876813226	0.7965662113690533	(1392, 1644, 1475, 1754)
21	22	3293	19897.213483146068	4.568659794122482	0.6091635450590447	(1402, 1271, 1473, 1328)
22	23	7165	16959.131053733425	6.739086820412993	0.922080714776408	(1444, 342, 1550, 479)
23	24	9744	21389.59646962233	7.858896907250462	0.9128511753581625	(1475, 217, 1617, 348)
24	25	5151	16591.087944088526	5.713980172468943	0.8455401272737136	(1508, 1960, 1613, 2021)
25	26	2219	16507.965299684543	3.7503483180968984	0.24349179657988615	(1544, 1356, 1596, 1409)
26	27	2160	14670.985185185185	3.7001542551692674	0.24390225509537913	(1596, 1586, 1648, 1638)
27	28	7570	20024.94398943197	6.9269315144999775	0.7596944069437458	(1618, 1232, 1713, 1350)
28	29	2291	17157.17939764295	3.8107064818465277	0.29406986510862365	(1620, 1349, 1674, 1401)
29	30	11029	21775.00054402031	8.36105388693141	0.9250753237969797	(1757, 192, 1873, 364)
30	31	6515	19106.081350729088	6.42613972277046	0.8561094381123984	(1853, 610, 1970, 691)
31	32	4042	13234.083621969323	5.061638312203122	0.8375847550243288	(1869, 1640, 1958, 1709)
32	33	10457	18606.906761021324	8.141351546030586	0.7188120080057648	(1877, 1002, 2019, 1124)
