# Supplementary material for: Dynamic control of DNA condensation
Source: Nat Commun. 2024 Mar 1;15:1915. doi: 10.1038/s41467-024-46266-z (PMC10907372; doi:10.1038/s41467-024-46266-z)
Supplement: Supplementary file 4 — Source Data [file 41467_2024_46266_MOESM4_ESM.zip › Source Data/Figure 2 and Figure S6/_no Inv control/2nd_replica/0min/data/20230728_I_posControl_3arm_16bp_5uM_0min_6_data.csv]

	Label	Areas (pix^2)	Mean Intensity	Equivalent Diameter (micron)	Eccentricity	BBox coords (pix)
0	1	1538	11098.39856957087	3.1222747854557733	0.2886815175919841	(0, 1788, 43, 1832)
1	2	7444	19614.088527673295	6.869041438587838	0.8107756461671424	(85, 70, 193, 181)
2	3	4333	22457.033925686592	5.2406758545844445	0.43254122117215893	(189, 287, 266, 358)
3	4	1672	17321.168062200955	3.255450458685416	0.31273943234893975	(189, 941, 236, 986)
4	5	4568	21019.844133099825	5.380913389137907	0.7973400314906608	(239, 814, 330, 885)
5	6	1408	13032.355113636364	2.9874062242342867	0.16443784780677076	(251, 41, 293, 83)
6	7	5486	20834.15785636165	5.896860524382756	0.8189438898217796	(306, 347, 395, 441)
7	8	2583	16980.53232675184	4.046272777691813	0.08630629802666903	(374, 57, 431, 113)
8	9	6072	17131.867753623188	6.203814957613627	0.8373807709371859	(498, 1730, 590, 1834)
9	10	15703	24162.570910017195	9.976639268526014	0.8173216451921254	(505, 1467, 643, 1660)
10	11	4124	18315.544131910767	5.11272321778766	0.76773600899062	(568, 502, 628, 588)
11	12	2071	17383.404635441817	3.6231223790840086	0.08378474423106518	(617, 981, 668, 1033)
12	13	4033	20702.985866600546	5.055999998081053	0.7565293238785414	(651, 1204, 737, 1262)
13	14	1777	13599.16150815982	3.3561137183109815	0.17045613477480306	(700, 1635, 748, 1682)
14	15	2156	19196.647031539887	3.6967265988011864	0.14034914208992041	(716, 754, 768, 806)
15	16	2795	20672.520214669054	4.209047823074894	0.2521609839030386	(807, 1052, 866, 1111)
16	17	7654	19764.662398745753	6.965257603821773	0.9154602713431106	(812, 67, 946, 175)
17	18	10127	21451.10239952602	8.011860134862749	0.7995303606615058	(813, 1855, 909, 2005)
18	19	3245	20652.08782742681	4.535240316154666	0.4089686326759071	(907, 263, 973, 328)
19	20	5394	18948.061920652577	5.847206412593413	0.8669927453185535	(950, 929, 1022, 1038)
20	21	3091	18517.143642834035	4.426316419258482	0.6600620074273941	(984, 1441, 1055, 1498)
21	22	1472	18405.898777173912	3.054547331570189	0.8127956186257496	(986, 0, 1043, 32)
22	23	1740	12711.064367816092	3.320990079317754	0.2615739985556916	(1073, 1774, 1119, 1823)
23	24	2085	17928.164508393285	3.6353479412554233	0.2031065968717358	(1106, 522, 1156, 573)
24	25	1898	15186.855110642782	3.4684948831686975	0.1617586836686247	(1116, 292, 1166, 341)
25	26	2581	21838.467648198373	4.044705973072492	0.19612165766348044	(1155, 1588, 1213, 1645)
26	27	2545	16789.535166994105	4.016398973799895	0.10601743206180847	(1245, 45, 1301, 102)
27	28	6985	22258.691338582677	6.653898309542072	0.9174698358724017	(1251, 795, 1321, 934)
28	29	6400	19789.31890625	6.369171470519592	0.6913838470828396	(1254, 1361, 1351, 1456)
29	30	3199	22295.57799312285	4.502980581681381	0.26365205581582846	(1256, 1097, 1319, 1161)
30	31	2067	26058.265602322204	3.6196217769342027	0.4593804078112368	(1313, 1574, 1364, 1625)
31	32	2021	13138.818406729342	3.579118774472459	0.7827618056152444	(1320, 1916, 1379, 1965)
32	33	3967	18515.79127804386	5.0144586492965795	0.7294475724142336	(1370, 229, 1442, 306)
33	34	3559	22133.011801067714	4.749599039674205	0.206543823151768	(1413, 331, 1480, 398)
34	35	1684	15782.239311163896	3.267111811102313	0.19090124477871176	(1421, 983, 1467, 1029)
35	36	8304	20177.692076107898	7.254986762502928	0.8858949134716366	(1449, 579, 1600, 665)
36	37	2347	15324.09671921602	3.85699875699615	0.2165269908592024	(1513, 1965, 1567, 2020)
37	38	2238	14977.976764968722	3.7663701151674838	0.23220872339319226	(1570, 146, 1622, 200)
38	39	1635	14828.324159021407	3.2192287128513977	0.1505458765508353	(1572, 1422, 1618, 1468)
39	40	3197	16989.89677822959	4.501572740289561	0.20157205404619152	(1587, 7, 1650, 72)
40	41	807	12251.014869888475	2.2616725210992477	0.3588401210339646	(1619, 910, 1651, 942)
41	42	3635	19813.6984869326	4.800043373467796	0.08860922401523219	(1665, 1767, 1733, 1836)
42	43	3842	23228.987246225923	4.93482361543044	0.15186097779392316	(1682, 1630, 1751, 1699)
43	44	1554	12515.756756756757	3.138473466343964	0.14788784375180386	(1718, 314, 1763, 358)
44	45	4396	15964.03025477707	5.278636980660106	0.832173344200936	(1722, 1806, 1810, 1885)
45	46	1907	14048.809124278972	3.4767086702130072	0.2177767475583037	(1731, 1726, 1781, 1775)
46	47	6609	16079.863973369647	6.472332649980229	0.6083409670339194	(1810, 1729, 1900, 1830)
47	48	2736	15075.815058479533	4.164386219111588	0.25833715566330373	(1817, 334, 1875, 394)
48	49	1645	10910.763525835866	3.2290584417217496	0.22690992481624092	(1926, 549, 1973, 594)
49	50	3475	15029.193381294965	4.693214011383891	0.7615802094217692	(1926, 1180, 1997, 1251)
50	51	1932	12403.085403726707	3.4994235901864417	0.14452505620735534	(1936, 1861, 1986, 1910)
