# Supplementary material for: Dynamic control of DNA condensation
Source: Nat Commun. 2024 Mar 1;15:1915. doi: 10.1038/s41467-024-46266-z (PMC10907372; doi:10.1038/s41467-024-46266-z)
Supplement: Supplementary file 4 — Source Data [file 41467_2024_46266_MOESM4_ESM.zip › Source Data/Figure 2 and Figure S6/_no Inv control/2nd_replica/0min/data/20230728_I_posControl_3arm_16bp_5uM_0min_7_data.csv]

	Label	Areas (pix^2)	Mean Intensity	Equivalent Diameter (micron)	Eccentricity	BBox coords (pix)
0	1	3825	16809.957908496734	4.923893760116783	0.29554083905068984	(4, 1584, 71, 1656)
1	2	8782	21816.481553176953	7.460873396109684	0.8339986009298318	(27, 643, 156, 746)
2	3	5894	17472.16762809637	6.11220652071368	0.8641885013947387	(29, 207, 107, 322)
3	4	2660	16743.173684210527	4.106140186650785	0.1438447426298349	(50, 427, 108, 485)
4	5	6349	16160.770672546858	6.343743544422473	0.4637649640571961	(55, 1678, 155, 1771)
5	6	6307	19972.604566354843	6.322726114334686	0.8981085498844645	(89, 1032, 218, 1096)
6	7	1652	15424.664043583534	3.23592148547208	0.09776238354448982	(90, 1310, 136, 1355)
7	8	6193	21396.285645083157	6.2653234148480195	0.7688245933391608	(91, 1155, 181, 1261)
8	9	2320	14539.866810344827	3.8347490325403637	0.5026090358760174	(140, 1601, 190, 1659)
9	10	2064	14249.601744186046	3.616994101976672	0.1491587926364805	(156, 63, 208, 114)
10	11	1702	14993.816098707402	3.284526211217984	0.25011897982277365	(232, 1330, 278, 1376)
11	12	3895	19126.706290115533	4.968744726967805	0.7501399271544302	(298, 1124, 366, 1203)
12	13	1845	14547.830352303523	3.419724653858409	0.11843684721354718	(308, 141, 357, 189)
13	14	8180	27285.482640586797	7.2006152504795145	0.6175077179580187	(321, 747, 430, 855)
14	15	16686	27303.349454632626	10.284165896200086	0.7955181425490808	(410, 1088, 604, 1223)
15	16	4924	19387.744719740047	5.586656589975358	0.7351646966253065	(481, 1486, 551, 1579)
16	17	2468	20372.9801458671	3.955173431823455	0.20614892605996957	(493, 816, 548, 871)
17	18	3674	21847.87125748503	4.82572456252549	0.3912923804696234	(499, 976, 570, 1041)
18	19	5157	18275.596664727556	5.717307089881808	0.7841235701324768	(527, 75, 600, 174)
19	20	17193	27898.604548362706	10.439237680071834	0.7400418849977798	(540, 288, 708, 460)
20	21	1767	21621.22354272779	3.3466571942503367	0.2055560979256805	(581, 582, 628, 630)
21	22	2596	18997.32935285054	4.056442256487788	0.7170227262793709	(608, 476, 674, 525)
22	23	1203	16817.654197838736	2.7613774105032114	0.4075114753902225	(626, 879, 665, 918)
23	24	2601	18188.107266435985	4.06034681245624	0.09083566064226549	(634, 125, 691, 183)
24	25	9879	20530.40965684786	7.913150885917306	0.5677693171819973	(640, 1156, 768, 1279)
25	26	2676	16873.46860986547	4.118470965720257	0.6078684486763386	(694, 669, 758, 723)
26	27	8428	23752.21214997627	7.308953814517321	0.647912962488153	(840, 1449, 962, 1550)
27	28	3439	18257.96539691771	4.668840548228502	0.789626022038724	(930, 1026, 1011, 1081)
28	29	3753	19337.435385025314	4.877331071106623	0.49156933985430334	(940, 1908, 1005, 1979)
29	30	2265	18168.952317880794	3.7890213925665974	0.21297909476023985	(1053, 360, 1106, 413)
30	31	7014	24065.695893926433	6.667696676177536	0.5908985818397466	(1054, 1755, 1154, 1851)
31	32	1748	16105.12242562929	3.3286157841440707	0.4632051757223154	(1090, 806, 1139, 852)
32	33	919	10869.853101196954	2.413518931780076	0.09861531617827246	(1090, 1601, 1124, 1635)
33	34	3656	16726.725382932167	4.813888730270788	0.7505450355446573	(1253, 69, 1318, 146)
34	35	2723	19799.13624678663	4.154480977594745	0.19642343402051485	(1272, 1265, 1330, 1324)
35	36	1567	15909.359923420549	3.151573589125758	0.1471205512203529	(1291, 935, 1335, 980)
36	37	2759	20203.256977165638	4.18185340310538	0.2583609790109468	(1389, 576, 1447, 635)
37	38	17735	26802.350662531717	10.602506576367915	0.8330924881470793	(1395, 340, 1605, 498)
38	39	2270	15711.99074889868	3.7932012299021425	0.18323791384823088	(1399, 1798, 1452, 1852)
39	40	15762	28683.926976272047	9.995364029854054	0.6253538741938544	(1461, 505, 1617, 647)
40	41	3505	14556.751212553496	4.713428953519184	0.8216257597066913	(1489, 1959, 1554, 2039)
41	42	1764	16646.371315192744	3.343815022022786	0.2221506577877802	(1491, 917, 1538, 964)
42	43	2929	21131.40389211335	4.308763329540588	0.2397341276668291	(1530, 777, 1590, 838)
43	44	5356	16887.15571321882	5.826573620638852	0.6748123039767487	(1549, 17, 1624, 113)
44	45	4974	18569.569159630075	5.614949369883332	0.7725948666734352	(1572, 1769, 1636, 1866)
45	46	1984	13934.024193548386	3.5462045934312676	0.25275774660153644	(1634, 72, 1684, 123)
46	47	10445	25604.92465294399	8.136678874010297	0.8352492742160006	(1710, 1378, 1802, 1528)
47	48	3768	21088.52627388535	4.887068216097819	0.46971868628402286	(1746, 706, 1811, 778)
48	49	2784	15815.637931034482	4.2007570949869395	0.22377843765013267	(1809, 276, 1868, 336)
49	50	4891	16676.80678797792	5.567904600185776	0.8015864105795757	(1812, 173, 1906, 250)
50	51	2600	15988.102307692308	4.059566201699732	0.23806332313451498	(1872, 563, 1928, 621)
51	52	5026	17109.9950258655	5.644223417023185	0.8302993634818171	(1873, 1445, 1957, 1538)
52	53	8370	15760.081600955795	7.283760935065281	0.8933520073962066	(1913, 0, 2004, 144)
