# Supplementary material for: Dynamic control of DNA condensation
Source: Nat Commun. 2024 Mar 1;15:1915. doi: 10.1038/s41467-024-46266-z (PMC10907372; doi:10.1038/s41467-024-46266-z)
Supplement: Supplementary file 4 — Source Data [file 41467_2024_46266_MOESM4_ESM.zip › Source Data/Figure 2 and Figure S6/_no Inv control/2nd_replica/0min/data/20230728_I_posControl_3arm_16bp_5uM_0min_1_data.csv]

	Label	Areas (pix^2)	Mean Intensity	Equivalent Diameter (micron)	Eccentricity	BBox coords (pix)
0	1	876	15637.486301369863	2.3563782595559752	0.648652129724567	(3, 1018, 43, 1049)
1	2	5372	18442.204020848847	5.835270004016673	0.8314492987110751	(6, 646, 73, 753)
2	3	7784	18153.841341212745	7.0241595493621976	0.9197289447339855	(82, 1392, 177, 1536)
3	4	1365	16973.420512820514	2.941435162746404	0.549239271253558	(100, 357, 141, 402)
4	5	1865	15969.027345844504	3.438209786650935	0.0338441858000216	(131, 1112, 179, 1161)
5	6	38385	23919.368633580827	15.598172776119414	0.7001941030611187	(169, 1099, 400, 1399)
6	7	1784	16145.065022421524	3.3627174621607	0.14942448364316088	(182, 1008, 229, 1055)
7	8	9411	19691.150781000957	7.7234411339128455	0.8852912726096618	(182, 1762, 335, 1845)
8	9	2489	17157.206910405785	3.971964903679052	0.164181777167905	(186, 377, 242, 432)
9	10	11700	22585.83435897436	8.611640369692788	0.8210164800364965	(236, 56, 396, 180)
10	11	6906	21991.269910222996	6.616163683729915	0.8549570295134408	(341, 1417, 464, 1495)
11	12	3050	17109.17213114754	4.396862392016148	0.3200945631902102	(387, 1825, 448, 1887)
12	13	2023	23173.2822540781	3.58088930081101	0.22898265856585218	(554, 689, 605, 739)
13	14	5230	22400.730783938816	5.75763060947717	0.8261172311663874	(576, 258, 677, 333)
14	15	1743	22346.81468732071	3.323851768844277	0.7713095152906443	(630, 664, 677, 717)
15	16	2678	18508.89357729649	4.120009718236386	0.19516015294992287	(632, 117, 690, 175)
16	17	2012	16809.968687872763	3.5711405431338563	0.12713592611221572	(692, 215, 743, 266)
17	18	7168	30790.796875	6.74049750740896	0.8028533817974433	(699, 695, 777, 814)
18	19	1637	15978.824068417838	3.2211970583198406	0.22928827731571794	(720, 1189, 766, 1233)
19	20	2230	18521.813452914797	3.7596324172584508	0.22803650364521771	(745, 1310, 798, 1362)
20	21	1958	16558.138406537284	3.5228917441518397	0.16865166133921305	(881, 175, 930, 225)
21	22	2893	19110.59108192188	4.28220220659023	0.28961545407301686	(939, 397, 1001, 456)
22	23	3079	22637.615459564793	4.417716055396507	0.1697504803730617	(953, 1405, 1015, 1467)
23	24	4049	21346.99827117807	5.066019329182215	0.406291429934034	(975, 20, 1046, 92)
24	25	2980	23180.646644295302	4.346113723025731	0.19769364696953134	(977, 727, 1038, 788)
25	26	5041	22512.92818885142	5.652639680086138	0.7292405814794538	(1029, 1161, 1117, 1249)
26	27	6011	22289.20362668441	6.172574183468681	0.887164863350473	(1062, 607, 1135, 726)
27	28	4050	21005.98938271605	5.066644879512336	0.6612886120705161	(1072, 0, 1149, 70)
28	29	8761	25337.427919187307	7.451947632164442	0.9403655312624777	(1079, 1074, 1212, 1214)
29	30	1804	17552.95066518847	3.3815142405637966	0.22136735039852995	(1085, 994, 1133, 1041)
30	31	23322	24932.55998627905	12.158383830981222	0.9012632080588617	(1181, 1307, 1442, 1501)
31	32	6080	21178.23585526316	6.207900446997896	0.721055504737655	(1197, 1847, 1294, 1938)
32	33	5029	23286.509644064427	5.645907673314821	0.7368399677683013	(1199, 665, 1294, 734)
33	34	2365	18006.079915433405	3.8717608729625304	0.17172973681188491	(1232, 489, 1286, 544)
34	35	4317	19568.52837618717	5.230991067644084	0.8423406055831335	(1265, 779, 1352, 860)
35	36	11907	29356.3989250021	8.687486263883265	0.8686230218386379	(1337, 837, 1498, 982)
36	37	4169	21628.924922043654	5.140541879660094	0.7463905063659896	(1366, 710, 1431, 794)
37	38	10056	25812.7011734288	7.983725316436483	0.8109399407636505	(1398, 1409, 1533, 1546)
38	39	1801	16146.786785119379	3.3787013902997494	0.11123554137369718	(1459, 1086, 1507, 1134)
39	40	2173	19162.533364012885	3.711272275214681	0.22294870552474283	(1510, 1156, 1563, 1208)
40	41	9761	22951.775125499436	7.8657494845236355	0.8803994925057637	(1518, 230, 1641, 371)
41	42	8184	27669.128787878788	7.202375576933018	0.7884233876195759	(1530, 1439, 1620, 1571)
42	43	10126	25279.632925143196	8.011464555820128	0.8171302369972636	(1531, 1615, 1653, 1746)
43	44	2192	14891.545164233577	3.7274620371174327	0.5323205501007763	(1675, 438, 1732, 488)
44	45	3507	16516.63986313088	4.714773534620139	0.8220645348856868	(1682, 691, 1761, 759)
45	46	4455	17236.676318742986	5.313941980168529	0.8535468854899846	(1715, 1130, 1813, 1187)
46	47	2231	15651.538323621695	3.7604752896863163	0.11603491694253275	(1836, 809, 1889, 863)
47	48	2951	17931.02100982718	4.324914824790248	0.1950244268764741	(1966, 1685, 2028, 1747)
