# Supplementary material for: Dynamic control of DNA condensation
Source: Nat Commun. 2024 Mar 1;15:1915. doi: 10.1038/s41467-024-46266-z (PMC10907372; doi:10.1038/s41467-024-46266-z)
Supplement: Supplementary file 4 — Source Data [file 41467_2024_46266_MOESM4_ESM.zip › Source Data/Figure 2 and Figure S6/_no Inv control/2nd_replica/0min/runvalues/20230728_I_posControl_3arm_16bp_5uM_0min_4_runvalues.csv]

	filename	pix to micron	dilation selem	thresh sigma	threshold type
0	20230728_I_posControl_3arm_16bp_5uM_0min_4.nd2	0.070556640625	morphology.disk(5)	2.5	otsu
