# Supplementary material for: Dynamic control of DNA condensation
Source: Nat Commun. 2024 Mar 1;15:1915. doi: 10.1038/s41467-024-46266-z (PMC10907372; doi:10.1038/s41467-024-46266-z)
Supplement: Supplementary file 4 — Source Data [file 41467_2024_46266_MOESM4_ESM.zip › Source Data/Figure 2 and Figure S6/_no Inv control/2nd_replica/60min/data/20230728_I_posControl_3arm_16bp_5uM_60min_7_data.csv]

	Label	Areas (pix^2)	Mean Intensity	Equivalent Diameter (micron)	Eccentricity	BBox coords (pix)
0	1	2213	10782.826931766833	3.7452745638214107	0.14735386420679342	(57, 471, 110, 524)
1	2	2621	13121.447920640976	4.075927632605712	0.3186481824033301	(64, 346, 123, 402)
2	3	2917	9448.186492972232	4.299927852034791	0.11531069974785542	(166, 1798, 227, 1859)
3	4	7175	17042.713449477353	6.743787962819689	0.8607022478930204	(279, 421, 397, 522)
4	5	6493	14501.888957338673	6.415280580369937	0.8636658837536193	(329, 1311, 437, 1410)
5	6	3301	17083.03665555892	4.574205968904043	0.2532760924566697	(433, 742, 499, 805)
6	7	3992	16367.0626252505	5.030234371430852	0.6764684763962988	(504, 466, 585, 527)
7	8	2181	13653.989912883999	3.718097609302808	0.2523381157492106	(569, 601, 620, 654)
8	9	3355	15283.441132637854	4.611468180933114	0.20427418258759591	(716, 1381, 781, 1445)
9	10	2099	9866.621248213434	3.6475325268132592	0.29818097496017204	(793, 320, 843, 373)
10	11	4046	18177.571428571428	5.064142214563639	0.26273578051773566	(817, 52, 889, 122)
11	12	4827	15892.945514812513	5.531355908324931	0.38204767320609284	(1058, 1786, 1135, 1866)
12	13	1736	9463.330069124424	3.3171706530059457	0.18081843944814635	(1081, 1552, 1128, 1599)
13	14	5783	24192.91734393913	6.054378250648879	0.6655864929289581	(1213, 0, 1312, 72)
14	15	7665	17120.27958251794	6.970260891347283	0.8669861838085575	(1297, 1431, 1396, 1558)
15	16	2838	14503.965468639888	4.241301534774943	0.2493187343483819	(1320, 487, 1379, 548)
16	17	6375	22529.475764705883	6.356719510475639	0.18700453178625362	(1447, 409, 1538, 499)
17	18	5264	14240.068579027356	5.7763153432075	0.2921621786271457	(1510, 1960, 1592, 2041)
18	19	2348	9382.85647359455	3.8578203564850724	0.20472325712041617	(1577, 1809, 1631, 1864)
19	20	7687	14798.558215168467	6.980256707682189	0.860336336184334	(1750, 1287, 1829, 1422)
20	21	2059	8058.195726080622	3.612610396448836	0.1531569009096433	(1814, 1864, 1866, 1915)
21	22	3221	9582.950946910898	4.518437886116878	0.15114465537918295	(1899, 1770, 1963, 1833)
22	23	6549	12441.460375629867	6.442886033879098	0.3495332387358202	(1906, 1894, 1995, 1987)
