# Supplementary material for: Dynamic control of DNA condensation
Source: Nat Commun. 2024 Mar 1;15:1915. doi: 10.1038/s41467-024-46266-z (PMC10907372; doi:10.1038/s41467-024-46266-z)
Supplement: Supplementary file 4 — Source Data [file 41467_2024_46266_MOESM4_ESM.zip › Source Data/Figure 2 and Figure S6/_no Inv control/2nd_replica/60min/data/20230728_I_posControl_3arm_16bp_5uM_60min_11_data.csv]

	Label	Areas (pix^2)	Mean Intensity	Equivalent Diameter (micron)	Eccentricity	BBox coords (pix)
0	1	1245	7922.957429718876	2.809167464525647	0.23707090476132428	(4, 369, 44, 409)
1	2	1814	9348.237045203969	3.390873556112551	0.20428167199621514	(281, 1478, 329, 1525)
2	3	3148	15261.572426937739	4.4669420250906215	0.2582130542913708	(303, 1139, 367, 1201)
3	4	3611	16340.206867903627	4.784171045499291	0.6008815334680493	(580, 1108, 640, 1182)
4	5	3557	17768.486083778465	4.748264320232458	0.19253634411480586	(682, 1295, 749, 1361)
5	6	2152	11742.302973977696	3.6932957613114525	0.19441629385724055	(870, 1635, 922, 1687)
6	7	3717	18513.558245897228	4.8538822282081195	0.12020237761909745	(887, 663, 955, 731)
7	8	4155	18281.777376654634	5.131903344410205	0.4855565462779285	(979, 1363, 1047, 1441)
8	9	2213	10431.682331676457	3.7452745638214107	0.06285776172324109	(1098, 1665, 1151, 1719)
9	10	2713	14219.349428676742	4.146845461165507	0.0905017434358448	(1163, 646, 1221, 704)
10	11	1763	10746.904140669314	3.342867094286652	0.13458550769865368	(1165, 1682, 1212, 1729)
11	12	3167	14481.56551941901	4.480402034739202	0.20807500022600128	(1210, 1859, 1274, 1922)
12	13	2729	14886.81751557347	4.159055558878862	0.12166924237925421	(1310, 1184, 1369, 1242)
13	14	5618	14060.47953008188	5.967381746981196	0.7061212290132827	(1625, 1914, 1709, 2006)
14	15	4329	14939.627396627397	5.238256336517081	0.30320846504116167	(1738, 1535, 1811, 1609)
15	16	1843	10858.041237113403	3.417870641982445	0.20925849292193988	(1778, 1012, 1826, 1061)
16	17	8589	12051.125858656422	7.378434995628142	0.8959314000324898	(1924, 66, 2043, 196)
