# Supplementary material for: Dynamic control of DNA condensation
Source: Nat Commun. 2024 Mar 1;15:1915. doi: 10.1038/s41467-024-46266-z (PMC10907372; doi:10.1038/s41467-024-46266-z)
Supplement: Supplementary file 4 — Source Data [file 41467_2024_46266_MOESM4_ESM.zip › Source Data/Figure 2 and Figure S6/_no Inv control/2nd_replica/60min/data/20230728_I_posControl_3arm_16bp_5uM_60min_10_data.csv]

	Label	Areas (pix^2)	Mean Intensity	Equivalent Diameter (micron)	Eccentricity	BBox coords (pix)
0	1	2901	9197.211651154774	4.288118896398784	0.11379816510531325	(169, 1938, 229, 1998)
1	2	7079	16912.76239581862	6.69852080008404	0.8860567179932419	(184, 155, 289, 271)
2	3	6070	24960.806425041184	6.202793164811241	0.41037221626909653	(369, 758, 455, 848)
3	4	2220	14441.187387387386	3.75119327661119	0.13101985567905666	(414, 1637, 467, 1690)
4	5	12492	22466.41482548831	8.898338894310923	0.8974906376346675	(508, 1109, 642, 1284)
5	6	1571	10504.485041374921	3.155593455031567	0.2169963878475055	(573, 1422, 618, 1467)
6	7	10941	23966.728361210127	8.327630806741118	0.895889019161237	(726, 847, 830, 1014)
7	8	5500	15444.404181818181	5.904379977965032	0.8451879252590252	(727, 8, 817, 108)
8	9	6847	23319.29925514824	6.587841140684981	0.4216870113297612	(1438, 997, 1528, 1093)
9	10	5951	19572.812300453705	6.141690529811666	0.34818936092470204	(1441, 1816, 1526, 1905)
10	11	6469	18863.557582315658	6.4034132406313855	0.44549143343391334	(1741, 416, 1829, 510)
11	12	2326	10088.300085984523	3.8397045578030915	0.21146515644491987	(1823, 1033, 1877, 1088)
12	13	2278	9128.331870061458	3.7998794062518915	0.3199286818164107	(1828, 1202, 1881, 1258)
