# Supplementary material for: Dynamic control of DNA condensation
Source: Nat Commun. 2024 Mar 1;15:1915. doi: 10.1038/s41467-024-46266-z (PMC10907372; doi:10.1038/s41467-024-46266-z)
Supplement: Supplementary file 4 — Source Data [file 41467_2024_46266_MOESM4_ESM.zip › Source Data/Figure 2 and Figure S6/_no Inv control/2nd_replica/60min/data/20230728_I_posControl_3arm_16bp_5uM_60min_5_data.csv]

	Label	Areas (pix^2)	Mean Intensity	Equivalent Diameter (micron)	Eccentricity	BBox coords (pix)
0	1	6817	21209.514155787005	6.573393047101224	0.5816502543811527	(68, 978, 161, 1073)
1	2	3571	16349.044805376645	4.757599492912711	0.22245345484207318	(181, 1002, 248, 1068)
2	3	2650	9292.027924528302	4.0984146103122505	0.09035262360380383	(183, 1813, 241, 1871)
3	4	1678	10326.315256257449	3.2612863470722195	0.22004625309846776	(205, 1151, 252, 1196)
4	5	6327	21761.701280227597	6.332743113825559	0.5592193046451093	(232, 564, 329, 647)
5	6	2997	14457.024357691025	4.358492726616111	0.1891457658970757	(341, 298, 403, 359)
6	7	2775	15233.495855855856	4.193961581621396	0.1461526388584125	(592, 638, 652, 697)
7	8	9374	19331.743439300193	7.708243559054729	0.8489095240783159	(610, 55, 715, 193)
8	9	906	6306.112582781457	2.3963875407226864	0.13228535028373495	(736, 1586, 770, 1620)
9	10	5549	22876.234817084158	5.9306229862293325	0.20653336754883792	(885, 1128, 967, 1212)
10	11	3904	18358.197489754097	4.974481941341955	0.22139663249464955	(972, 990, 1041, 1061)
11	12	6587	20892.807347806283	6.461551138875504	0.5078788955135632	(1116, 26, 1203, 122)
12	13	3374	15322.994665085951	4.624507554446533	0.1638777148988531	(1136, 701, 1201, 767)
13	14	2325	12527.53935483871	3.8388790811606803	0.25060361610844545	(1300, 457, 1353, 512)
14	15	2474	10882.67946645109	3.95997826060279	0.12982077203847125	(1356, 1976, 1411, 2032)
15	16	6267	14316.223232806766	6.302644354495919	0.8549910766003964	(1415, 151, 1531, 224)
16	17	8767	20746.728527432417	7.454498940986296	0.5678744802437419	(1540, 1672, 1644, 1782)
17	18	3064	13472.530352480419	4.406941998086274	0.21644431682958826	(1578, 1469, 1640, 1531)
18	19	4175	13728.09988023952	5.144239668326496	0.20569216334454743	(1630, 1897, 1703, 1969)
19	20	6308	14722.068642993025	6.323227341186662	0.8510307151127	(1651, 495, 1730, 611)
20	21	3540	13672.707062146892	4.736904020591893	0.2579949809890737	(1655, 1469, 1722, 1535)
21	22	3505	11829.899001426533	4.713428953519184	0.5390678420571104	(1840, 475, 1902, 547)
22	23	2437	9024.957734919984	3.9302549079084534	0.27164206018837306	(1940, 529, 1995, 586)
