# Supplementary material for: Dynamic control of DNA condensation
Source: Nat Commun. 2024 Mar 1;15:1915. doi: 10.1038/s41467-024-46266-z (PMC10907372; doi:10.1038/s41467-024-46266-z)
Supplement: Supplementary file 4 — Source Data [file 41467_2024_46266_MOESM4_ESM.zip › Source Data/Figure 2 and Figure S6/_no Inv control/2nd_replica/60min/data/20230728_I_posControl_3arm_16bp_5uM_60min_4_data.csv]

	Label	Areas (pix^2)	Mean Intensity	Equivalent Diameter (micron)	Eccentricity	BBox coords (pix)
0	1	3368	14339.266923990499	4.620393833050216	0.24058928549169362	(17, 610, 83, 674)
1	2	3279	14099.391277828607	4.558937752838988	0.16355200337082962	(33, 1014, 98, 1078)
2	3	2419	12111.983050847457	3.915713318822607	0.21535463056849696	(41, 862, 97, 917)
3	4	1790	9632.293296089385	3.3683675094866166	0.24271234319375792	(88, 1233, 136, 1280)
4	5	5489	16727.31444707597	5.8984726428411935	0.7004871039069194	(207, 181, 290, 271)
5	6	3952	17927.404605263157	5.0049693479474815	0.21682175098313314	(274, 509, 345, 579)
6	7	2091	11338.306551889049	3.640574900017114	0.27800541865463857	(462, 1428, 514, 1479)
7	8	3468	17565.60553633218	4.688484650349698	0.254731603104629	(511, 1088, 577, 1155)
8	9	2887	16352.658468998961	4.277759318788477	0.17134954692089008	(512, 496, 572, 556)
9	10	5115	22208.730009775172	5.693977846769405	0.2687403082810194	(513, 383, 593, 464)
10	11	1839	10825.63567156063	3.4141595978457775	0.11164281650850842	(515, 782, 563, 831)
11	12	762	6755.719160104987	2.1977102806924096	0.11337864108965814	(599, 670, 630, 702)
12	13	5749	23505.861889024178	6.036554256605688	0.5302132958153689	(645, 482, 738, 561)
13	14	1031	8943.05722599418	2.55636160889383	0.20666601837372844	(678, 1123, 715, 1159)
14	15	3270	16212.476452599389	4.552676906095329	0.4170485472469868	(708, 346, 774, 409)
15	16	3226	16927.090204587726	4.52194354098989	0.15798588874225117	(759, 874, 823, 937)
16	17	3149	14078.374087011749	4.467651457640967	0.17165680392517862	(814, 1713, 877, 1777)
17	18	2386	13094.124476110645	3.8889125186431728	0.14518847902134518	(1034, 253, 1089, 308)
18	19	4375	20884.27702857143	5.266013677663249	0.21061355612176297	(1062, 547, 1136, 622)
19	20	7773	19330.688151292936	7.019194680947934	0.8667259311776552	(1074, 844, 1208, 919)
20	21	3286	16183.949482653683	4.563801362279688	0.17872003307180412	(1164, 1594, 1228, 1659)
21	22	12439	24233.284990754884	8.879442270303135	0.7686530633615136	(1231, 13, 1385, 117)
22	23	852	5964.381455399061	2.3238749337108793	0.22428512712477272	(1252, 1908, 1285, 1941)
23	24	3607	15024.020515663986	4.781520535021338	0.44301349245115423	(1282, 1713, 1346, 1784)
24	25	3797	16068.887016065315	4.905838562424943	0.1498237566011993	(1387, 226, 1456, 296)
25	26	2654	13300.594951017332	4.101506587070655	0.17399583339050836	(1504, 663, 1562, 721)
26	27	3051	13217.768600458867	4.397583130057546	0.21827280472766447	(1632, 1383, 1694, 1445)
27	28	4108	13596.729795520934	5.1027955905221996	0.4110983511488256	(1660, 1857, 1733, 1929)
28	29	2651	10516.142587702754	4.0991878231500545	0.4481060203919134	(1815, 249, 1871, 310)
29	30	31224	21166.237221368177	14.068157546259274	0.8700323891099927	(1845, 1691, 2025, 1981)
30	31	8946	14922.450480661748	7.530215430454982	0.8449969914702213	(1863, 473, 1980, 598)
