# Supplementary material for: Dynamic control of DNA condensation
Source: Nat Commun. 2024 Mar 1;15:1915. doi: 10.1038/s41467-024-46266-z (PMC10907372; doi:10.1038/s41467-024-46266-z)
Supplement: Supplementary file 4 — Source Data [file 41467_2024_46266_MOESM4_ESM.zip › Source Data/Figure 2 and Figure S6/_no Inv control/2nd_replica/60min/data/20230728_I_posControl_3arm_16bp_5uM_60min_2_data.csv]

	Label	Areas (pix^2)	Mean Intensity	Equivalent Diameter (micron)	Eccentricity	BBox coords (pix)
0	1	7545	20930.761298873425	6.915483925261768	0.338390689830289	(12, 695, 110, 793)
1	2	5907	19186.206196038598	6.118943449696585	0.26121073937966377	(51, 1142, 138, 1229)
2	3	3014	11241.981088254812	4.370836670759789	0.38073895351347176	(92, 49, 152, 113)
3	4	870	6043.583908045977	2.3482946053388343	0.21089160952582145	(118, 465, 151, 498)
4	5	6486	21020.417977181623	6.411821541869852	0.6270371587512243	(138, 834, 239, 916)
5	6	6419	19983.84483564418	6.378618702999514	0.5960388014980664	(249, 584, 339, 678)
6	7	4978	18887.1384089996	5.617206636052859	0.17560689033101806	(265, 241, 345, 321)
7	8	2946	13785.889680923287	4.321249331441852	0.28341824612204036	(328, 1230, 390, 1290)
8	9	5009	18097.368536634058	5.634669788619375	0.3204214883173368	(354, 1360, 433, 1440)
9	10	2793	11201.25993555317	4.207541633073875	0.2321585867581746	(365, 1699, 425, 1758)
10	11	2397	10085.976220275345	3.897866593857206	0.12171641291188358	(427, 139, 482, 195)
11	12	4634	17034.206948640483	5.419646606236788	0.3291980757502478	(534, 1541, 610, 1618)
12	13	1824	11505.713815789473	3.4002071095671513	0.143691086247982	(568, 446, 616, 495)
13	14	5166	15206.996515679442	5.722293839272818	0.823710968992498	(576, 291, 674, 370)
14	15	4305	16137.991637630663	5.22371569407094	0.6016217794420681	(625, 0, 705, 68)
15	16	5375	19643.18381395349	5.836899133452541	0.24171393894940454	(772, 1514, 855, 1596)
16	17	2248	11353.348754448398	3.7747753256100354	0.2248511152520619	(782, 1727, 835, 1780)
17	18	2278	12871.680860403863	3.7998794062518915	0.21332779670337684	(811, 985, 865, 1039)
18	19	2779	14379.3760345448	4.196983168167261	0.19120708844303846	(854, 1308, 913, 1367)
19	20	2079	11575.054834054834	3.6301134562635182	0.205219069204694	(1137, 493, 1188, 545)
20	21	2079	9198.007696007697	3.6301134562635182	0.15745250155969404	(1240, 1996, 1291, 2046)
21	22	5826	19400.499313422588	6.076845492019933	0.5184881115309288	(1258, 1499, 1345, 1585)
22	23	8430	22230.656109134045	7.309820985881173	0.631229984299047	(1279, 299, 1377, 414)
23	24	5919	18750.63845244129	6.125155576626107	0.5127391301141275	(1440, 1553, 1529, 1638)
24	25	1888	9507.26906779661	3.459345579753461	0.14066154370499417	(1466, 361, 1515, 410)
25	26	6538	18795.50198837565	6.437472876813226	0.22645346217560386	(1545, 1747, 1636, 1839)
26	27	3778	14792.03070407623	4.893548882273595	0.1613877963467423	(1595, 1092, 1664, 1161)
27	28	4287	14862.316071845113	5.212783594831969	0.31386320227494285	(1648, 1320, 1720, 1395)
28	29	3362	12114.018738845925	4.616276445777905	0.10958270377274919	(1692, 1846, 1757, 1911)
29	30	2282	10153.371603856267	3.803214097026393	0.18866799718101496	(1705, 391, 1758, 445)
30	31	4784	13090.282817725752	5.50666351365401	0.26754813715016934	(1754, 1964, 1831, 2042)
