# Supplementary material for: Dynamic control of DNA condensation
Source: Nat Commun. 2024 Mar 1;15:1915. doi: 10.1038/s41467-024-46266-z (PMC10907372; doi:10.1038/s41467-024-46266-z)
Supplement: Supplementary file 4 — Source Data [file 41467_2024_46266_MOESM4_ESM.zip › Source Data/Figure 2 and Figure S6/_no Inv control/2nd_replica/60min/data/20230728_I_posControl_3arm_16bp_5uM_60min_3_data.csv]

	Label	Areas (pix^2)	Mean Intensity	Equivalent Diameter (micron)	Eccentricity	BBox coords (pix)
0	1	5684	17154.06421534131	6.002331659388265	0.4048657673110639	(1, 278, 88, 359)
1	2	1085	7597.884792626728	2.6224536627417145	0.22414723056460567	(53, 764, 89, 801)
2	3	1921	8616.40655908381	3.489447242430379	0.1152392195647154	(99, 1644, 148, 1693)
3	4	2081	10832.138395002403	3.631859122849755	0.20017784416580278	(224, 1280, 275, 1331)
4	5	3483	12831.948320413436	4.69861316647542	0.3059802292664133	(230, 1594, 297, 1660)
5	6	1980	7650.921212121212	3.54262798677902	0.17989599586549618	(287, 1948, 336, 1999)
6	7	3713	15004.530568273633	4.851269804860535	0.20143367937999082	(349, 28, 417, 97)
7	8	3059	11198.903563255966	4.403344787464732	0.1944121102223349	(430, 1814, 492, 1877)
8	9	2622	14553.125095347063	4.076705110463543	0.1941051574808662	(446, 739, 504, 796)
9	10	4985	19456.603209628887	5.621154670723945	0.3179421007506051	(450, 19, 527, 98)
10	11	2591	13909.478965650327	4.052533938539679	0.14238508457353474	(452, 614, 509, 671)
11	12	3220	14132.798757763976	4.517736428705819	0.22928373361761073	(534, 1524, 598, 1587)
12	13	3982	13425.256152687092	5.023930027092009	0.8107929743044179	(632, 1132, 721, 1191)
13	14	13679	21819.94685284012	9.311510318857609	0.7600854998809552	(727, 265, 892, 413)
14	15	6130	17263.7176182708	6.233374088876329	0.8085271471651561	(758, 1336, 850, 1438)
15	16	5475	22850.816621004567	5.8909456488899385	0.3070751029355902	(922, 1302, 1007, 1383)
16	17	3967	19133.638517771615	5.0144586492965795	0.27666766420312106	(1010, 389, 1082, 459)
17	18	2659	13853.834900338474	4.105368283234499	0.1980017306820447	(1040, 259, 1098, 318)
18	19	2547	13544.206910090303	4.017976816710417	0.6115001676441202	(1245, 0, 1308, 49)
19	20	4389	17843.492822966506	5.274432569813278	0.27919156858495925	(1254, 251, 1328, 326)
20	21	2709	12426.540789959394	4.14378731512923	0.19810553043179976	(1275, 133, 1333, 192)
21	22	817	7735.979192166463	2.275642218606223	0.2241455627698505	(1364, 557, 1397, 589)
22	23	2330	10276.384120171673	3.8430046912509597	0.28927800674970605	(1419, 29, 1472, 84)
23	24	3619	14195.511743575573	4.789467666048064	0.541575773020591	(1459, 384, 1531, 449)
24	25	4135	15965.566868198308	5.1195372942828925	0.35482932762859076	(1529, 1616, 1599, 1690)
25	26	1694	8433.926210153482	3.2767979035411785	0.1805328459105443	(1588, 137, 1634, 184)
26	27	5591	15360.023609372205	5.9530249155621515	0.6614299311089661	(1762, 625, 1836, 721)
27	28	4974	14184.395054282268	5.614949369883332	0.36594026934815943	(1763, 1705, 1843, 1783)
28	29	11570	15457.038547968885	8.563664284033058	0.847443379034358	(1931, 274, 2028, 433)
