# Supplementary material for: Dynamic control of DNA condensation
Source: Nat Commun. 2024 Mar 1;15:1915. doi: 10.1038/s41467-024-46266-z (PMC10907372; doi:10.1038/s41467-024-46266-z)
Supplement: Supplementary file 4 — Source Data [file 41467_2024_46266_MOESM4_ESM.zip › Source Data/Figure 2 and Figure S6/_no Inv control/2nd_replica/60min/data/20230728_I_posControl_3arm_16bp_5uM_60min_9_data.csv]

	Label	Areas (pix^2)	Mean Intensity	Equivalent Diameter (micron)	Eccentricity	BBox coords (pix)
0	1	3652	15846.412376779846	4.81125459123346	0.18722225087613142	(64, 876, 132, 944)
1	2	1480	10761.750675675676	3.0628364847521103	0.3329597049833681	(149, 964, 192, 1008)
2	3	5169	14953.316502224801	5.723955123627538	0.20387081700666754	(185, 1620, 266, 1701)
3	4	5003	18474.334199480312	5.631294050050605	0.28784660352884966	(324, 183, 403, 264)
4	5	4304	11755.355715613383	5.223108955501721	0.24472962804495293	(385, 1916, 458, 1990)
5	6	4165	16413.326770708285	5.138075208750479	0.17376103628353595	(457, 122, 530, 194)
6	7	6717	22118.183861843085	6.5250016864061005	0.47106916809656507	(760, 1143, 851, 1238)
7	8	9688	20051.8769611891	7.8362813296938345	0.8505208774939119	(1195, 1311, 1312, 1447)
8	9	4059	16409.567627494456	5.072271360845695	0.33921537639521926	(1208, 467, 1282, 537)
9	10	6316	17082.050981633947	6.327235726591562	0.8353316329036394	(1234, 1056, 1328, 1163)
10	11	8264	23014.298523717327	7.237492194570038	0.38714372751790954	(1408, 104, 1507, 210)
11	12	3384	14873.596926713948	4.6313556369102855	0.29826744820119083	(1480, 395, 1544, 462)
12	13	4040	13268.993316831684	5.060385896419456	0.3647620466574904	(1534, 1828, 1604, 1901)
13	14	4480	12811.695535714285	5.328831171525	0.1963428231724023	(1762, 1505, 1837, 1580)
14	15	2416	7909.753311258278	3.9132844671557505	0.17523971450608417	(1813, 1890, 1869, 1945)
15	16	8982	16028.893453573814	7.545351557146279	0.709967639379752	(1888, 311, 1979, 436)
