# Supplementary material for: Dynamic control of DNA condensation
Source: Nat Commun. 2024 Mar 1;15:1915. doi: 10.1038/s41467-024-46266-z (PMC10907372; doi:10.1038/s41467-024-46266-z)
Supplement: Supplementary file 4 — Source Data [file 41467_2024_46266_MOESM4_ESM.zip › Source Data/Figure 2 and Figure S6/_no Inv control/2nd_replica/15min/data/20230728_I_posControl_3arm_16bp_5uM_15min_9_data.csv]

	Label	Areas (pix^2)	Mean Intensity	Equivalent Diameter (micron)	Eccentricity	BBox coords (pix)
0	1	10471	25916.205233502053	8.146799609431012	0.8931800402205382	(21, 321, 171, 447)
1	2	1676	12470.300715990454	3.259342211968258	0.14981967092749324	(113, 213, 159, 259)
2	3	14461	23069.33469331305	9.573971209736746	0.6558398285002632	(135, 751, 297, 920)
3	4	8458	27617.944904232678	7.321950601169758	0.8914282861621797	(160, 502, 243, 649)
4	5	3185	24585.984301412875	4.493116428363382	0.5726904031659233	(182, 307, 255, 370)
5	6	4118	26813.625789218066	5.109002618227988	0.7025020152022751	(259, 428, 321, 511)
6	7	13250	21907.311018867924	9.164333668636504	0.9104706362987528	(286, 1574, 458, 1714)
7	8	2527	15339.096952908587	4.00217039502407	0.10894082012305312	(342, 81, 399, 138)
8	9	1872	16301.078525641025	3.4446561478771156	0.10613988040091729	(350, 488, 399, 537)
9	10	2440	20051.90163934426	3.9326732785041743	0.3129095257367566	(558, 804, 614, 859)
10	11	5529	23069.490504612044	5.919925605611652	0.5951813062749035	(589, 502, 673, 590)
11	12	1834	11419.375681570338	3.409515112498935	0.19929716814736162	(611, 1839, 659, 1888)
12	13	1558	13447.399871630296	3.142510089833945	0.24625853338271445	(639, 779, 683, 824)
13	14	3174	21168.622243226215	4.485350803781186	0.210682050705262	(733, 890, 796, 953)
14	15	12632	18087.093334388854	8.948062576877371	0.8750732963663088	(735, 1881, 903, 2020)
15	16	8393	23197.083521982604	7.293761626370894	0.8719716400220161	(839, 816, 979, 886)
16	17	11919	23927.77833710882	8.691862831548226	0.8976827951572325	(901, 915, 1083, 1012)
17	18	10780	16951.899721706865	8.266131969151045	0.8399127731444084	(1140, 1913, 1267, 2048)
18	19	4349	31540.010347206255	5.250342776988622	0.4464702071505923	(1145, 624, 1222, 696)
19	20	2740	12713.109854014598	4.167429249272212	0.34464488236625357	(1157, 1847, 1218, 1904)
20	21	3389	29964.693714960165	4.634775883766602	0.38766900365398893	(1165, 477, 1231, 545)
21	22	2334	14757.403598971723	3.846301993179934	0.21770963603467966	(1201, 1404, 1255, 1458)
22	23	6433	28416.986320534743	6.385570878036346	0.6731804734858106	(1273, 532, 1370, 626)
23	24	5714	15965.361568078404	6.018150886486443	0.8858965061698578	(1320, 61, 1407, 171)
24	25	3975	19833.95647798742	5.019512274816287	0.48652960334748163	(1375, 1042, 1442, 1116)
25	26	2477	14890.006055712556	3.9623784900951837	0.4838250178368957	(1385, 3, 1437, 64)
26	27	2386	15124.155071248952	3.8889125186431728	0.21886892052910825	(1431, 612, 1487, 667)
27	28	2725	16348.902018348625	4.156006397502068	0.36718136369546056	(1531, 398, 1588, 458)
28	29	18660	15076.852304394426	10.875488507861627	0.9316098517810124	(1669, 1833, 1868, 2045)
29	30	2295	11865.507625272332	3.8140317062853835	0.21764990351761798	(1723, 1544, 1777, 1599)
30	31	2780	12228.594604316546	4.19773822496354	0.2183132200023389	(1764, 32, 1823, 91)
31	32	2746	8756.254187909686	4.1719896328171915	0.16415897853144498	(1869, 1968, 1928, 2026)
32	33	7724	21518.35538581046	6.997035650077138	0.7957611161778213	(1877, 1287, 2000, 1369)
33	34	2379	11756.394703656999	3.8832037208436865	0.25514603694804816	(1906, 888, 1960, 944)
