# Supplementary material for: Dynamic control of DNA condensation
Source: Nat Commun. 2024 Mar 1;15:1915. doi: 10.1038/s41467-024-46266-z (PMC10907372; doi:10.1038/s41467-024-46266-z)
Supplement: Supplementary file 4 — Source Data [file 41467_2024_46266_MOESM4_ESM.zip › Source Data/Figure 2 and Figure S6/_no Inv control/2nd_replica/15min/data/20230728_I_posControl_3arm_16bp_5uM_15min_8_data.csv]

	Label	Areas (pix^2)	Mean Intensity	Equivalent Diameter (micron)	Eccentricity	BBox coords (pix)
0	1	2177	13342.293982544787	3.7146865098605835	0.15903643930914257	(65, 384, 117, 436)
1	2	11337	24668.563641174915	8.476996960240443	0.9068959139657347	(73, 984, 247, 1093)
2	3	4268	16773.94306466729	5.201219229101463	0.8341952351940345	(131, 1144, 219, 1218)
3	4	3736	15951.51284796574	4.866272086791809	0.600176865537374	(226, 1685, 300, 1750)
4	5	1644	11071.89598540146	3.2280768157857915	0.15689569778254076	(380, 1802, 426, 1848)
5	6	3122	16230.348814862267	4.448457067125732	0.29116205112789595	(506, 1566, 570, 1630)
6	7	2531	15095.813907546424	4.005336669566014	0.13556813652937102	(585, 58, 641, 114)
7	8	2705	20380.19593345656	4.140726910490821	0.3647677762374455	(670, 698, 730, 755)
8	9	1895	13552.30765171504	3.465752628253371	0.22059973322249193	(727, 1495, 777, 1543)
9	10	4812	21160.351205320032	5.522754821006423	0.8497475636915482	(733, 566, 835, 634)
10	11	10038	21136.263100219167	7.976576777188011	0.6918459107251919	(800, 1718, 927, 1852)
11	12	3676	20678.76169749728	4.827037863560152	0.3167952624552751	(886, 1701, 956, 1769)
12	13	2332	17763.354202401373	3.844653695699836	0.18265602718383264	(944, 669, 998, 723)
13	14	16434	23203.932883047342	10.206212242428274	0.7996831087798962	(967, 266, 1175, 415)
14	15	2714	16636.57958732498	4.1476096453535405	0.23618339118634002	(982, 1797, 1040, 1857)
15	16	1250	10794.5232	2.8148027108401865	0.16921396339628414	(1006, 1866, 1045, 1906)
16	17	9193	20592.425867507885	7.6334626359818305	0.872832139238525	(1093, 1837, 1177, 1987)
17	18	3180	17376.57327044025	4.48958826415353	0.11143857433515345	(1169, 1588, 1232, 1651)
18	19	9101	22978.846390506536	7.595170215497513	0.9259389521291737	(1172, 1066, 1316, 1191)
19	20	1368	12396.578947368422	2.9446657350136114	0.1338398755933641	(1358, 1248, 1400, 1289)
20	21	3282	15936.312918951859	4.561022791938546	0.6382043662910994	(1382, 1331, 1442, 1402)
21	22	4041	14434.326404355357	5.0610121430521895	0.20650326048923434	(1536, 1974, 1608, 2043)
22	23	1640	11618.38536585366	3.2241473233788	0.11307050637285426	(1537, 1329, 1583, 1374)
23	24	961	10096.275754422477	2.4680539448263423	0.11505268798479701	(1632, 835, 1667, 870)
24	25	3046	16620.50689428759	4.393978257634295	0.20614164426113232	(1645, 948, 1706, 1011)
25	26	2917	16029.867329448063	4.299927852034791	0.20546298061064214	(1655, 1261, 1715, 1322)
26	27	1855	12532.741778975742	3.428979676611491	0.17304043959279564	(1658, 719, 1706, 767)
27	28	2553	14388.405405405405	4.022706632140473	0.18310461527658511	(1681, 1626, 1738, 1683)
28	29	3792	14222.263185654008	4.902607422930355	0.5909934377511606	(1705, 1753, 1772, 1826)
29	30	13754	19620.890359168243	9.337002263909383	0.704685753463877	(1886, 728, 2011, 885)
30	31	2340	12574.684615384615	3.851242652882899	0.17853982031280577	(1986, 663, 2040, 718)
