# Supplementary material for: Dynamic control of DNA condensation
Source: Nat Commun. 2024 Mar 1;15:1915. doi: 10.1038/s41467-024-46266-z (PMC10907372; doi:10.1038/s41467-024-46266-z)
Supplement: Supplementary file 4 — Source Data [file 41467_2024_46266_MOESM4_ESM.zip › Source Data/Figure 2 and Figure S6/_no Inv control/2nd_replica/15min/data/20230728_I_posControl_3arm_16bp_5uM_15min_10_data.csv]

	Label	Areas (pix^2)	Mean Intensity	Equivalent Diameter (micron)	Eccentricity	BBox coords (pix)
0	1	2351	17211.693747341556	3.8602841057664263	0.2243262457812078	(44, 547, 99, 602)
1	2	4027	21101.950086913334	5.05223762623563	0.37369834367002247	(106, 706, 174, 780)
2	3	2110	11114.509478672986	3.6570776502569795	0.18064371280962405	(158, 1407, 210, 1458)
3	4	6079	16549.503043263696	6.207389907875605	0.8200650606877297	(276, 1336, 376, 1429)
4	5	3416	16828.935889929744	4.653201775298926	0.18035578416476156	(374, 1043, 440, 1108)
5	6	7804	19672.16389031266	7.033177603595079	0.8438714357508257	(381, 1230, 493, 1342)
6	7	1493	11489.488278633624	3.076258721411217	0.16505314680499483	(438, 428, 482, 472)
7	8	1980	14254.167171717172	3.54262798677902	0.18156076319454983	(457, 317, 507, 366)
8	9	13381	18103.581122487107	9.209525176079628	0.830556920154241	(464, 1802, 582, 1971)
9	10	5841	18286.005478513955	6.084663384731682	0.7241884206052515	(502, 1475, 602, 1561)
10	11	2790	17297.23906810036	4.20528133657282	0.2415978277588086	(545, 28, 606, 87)
11	12	3686	29910.96473141617	4.833599016328412	0.3402176177781012	(679, 227, 750, 294)
12	13	888	19989.70608108108	2.3724629395202776	0.21512873426161325	(685, 169, 719, 202)
13	14	6041	22056.967555040555	6.187958208783163	0.7212346839942159	(709, 505, 785, 608)
14	15	5524	15428.94659666908	5.917248238731637	0.7864870735580558	(750, 1568, 852, 1639)
15	16	2666	15145.39984996249	4.110768563307003	0.21197390539639804	(839, 678, 897, 736)
16	17	1962	12906.147298674821	3.5264883675940637	0.16904391554649392	(952, 841, 1002, 891)
17	18	11014	21169.58616306519	8.355366223485323	0.8671650126854048	(1051, 264, 1134, 423)
18	19	4945	11147.694034378159	5.5985569725216795	0.8084826919824142	(1666, 1468, 1742, 1564)
19	20	2182	9920.603574702109	3.7189498952989424	0.1830657180759428	(1673, 1045, 1726, 1098)
20	21	5947	12535.845972759374	6.13962609596181	0.7304998879448888	(1675, 1727, 1754, 1827)
21	22	3659	11400.53402569008	4.8158633890249	0.33750074990651935	(1766, 1672, 1832, 1741)
22	23	4298	18028.417636109818	5.219467042945831	0.23890872676385436	(1899, 756, 1972, 832)
