# Supplementary material for: Dynamic control of DNA condensation
Source: Nat Commun. 2024 Mar 1;15:1915. doi: 10.1038/s41467-024-46266-z (PMC10907372; doi:10.1038/s41467-024-46266-z)
Supplement: Supplementary file 4 — Source Data [file 41467_2024_46266_MOESM4_ESM.zip › Source Data/Figure 2 and Figure S6/_no Inv control/2nd_replica/15min/data/20230728_I_posControl_3arm_16bp_5uM_15min_3_data.csv]

	Label	Areas (pix^2)	Mean Intensity	Equivalent Diameter (micron)	Eccentricity	BBox coords (pix)
0	1	4045	17178.19233621755	5.063516355052561	0.523328136374178	(0, 1540, 64, 1616)
1	2	2004	13263.434630738522	3.5640337887411047	0.12736340922033235	(87, 693, 138, 743)
2	3	1620	12417.222839506172	3.204427582897674	0.08733435083271202	(119, 341, 164, 387)
3	4	2393	16274.368992895947	3.8946129483871603	0.24481738870971312	(137, 1070, 193, 1125)
4	5	1882	12218.903825717322	3.4538443641130145	0.12445699921054694	(224, 159, 272, 208)
5	6	3300	18925.238181818182	4.573513064867817	0.22249011043780353	(268, 957, 333, 1021)
6	7	7714	26103.620948924035	6.992504771113337	0.734275318203551	(306, 544, 416, 641)
7	8	3186	21514.27306967985	4.493821728803856	0.3113081807594784	(357, 1021, 421, 1084)
8	9	2385	13981.759329140461	3.8880974892894375	0.5027224065473797	(366, 1518, 425, 1570)
9	10	1788	13462.100111856824	3.3664852140004338	0.23482066760132955	(379, 316, 428, 363)
10	11	6265	20878.797765363128	6.301638586619972	0.8593734296988849	(418, 828, 516, 932)
11	12	3534	19742.183361629883	4.732887992722316	0.41040082034951697	(434, 99, 503, 162)
12	13	3424	19380.74065420561	4.658647302937966	0.32823302757661976	(503, 1175, 569, 1241)
13	14	1569	15130.44805608668	3.1535841625928644	0.15029416807655033	(529, 435, 574, 480)
14	15	5567	27508.850727501347	5.940234157903664	0.2464331259403061	(595, 641, 678, 726)
15	16	18610	31299.753412144008	10.860908144008594	0.8782928732541342	(606, 112, 772, 330)
16	17	2824	15843.77478753541	4.23082732201559	0.40081526766285297	(645, 1681, 707, 1739)
17	18	1313	11313.880426504189	2.8848638203078685	0.18928506794237235	(673, 5, 714, 45)
18	19	2739	15369.214676889376	4.166668700082692	0.23939571522797334	(804, 1827, 862, 1887)
19	20	3023	18797.58914985114	4.37735760766988	0.25106993924418775	(827, 1347, 888, 1408)
20	21	2207	15759.08246488446	3.7401939267587556	0.1781287474469836	(830, 1446, 883, 1499)
21	22	6110	21964.067430441897	6.223197144801018	0.6426534288079763	(834, 1625, 930, 1707)
22	23	1399	13502.706218727662	2.977843099565001	0.25065445333440883	(918, 535, 959, 577)
23	24	15362	25623.790001301913	9.867720380766535	0.8767723399742148	(947, 1842, 1068, 2031)
24	25	9880	22822.83471659919	7.913551379420911	0.8944895895250099	(951, 1630, 1094, 1748)
25	26	9433	26974.28220078448	7.7324633695035185	0.8151699131124922	(953, 971, 1093, 1054)
26	27	5672	23292.008638928066	5.995992282517176	0.6170411981183586	(1009, 341, 1090, 432)
27	28	5359	22876.864713565963	5.828205180932362	0.7575887309578531	(1010, 719, 1096, 808)
28	29	6331	22827.199494550623	6.334744612963343	0.538849764066052	(1021, 1439, 1117, 1524)
29	30	14586	25364.401686548747	9.615260586950487	0.8792437376059276	(1024, 4, 1141, 197)
30	31	4034	28231.427863163113	5.05662678789293	0.5447308222073309	(1070, 1901, 1140, 1978)
31	32	3632	21443.69355726872	4.798062203937106	0.15143430673213226	(1153, 967, 1221, 1034)
32	33	2781	15590.62028047465	4.198493145970447	0.416026559265602	(1188, 133, 1249, 190)
33	34	5728	21522.153631284917	6.025518979530994	0.7992590340128856	(1206, 1081, 1306, 1164)
34	35	6597	20286.253448537213	6.4664540541714945	0.8261443315861209	(1207, 481, 1282, 603)
35	36	2184	15153.329212454213	3.720653881594678	0.5543688534904374	(1247, 2002, 1304, 2048)
36	37	4228	17544.301087984863	5.176788754773012	0.691740123152104	(1322, 1466, 1406, 1529)
37	38	1851	10856.356564019448	3.425280668332391	0.29178137487036443	(1401, 659, 1449, 709)
38	39	1818	10468.863586358635	3.3946100570325344	0.10222140906225882	(1415, 1991, 1463, 2039)
39	40	2090	14369.524401913875	3.6397042615017305	0.15632616847118772	(1428, 1515, 1480, 1567)
40	41	2328	14276.829037800688	3.8413549789228485	0.5010048562164047	(1508, 737, 1565, 789)
41	42	9461	20873.572032554697	7.743931012157525	0.8355927111289425	(1557, 430, 1647, 575)
42	43	1180	11003.646610169491	2.7348528114141497	0.19354908292147843	(1568, 1118, 1606, 1157)
43	44	21109	21352.525652565255	11.567161096096914	0.9555124860692985	(1583, 35, 1795, 272)
44	45	6433	19620.82807399347	6.385570878036346	0.856265635897678	(1615, 1669, 1735, 1740)
45	46	3524	17771.880249716232	4.726187029440058	0.22821325293886946	(1622, 716, 1688, 784)
46	47	28039	26999.795641784658	13.33135257607205	0.7276491963121945	(1778, 364, 1967, 606)
47	48	2769	14155.65583243048	4.189425115630028	0.2885458224219152	(1859, 803, 1917, 863)
48	49	3050	14620.65606557377	4.396862392016148	0.23031267269590472	(1862, 892, 1924, 955)
49	50	2924	11721.453488372093	4.305084084288003	0.22120542757295555	(1897, 1794, 1958, 1855)
50	51	11400	21007.361140350877	8.50051777391788	0.6583613422096595	(1899, 0, 2019, 127)
51	52	1540	9994.396753246754	3.124304213544901	0.17968868778733996	(1914, 1181, 1959, 1225)
