# Supplementary material for: Dynamic control of DNA condensation
Source: Nat Commun. 2024 Mar 1;15:1915. doi: 10.1038/s41467-024-46266-z (PMC10907372; doi:10.1038/s41467-024-46266-z)
Supplement: Supplementary file 4 — Source Data [file 41467_2024_46266_MOESM4_ESM.zip › Source Data/Figure 2 and Figure S6/_no Inv control/2nd_replica/15min/data/20230728_I_posControl_3arm_16bp_5uM_15min_2_data.csv]

	Label	Areas (pix^2)	Mean Intensity	Equivalent Diameter (micron)	Eccentricity	BBox coords (pix)
0	1	4246	18473.464672633065	5.1877967054885685	0.5168281340143805	(74, 689, 144, 766)
1	2	6323	22150.90621540408	6.330740981902671	0.7208981367704708	(167, 703, 261, 797)
2	3	9974	21102.17746139964	7.951107698312624	0.7491600093664911	(240, 837, 351, 966)
3	4	2984	17090.915549597856	4.349029599719417	0.4478272932205031	(283, 1165, 346, 1227)
4	5	16340	24311.33506731946	10.176981386543904	0.9216873978820038	(327, 1225, 530, 1378)
5	6	1683	13913.216280451574	3.266141621975917	0.26711039349640675	(378, 441, 425, 486)
6	7	2944	14311.10054347826	4.319782263217109	0.6136518538376798	(438, 1767, 503, 1826)
7	8	13237	23222.103120042306	9.159836854517371	0.8255393298557263	(473, 113, 597, 295)
8	9	9388	25179.30347251811	7.7139975139923	0.7977178346740472	(507, 774, 636, 892)
9	10	4901	17819.659457253623	5.573593683717674	0.70923742635496	(626, 1918, 698, 2007)
10	11	2420	15739.66652892562	3.9165226013193797	0.08859782460144991	(694, 681, 750, 736)
11	12	15618	29289.17857600205	9.949600962944718	0.8408960745613383	(696, 1095, 858, 1267)
12	13	8869	21876.264967865598	7.497738364875343	0.8930512718132221	(717, 743, 856, 850)
13	14	8839	19256.621902930197	7.4850468164802235	0.8185331413204466	(761, 1913, 848, 2048)
14	15	2530	18058.815019762846	4.004545335631676	0.1076344228920295	(868, 889, 924, 946)
15	16	7548	24941.906067832537	6.916858636323009	0.7937272059511399	(933, 144, 1019, 262)
16	17	4620	17986.429653679654	5.4114536361612915	0.8248779145851629	(951, 400, 1036, 485)
17	18	1938	9886.157894736842	3.504853265430372	0.18579458535440757	(956, 1886, 1005, 1935)
18	19	6711	21124.811950528983	6.522086787137831	0.7348993901624321	(999, 980, 1100, 1080)
19	20	2084	15611.823896353168	3.634476050622604	0.12793182965689218	(1053, 277, 1105, 328)
20	21	21986	32575.06208496316	11.805002025269067	0.888295684144617	(1138, 1004, 1290, 1236)
21	22	2542	16953.427222659324	4.014031046519017	0.19541827262833628	(1148, 1521, 1204, 1578)
22	23	6116	18772.67069980379	6.2262519746396485	0.7486407167290478	(1152, 1899, 1256, 1980)
23	24	2959	19493.80466373775	4.330773161136077	0.21131301194138993	(1223, 1463, 1283, 1525)
24	25	1034	10199.449709864604	2.5600781530548122	0.2517830875745591	(1226, 2, 1262, 39)
25	26	5754	19289.643899895724	6.039178731429304	0.7046507914430302	(1236, 130, 1337, 205)
26	27	2885	15081.242980935875	4.276277330412532	0.16713397591380044	(1280, 1893, 1340, 1954)
27	28	2467	15692.79813538711	3.954372059425031	0.17924851365785296	(1385, 436, 1441, 492)
28	29	8624	22697.00034786642	7.393453197602373	0.7653846702335909	(1385, 1495, 1511, 1589)
29	30	5024	20515.416401273884	5.64310030022428	0.21502026157999068	(1388, 0, 1465, 78)
30	31	3879	21228.804073214746	4.958528844195439	0.23079204649193286	(1425, 905, 1495, 976)
31	32	960	11133.711458333333	2.4667695034461787	0.32067719892697183	(1547, 1075, 1583, 1110)
32	33	3397	15922.899322931999	4.640243035043594	0.5066198588350055	(1583, 280, 1649, 345)
33	34	9544	20300.848072087174	7.7778250372863456	0.9173131060616745	(1608, 1371, 1770, 1469)
34	35	2039	14142.650318783717	3.5950221206155275	0.11153641442461922	(1627, 890, 1678, 942)
35	36	3110	15873.206752411576	4.439899591293898	0.22963722468955217	(1664, 1571, 1727, 1634)
36	37	5624	20102.067034139403	5.970567465731287	0.7330202490178329	(1692, 993, 1772, 1088)
37	38	1581	12827.979127134724	3.1656207871199116	0.21519252766093358	(1698, 1487, 1744, 1531)
38	39	9298	18135.61271241127	7.676932552537554	0.6880512291462834	(1717, 246, 1844, 347)
39	40	5366	15866.34494968319	5.832010379888925	0.7620159211793159	(1828, 1122, 1927, 1189)
40	41	17468	22017.74822532631	10.52239366718625	0.9164887834300691	(1892, 533, 2041, 748)
41	42	6921	16789.091460771564	6.6233450205706506	0.7997239136810058	(1915, 144, 1989, 261)
42	43	7168	18371.665178571428	6.74049750740896	0.6362978366896485	(1946, 1137, 2044, 1232)
