# Supplementary material for: Dynamic control of DNA condensation
Source: Nat Commun. 2024 Mar 1;15:1915. doi: 10.1038/s41467-024-46266-z (PMC10907372; doi:10.1038/s41467-024-46266-z)
Supplement: Supplementary file 4 — Source Data [file 41467_2024_46266_MOESM4_ESM.zip › Source Data/Figure 2 and Figure S6/_no Inv control/2nd_replica/15min/data/20230728_I_posControl_3arm_16bp_5uM_15min_4_data.csv]

	Label	Areas (pix^2)	Mean Intensity	Equivalent Diameter (micron)	Eccentricity	BBox coords (pix)
0	1	2482	11182.168009669622	3.9663756448391014	0.37761975906542833	(28, 1537, 83, 1595)
1	2	3822	17336.897435897437	4.921962442623338	0.6477468984679269	(75, 573, 153, 633)
2	3	1070	11428.070093457944	2.604263013141337	0.22334492962642652	(112, 506, 149, 543)
3	4	3815	17115.206815203146	4.91745308533893	0.549777300702316	(112, 1291, 187, 1354)
4	5	4795	16847.63795620438	5.51299070001544	0.8495519883256605	(238, 978, 307, 1078)
5	6	1921	12510.816241540864	3.489447242430379	0.18028861157211043	(245, 1415, 295, 1464)
6	7	16447	24917.799781115096	10.210248220597903	0.9090050253439461	(257, 385, 467, 544)
7	8	19645	29459.588546703995	11.158837948181768	0.30679757200068714	(453, 947, 630, 1134)
8	9	38710	29071.512399896666	15.664067277432151	0.4899254013438872	(464, 28, 784, 331)
9	10	10458	20721.022088353413	8.141740814315781	0.851122652729612	(495, 1912, 630, 2048)
10	11	1781	11436.52779337451	3.3598888755430902	0.22213076438946736	(512, 1608, 560, 1656)
11	12	2006	14015.353938185444	3.565811805209271	0.30938904795007216	(550, 1323, 600, 1373)
12	13	1765	16663.39716713881	3.344762681109978	0.26752854771021484	(749, 665, 796, 712)
13	14	16637	29299.25389192763	10.269054586473263	0.909255898319973	(768, 534, 971, 685)
14	15	30602	24678.18658911182	13.927329789669571	0.9157331025713266	(882, 1757, 1205, 1950)
15	16	2751	32759.039621955653	4.175786147965188	0.8082809592523126	(947, 0, 1027, 48)
16	17	4152	16757.916425818883	5.130050337184457	0.8205702546677974	(963, 1600, 1039, 1687)
17	18	2959	18851.782358905035	4.330773161136077	0.23524050309771607	(1056, 1312, 1118, 1372)
18	19	10261	26989.438553747197	8.064692224360776	0.8913569020778304	(1068, 1168, 1229, 1260)
19	20	1509	15127.262425447316	3.0926984308384773	0.13640201149317713	(1085, 666, 1129, 710)
20	21	10573	26719.48623853211	8.186383206470552	0.8595151459765291	(1166, 1622, 1268, 1773)
21	22	6715	26781.402382725242	6.524030198023376	0.4684557735496876	(1193, 1462, 1282, 1558)
22	23	12803	21539.630399125206	9.008424163863717	0.6841789089149513	(1261, 693, 1412, 841)
23	24	5212	15704.68150422103	5.747714101210561	0.7866920058411015	(1563, 31, 1654, 118)
24	25	1965	12520.441730279897	3.5291834297891813	0.14880362806184377	(1601, 1741, 1651, 1791)
25	26	7666	19686.0911818419	6.970715557594225	0.46088754948482175	(1623, 315, 1725, 422)
26	27	15571	19161.370111103974	9.934618775983033	0.8917294524013206	(1639, 70, 1771, 289)
27	28	22310	25926.534692962796	11.891667000190253	0.7749954168735933	(1666, 1403, 1897, 1573)
28	29	22333	25430.997671607038	11.897795146435804	0.8752366249019506	(1753, 479, 1907, 718)
29	30	18975	21098.682424242423	10.966899064387823	0.9258220039092266	(1785, 1003, 1967, 1221)
30	31	5365	21918.22329916123	5.8314669320584684	0.31815878948420884	(1802, 1603, 1884, 1686)
31	32	3967	14080.475422233425	5.0144586492965795	0.49559017509728703	(1852, 1767, 1922, 1841)
32	33	2698	13201.977020014825	4.135365752527522	0.1631353776475934	(1882, 176, 1941, 235)
33	34	4239	16064.640481245577	5.183518613586018	0.29145837376742345	(1972, 1048, 2043, 1122)
