# Supplementary material for: Dynamic control of DNA condensation
Source: Nat Commun. 2024 Mar 1;15:1915. doi: 10.1038/s41467-024-46266-z (PMC10907372; doi:10.1038/s41467-024-46266-z)
Supplement: Supplementary file 4 — Source Data [file 41467_2024_46266_MOESM4_ESM.zip › Source Data/Figure 2 and Figure S6/_no Inv control/2nd_replica/15min/data/20230728_I_posControl_3arm_16bp_5uM_15min_5_data.csv]

	Label	Areas (pix^2)	Mean Intensity	Equivalent Diameter (micron)	Eccentricity	BBox coords (pix)
0	1	2161	13755.68903285516	3.7010106732469716	0.18699817082930226	(3, 430, 54, 483)
1	2	4828	17342.292253521126	5.531928838660336	0.7399506623694989	(84, 291, 177, 356)
2	3	2157	14752.987482614742	3.697583810777648	0.1496069341398892	(168, 1273, 220, 1325)
3	4	11248	28633.445234708393	8.443657485100745	0.7078451766830249	(181, 555, 312, 682)
4	5	2164	11204.346580406655	3.7035787392480657	0.18639987200461205	(306, 1767, 359, 1819)
5	6	25624	22578.173782391506	12.744312640472266	0.8882423722746462	(312, 1518, 557, 1726)
6	7	8711	25238.5284123522	7.430652659119729	0.7049482548501457	(357, 1333, 483, 1426)
7	8	1900	12203.477894736841	3.470321849259656	0.173780021312474	(366, 1790, 415, 1839)
8	9	2076	10313.976878612717	3.627493381251464	0.10071472253808048	(408, 1971, 459, 2022)
9	10	9730	23482.61058581706	7.8532491185890825	0.6550283278553382	(413, 1119, 542, 1236)
10	11	13753	22213.787537264598	9.336662829127343	0.918496742136491	(556, 680, 678, 884)
11	12	3256	17766.59398034398	4.542920660888	0.5122335957877089	(673, 1002, 742, 1062)
12	13	7119	21196.038769490096	6.717419189449846	0.8659958490463665	(696, 399, 821, 482)
13	14	5749	18569.609671247174	6.036554256605688	0.852649341090792	(747, 179, 844, 275)
14	15	7296	23265.818941885966	6.800414219134303	0.8566235561077248	(762, 898, 883, 992)
15	16	1948	15578.221252566735	3.513884079847479	0.2520969062180728	(817, 589, 866, 639)
16	17	6703	21112.153065791437	6.518198227074088	0.8183072416617947	(858, 96, 979, 174)
17	18	3836	21547.93196037539	4.9309687858234685	0.15612884611441463	(879, 1063, 948, 1132)
18	19	1755	13765.996581196581	3.3352739735347656	0.14400168137843583	(989, 770, 1036, 817)
19	20	4478	21707.0576150067	5.327641567498228	0.666964386379987	(995, 1275, 1060, 1362)
20	21	5909	25496.568454899305	6.119979242078053	0.6336231489043099	(998, 211, 1094, 287)
21	22	2993	13930.400601403275	4.3555831850858375	0.5453465736680747	(1046, 1991, 1113, 2046)
22	23	2246	16905.806767586822	3.773095781444307	0.32801424779389504	(1068, 1261, 1120, 1316)
23	24	6187	21994.377889122352	6.262287644623031	0.7928185140812907	(1173, 317, 1275, 407)
24	25	7212	22541.810038824184	6.761153767721893	0.6939619063225482	(1301, 726, 1415, 818)
25	26	1772	13443.97855530474	3.3513887916849256	0.14844662916054754	(1378, 900, 1425, 947)
26	27	15160	23490.633773087073	9.802628741412233	0.8335595061684891	(1409, 1289, 1526, 1479)
27	28	5435	22225.896412143513	5.869386763584829	0.6129535857675714	(1434, 415, 1528, 491)
28	29	13152	22400.60051703163	9.130380026532842	0.8882225937438046	(1472, 45, 1623, 203)
29	30	20934	26613.130744243816	11.519113673409274	0.5436904655459062	(1591, 518, 1790, 713)
30	31	3923	18105.27173081825	4.986572161526566	0.4184532748921998	(1688, 384, 1756, 459)
31	32	6270	29270.158054226475	6.304152705445957	0.5827930799613851	(1712, 0, 1819, 79)
32	33	4631	17149.5044266897	5.41789201278243	0.6660363532864626	(1736, 1359, 1813, 1439)
33	34	4452	17412.66329739443	5.312152472799999	0.5859872392668283	(1742, 801, 1824, 870)
34	35	1035	8766.090821256039	2.5613158027055745	0.18564789486691388	(1758, 1512, 1794, 1548)
35	36	3815	16318.930799475753	4.91745308533893	0.4489909388967979	(1827, 498, 1898, 567)
36	37	1523	12661.735390676296	3.107011822359461	0.2837067230011223	(1865, 241, 1910, 283)
37	38	4018	17251.69661523146	5.046588809184295	0.5117078338756276	(1874, 300, 1941, 375)
38	39	3843	13013.338277387458	4.935465794314728	0.725678855661563	(1874, 1057, 1955, 1120)
39	40	3390	14485.21592920354	4.635459630304772	0.38003304254026565	(1907, 1468, 1970, 1536)
