# Supplementary material for: Dynamic control of DNA condensation
Source: Nat Commun. 2024 Mar 1;15:1915. doi: 10.1038/s41467-024-46266-z (PMC10907372; doi:10.1038/s41467-024-46266-z)
Supplement: Supplementary file 4 — Source Data [file 41467_2024_46266_MOESM4_ESM.zip › Source Data/Figure 2 and Figure S6/_no Inv control/2nd_replica/15min/data/20230728_I_posControl_3arm_16bp_5uM_15min_1_data.csv]

	Label	Areas (pix^2)	Mean Intensity	Equivalent Diameter (micron)	Eccentricity	BBox coords (pix)
0	1	4493	19416.74916536835	5.336557133896949	0.5644757553137484	(0, 1153, 67, 1234)
1	2	1475	10779.26372881356	3.0576583973892264	0.264258762953643	(113, 520, 157, 563)
2	3	3254	16036.179778733866	4.541525200661286	0.7691766171628537	(128, 602, 203, 665)
3	4	4021	19102.600099477742	5.0484724504850425	0.2694373678235806	(134, 1293, 206, 1363)
4	5	10635	17638.15524212506	8.210350569403865	0.8879366089071594	(136, 1733, 259, 1882)
5	6	1736	13592.943548387097	3.3171706530059457	0.07340197992135751	(148, 926, 195, 973)
6	7	7609	18035.394401366804	6.944752074247338	0.7838718315396465	(203, 170, 288, 293)
7	8	4175	18098.016766467066	5.144239668326496	0.6684166801575447	(241, 1281, 314, 1358)
8	9	17547	22622.04165954294	10.546160880200032	0.7177383173918801	(250, 1673, 447, 1816)
9	10	4054	17861.74494326591	5.069146308881963	0.7211875857509724	(302, 1439, 377, 1514)
10	11	2274	18288.1763412489	3.7965417864543753	0.13356444611827267	(314, 29, 368, 83)
11	12	16157	26102.837036578574	10.119832321160342	0.8056291881961677	(321, 551, 489, 709)
12	13	4463	24116.59758010307	5.318711056273271	0.36875704153965005	(335, 266, 412, 339)
13	14	2292	14482.551919720769	3.811538059921205	0.2148652282756532	(477, 1225, 531, 1279)
14	15	17483	25798.595378367558	10.52691055622934	0.8842972919118827	(518, 1609, 730, 1729)
15	16	2405	15575.379625779626	3.9043657506737355	0.2725156717656141	(618, 1160, 674, 1215)
16	17	13663	33249.53560711411	9.306062999740522	0.8250130498244421	(642, 159, 820, 268)
17	18	1949	14728.87326834274	3.5147858850926226	0.20845011467494598	(774, 1207, 824, 1256)
18	19	7348	21623.44216113228	6.824605124600518	0.8119889238514622	(843, 990, 930, 1114)
19	20	11816	20453.014218009477	8.654225260764305	0.9290278227020669	(985, 1820, 1158, 1958)
20	21	2676	18859.201420029895	4.118470965720257	0.41499694877020754	(1038, 739, 1098, 795)
21	22	6840	20527.380701754388	6.584472754504817	0.7605058177905324	(1074, 1453, 1162, 1565)
22	23	2874	15774.283576896312	4.268117196229708	0.6114033856821413	(1100, 1703, 1160, 1766)
23	24	12475	33762.847775551105	8.892282087491015	0.7857932862749497	(1106, 780, 1240, 934)
24	25	1324	13358.937311178248	2.8969229654186	0.18865859647088407	(1140, 1215, 1182, 1256)
25	26	2552	15347.350705329154	4.021918715840262	0.16009724559207536	(1162, 1751, 1220, 1809)
26	27	6699	36976.6630840424	6.516253076858566	0.6237624804292053	(1230, 744, 1320, 842)
27	28	5137	21090.675102199726	5.706209821869288	0.6406782079088368	(1258, 1300, 1333, 1390)
28	29	5116	24850.254495699766	5.6945344156429085	0.824826197472495	(1315, 826, 1412, 911)
29	30	3695	18651.611907983763	4.8394964483526435	0.3279780158757091	(1336, 283, 1406, 349)
30	31	1064	32997.60338345865	2.5969510763530796	0.7522782450078899	(1349, 755, 1379, 801)
31	32	6778	29235.369873118914	6.554562913382477	0.7517637661043998	(1355, 615, 1436, 730)
32	33	6579	20901.148806809546	6.457626126432005	0.7757775480206107	(1358, 1910, 1472, 1994)
33	34	7793	24340.246503272167	7.028219105709713	0.8244083756300524	(1484, 1133, 1610, 1218)
34	35	13387	22497.557705236424	9.211589706315033	0.9312653071902757	(1500, 276, 1709, 374)
35	36	3147	15704.688910073086	4.466232479851439	0.6348710678587508	(1529, 1793, 1597, 1853)
36	37	1330	10382.59022556391	2.903479570483366	0.15278806384049276	(1571, 1504, 1612, 1545)
37	38	4241	18448.8672482905	5.184741285760961	0.7024134137759755	(1590, 1284, 1666, 1361)
38	39	15009	23113.053701112665	9.753687407047964	0.8970261262798362	(1591, 1425, 1783, 1565)
39	40	6050	22559.337520661156	6.19256596384841	0.6040512286419784	(1601, 435, 1689, 527)
40	41	10230	28716.657282502445	8.052500694753245	0.7019272391513485	(1636, 706, 1771, 824)
41	42	4680	15582.34294871795	5.4464795916967335	0.8367697577539878	(1665, 1664, 1725, 1764)
42	43	2547	15496.98625834315	4.017976816710417	0.464217994592237	(1730, 973, 1790, 1027)
43	44	9707	28319.80436798187	7.843961780598033	0.8116870292535954	(1744, 539, 1843, 679)
44	45	2180	13598.756880733945	3.717245127895454	0.18184506621231353	(1756, 418, 1809, 471)
45	46	8399	17129.04691034647	7.296368248037181	0.839179741544888	(1780, 0, 1910, 94)
46	47	1030	9709.971844660195	2.555121559532049	0.31970247633438664	(1840, 289, 1877, 323)
47	48	3320	14894.139156626507	4.5873512600772	0.6398011220983092	(1879, 960, 1951, 1019)
48	49	1650	12057.255151515152	3.233962102013304	0.19298079667134146	(1899, 628, 1944, 674)
49	50	8654	17263.126993297898	7.406301703843805	0.7060223518205198	(1907, 128, 2029, 219)
