# Supplementary material for: Dynamic control of DNA condensation
Source: Nat Commun. 2024 Mar 1;15:1915. doi: 10.1038/s41467-024-46266-z (PMC10907372; doi:10.1038/s41467-024-46266-z)
Supplement: Supplementary file 4 — Source Data [file 41467_2024_46266_MOESM4_ESM.zip › Source Data/Figure 2 and Figure S6/_no Inv control/2nd_replica/15min/data/20230728_I_posControl_3arm_16bp_5uM_15min_7_data.csv]

	Label	Areas (pix^2)	Mean Intensity	Equivalent Diameter (micron)	Eccentricity	BBox coords (pix)
0	1	1436	9895.83635097493	3.0169643201296084	0.25199819830325754	(2, 486, 45, 529)
1	2	2507	19349.53131232549	3.98630129844595	0.1641722986740347	(64, 567, 120, 623)
2	3	4487	21059.4116336082	5.332992695916791	0.18083901879972183	(117, 998, 193, 1073)
3	4	2597	16367.041971505583	4.05722346829214	0.28440032595588355	(139, 1093, 197, 1149)
4	5	16373	25022.76784950834	10.18725283673701	0.6898692251737565	(141, 528, 284, 707)
5	6	6023	17698.68454258675	6.178732390038689	0.8423665155177206	(146, 1285, 254, 1371)
6	7	6463	19457.663004796534	6.400442967611598	0.8352866406420826	(193, 1476, 312, 1544)
7	8	7094	21899.91753594587	6.705613937647318	0.5861501655338786	(212, 1146, 300, 1250)
8	9	3631	12890.968879096668	4.79740163228065	0.7369433180922365	(241, 65, 299, 147)
9	10	10679	25260.3069575803	8.22731730857051	0.9020953445530445	(332, 568, 426, 734)
10	11	17607	25483.831373885387	10.564176200608701	0.8582464144737832	(368, 1156, 497, 1365)
11	12	2561	18021.608356110894	4.029004415459612	0.3960816416731241	(498, 588, 555, 645)
12	13	12342	25397.7875546913	8.844753323970778	0.8693480107309642	(609, 1447, 715, 1633)
13	14	2634	14291.92065299924	4.0860233057299995	0.3390418134187118	(670, 1735, 727, 1794)
14	15	2027	15369.390231869758	3.5844277298371927	0.2171305848250186	(776, 1074, 828, 1124)
15	16	4012	15635.89705882353	5.04281941579704	0.7262453945952762	(856, 1964, 941, 2025)
16	17	6210	25238.568921095008	6.273916786755768	0.5957430611351366	(887, 39, 971, 133)
17	18	23339	29722.047859805476	12.162814301630958	0.8044722739103862	(929, 813, 1108, 1033)
18	19	15038	23689.21259475994	9.763105770511151	0.8792151520266331	(930, 1590, 1080, 1795)
19	20	1522	15729.128120893562	3.1059916247215953	0.12319846033565247	(942, 369, 986, 413)
20	21	8078	23917.274572914088	7.15558060946003	0.8659298298010873	(986, 1973, 1133, 2048)
21	22	2222	18045.322682268226	3.7528826229146204	0.18715960541237972	(997, 1060, 1050, 1113)
22	23	3303	17764.494096276114	4.575591462187036	0.3700424370619042	(1028, 1827, 1095, 1889)
23	24	7004	24096.461307824102	6.66294184659459	0.7473131749854199	(1061, 1607, 1172, 1691)
24	25	4420	20779.60769230769	5.293026749240054	0.5772578236507386	(1062, 22, 1134, 101)
25	26	4197	18577.890636168693	5.157775545414969	0.7167382474790934	(1140, 1215, 1216, 1292)
26	27	2484	18768.86191626409	3.967973379302629	0.21914485370040046	(1142, 948, 1198, 1003)
27	28	5436	29294.677888153055	5.869926700733626	0.40911770439198186	(1158, 749, 1247, 832)
28	29	11198	25981.798981961063	8.424869563005691	0.7897889296845834	(1159, 126, 1301, 248)
29	30	2290	15619.974672489083	3.8098747222640243	0.14375599589926988	(1170, 34, 1223, 88)
30	31	2983	19851.601072745558	4.348300813857623	0.4333150438905938	(1278, 575, 1340, 637)
31	32	4605	22543.72160694897	5.402661666689098	0.553120474375311	(1393, 849, 1474, 923)
32	33	2133	11465.140178152837	3.6769555671977665	0.32936018892376046	(1650, 1972, 1701, 2025)
33	34	2236	12628.251788908765	3.764686821177188	0.2107443999633127	(1670, 210, 1722, 264)
34	35	4598	16131.388212266203	5.398553847524954	0.7153327565376346	(1789, 1524, 1878, 1593)
35	36	3370	14579.370326409495	4.6217654803516375	0.16261673051519746	(1842, 1774, 1908, 1841)
36	37	2132	14215.376641651032	3.6760935450156715	0.2490270122865127	(1844, 753, 1895, 806)
37	38	10691	18007.94341034515	8.231938531912947	0.8200669370974154	(1868, 1435, 2016, 1535)
38	39	2157	13225.088085303663	3.697583810777648	0.1298968869894735	(1891, 1132, 1944, 1185)
