# Supplementary material for: Dynamic control of DNA condensation
Source: Nat Commun. 2024 Mar 1;15:1915. doi: 10.1038/s41467-024-46266-z (PMC10907372; doi:10.1038/s41467-024-46266-z)
Supplement: Supplementary file 4 — Source Data [file 41467_2024_46266_MOESM4_ESM.zip › Source Data/Figure 2 and Figure S6/_no Inv control/2nd_replica/15min/data/20230728_I_posControl_3arm_16bp_5uM_15min_6_data.csv]

	Label	Areas (pix^2)	Mean Intensity	Equivalent Diameter (micron)	Eccentricity	BBox coords (pix)
0	1	12073	24967.889174190343	8.747834427121205	0.8937829707734272	(23, 110, 138, 275)
1	2	5363	16094.823233264964	5.830379884433765	0.7647032534695531	(176, 1615, 250, 1713)
2	3	19103	25622.29267654295	11.003826697694223	0.6924266591543189	(266, 1047, 431, 1222)
3	4	2366	16544.933643279797	3.8725793405486653	0.24125518410920394	(323, 971, 378, 1024)
4	5	18689	24448.525014714538	10.88393616925478	0.5632650672800168	(339, 154, 546, 313)
5	6	3454	16008.229009843659	4.679011587546461	0.2573648143182891	(368, 1670, 435, 1736)
6	7	3655	15963.64268125855	4.813230330660205	0.14567153920180556	(369, 1851, 437, 1920)
7	8	15313	26866.06922222948	9.851970332496837	0.6306740413803709	(570, 802, 712, 965)
8	9	1121	12181.56556645852	2.6656047916176333	0.13166119266679732	(733, 1237, 772, 1275)
9	10	3427	21430.83367376714	4.660687735462811	0.5635639602847646	(808, 799, 870, 870)
10	11	8124	23194.93402264894	7.175925338571706	0.8639445547583215	(820, 1855, 912, 1990)
11	12	9086	28051.500880475458	7.5889085665047435	0.8597706790779303	(850, 1094, 945, 1232)
12	13	5644	35654.27817150957	5.981174273640936	0.261892852532744	(855, 657, 937, 743)
13	14	3875	24451.257806451613	4.955971583146448	0.27518060201734573	(888, 464, 957, 534)
14	15	4316	21696.29471733086	5.230385173037587	0.600908584648747	(923, 1673, 993, 1753)
15	16	6138	29323.840990550667	6.237440217220596	0.5381189076675765	(1017, 1106, 1102, 1200)
16	17	6738	21476.447610566935	6.535193595285335	0.8011960369921015	(1021, 1772, 1094, 1888)
17	18	2725	19480.347155963304	4.156006397502068	0.17299462019660114	(1049, 877, 1108, 936)
18	19	13538	31657.011523120105	9.263395550501135	0.7279797265474445	(1167, 1187, 1323, 1305)
19	20	2529	17869.487544483985	4.003753845291771	0.06464301700630178	(1183, 1440, 1239, 1496)
20	21	1562	13957.457746478873	3.146541534839672	0.18495889218642128	(1391, 942, 1436, 987)
21	22	1759	14268.725412166003	3.339072692275721	0.1373385659114655	(1406, 1430, 1453, 1477)
22	23	4229	17107.17805627808	5.177400921600054	0.8166166348462299	(1424, 1199, 1511, 1272)
23	24	6823	19918.812985490255	6.576285205214513	0.6362374411457493	(1514, 1823, 1601, 1928)
24	25	13100	23325.039847328244	9.112312432856449	0.8020805423100242	(1517, 1410, 1648, 1571)
25	26	8195	24503.332275777913	7.207214257745471	0.5932030067432444	(1581, 531, 1680, 651)
26	27	1987	12715.344740815299	3.548884682938473	0.14015106123307516	(1636, 1365, 1686, 1415)
27	28	1105	10897.439819004525	2.646513374620027	0.3380465289205513	(1832, 1041, 1871, 1077)
28	29	12057	17814.481048353653	8.74203587851679	0.8595660802068624	(1843, 1693, 2015, 1794)
29	30	2645	11536.4011342155	4.094546355924805	0.3883118334716471	(1920, 1496, 1980, 1553)
