# Supplementary material for: Dynamic control of DNA condensation
Source: Nat Commun. 2024 Mar 1;15:1915. doi: 10.1038/s41467-024-46266-z (PMC10907372; doi:10.1038/s41467-024-46266-z)
Supplement: Supplementary file 4 — Source Data [file 41467_2024_46266_MOESM4_ESM.zip › Source Data/Figure 2 and Figure S6/_no Inv control/2nd_replica/30min/data/20230728_I_posControl_3arm_16bp_5uM_30min_1_data.csv]

	Label	Areas (pix^2)	Mean Intensity	Equivalent Diameter (micron)	Eccentricity	BBox coords (pix)
0	1	2249	18672.9204090707	3.775614817519805	0.17128661711035345	(2, 164, 55, 217)
1	2	7609	28348.490340386383	6.944752074247338	0.7188601207114993	(7, 1144, 106, 1249)
2	3	10278	18244.125802685347	8.071370083706862	0.6481417660602526	(107, 1773, 218, 1898)
3	4	345	19708.214492753625	1.4787763681717059	0.3914067443455193	(108, 1232, 131, 1252)
4	5	2371	19476.251792492618	3.8766690864772233	0.3519925798758961	(120, 838, 177, 891)
5	6	15245	31159.203082978027	9.830071312784359	0.6183676177441989	(179, 1010, 328, 1146)
6	7	781	25836.841229193342	2.2249408565702593	0.7712216023417264	(216, 1175, 251, 1209)
7	8	19686	26926.406684953774	11.170476377614913	0.747850351769284	(223, 1506, 431, 1656)
8	9	3150	18139.167936507936	4.4683607775561525	0.22840626282080292	(270, 1320, 333, 1383)
9	10	12626	31331.74489149374	8.945937230445377	0.7982622590725978	(424, 645, 567, 797)
10	11	5498	22907.04747180793	5.9033063567218695	0.6225661329140215	(443, 1215, 534, 1292)
11	12	5022	21910.52050975707	5.641976959852799	0.6270190087254565	(533, 1330, 612, 1414)
12	13	4651	22126.87701569555	5.42957859239434	0.8524606493454592	(549, 746, 628, 840)
13	14	29213	30422.908328483893	13.607584299169273	0.8087154907295206	(600, 1388, 843, 1607)
14	15	11113	27410.899037163683	8.392833572828362	0.8177886747336943	(604, 1032, 724, 1172)
15	16	2900	31253.800689655174	4.287379756705903	0.22224712744345207	(725, 318, 785, 379)
16	17	5993	27481.77790755882	6.163325336576865	0.5717541924356756	(759, 929, 855, 1010)
17	18	1415	28971.311660777385	2.994823098060901	0.16889210371632496	(779, 505, 821, 548)
18	19	5474	31955.0432955791	5.89040763841812	0.750321775937154	(842, 180, 941, 247)
19	20	2886	25371.378031878034	4.277018388789192	0.3721528503428842	(844, 731, 908, 790)
20	21	2456	15150.239413680782	3.9455462205521017	0.2394592014807567	(848, 1700, 904, 1756)
21	22	3025	46515.37223140496	4.378805385982219	0.550497547385973	(851, 368, 917, 432)
22	23	2581	17187.015497869044	4.044705973072492	0.2656123623919555	(971, 1555, 1029, 1611)
23	24	2086	13383.60594439118	3.6362196228268178	0.13619989067011345	(985, 1775, 1036, 1827)
24	25	1499	18410.837891927953	3.0824338873207244	0.18632476401662337	(1052, 841, 1096, 885)
25	26	4235	19956.881463990554	5.181072403627424	0.8277713462000691	(1169, 995, 1239, 1085)
26	27	5263	20781.67547026411	5.775766654976085	0.6446112200990283	(1185, 1664, 1257, 1756)
27	28	1811	14670.313086692435	3.3880684761706177	0.12439726834640712	(1210, 1292, 1258, 1340)
28	29	12515	53697.73863363963	8.906526841656296	0.6701421241254001	(1223, 462, 1378, 594)
29	30	28736	48929.53643513363	13.496032381472505	0.7185241865492763	(1329, 154, 1532, 429)
30	31	2811	41124.46104589114	4.221077995013086	0.5180140034308908	(1354, 558, 1425, 616)
31	32	3175	20390.793700787402	4.486057325137664	0.19722156404591282	(1406, 1305, 1469, 1369)
32	33	3183	15702.713792020108	4.491705495237571	0.19855201210874834	(1470, 1740, 1533, 1804)
33	34	12082	30487.188213871876	8.751094422259074	0.7512750273432303	(1494, 1268, 1594, 1417)
34	35	4233	22094.45830380345	5.179848865434988	0.2507127889934708	(1557, 889, 1630, 962)
35	36	6992	17452.394164759724	6.657231568288141	0.8240863139340646	(1669, 1604, 1789, 1693)
36	37	3535	19534.546534653466	4.733557567316133	0.24438066869914118	(1710, 834, 1776, 902)
37	38	13096	22470.48068112401	9.110921133904473	0.7296153342495955	(1853, 316, 1998, 471)
38	39	16592	20797.367405978785	10.25515723844024	0.7688697416541252	(1867, 1510, 2040, 1657)
39	40	2596	16418.73189522342	4.056442256487788	0.14944321690256265	(1880, 537, 1938, 595)
40	41	4187	15286.42990207786	5.151627282953712	0.3570167739915225	(1927, 1328, 2001, 1400)
41	42	6281	17110.622193918167	6.309680240664337	0.540283117672789	(1932, 1931, 2016, 2027)
42	43	4536	21509.19995590829	5.362032933067383	0.49919401039931743	(1944, 134, 2024, 207)
43	44	2756	13946.853410740203	4.179579214555187	0.18596394968435123	(1973, 898, 2032, 958)
