# Supplementary material for: Dynamic control of DNA condensation
Source: Nat Commun. 2024 Mar 1;15:1915. doi: 10.1038/s41467-024-46266-z (PMC10907372; doi:10.1038/s41467-024-46266-z)
Supplement: Supplementary file 4 — Source Data [file 41467_2024_46266_MOESM4_ESM.zip › Source Data/Figure 2 and Figure S6/_no Inv control/2nd_replica/30min/data/20230728_I_posControl_3arm_16bp_5uM_30min_6_data.csv]

	Label	Areas (pix^2)	Mean Intensity	Equivalent Diameter (micron)	Eccentricity	BBox coords (pix)
0	1	13598	23089.081114869834	9.283900398619645	0.7926767278455484	(0, 442, 155, 563)
1	2	3071	16153.634646694887	4.4119731656688455	0.45239268913095926	(113, 818, 172, 884)
2	3	4471	20916.783269961976	5.323475859966835	0.3752831992699656	(240, 446, 317, 519)
3	4	4212	20862.550094966762	5.166984221815674	0.28186961935186217	(254, 862, 328, 935)
4	5	1888	13379.381355932202	3.459345579753461	0.1190838303546093	(279, 319, 328, 368)
5	6	5585	20736.674843330347	5.9498298040077735	0.4329862462239312	(333, 6, 421, 84)
6	7	2286	13113.529746281714	3.806545866475712	0.3376907790861347	(355, 1037, 410, 1090)
7	8	13112	22941.991000610127	9.116485055726212	0.7409064967153344	(355, 1881, 470, 2029)
8	9	5048	19853.070522979397	5.656562984089337	0.7186766404706085	(393, 743, 471, 834)
9	10	4708	21640.630628717077	5.462748182289787	0.7075426368531803	(443, 872, 534, 939)
10	11	967	10240.641158221302	2.4757465991529597	0.2331206005854273	(479, 32, 514, 68)
11	12	11667	26330.39453158481	8.599487173045691	0.8456353365715715	(494, 1619, 653, 1718)
12	13	4762	18532.892482150357	5.493987280738057	0.385825415666545	(541, 1798, 621, 1874)
13	14	2623	15768.486465878765	4.077482440075043	0.2237234322480279	(556, 1426, 613, 1484)
14	15	6280	19194.23805732484	6.30917793757548	0.8656172893840552	(624, 1167, 714, 1278)
15	16	6392	18461.1475281602	6.365189493593621	0.8424570470261983	(636, 7, 753, 77)
16	17	8276	24620.462179797003	7.2427450019831126	0.8568045225126755	(833, 471, 971, 544)
17	18	1621	13522.36273904997	3.205416451177006	0.19317722346065958	(835, 809, 880, 854)
18	19	3396	19959.77414605418	4.639559993450869	0.21870116659191505	(938, 1372, 1004, 1436)
19	20	14176	26007.73250564334	9.479158963972003	0.7262867718824186	(1173, 0, 1332, 156)
20	21	6434	19257.645477152626	6.386067172357854	0.8602438444730834	(1246, 1383, 1349, 1486)
21	22	11149	20605.879451071844	8.40641666068619	0.7997480841042194	(1273, 1843, 1416, 1966)
22	23	4280	20320.307476635513	5.208526026282674	0.5171693290078155	(1321, 777, 1391, 855)
23	24	15295	28816.440209218697	9.846178273140504	0.8223570037407314	(1398, 633, 1563, 781)
24	25	2486	14363.254223652453	3.969570470685191	0.2663029142581106	(1674, 1160, 1730, 1217)
25	26	2380	13304.210084033613	3.8840197771143	0.17019007183244458	(1800, 1870, 1856, 1925)
26	27	3172	14333.467528373267	4.483937427094517	0.428076668582449	(1808, 687, 1869, 754)
27	28	14461	20425.055666966324	9.573971209736746	0.7736821471059697	(1815, 272, 1963, 419)
