# Supplementary material for: Dynamic control of DNA condensation
Source: Nat Commun. 2024 Mar 1;15:1915. doi: 10.1038/s41467-024-46266-z (PMC10907372; doi:10.1038/s41467-024-46266-z)
Supplement: Supplementary file 4 — Source Data [file 41467_2024_46266_MOESM4_ESM.zip › Source Data/Figure 2 and Figure S6/_no Inv control/2nd_replica/30min/data/20230728_I_posControl_3arm_16bp_5uM_30min_7_data.csv]

	Label	Areas (pix^2)	Mean Intensity	Equivalent Diameter (micron)	Eccentricity	BBox coords (pix)
0	1	6145	20719.860048820177	6.24099590638275	0.7654289696826477	(71, 1122, 154, 1226)
1	2	2243	15839.098974587607	3.7705750624580507	0.11388587030588104	(261, 528, 315, 582)
2	3	15532	27091.738861704867	9.922169574136742	0.8988312176149522	(293, 1311, 461, 1475)
3	4	3370	18133.676261127595	4.6217654803516375	0.4545986568787021	(412, 845, 473, 914)
4	5	862	9695.458236658933	2.3374729136264594	0.2981985555291714	(479, 1756, 512, 1789)
5	6	4570	16952.4113785558	5.382091218502816	0.4898681647241091	(485, 1904, 565, 1978)
6	7	8985	23338.90239287702	7.546611530697208	0.8633078001193066	(573, 108, 695, 236)
7	8	2588	17043.622488408037	4.050187137490518	0.21458017141469726	(593, 971, 650, 1027)
8	9	3341	20127.003891050583	4.601836579409126	0.16435018556904016	(594, 1132, 659, 1197)
9	10	4445	16800.093138357704	5.3079746094145746	0.49627512279895003	(643, 1956, 713, 2036)
10	11	5193	24713.241864047755	5.73722808086625	0.5494437114415461	(645, 256, 725, 340)
11	12	2271	16936.297225891678	3.7940366447850615	0.17615010459344935	(657, 874, 711, 927)
12	13	4086	25056.45203132648	5.0891134814382	0.6714780633806565	(669, 0, 749, 64)
13	14	1501	14293.872751499	3.0844895286877985	0.17492107613479252	(771, 424, 815, 469)
14	15	2594	17908.570932922128	4.054879381355038	0.21810000946137076	(778, 232, 836, 289)
15	16	3094	22026.01001939237	4.428463900464756	0.20192677960110236	(801, 1160, 864, 1222)
16	17	4570	18664.214223194747	5.382091218502816	0.5214150923569169	(929, 1956, 999, 2038)
17	18	3514	23144.291974957312	4.719476551784087	0.18710376690535616	(934, 657, 1000, 724)
18	19	3901	22633.204306588053	4.97257027204392	0.28173937021632645	(947, 327, 1015, 399)
19	20	2370	17490.03670886076	3.875851482527083	0.1983394757472546	(986, 1439, 1041, 1494)
20	21	1605	14549.939563862928	3.189557769099659	0.21927451892578473	(1128, 894, 1173, 940)
21	22	13140	36636.31194824962	9.126213756625509	0.78148781128261	(1133, 1130, 1290, 1243)
22	23	2078	16971.21896053898	3.629240308095443	0.2318750633604853	(1140, 723, 1190, 775)
23	24	5086	27471.768973653165	5.677813616852761	0.43535010095647625	(1168, 1280, 1250, 1358)
24	25	2040	14699.820098039216	3.5959035775665242	0.10782396626306073	(1237, 418, 1288, 469)
25	26	3023	18002.801521667217	4.37735760766988	0.23275466632393357	(1320, 543, 1381, 606)
26	27	3895	23848.678305519898	4.968744726967805	0.3644387846240174	(1361, 1159, 1433, 1228)
27	28	2758	19041.798042059465	4.181095477697595	0.3641314190624841	(1548, 685, 1608, 744)
28	29	3269	17817.313245640868	4.551980724899105	0.20997537709569739	(1553, 571, 1616, 636)
29	30	16110	28281.546368715084	10.105102528459849	0.7625362603642863	(1588, 188, 1707, 358)
30	31	7876	24453.96000507872	7.065547295676842	0.8705967740080572	(1616, 808, 1691, 943)
31	32	2265	12694.336865342164	3.7890213925665974	0.16566898034838104	(1647, 29, 1700, 83)
32	33	5780	26720.05865051903	6.052807656584496	0.48184821376078935	(1708, 1018, 1799, 1099)
33	34	13949	27272.037135278515	9.402957891387032	0.9011869518796483	(1819, 826, 1917, 1020)
