# Supplementary material for: Dynamic control of DNA condensation
Source: Nat Commun. 2024 Mar 1;15:1915. doi: 10.1038/s41467-024-46266-z (PMC10907372; doi:10.1038/s41467-024-46266-z)
Supplement: Supplementary file 4 — Source Data [file 41467_2024_46266_MOESM4_ESM.zip › Source Data/Figure 2 and Figure S6/_no Inv control/2nd_replica/30min/data/20230728_I_posControl_3arm_16bp_5uM_30min_2_data.csv]

	Label	Areas (pix^2)	Mean Intensity	Equivalent Diameter (micron)	Eccentricity	BBox coords (pix)
0	1	1851	10911.313884386818	3.425280668332391	0.10798830748782509	(16, 1510, 64, 1559)
1	2	6399	15118.835599312393	6.368673859559771	0.5338722932897668	(33, 1783, 118, 1878)
2	3	4529	28389.278869507616	5.35789396453624	0.30876028458098254	(52, 1287, 128, 1362)
3	4	1023	11121.094819159336	2.5464243055508544	0.20157343335075661	(65, 1140, 101, 1176)
4	5	3991	16527.57328990228	5.029604292594356	0.3094997230088795	(84, 45, 154, 117)
5	6	5104	16329.632445141066	5.687851994703481	0.8283090883920655	(87, 196, 187, 269)
6	7	8384	19823.303792938932	7.289849946285158	0.8718047079385294	(135, 1063, 246, 1190)
7	8	6846	15646.905492258253	6.5873600481119015	0.7968427317402387	(191, 1758, 305, 1839)
8	9	2421	16573.91697645601	3.9173317166262906	0.2051491519713233	(222, 832, 278, 887)
9	10	2524	14710.910855784468	3.999794044258383	0.21840623198912137	(229, 1530, 286, 1587)
10	11	4310	23744.94825986079	5.226748330433259	0.5983529600000598	(243, 444, 310, 526)
11	12	11180	24469.097316636853	8.418095646149787	0.7509514488495512	(251, 249, 387, 384)
12	13	4898	20505.166394446715	5.571887568576313	0.7452986067911387	(306, 971, 382, 1067)
13	14	5229	23740.615605278257	5.7570801404659715	0.4322450130131176	(318, 1221, 396, 1307)
14	15	2384	19957.796140939598	3.887282289052091	0.4014177230313471	(394, 923, 451, 976)
15	16	6093	26843.332512719513	6.2145336388635455	0.7316634161252664	(421, 1019, 499, 1123)
16	17	2436	16151.443760262726	3.929448453625231	0.24701349644269888	(495, 1464, 551, 1520)
17	18	5707	28196.074995619416	6.014463455074959	0.4301093969601003	(508, 1013, 590, 1101)
18	19	6134	27195.909031626998	6.235407484490317	0.6494679991255405	(515, 1297, 608, 1381)
19	20	3760	18198.945212765957	4.88187748896543	0.7450833814658248	(527, 220, 612, 282)
20	21	4772	20093.497275775357	5.499752826747687	0.4759372668099161	(571, 1649, 649, 1727)
21	22	2914	20778.00480439259	4.297716144463504	0.15910411511167885	(630, 976, 691, 1037)
22	23	12569	29434.149653910416	8.925721198813307	0.5043814173361612	(670, 1283, 815, 1431)
23	24	3115	19998.734510433387	4.443467209058207	0.37884667265386074	(688, 918, 748, 984)
24	25	2820	16892.833333333332	4.227829923607448	0.3461073110782307	(712, 1636, 771, 1697)
25	26	3912	22712.193762781186	4.9795761382133055	0.6980054550096001	(741, 691, 803, 772)
26	27	2093	16687.326325848066	3.6423155527104107	0.18131162706506657	(796, 43, 848, 95)
27	28	4785	29014.22842215256	5.5072390127948045	0.380730279741896	(809, 641, 889, 717)
28	29	1846	16073.2616468039	3.420651282964661	0.21248890406900886	(818, 1219, 867, 1267)
29	30	2990	17112.64381270903	4.353399752823098	0.337166185736624	(852, 1714, 912, 1777)
30	31	1560	14301.398076923077	3.1445264584019124	0.12886623852138981	(867, 1544, 912, 1589)
31	32	8253	24396.73330909972	7.232673769818034	0.8966022340207818	(880, 1438, 1001, 1562)
32	33	10168	29927.676337529505	8.028062093038034	0.7144684261789079	(910, 1060, 1042, 1158)
33	34	2050	18187.121951219513	3.6047062922744972	0.20383659089440712	(960, 1195, 1011, 1246)
34	35	3432	23072.462412587414	4.66408647268651	0.38952111086895697	(968, 835, 1031, 903)
35	36	2323	18653.523891519588	3.8372275951383887	0.2046448460779358	(1042, 302, 1096, 356)
36	37	1756	14007.35535307517	3.3362240587195497	0.12088609639737051	(1050, 1517, 1098, 1564)
37	38	2658	20097.924379232507	4.104596234655367	0.27859862054193313	(1168, 987, 1227, 1044)
38	39	2149	14532.378780828292	3.6907205402466943	0.2818851644525633	(1301, 1790, 1352, 1843)
39	40	7380	29198.740650406504	6.839449307716818	0.6963867083743395	(1314, 914, 1400, 1025)
40	41	5427	25775.96259443523	5.865065476959203	0.724161830210128	(1344, 363, 1442, 429)
41	42	3754	16583.742940863078	4.877980818804318	0.48982486506756057	(1354, 1935, 1421, 2007)
42	43	2182	15959.083409715857	3.7189498952989424	0.23848011321029547	(1409, 1190, 1461, 1242)
43	44	2402	13732.258950874271	3.9019298354419174	0.2278626072872632	(1412, 1978, 1467, 2034)
44	45	7329	35425.06276436076	6.815776094426017	0.6372960720975678	(1454, 385, 1545, 490)
45	46	3545	20875.471932299013	4.740248111386519	0.6399391591599177	(1472, 861, 1537, 933)
46	47	3530	17967.781303116146	4.730208746545126	0.26589369205215235	(1481, 1594, 1547, 1661)
47	48	6629	29199.85276813999	6.482118462417619	0.5272172683597982	(1582, 680, 1673, 777)
48	49	2112	36081.933712121216	3.658810451894254	0.33418924801954325	(1586, 364, 1639, 417)
49	50	2463	12482.688997157937	3.9511649444940047	0.37224458466690596	(1586, 1996, 1643, 2048)
50	51	4340	36807.08202764977	5.244907325483429	0.33233135064261654	(1601, 281, 1673, 358)
51	52	9951	42224.37513817707	7.9419347974551355	0.8579721269894979	(1609, 396, 1739, 523)
52	53	3658	16057.480590486604	4.815205259416221	0.3252964784290727	(1627, 1742, 1693, 1811)
53	54	1771	15958.814229249012	3.3504430067665054	0.19383697229731284	(1878, 801, 1925, 848)
54	55	819	32864.12698412698	2.278425879853145	0.630385507144019	(1934, 461, 1967, 497)
55	56	4594	29379.449717022202	5.396205118308925	0.5500446552332503	(1935, 329, 2018, 401)
56	57	8340	29049.515707434053	7.2706958825108465	0.8816333053862847	(1974, 696, 2048, 839)
