# Supplementary material for: Dynamic control of DNA condensation
Source: Nat Commun. 2024 Mar 1;15:1915. doi: 10.1038/s41467-024-46266-z (PMC10907372; doi:10.1038/s41467-024-46266-z)
Supplement: Supplementary file 4 — Source Data [file 41467_2024_46266_MOESM4_ESM.zip › Source Data/Figure 2 and Figure S6/_no Inv control/2nd_replica/30min/data/20230728_I_posControl_3arm_16bp_5uM_30min_3_data.csv]

	Label	Areas (pix^2)	Mean Intensity	Equivalent Diameter (micron)	Eccentricity	BBox coords (pix)
0	1	4867	25385.65235257859	5.55422702472555	0.4240089950742734	(46, 293, 123, 383)
1	2	4471	43784.81122791322	5.323475859966835	0.4320343395163592	(145, 1166, 220, 1242)
2	3	2520	21012.351587301586	3.9966233786437497	0.24369724005197207	(169, 1738, 225, 1795)
3	4	2173	15234.055223193742	3.711272275214681	0.18920752331277815	(201, 428, 254, 480)
4	5	2670	19436.556928838952	4.11385125482633	0.66231725773697	(209, 876, 261, 943)
5	6	3855	43360.35019455253	4.943165433620432	0.5187848099417997	(242, 1138, 318, 1203)
6	7	738	15944.19376693767	2.162823775364698	0.12732547112710274	(296, 1863, 327, 1895)
7	8	2407	20881.701287910262	3.905988850203698	0.16903005651642042	(369, 916, 425, 971)
8	9	754	30060.340848806365	2.186143304162609	0.8656317725574727	(376, 1169, 418, 1200)
9	10	4684	44770.04184457728	5.448806649949333	0.41010678841801834	(491, 1533, 565, 1614)
10	11	10557	41714.93274604528	8.180186681251895	0.8536333652569144	(494, 1208, 600, 1374)
11	12	4097	53814.88577007566	5.095959127858505	0.26757720908791854	(545, 1418, 619, 1492)
12	13	10178	27090.277559441933	8.032008832420557	0.8310467816712404	(624, 7, 761, 121)
13	14	5984	37621.169953208555	6.158695704572801	0.6483957098183123	(647, 1332, 748, 1412)
14	15	659	33640.13960546282	2.0437871365341747	0.8392181045926073	(647, 1520, 678, 1554)
15	16	7338	34608.26819296811	6.819959691399653	0.7275960320507924	(776, 53, 854, 167)
16	17	1894	17089.57074973601	3.464838060978375	0.17451428419514034	(806, 864, 855, 913)
17	18	9326	32478.082457645294	7.688483021802942	0.8714170756319861	(834, 1409, 927, 1555)
18	19	8130	28126.640590405903	7.1785747480541025	0.8591571543112204	(855, 1812, 987, 1907)
19	20	6873	27853.072602939035	6.6003372392902335	0.7852739521179107	(922, 776, 1027, 875)
20	21	2152	18325.722118959107	3.6932957613114525	0.15775394586767172	(928, 359, 980, 411)
21	22	3883	24870.901107391193	4.961084787068371	0.5462028135274999	(941, 1227, 1017, 1292)
22	23	4753	23109.699347780348	5.488793111235355	0.2789723087046221	(960, 1904, 1038, 1984)
23	24	7187	24747.541115903714	6.749425011418445	0.880258154578748	(966, 1480, 1034, 1614)
24	25	3537	19140.17274526435	4.73489643244468	0.29233001415738846	(1001, 3, 1068, 66)
25	26	1713	18745.674839462932	3.295123038374493	0.7865160687611714	(1089, 0, 1149, 36)
26	27	5812	19528.934101858224	6.069539706906307	0.8210540316169913	(1215, 1644, 1292, 1753)
27	28	3551	17350.022810475923	4.744257908898717	0.42145877114310143	(1260, 1821, 1329, 1887)
28	29	1445	12587.101730103806	3.026403828292248	0.2612601569484622	(1502, 850, 1544, 894)
29	30	3749	20638.25313416911	4.874731214274181	0.3397700299003297	(1515, 958, 1586, 1026)
30	31	10613	23833.986431734666	8.201854038009552	0.660030853116208	(1580, 1523, 1715, 1632)
31	32	6587	19538.98618490967	6.461551138875504	0.6702906867190987	(1626, 1865, 1720, 1961)
32	33	1939	11953.09231562661	3.5057573937223183	0.15613107926626985	(1778, 340, 1828, 390)
33	34	2287	12081.295583734149	3.8073783532798644	0.25320446838127786	(1877, 591, 1930, 646)
34	35	4908	16050.676242868785	5.5775725895108605	0.3695002549198222	(1903, 1702, 1985, 1779)
35	36	1729	11913.260844418739	3.3104760535425344	0.13862920302668483	(1908, 1477, 1955, 1524)
36	37	4077	14891.979396615157	5.083505641187896	0.3787327657232166	(1966, 1656, 2038, 1730)
