# Supplementary material for: Dynamic control of DNA condensation
Source: Nat Commun. 2024 Mar 1;15:1915. doi: 10.1038/s41467-024-46266-z (PMC10907372; doi:10.1038/s41467-024-46266-z)
Supplement: Supplementary file 4 — Source Data [file 41467_2024_46266_MOESM4_ESM.zip › Source Data/Figure 2 and Figure S6/_no Inv control/2nd_replica/30min/data/20230728_I_posControl_3arm_16bp_5uM_30min_8_data.csv]

	Label	Areas (pix^2)	Mean Intensity	Equivalent Diameter (micron)	Eccentricity	BBox coords (pix)
0	1	7086	13233.506632797065	6.701831865187597	0.5136538131044805	(79, 1898, 170, 1998)
1	2	6648	22556.820547533094	6.4914013200687135	0.7282103529362663	(132, 356, 235, 446)
2	3	3614	29855.60127282789	4.7861579651027055	0.7387263866873633	(139, 0, 221, 53)
3	4	3995	19118.58673341677	5.032124134582396	0.26071524730214984	(169, 1224, 242, 1293)
4	5	2120	17000.30283018868	3.665733467454601	0.21698987113921417	(306, 623, 358, 675)
5	6	2792	22453.521489971346	4.2067883358459115	0.09975302508359195	(352, 386, 411, 446)
6	7	4442	18518.401170643854	5.306183089553876	0.7054599996656346	(389, 992, 455, 1081)
7	8	13496	27081.244146413752	9.249015108893065	0.6954436919210462	(393, 1371, 546, 1498)
8	9	2248	16630.63256227758	3.7747753256100354	0.1812502414334179	(426, 198, 480, 251)
9	10	3452	14978.039107763616	4.6776567267716995	0.49699649391047296	(449, 1613, 516, 1679)
10	11	31590	35725.466223488445	14.150369062808606	0.8730829823564583	(481, 375, 740, 610)
11	12	3733	21555.750602732387	4.8643178913766345	0.13960455786446116	(492, 125, 561, 194)
12	13	4992	21860.27824519231	5.6250999344266726	0.5616373170185051	(603, 1248, 688, 1322)
13	14	5560	21370.45251798561	5.936498329035402	0.7171676545199723	(759, 1114, 852, 1195)
14	15	5167	21626.243274627443	5.72284765430816	0.7538860888119548	(797, 51, 893, 121)
15	16	3453	20770.25166521865	4.678334206205591	0.12344442912360457	(852, 363, 918, 430)
16	17	3188	20438.1621706399	4.495231997700587	0.2654817676057561	(910, 1153, 973, 1217)
17	18	2610	12283.836398467432	4.067365567586766	0.25055245851968094	(961, 1882, 1019, 1940)
18	19	1300	12623.396153846154	2.870546789897596	0.28956949396395	(1019, 316, 1060, 357)
19	20	4203	20407.700927908638	5.16146098750395	0.512587725860938	(1039, 359, 1116, 428)
20	21	4171	20844.674898105968	5.141774771362593	0.2200523652683805	(1179, 239, 1252, 311)
21	22	2670	15048.6936329588	4.11385125482633	0.19762204856154209	(1183, 72, 1240, 131)
22	23	4029	15570.536361379995	5.053492061419762	0.42213214461849563	(1197, 1937, 1270, 2005)
23	24	3443	18675.977345338368	4.671554990637023	0.2992428325139897	(1214, 506, 1282, 571)
24	25	3421	17316.69365682549	4.65660597633608	0.4132465055028256	(1296, 735, 1365, 798)
25	26	3278	17934.429835265404	4.558242527863106	0.3577296546504608	(1351, 906, 1414, 972)
26	27	11575	23955.905140388768	8.565514486989514	0.6242988976640884	(1398, 1590, 1541, 1704)
27	28	1260	10414.680158730158	2.826039492887686	0.20350289011415573	(1432, 890, 1471, 930)
28	29	4484	17605.67774308653	5.331209583235267	0.4324972131881923	(1602, 1638, 1681, 1710)
29	30	4101	16988.964155084126	5.098446174921088	0.37202721227567864	(1610, 343, 1680, 417)
30	31	11716	17176.105667463296	8.617526659081175	0.4516178850471234	(1618, 750, 1763, 896)
31	32	1817	10804.505228398459	3.3936763174860483	0.26157296866256674	(1742, 629, 1789, 678)
32	33	1042	7779.410748560461	2.5699626614553446	0.23760042861170244	(1844, 907, 1880, 944)
33	34	2601	11707.35755478662	4.06034681245624	0.2776537764484651	(1848, 399, 1906, 457)
34	35	3874	14158.2057305111	4.9553320616800605	0.2303973410885116	(1913, 555, 1982, 626)
35	36	4324	13879.383672525439	5.235230366455475	0.4737182832611203	(1943, 1071, 2014, 1149)
