# Supplementary material for: Dynamic control of DNA condensation
Source: Nat Commun. 2024 Mar 1;15:1915. doi: 10.1038/s41467-024-46266-z (PMC10907372; doi:10.1038/s41467-024-46266-z)
Supplement: Supplementary file 4 — Source Data [file 41467_2024_46266_MOESM4_ESM.zip › Source Data/Figure 2 and Figure S6/_no Inv control/2nd_replica/30min/data/20230728_I_posControl_3arm_16bp_5uM_30min_10_data.csv]

	Label	Areas (pix^2)	Mean Intensity	Equivalent Diameter (micron)	Eccentricity	BBox coords (pix)
0	1	1999	14570.148574287143	3.5595848620428283	0.1268676623985372	(110, 623, 160, 673)
1	2	4650	20068.480430107527	5.4289948608878	0.4853113450316899	(110, 733, 184, 813)
2	3	12541	24884.523164022008	8.91577372742287	0.6600770901941381	(113, 1245, 238, 1391)
3	4	13060	20646.0539050536	9.098389869441718	0.8228973981262016	(233, 1443, 355, 1601)
4	5	11150	24047.46403587444	8.40679365540175	0.8606641507274773	(264, 576, 431, 669)
5	6	14966	28874.44581050381	9.739705483352832	0.7858550100740284	(268, 365, 434, 481)
6	7	2211	15538.62550881954	3.7435817842710652	0.22184094139277816	(313, 781, 366, 833)
7	8	1968	13878.641260162602	3.5318764354689445	0.14017864050821352	(326, 718, 376, 768)
8	9	4305	18455.80650406504	5.22371569407094	0.42214381768827014	(398, 1432, 469, 1509)
9	10	15675	20745.45499202552	9.967740633360899	0.8136964702784951	(420, 1847, 596, 1990)
10	11	1283	14311.47700701481	2.851716065546924	0.18634861772137987	(494, 382, 535, 422)
11	12	3881	30437.42437516104	4.95980698027652	0.37010120064322705	(505, 0, 575, 67)
12	13	3271	18993.9452766738	4.553372980849966	0.15398612801183895	(629, 458, 693, 523)
13	14	20866	25881.956388383016	11.50038966309197	0.7676491047542996	(639, 1219, 852, 1393)
14	15	23415	23417.26760623532	12.182601408790182	0.8115397743940796	(827, 492, 1062, 669)
15	16	1518	13176.499341238472	3.1019074788068135	0.25844650827711096	(838, 791, 882, 834)
16	17	11852	23092.767296658792	8.667398719103584	0.8114423740188067	(1161, 269, 1285, 417)
17	18	2598	21407.32948421863	4.058004529704379	0.32138022643075964	(1244, 221, 1304, 278)
18	19	4079	16829.82422162295	5.0847523623939335	0.452815804271341	(1252, 1234, 1323, 1307)
19	20	4962	18698.381297863765	5.608172120135408	0.3500151650521925	(1284, 705, 1361, 786)
20	21	7269	21147.38533498418	6.7878195529126595	0.7022300613552723	(1310, 326, 1413, 426)
21	22	3446	13500.849390597794	4.673589787825624	0.2229604138777685	(1424, 43, 1489, 109)
22	23	5966	17012.5948709353	6.1494259842354175	0.5028364708946661	(1499, 1487, 1584, 1577)
