# Supplementary material for: Dynamic control of DNA condensation
Source: Nat Commun. 2024 Mar 1;15:1915. doi: 10.1038/s41467-024-46266-z (PMC10907372; doi:10.1038/s41467-024-46266-z)
Supplement: Supplementary file 4 — Source Data [file 41467_2024_46266_MOESM4_ESM.zip › Source Data/Figure 2 and Figure S6/_no Inv control/2nd_replica/30min/data/20230728_I_posControl_3arm_16bp_5uM_30min_11_data.csv]

	Label	Areas (pix^2)	Mean Intensity	Equivalent Diameter (micron)	Eccentricity	BBox coords (pix)
0	1	9134	21825.417341799868	7.608927705000599	0.7157525421377738	(50, 595, 151, 718)
1	2	4648	12004.705249569708	5.427827209543853	0.4254762473305826	(200, 1920, 279, 1995)
2	3	920	9283.975	2.414831697137836	0.09229444192624828	(304, 396, 338, 430)
3	4	3041	12720.195659322591	4.390370425301161	0.39667236401808836	(391, 1814, 450, 1879)
4	5	4417	17491.219832465475	5.291230168292479	0.20476184136639028	(454, 1309, 530, 1384)
5	6	761	7536.243101182655	2.196267740149262	0.13481268494826307	(468, 531, 499, 562)
6	7	4885	19519.85977482088	5.564488358162443	0.43798517949160015	(544, 1158, 624, 1236)
7	8	8035	18796.28052271313	7.136510262483169	0.8615923012764327	(805, 309, 907, 436)
8	9	1828	12700.4261487965	3.4039333650519734	0.11135366893565045	(846, 892, 894, 940)
9	10	13495	20655.085216746942	9.248672444902104	0.9365326357202697	(949, 214, 1111, 387)
10	11	4240	19210.023349056602	5.18412998571925	0.5763634994959264	(1114, 365, 1182, 445)
11	12	2869	14740.071104914605	4.264402882414832	0.6144683897373099	(1234, 267, 1293, 332)
12	13	1889	11842.075701429329	3.4602615987235086	0.1891567755432928	(1408, 728, 1457, 776)
13	14	2442	10871.119574119573	3.9342846997061987	0.12370170874863701	(1598, 1880, 1653, 1936)
14	15	17160	18008.962937062937	10.429214405864249	0.8713497676183201	(1625, 70, 1835, 199)
15	16	13598	18979.50125018385	9.283900398619645	0.7374262594346436	(1682, 820, 1807, 997)
16	17	3694	13001.000541418516	4.838841533071432	0.23401455993675133	(1699, 1844, 1767, 1911)
17	18	5255	19655.295528068506	5.771375271216343	0.22575629320409504	(1733, 487, 1815, 569)
18	19	8089	12746.608851526766	7.160450912081497	0.8725262113010669	(1809, 1731, 1918, 1854)
