# Supplementary material for: Dynamic control of DNA condensation
Source: Nat Commun. 2024 Mar 1;15:1915. doi: 10.1038/s41467-024-46266-z (PMC10907372; doi:10.1038/s41467-024-46266-z)
Supplement: Supplementary file 4 — Source Data [file 41467_2024_46266_MOESM4_ESM.zip › Source Data/Figure 2 and Figure S6/_no Inv control/2nd_replica/360min/data/20230728_I_posControl_3arm_16bp_5uM_360min_4_data.csv]

	Label	Areas (pix^2)	Mean Intensity	Equivalent Diameter (micron)	Eccentricity	BBox coords (pix)
0	1	21220	23213.534307257305	11.597533719415633	0.5377388816740941	(356, 1716, 522, 1892)
1	2	1755	8183.11452991453	3.3352739735347656	0.11815857479941867	(397, 1134, 445, 1181)
2	3	8757	23203.63709032774	7.450246274235381	0.31056309762009676	(447, 655, 556, 758)
3	4	1303	6386.359938603224	2.8738570506052805	0.3342916001716202	(475, 1302, 517, 1342)
4	5	1885	8363.614323607428	3.456596066340052	0.1745782028160547	(632, 409, 681, 457)
5	6	1837	8378.205225911814	3.412302562300259	0.05204344765825455	(1093, 696, 1142, 744)
6	7	22634	20596.923919766723	11.977704924993809	0.8373038119941629	(1737, 728, 1878, 953)
7	8	2083	6687.829572731637	3.6336039507778666	0.23500039386075075	(1836, 1815, 1888, 1865)
8	9	2347	7252.875585854282	3.85699875699615	0.17090786613502476	(1935, 1180, 1990, 1235)
