# Supplementary material for: Dynamic control of DNA condensation
Source: Nat Commun. 2024 Mar 1;15:1915. doi: 10.1038/s41467-024-46266-z (PMC10907372; doi:10.1038/s41467-024-46266-z)
Supplement: Supplementary file 4 — Source Data [file 41467_2024_46266_MOESM4_ESM.zip › Source Data/Figure 2 and Figure S6/_no Inv control/2nd_replica/360min/data/20230728_I_posControl_3arm_16bp_5uM_360min_2_data.csv]

	Label	Areas (pix^2)	Mean Intensity	Equivalent Diameter (micron)	Eccentricity	BBox coords (pix)
0	1	113	11670.982300884956	0.8463152679741606	0.0	(36, 1270, 49, 1283)
1	2	33269	41799.1781538369	14.521545087997051	0.3093623740454197	(67, 1098, 273, 1306)
2	3	1359	10066.222222222223	2.934963350366813	0.19006704499504143	(585, 990, 627, 1031)
3	4	1697	13972.138479670006	3.2796981530278284	0.1289308189403005	(696, 448, 742, 494)
4	5	2838	14268.435517970402	4.241301534774943	0.20632960005092774	(840, 1016, 899, 1076)
5	6	43747	42596.06151278945	16.65202645503069	0.608788698080866	(907, 131, 1158, 391)
6	7	1288	12038.489906832297	2.8572673966050575	0.1644594045948604	(1209, 364, 1249, 405)
7	8	5192	23371.225731895225	5.7366756541083515	0.2796650947477244	(1362, 613, 1441, 695)
8	9	15624	37385.53469022017	9.951511959017838	0.9409884512715412	(1534, 1370, 1634, 1636)
9	10	11709	38652.524980784015	8.614951902354964	0.6518740477086445	(1577, 1255, 1731, 1393)
10	11	6549	38855.837990532906	6.442886033879098	0.5782567351809621	(1611, 1679, 1703, 1788)
11	12	27936	39472.6669172394	13.306843986804095	0.9596090371947212	(1662, 1767, 1956, 2048)
12	13	2608	36115.69976993865	4.065806891320453	0.651323559334167	(1701, 1227, 1759, 1302)
13	14	23507	46331.46569107074	12.206511307413216	0.922949850935378	(1750, 1250, 2042, 1383)
14	15	113	32292.283185840708	0.8463152679741606	0.0	(1752, 1948, 1765, 1961)
