# Supplementary material for: Dynamic control of DNA condensation
Source: Nat Commun. 2024 Mar 1;15:1915. doi: 10.1038/s41467-024-46266-z (PMC10907372; doi:10.1038/s41467-024-46266-z)
Supplement: Supplementary file 4 — Source Data [file 41467_2024_46266_MOESM4_ESM.zip › Source Data/Figure 2 and Figure S6/_no Inv control/2nd_replica/360min/data/20230728_I_posControl_3arm_16bp_5uM_360min_9_data.csv]

	Label	Areas (pix^2)	Mean Intensity	Equivalent Diameter (micron)	Eccentricity	BBox coords (pix)
0	1	113863	44604.47112758315	26.864840422372758	0.8964922716290562	(0, 32, 699, 511)
1	2	3108	13164.238095238095	4.438471741251734	0.5504476806876971	(0, 1366, 56, 1434)
2	3	445	36180.52808988764	1.6794727420054671	0.6427910972340398	(304, 247, 332, 268)
3	4	397	36996.937027707805	1.5863105313849355	0.538297367960553	(338, 243, 363, 265)
4	5	229	56211.06113537118	1.2047881722255733	0.6533532568284228	(425, 95, 441, 115)
5	6	113	25166.203539823007	0.8463152679741606	0.0	(691, 536, 704, 549)
6	7	13363	28668.465165007856	9.203328806628107	0.735973747108209	(729, 477, 904, 593)
7	8	16483	31162.424012619063	10.221416458499776	0.7419367225721354	(852, 404, 1053, 557)
8	9	38985	44482.435116070286	15.719608418091411	0.7992516831396219	(993, 0, 1206, 308)
9	10	2978	32979.19073203492	4.34465505081716	0.9437388175502754	(998, 364, 1080, 447)
10	11	9741	34446.65968586387	7.8576870085584725	0.7561359096888332	(1028, 255, 1135, 412)
11	12	1328	6940.42921686747	2.9012956818174787	0.23235753221112765	(1249, 1698, 1290, 1740)
12	13	1444	6148.872576177286	3.0253564484968067	0.9318100168617579	(1305, 1867, 1368, 1909)
13	14	28799	39746.28181534081	13.51081844310412	0.3493053449372176	(1755, 889, 1951, 1076)
