# Supplementary material for: Dynamic control of DNA condensation
Source: Nat Commun. 2024 Mar 1;15:1915. doi: 10.1038/s41467-024-46266-z (PMC10907372; doi:10.1038/s41467-024-46266-z)
Supplement: Supplementary file 4 — Source Data [file 41467_2024_46266_MOESM4_ESM.zip › Source Data/Figure 2 and Figure S6/_no Inv control/2nd_replica/360min/data/20230728_I_posControl_3arm_16bp_5uM_360min_8_data.csv]

	Label	Areas (pix^2)	Mean Intensity	Equivalent Diameter (micron)	Eccentricity	BBox coords (pix)
0	1	29846	41061.112812437175	13.754221735198284	0.6920033070287185	(137, 331, 388, 511)
1	2	7186	16512.17269691066	6.748955437200643	0.859382996822468	(840, 529, 965, 623)
2	3	55129	56303.111084909935	18.693172406999356	0.23054272624734082	(855, 1666, 1121, 1930)
3	4	6553	53799.47291316954	6.444853327370406	0.9560665476667344	(1574, 17, 1657, 185)
4	5	8807	13669.979107528103	7.4714854024348	0.8482214354232509	(1624, 1764, 1763, 1849)
5	6	3322	12816.783263094521	4.588732784354891	0.7882002370130966	(1670, 1149, 1725, 1230)
6	7	685	57710.91094890511	2.083714624636106	0.5517508994429636	(1673, 235, 1702, 269)
7	8	113	60762.87610619469	0.8463152679741606	0.0	(1681, 214, 1694, 227)
8	9	5139	59634.582409029	5.7073205196553545	0.9719468420397975	(1733, 334, 1830, 495)
