# Supplementary material for: Dynamic control of DNA condensation
Source: Nat Commun. 2024 Mar 1;15:1915. doi: 10.1038/s41467-024-46266-z (PMC10907372; doi:10.1038/s41467-024-46266-z)
Supplement: Supplementary file 4 — Source Data [file 41467_2024_46266_MOESM4_ESM.zip › Source Data/Figure 2 and Figure S6/_no Inv control/2nd_replica/360min/data/20230728_I_posControl_3arm_16bp_5uM_360min_10_data.csv]

	Label	Areas (pix^2)	Mean Intensity	Equivalent Diameter (micron)	Eccentricity	BBox coords (pix)
0	1	144033	60589.842313914174	30.215094533814735	0.6327935465979065	(36, 568, 443, 1061)
1	2	24765	49809.466141732286	12.52887626766607	0.44234390156970577	(607, 779, 793, 950)
2	3	19049	32522.742138694946	10.988262986254332	0.8326803526500082	(662, 1076, 854, 1230)
3	4	2753	15172.6592807846	4.177303787901889	0.16611567788829293	(924, 249, 983, 308)
4	5	8707	27998.801194441254	7.428946424273098	0.05569464207775426	(1052, 1094, 1157, 1199)
5	6	30462	32870.93956404701	13.895435447243482	0.8501296877617466	(1312, 714, 1559, 906)
6	7	5718	19156.025708289613	6.020256976099991	0.14943843142966892	(1580, 1586, 1665, 1671)
