# Supplementary material for: Dynamic control of DNA condensation
Source: Nat Commun. 2024 Mar 1;15:1915. doi: 10.1038/s41467-024-46266-z (PMC10907372; doi:10.1038/s41467-024-46266-z)
Supplement: Supplementary file 4 — Source Data [file 41467_2024_46266_MOESM4_ESM.zip › Source Data/Figure 2 and Figure S6/_no Inv control/2nd_replica/360min/data/20230728_I_posControl_3arm_16bp_5uM_360min_11_data.csv]

	Label	Areas (pix^2)	Mean Intensity	Equivalent Diameter (micron)	Eccentricity	BBox coords (pix)
0	1	638677	54061.85133956601	63.62584929029978	0.7581999221179733	(324, 42, 1168, 1198)
1	2	113	29203.849557522124	0.8463152679741606	0.0	(417, 1000, 430, 1013)
2	3	113	33272.58407079646	0.8463152679741606	0.0	(435, 987, 448, 1000)
3	4	113	29139.65486725664	0.8463152679741606	0.0	(470, 482, 483, 495)
4	5	469	30220.565031982944	1.7241671861271646	0.792511253438552	(756, 1167, 775, 1198)
5	6	980	6581.8275510204085	2.492332564475969	0.23216426089825754	(1863, 564, 1898, 600)
