# Supplementary material for: Dynamic control of DNA condensation
Source: Nat Commun. 2024 Mar 1;15:1915. doi: 10.1038/s41467-024-46266-z (PMC10907372; doi:10.1038/s41467-024-46266-z)
Supplement: Supplementary file 4 — Source Data [file 41467_2024_46266_MOESM4_ESM.zip › Source Data/Figure 2 and Figure S6/_no Inv control/2nd_replica/360min/data/20230728_I_posControl_3arm_16bp_5uM_360min_7_data.csv]

	Label	Areas (pix^2)	Mean Intensity	Equivalent Diameter (micron)	Eccentricity	BBox coords (pix)
0	1	40818	30417.414351511587	16.08491664973892	0.8185704769940475	(79, 1399, 379, 1631)
1	2	36259	34901.37458286218	15.160058085331054	0.7275591755619135	(1541, 824, 1793, 1027)
2	3	2559	18196.276279796795	4.027430892878427	0.44358526619468513	(1571, 998, 1629, 1055)
