# Supplementary material for: Dynamic control of DNA condensation
Source: Nat Commun. 2024 Mar 1;15:1915. doi: 10.1038/s41467-024-46266-z (PMC10907372; doi:10.1038/s41467-024-46266-z)
Supplement: Supplementary file 4 — Source Data [file 41467_2024_46266_MOESM4_ESM.zip › Source Data/Figure 2 and Figure S6/_no Inv control/2nd_replica/360min/data/20230728_I_posControl_3arm_16bp_5uM_360min_1_data.csv]

	Label	Areas (pix^2)	Mean Intensity	Equivalent Diameter (micron)	Eccentricity	BBox coords (pix)
0	1	81136	34920.22615115362	22.677738898261335	0.8563356248465963	(182, 1406, 620, 1790)
1	2	113	13600.035398230088	0.8463152679741606	0.0	(232, 1452, 245, 1465)
2	3	6510	20577.59262672811	6.423673347810004	0.7786611193180846	(232, 1750, 343, 1822)
3	4	528	32182.759469696968	1.829405225947127	0.6412171970855648	(607, 2023, 636, 2048)
4	5	798	31977.780701754386	2.249025604507108	0.7520340038599601	(608, 1994, 649, 2021)
5	6	15498	36528.88340431023	9.911303665458895	0.8570134525351577	(624, 1832, 771, 2018)
6	7	136586	40629.0607748964	29.42361622792144	0.9597758215228832	(718, 1632, 1545, 1925)
7	8	10387	26978.438240107826	8.114056358887412	0.17141465689427723	(919, 336, 1034, 450)
8	9	2075	9830.968192771084	3.626619602271848	0.2387460073589521	(1413, 558, 1463, 610)
9	10	921	6412.087947882736	2.416143749229827	0.22033411857015914	(1419, 399, 1452, 433)
10	11	101336	43575.40943988316	25.34398091541895	0.6608588221746569	(1581, 1711, 2024, 2048)
11	12	969	5864.087719298245	2.4783055110496304	0.20342145494754268	(1745, 239, 1781, 273)
12	13	7013	23376.80949664908	6.667221345813275	0.6496860447347271	(1958, 1930, 2048, 2048)
