# Supplementary material for: Dynamic control of DNA condensation
Source: Nat Commun. 2024 Mar 1;15:1915. doi: 10.1038/s41467-024-46266-z (PMC10907372; doi:10.1038/s41467-024-46266-z)
Supplement: Supplementary file 4 — Source Data [file 41467_2024_46266_MOESM4_ESM.zip › Source Data/Figure 2 and Figure S6/_no Inv control/2nd_replica/180min/data/20230728_I_posControl_3arm_16bp_5uM_180min_1_data.csv]

	Label	Areas (pix^2)	Mean Intensity	Equivalent Diameter (micron)	Eccentricity	BBox coords (pix)
0	1	25621	21041.665821006205	12.743566580976411	0.817744083558501	(216, 1583, 455, 1768)
1	2	2429	10256.169205434335	3.9237986326533605	0.15582872766311306	(374, 407, 430, 462)
2	3	1502	8186.789613848202	3.085516835803273	0.22817074766516776	(612, 706, 656, 749)
3	4	3735	15266.773226238287	4.865620775527862	0.34846157333667327	(742, 516, 810, 585)
4	5	1252	7731.257188498403	2.8170536529918615	0.14523618686013584	(933, 816, 973, 856)
5	6	3279	12596.07197316255	4.558937752838988	0.2821688783084836	(987, 118, 1053, 181)
6	7	2658	11088.355906696765	4.104596234655367	0.15226738011518542	(1109, 1383, 1166, 1441)
7	8	1062	4686.5216572504705	2.5945091848150956	0.20573352841200795	(1258, 1970, 1295, 2007)
8	9	1898	6904.880927291886	3.4684948831686975	0.21640882390038854	(1593, 1411, 1642, 1460)
9	10	2405	7556.787110187111	3.9043657506737355	0.14585437475107968	(1599, 1803, 1654, 1858)
10	11	3090	9654.286731391585	4.425600360624134	0.21042073747639933	(1684, 275, 1745, 338)
11	12	2204	7431.699637023594	3.7376510184126066	0.2373486859390298	(1728, 1471, 1780, 1524)
12	13	3025	8007.4426446280995	4.378805385982219	0.21241386371012477	(1932, 209, 1993, 271)
13	14	1954	6666.658137154554	3.519291445056823	0.2675819710602917	(1950, 691, 1999, 742)
