# Supplementary material for: Dynamic control of DNA condensation
Source: Nat Commun. 2024 Mar 1;15:1915. doi: 10.1038/s41467-024-46266-z (PMC10907372; doi:10.1038/s41467-024-46266-z)
Supplement: Supplementary file 4 — Source Data [file 41467_2024_46266_MOESM4_ESM.zip › Source Data/Figure 2 and Figure S6/_no Inv control/2nd_replica/180min/data/20230728_I_posControl_3arm_16bp_5uM_180min_6_data.csv]

	Label	Areas (pix^2)	Mean Intensity	Equivalent Diameter (micron)	Eccentricity	BBox coords (pix)
0	1	1646	23916.109356014582	3.230039769336479	0.8879618288438618	(175, 1321, 238, 1368)
1	2	2245	11884.686859688196	3.772255728938861	0.11463198792297911	(177, 589, 231, 642)
2	3	196209	51762.96628085358	35.26569249427255	0.6299342785057896	(188, 964, 828, 1498)
3	4	113	24994.548672566372	0.8463152679741606	0.0	(260, 1103, 273, 1116)
4	5	2047	15265.070346849048	3.602067736625876	0.09014800509076688	(319, 811, 370, 862)
5	6	2422	13299.969446738232	3.9181406648469173	0.1637646100743281	(567, 561, 622, 616)
6	7	1364	8832.601906158357	2.940357516561583	0.17869516799742471	(1148, 1560, 1190, 1601)
7	8	2609	9615.46454580299	4.06658630413147	0.738654404731898	(1269, 841, 1329, 903)
8	9	1952	8208.278176229509	3.5174899136129185	0.1957107011900831	(1422, 1946, 1472, 1996)
9	10	22472	28384.487673549305	11.934763493962391	0.3154316489253441	(1663, 1784, 1829, 1954)
10	11	2498	8603.151321056845	3.979139557621095	0.25925800893901385	(1871, 1050, 1926, 1107)
