# Supplementary material for: Dynamic control of DNA condensation
Source: Nat Commun. 2024 Mar 1;15:1915. doi: 10.1038/s41467-024-46266-z (PMC10907372; doi:10.1038/s41467-024-46266-z)
Supplement: Supplementary file 4 — Source Data [file 41467_2024_46266_MOESM4_ESM.zip › Source Data/Figure 2 and Figure S6/_no Inv control/2nd_replica/180min/data/20230728_I_posControl_3arm_16bp_5uM_180min_7_data.csv]

	Label	Areas (pix^2)	Mean Intensity	Equivalent Diameter (micron)	Eccentricity	BBox coords (pix)
0	1	39631	52866.8799172365	15.849314000576271	0.8961318280708918	(0, 763, 255, 1121)
1	2	27204	54877.913468607556	13.13134879418356	0.6808729643216905	(0, 1145, 194, 1343)
2	3	113	31338.82300884956	0.8463152679741606	0.0	(151, 1293, 164, 1306)
3	4	4659	34537.83172354582	5.434246187146199	0.6371966783067522	(217, 1237, 287, 1323)
4	5	2397	19339.777221526907	3.897866593857206	0.245870082403228	(225, 426, 281, 481)
5	6	874	38636.85926773455	2.3536867929328493	0.9271677772588243	(241, 1130, 285, 1171)
6	7	1687	13617.85299347955	3.2700206513975605	0.30884531070761784	(276, 224, 322, 271)
7	8	3612	26166.755260243634	4.784833443708836	0.9202491506464558	(283, 1031, 370, 1136)
8	9	1724	12366.449535962876	3.3056858961302935	0.18409709433160806	(396, 1551, 443, 1598)
9	10	211	11749.417061611375	1.1564694954908716	0.34264988467182056	(418, 689, 434, 706)
10	11	529	13641.209829867676	1.8311367977743829	0.7551653426135765	(467, 614, 488, 645)
11	12	338	10535.044378698225	1.463697409636897	0.5279719335696398	(559, 672, 581, 692)
12	13	1396	11486.299426934098	2.974648559293115	0.0794432844395958	(809, 832, 851, 874)
13	14	1995	12039.687218045112	3.556021713139756	0.1322010846638953	(819, 1266, 869, 1316)
14	15	2918	27057.508567511995	4.300664835132505	0.6671212725634477	(1033, 264, 1095, 338)
15	16	1892	8765.208773784356	3.4630082018272583	0.14381484797928834	(1033, 1657, 1082, 1705)
16	17	110330	50466.15296836763	26.444768115060846	0.2894826812923063	(1047, 96, 1512, 512)
17	18	3170	14952.18454258675	4.482523604758538	0.43345920489244355	(1197, 908, 1259, 972)
18	19	997	6268.6720160481445	2.5138567911558374	0.24045672450821906	(1381, 1684, 1417, 1720)
19	20	3146	24242.344882390338	4.465522821869705	0.3297787013352777	(1456, 224, 1539, 304)
20	21	2233	9005.172861621137	3.7621604680320204	0.20086507460154474	(1498, 1752, 1552, 1805)
21	22	1588	7412.570528967254	3.172621062769871	0.13742984738860842	(1606, 1593, 1652, 1638)
