# Supplementary material for: Dynamic control of DNA condensation
Source: Nat Commun. 2024 Mar 1;15:1915. doi: 10.1038/s41467-024-46266-z (PMC10907372; doi:10.1038/s41467-024-46266-z)
Supplement: Supplementary file 4 — Source Data [file 41467_2024_46266_MOESM4_ESM.zip › Source Data/Figure 2 and Figure S6/_no Inv control/2nd_replica/180min/data/20230728_I_posControl_3arm_16bp_5uM_180min_11_data.csv]

	Label	Areas (pix^2)	Mean Intensity	Equivalent Diameter (micron)	Eccentricity	BBox coords (pix)
0	1	1694	8651.142266824085	3.2767979035411785	0.17896242243947633	(152, 1353, 199, 1399)
1	2	2114	10114.219962157049	3.6605424332702605	0.20866150860986088	(198, 1143, 250, 1194)
2	3	3634	14565.518987341773	4.799383074493151	0.320854353349771	(272, 724, 341, 791)
3	4	3300	13706.266363636363	4.573513064867817	0.28418480827920617	(626, 1302, 690, 1366)
4	5	1757	9500.769493454753	3.337173873417432	0.1908558800518462	(677, 692, 724, 739)
5	6	17149	27852.50801796023	10.42587117307892	0.523542362794444	(1658, 1385, 1814, 1523)
6	7	2814	9453.451670220327	4.223329837261824	0.2059906232925349	(1675, 587, 1734, 647)
7	8	3811	8628.001836788244	4.91487445218556	0.8504946038421769	(1686, 165, 1755, 250)
