# Supplementary material for: Dynamic control of DNA condensation
Source: Nat Commun. 2024 Mar 1;15:1915. doi: 10.1038/s41467-024-46266-z (PMC10907372; doi:10.1038/s41467-024-46266-z)
Supplement: Supplementary file 4 — Source Data [file 41467_2024_46266_MOESM4_ESM.zip › Source Data/Figure 2 and Figure S6/_no Inv control/2nd_replica/180min/data/20230728_I_posControl_3arm_16bp_5uM_180min_10_data.csv]

	Label	Areas (pix^2)	Mean Intensity	Equivalent Diameter (micron)	Eccentricity	BBox coords (pix)
0	1	1777	10324.445694991558	3.3561137183109815	0.4730259075030392	(756, 733, 801, 784)
1	2	106964	37380.13997232714	26.03824875965609	0.6455105479112968	(817, 1618, 1298, 1992)
2	3	11772	23404.4500509684	8.638097084465851	0.203407725253644	(1363, 219, 1486, 340)
