# Supplementary material for: Dynamic control of DNA condensation
Source: Nat Commun. 2024 Mar 1;15:1915. doi: 10.1038/s41467-024-46266-z (PMC10907372; doi:10.1038/s41467-024-46266-z)
Supplement: Supplementary file 4 — Source Data [file 41467_2024_46266_MOESM4_ESM.zip › Source Data/Figure 2 and Figure S6/_no Inv control/2nd_replica/180min/data/20230728_I_posControl_3arm_16bp_5uM_180min_2_data.csv]

	Label	Areas (pix^2)	Mean Intensity	Equivalent Diameter (micron)	Eccentricity	BBox coords (pix)
0	1	1840	6284.913043478261	3.4150877369407664	0.1462425589522874	(278, 1906, 326, 1954)
1	2	2045	7793.749144254279	3.6003076252397572	0.20942663602059872	(426, 1705, 476, 1756)
2	3	1082	5135.059149722736	2.6188256411806314	0.10288778994569817	(722, 225, 759, 262)
3	4	1767	9020.605546123374	3.3466571942503367	0.24594597390374365	(905, 1033, 953, 1080)
4	5	2308	11266.302426343154	3.8248187205775	0.15668923563385673	(957, 1280, 1011, 1334)
5	6	3083	10838.402205643853	4.420584702488024	0.21220622426387725	(1237, 1881, 1298, 1944)
6	7	2715	11913.09650092081	4.148373688768948	0.21179397275630535	(1252, 1340, 1311, 1398)
7	8	2470	9636.503238866397	3.9567756897104553	0.22675143925932204	(1389, 1606, 1444, 1662)
8	9	2207	9037.710466696873	3.7401939267587556	0.32599311818752996	(1584, 649, 1635, 703)
9	10	1481	6250.677245104659	3.063871052079285	0.16992117077126426	(1700, 876, 1744, 919)
10	11	2013	7158.24043715847	3.572027893263872	0.24706719137961203	(1723, 1564, 1774, 1614)
11	12	17806	18867.701785914862	10.623708325919864	0.8718971299404971	(1847, 1277, 2023, 1454)
12	13	2963	8953.738778265271	4.333699359551792	0.24278306196089372	(1895, 1006, 1955, 1068)
