# Supplementary material for: Dynamic control of DNA condensation
Source: Nat Commun. 2024 Mar 1;15:1915. doi: 10.1038/s41467-024-46266-z (PMC10907372; doi:10.1038/s41467-024-46266-z)
Supplement: Supplementary file 4 — Source Data [file 41467_2024_46266_MOESM4_ESM.zip › Source Data/Figure 2 and Figure S6/_no Inv control/2nd_replica/180min/data/20230728_I_posControl_3arm_16bp_5uM_180min_9_data.csv]

	Label	Areas (pix^2)	Mean Intensity	Equivalent Diameter (micron)	Eccentricity	BBox coords (pix)
0	1	11423	28108.78455747177	8.509088536842903	0.24541322219498052	(65, 706, 187, 824)
1	2	2199	9540.467485220555	3.7334089888782587	0.13656449664696024	(424, 849, 477, 901)
2	3	1477	7867.894380501016	3.059730683901179	0.20898421958371585	(475, 1180, 518, 1223)
3	4	2244	11599.126559714796	3.771415489318473	0.17748869069870524	(498, 758, 551, 811)
4	5	2696	8801.2043768546	4.133832716051291	0.19611567717857648	(703, 1956, 761, 2015)
5	6	2044	10879.996575342466	3.5994272467878523	0.13140790100684718	(744, 456, 795, 507)
6	7	2056	9205.27480544747	3.6099776179649545	0.19343697027290027	(1641, 439, 1692, 490)
7	8	2240	8103.697321428572	3.7680526571835813	0.18294508666058734	(1863, 1044, 1916, 1098)
