# Supplementary material for: Dynamic control of DNA condensation
Source: Nat Commun. 2024 Mar 1;15:1915. doi: 10.1038/s41467-024-46266-z (PMC10907372; doi:10.1038/s41467-024-46266-z)
Supplement: Supplementary file 4 — Source Data [file 41467_2024_46266_MOESM4_ESM.zip › Source Data/Figure 2 and Figure S6/_no Inv control/2nd_replica/180min/data/20230728_I_posControl_3arm_16bp_5uM_180min_4_data.csv]

	Label	Areas (pix^2)	Mean Intensity	Equivalent Diameter (micron)	Eccentricity	BBox coords (pix)
0	1	2303	7915.350846721667	3.8206734731034384	0.19340952810411965	(41, 1438, 95, 1492)
1	2	5138	12505.33417672246	5.706765197783969	0.7451554174545997	(225, 1367, 311, 1452)
2	3	2909	12921.771399106223	4.294027433677903	0.25511769687894775	(401, 784, 461, 845)
3	4	1615	6897.562848297213	3.1994786570364266	0.11101100180660393	(582, 165, 628, 211)
4	5	1997	10104.111166750125	3.557803733654083	0.1834124352393054	(812, 908, 862, 959)
5	6	24656	14125.83882219338	12.501273733641822	0.8768612480361264	(1082, 1030, 1344, 1207)
6	7	2663	8167.265865565152	4.108455026740689	0.18886906584915986	(1907, 510, 1964, 568)
7	8	2144	6817.943097014925	3.6864245074319695	0.2597572630400837	(1931, 1424, 1983, 1476)
