# Supplementary material for: Dynamic control of DNA condensation
Source: Nat Commun. 2024 Mar 1;15:1915. doi: 10.1038/s41467-024-46266-z (PMC10907372; doi:10.1038/s41467-024-46266-z)
Supplement: Supplementary file 4 — Source Data [file 41467_2024_46266_MOESM4_ESM.zip › Source Data/Figure 2 and Figure S6/_no Inv control/1st_replica/0min/data/20230728_I_posControl_3arm_16bp_5uM_0min_11_data.csv]

	Label	Areas (pix^2)	Mean Intensity	Equivalent Diameter (micron)	Eccentricity	BBox coords (pix)
0	1	968	10435.644628099173	2.4770263855393644	0.48758742573325997	(0, 1100, 31, 1137)
1	2	1970	13102.844162436548	3.533670632402282	0.21297529531807288	(44, 1089, 93, 1139)
2	3	3081	16435.137617656605	4.419150611711441	0.2414935252296851	(191, 534, 253, 597)
3	4	1993	13483.22729553437	3.5542387991579694	0.1606573200152586	(326, 579, 375, 629)
4	5	7655	17615.31456564337	6.96571259664349	0.9038182965690456	(474, 838, 582, 966)
5	6	5716	17483.87946116165	6.019204023407005	0.7429731074398302	(491, 1737, 559, 1838)
6	7	1876	12269.029317697228	3.448334372254329	0.17782295410594	(581, 41, 629, 90)
7	8	5187	22114.81299402352	5.733912721975777	0.27843958192500606	(645, 628, 725, 709)
8	9	2270	14847.50308370044	3.7932012299021425	0.17078190986272093	(693, 444, 746, 498)
9	10	1968	12733.699695121952	3.5318764354689445	0.21043629063326041	(707, 1599, 758, 1648)
10	11	5553	15378.777417612102	5.9327601477351815	0.8127064635855056	(715, 42, 803, 142)
11	12	3510	19808.279202279202	4.716789687602868	0.1467513494899386	(789, 1882, 856, 1948)
12	13	4933	15226.578552604906	5.591759855115558	0.8703772450351956	(818, 1714, 881, 1821)
13	14	1803	12316.9384359401	3.3805768838609467	0.1578293932599911	(867, 195, 915, 242)
14	15	6679	19587.762838748316	6.50651860312821	0.7871173013787647	(956, 472, 1066, 565)
15	16	2047	14165.804592085979	3.602067736625876	0.13413778156309433	(963, 1143, 1014, 1194)
16	17	6497	17750.15514853009	6.417256336678057	0.8508305389109581	(967, 1706, 1076, 1806)
17	18	11896	19161.552202420982	8.68347247242208	0.9015095947113304	(1048, 652, 1204, 827)
18	19	3175	14038.525669291339	4.486057325137664	0.5746692217237636	(1158, 1990, 1230, 2048)
19	20	1362	16244.69383259912	2.9382010384448978	0.09956319348820124	(1204, 334, 1245, 376)
20	21	1684	10830.247624703088	3.267111811102313	0.15911709017601885	(1246, 1423, 1292, 1469)
21	22	3609	15633.487669714603	4.782845973864542	0.6803509879191555	(1410, 1465, 1479, 1536)
22	23	3112	14241.861825192802	4.441326982294058	0.751591771679959	(1438, 111, 1515, 165)
23	24	2035	12650.1542997543	3.5914941294608727	0.2017190324102156	(1545, 1199, 1596, 1250)
24	25	1749	11323.512864493996	3.329567769229785	0.16838303912720845	(1703, 903, 1750, 951)
25	26	5948	14815.01059179556	6.140142269496368	0.7667703219278426	(1881, 770, 1984, 853)
26	27	3342	13123.42579293836	4.602525219379971	0.7916132056889666	(1921, 1399, 1999, 1452)
