# Supplementary material for: Dynamic control of DNA condensation
Source: Nat Commun. 2024 Mar 1;15:1915. doi: 10.1038/s41467-024-46266-z (PMC10907372; doi:10.1038/s41467-024-46266-z)
Supplement: Supplementary file 4 — Source Data [file 41467_2024_46266_MOESM4_ESM.zip › Source Data/Figure 2 and Figure S6/_no Inv control/1st_replica/0min/data/20230728_I_posControl_3arm_16bp_5uM_0min_5_data.csv]

	Label	Areas (pix^2)	Mean Intensity	Equivalent Diameter (micron)	Eccentricity	BBox coords (pix)
0	1	3399	15516.14563106796	4.641608816687605	0.653523964023563	(11, 1367, 71, 1440)
1	2	1759	14225.296759522456	3.339072692275721	0.24150328458586026	(34, 1073, 82, 1120)
2	3	1984	10988.876512096775	3.5462045934312676	0.21512538796592312	(52, 1680, 102, 1730)
3	4	10297	19750.205885209285	8.078827041441883	0.5879744667338592	(121, 79, 253, 195)
4	5	2164	13801.310073937153	3.7035787392480657	0.2598463672841369	(191, 1468, 243, 1520)
5	6	8570	22230.566044340725	7.370269441976702	0.3155719346639738	(203, 802, 317, 909)
6	7	2459	13238.980886539244	3.9479552242693	0.19159548868530263	(219, 1806, 276, 1861)
7	8	4978	23027.851948573723	5.617206636052859	0.7853751671869232	(222, 1094, 284, 1191)
8	9	4903	21093.10972873751	5.574730803730264	0.790490940219373	(261, 608, 351, 688)
9	10	3007	13762.006983704689	4.36575809709759	0.19220023510754763	(262, 1907, 323, 1969)
10	11	2641	18630.999621355546	4.091449119206306	0.25812598313565144	(279, 181, 337, 239)
11	12	12310	24108.207229894393	8.833279664755766	0.6874515954881816	(301, 247, 441, 394)
12	13	2366	18101.406593406595	3.8725793405486653	0.18115918601601483	(320, 483, 376, 538)
13	14	3009	18023.025589896977	4.367209720777638	0.3775566602319028	(380, 1702, 440, 1766)
14	15	2397	17325.248644138508	3.897866593857206	0.24309924041755834	(506, 1393, 561, 1448)
15	16	3012	20483.714807436918	4.369386252046961	0.4385899331363266	(563, 1109, 622, 1173)
16	17	3058	18176.297253106604	4.402624992643828	0.18783123415299813	(615, 72, 678, 133)
17	18	1916	12785.125782881001	3.484903097720389	0.12507668427962548	(618, 1985, 667, 2034)
18	19	2321	16751.39164153382	3.835575398034827	0.1447773762696366	(632, 1792, 686, 1847)
19	20	3654	20084.580186097428	4.812571840975113	0.1964116582873332	(714, 1894, 781, 1962)
20	21	2324	19871.305938037865	3.8380534269773148	0.18152653509845626	(738, 662, 792, 717)
21	22	9479	23625.27323557337	7.751294109178724	0.8089555401404152	(756, 1500, 853, 1649)
22	23	2684	16938.783159463488	4.124622531457497	0.40896273389592364	(780, 1771, 841, 1828)
23	24	2547	17521.890459363956	4.017976816710417	0.21562695722677766	(796, 1916, 852, 1973)
24	25	3585	24843.958716875874	4.766916384323724	0.39244215464602245	(831, 974, 898, 1040)
25	26	3354	19541.65235539654	4.610780876632265	0.10157111462272031	(844, 93, 910, 158)
26	27	7534	24107.52442261747	6.91044097830996	0.8471831433913607	(861, 832, 989, 910)
27	28	2129	17748.630812588068	3.673506264780775	0.24027107851871293	(977, 664, 1028, 717)
28	29	11119	25598.888659052074	8.395098946995173	0.8614721024429015	(992, 1541, 1158, 1640)
29	30	1842	16675.884364820846	3.4169432588038	0.2853981678320096	(993, 194, 1040, 244)
30	31	2054	17693.98977604674	3.6082213650670605	0.17319706659079534	(1011, 1385, 1062, 1436)
31	32	1825	14774.807123287672	3.4011390561680606	0.5350883426451288	(1031, 2005, 1082, 2048)
32	33	4399	17817.276199136166	5.280437846231572	0.8567164038603237	(1117, 1149, 1216, 1204)
33	34	2776	21647.51296829971	4.194717182308839	0.15095490053843066	(1129, 1001, 1188, 1061)
34	35	4288	15423.157416044776	5.213391535074847	0.8783281682954305	(1313, 1789, 1374, 1892)
35	36	2044	15131.348336594912	3.5994272467878523	0.12528810297478818	(1324, 1941, 1374, 1992)
36	37	3322	19859.08669476219	4.588732784354891	0.3021164853032066	(1349, 331, 1413, 397)
37	38	4263	20635.47619047619	5.198171698969841	0.4716111686074611	(1387, 82, 1458, 160)
38	39	4977	20491.110106489854	5.616642404557683	0.8015333318109816	(1406, 869, 1472, 967)
39	40	3124	18861.167413572344	4.449881713140519	0.3556069274350052	(1438, 464, 1500, 528)
40	41	4884	24314.12366912367	5.563918780561466	0.27850020966193584	(1554, 1102, 1634, 1179)
41	42	3824	18381.930439330543	4.923250071799748	0.8456615565911739	(1590, 1189, 1657, 1276)
42	43	1764	13824.387755102041	3.343815022022786	0.178351269017478	(1650, 1314, 1697, 1361)
43	44	8729	16750.50074464429	7.4383258725614345	0.8714839582918164	(1705, 5, 1845, 100)
44	45	2732	18776.698023426063	4.161340963699496	0.29253011169202064	(1889, 1667, 1946, 1727)
45	46	5805	19825.835314384152	6.065883514676733	0.2101363766291788	(1931, 1394, 2017, 1480)
46	47	5379	14874.82487451199	5.839070598979094	0.8771974378408409	(1932, 0, 2045, 56)
47	48	2593	13287.884303895102	4.054097717852574	0.20482150470667976	(1941, 1743, 1998, 1801)
48	49	3050	13167.954098360657	4.396862392016148	0.227175152807214	(1954, 298, 2016, 361)
49	50	2149	12149.983713355048	3.6907205402466943	0.18485713519119312	(1964, 674, 2016, 727)
