# Supplementary material for: Dynamic control of DNA condensation
Source: Nat Commun. 2024 Mar 1;15:1915. doi: 10.1038/s41467-024-46266-z (PMC10907372; doi:10.1038/s41467-024-46266-z)
Supplement: Supplementary file 4 — Source Data [file 41467_2024_46266_MOESM4_ESM.zip › Source Data/Figure 2 and Figure S6/_no Inv control/1st_replica/0min/data/20230728_I_posControl_3arm_16bp_5uM_0min_8_data.csv]

	Label	Areas (pix^2)	Mean Intensity	Equivalent Diameter (micron)	Eccentricity	BBox coords (pix)
0	1	1694	13978.772136953956	3.2767979035411785	0.24788760621732672	(79, 313, 126, 359)
1	2	19547	26081.475418222744	11.130969957402039	0.8984395429435537	(105, 896, 337, 1071)
2	3	2913	17666.692756608307	4.296978655630196	0.2060571669194287	(106, 402, 166, 463)
3	4	11224	17830.48939771917	8.434644505319683	0.8446869369515786	(162, 1780, 328, 1880)
4	5	7174	19115.802481182047	6.743317996063285	0.697671867000721	(277, 1204, 393, 1292)
5	6	2150	15741.071627906977	3.691579146874629	0.2755639567702883	(359, 1747, 411, 1800)
6	7	4310	18153.82320185615	5.226748330433259	0.8103720207929759	(388, 1702, 481, 1758)
7	8	5190	24112.16570327553	5.7355706409700815	0.7386889582760418	(451, 815, 537, 903)
8	9	3342	22433.86564931179	4.602525219379971	0.42857883200425895	(529, 918, 594, 981)
9	10	3351	21271.22470904208	4.60871834873813	0.6092316556624249	(543, 1267, 615, 1324)
10	11	2419	19457.546920214965	3.915713318822607	0.3137892242257857	(588, 1338, 644, 1392)
11	12	6218	24130.12914120296	6.277956656322335	0.7347988580807618	(606, 584, 688, 695)
12	13	1959	16049.017866258295	3.523791244165005	0.2202160959372714	(666, 1756, 716, 1805)
13	14	2729	22582.496518871383	4.159055558878862	0.09723006273722695	(680, 221, 738, 279)
14	15	4751	23360.59334876868	5.487638183687328	0.7963963264857965	(736, 554, 831, 622)
15	16	3249	23802.707602339182	4.538034672745209	0.22487946836366782	(816, 948, 879, 1013)
16	17	3039	23034.25732148733	4.388926461958274	0.17480209786142528	(862, 1158, 924, 1220)
17	18	4389	26958.574846206426	5.274432569813278	0.4786290926480456	(888, 157, 963, 233)
18	19	2942	29513.94935418083	4.31831469658287	0.3334133739628674	(947, 1516, 1008, 1577)
19	20	3691	25233.42590083988	4.836876255172836	0.28810344693766177	(994, 147, 1063, 214)
20	21	4426	20986.640759150476	5.296618082967217	0.855333022047292	(1018, 1642, 1104, 1725)
21	22	13533	27203.62669031257	9.261684764007056	0.8946889682381788	(1058, 1296, 1195, 1491)
22	23	4310	19044.48445475638	5.226748330433259	0.7784644547121949	(1076, 1792, 1162, 1863)
23	24	2010	14425.833830845771	3.5693651810837244	0.2017547364770565	(1080, 1986, 1130, 2038)
24	25	3385	19376.568094534712	4.63203988831934	0.7797565674020798	(1195, 1363, 1275, 1425)
25	26	1803	15733.296727676096	3.3805768838609467	0.13334758275868014	(1261, 719, 1308, 767)
26	27	2656	18435.54781626506	4.103051701680774	0.682398138023342	(1274, 1338, 1333, 1400)
27	28	2527	17865.474475662842	4.00217039502407	0.2924667872709884	(1281, 1829, 1337, 1886)
28	29	2784	15223.3904454023	4.2007570949869395	0.672750389427852	(1385, 103, 1453, 157)
29	30	7933	19676.555023320307	7.091068509016803	0.8806287512497465	(1414, 195, 1545, 299)
30	31	3490	16681.5782234957	4.703332342952336	0.4530752115282451	(1758, 148, 1827, 212)
31	32	4661	19088.4870199528	5.43541245954661	0.472520642715106	(1810, 1454, 1884, 1534)
32	33	12887	23002.391014200355	9.037927815440206	0.48181233741939783	(1851, 316, 1982, 450)
