# Supplementary material for: Dynamic control of DNA condensation
Source: Nat Commun. 2024 Mar 1;15:1915. doi: 10.1038/s41467-024-46266-z (PMC10907372; doi:10.1038/s41467-024-46266-z)
Supplement: Supplementary file 4 — Source Data [file 41467_2024_46266_MOESM4_ESM.zip › Source Data/Figure 2 and Figure S6/_no Inv control/1st_replica/0min/data/20230728_I_posControl_3arm_16bp_5uM_0min_9_data.csv]

	Label	Areas (pix^2)	Mean Intensity	Equivalent Diameter (micron)	Eccentricity	BBox coords (pix)
0	1	3632	16590.03221365639	4.798062203937106	0.7202037348952717	(14, 446, 91, 510)
1	2	3466	17259.675995383728	4.687132527855726	0.18188702636626317	(21, 224, 87, 290)
2	3	1873	14255.292044847838	3.4455760720884356	0.2879183196616627	(71, 1355, 120, 1403)
3	4	11739	22575.693074367493	8.625981162923571	0.9202624584998895	(130, 586, 277, 753)
4	5	12467	25584.413411406113	8.889430397499464	0.7556924841092238	(199, 995, 365, 1125)
5	6	3363	20447.704133214393	4.616962931980791	0.3525412358802657	(262, 1266, 325, 1333)
6	7	3169	17988.868097191542	4.481816526340264	0.17956860932897292	(331, 148, 395, 211)
7	8	3503	22779.1364544676	4.71208398874547	0.137030225822136	(404, 853, 471, 919)
8	9	1493	13640.501004688547	3.076258721411217	0.24417276714563277	(563, 591, 607, 634)
9	10	2165	19576.073441108547	3.704434365628719	0.1859350484005632	(582, 1019, 635, 1071)
10	11	2838	19482.45489781536	4.241301534774943	0.3458444381887346	(613, 1921, 672, 1981)
11	12	2573	20383.977846871356	4.038432675813996	0.1708027391155165	(695, 981, 751, 1038)
12	13	1890	14055.27671957672	3.4611773752642807	0.17811238441334687	(726, 1690, 775, 1738)
13	14	2427	18360.03873094355	3.922182903273489	0.2660597995194904	(773, 36, 828, 92)
14	15	4617	21531.390296729478	5.4096963853806965	0.8303102840366718	(815, 1550, 901, 1636)
15	16	10963	29602.40974185898	8.33599914017993	0.878891084752941	(921, 1232, 1012, 1398)
16	17	1751	16610.28098229583	3.331470923297295	0.20973835900865628	(941, 633, 988, 680)
17	18	2933	15097.523695874532	4.311704465261591	0.714319693618918	(1018, 1866, 1077, 1936)
18	19	2150	17080.813023255814	3.691579146874629	0.20688084804515464	(1075, 1570, 1127, 1621)
19	20	2840	16766.44647887324	4.242795740047571	0.3182602990313278	(1111, 1931, 1173, 1990)
20	21	8309	25704.8528102058	7.257170618174588	0.76903856091035	(1124, 891, 1248, 993)
21	22	2749	19658.88977810113	4.174267956259686	0.21207879320869208	(1194, 1605, 1253, 1664)
22	23	4056	20846.785009861935	5.070396560796123	0.8073839358394564	(1289, 1222, 1372, 1295)
23	24	4144	19067.071428571428	5.125105709204471	0.7234474955059906	(1380, 75, 1444, 159)
24	25	6202	17981.781038374716	6.269874314179648	0.8195415392242423	(1425, 1889, 1541, 1977)
25	26	2924	20141.756497948016	4.305084084288003	0.2588709875356363	(1514, 1026, 1577, 1086)
26	27	5749	21204.45138284919	6.036554256605688	0.8228612915207633	(1539, 1942, 1611, 2048)
27	28	2501	18914.349860055976	3.981528235909836	0.19647637550606994	(1549, 443, 1606, 499)
28	29	3752	18853.858475479745	4.876681236839386	0.7517338731238199	(1549, 1371, 1632, 1426)
29	30	2358	17549.055131467347	3.8660267481379686	0.22086770045445936	(1568, 913, 1623, 968)
30	31	1817	17329.372041827188	3.3936763174860483	0.239180455008595	(1581, 1867, 1628, 1915)
31	32	2486	17038.826226870475	3.969570470685191	0.370668683865908	(1699, 971, 1753, 1029)
32	33	2092	15477.381453154876	3.6414453303702614	0.1979688423219622	(1714, 1117, 1765, 1169)
33	34	1971	14283.879756468797	3.534567389333963	0.26642906667811644	(1744, 848, 1793, 899)
34	35	3643	17096.97776557782	4.805322498927433	0.25621336550784296	(1762, 1918, 1828, 1987)
35	36	8921	17920.99013563502	7.519686306159536	0.44427687595804355	(1784, 1246, 1908, 1373)
36	37	1728	12699.20775462963	3.309518576717434	0.15295512440624554	(1793, 531, 1840, 578)
