# Supplementary material for: Dynamic control of DNA condensation
Source: Nat Commun. 2024 Mar 1;15:1915. doi: 10.1038/s41467-024-46266-z (PMC10907372; doi:10.1038/s41467-024-46266-z)
Supplement: Supplementary file 4 — Source Data [file 41467_2024_46266_MOESM4_ESM.zip › Source Data/Figure 2 and Figure S6/_no Inv control/1st_replica/0min/data/20230728_I_posControl_3arm_16bp_5uM_0min_3_data.csv]

	Label	Areas (pix^2)	Mean Intensity	Equivalent Diameter (micron)	Eccentricity	BBox coords (pix)
0	1	6043	17502.015720668544	6.188982450817619	0.9050327384913303	(43, 1044, 130, 1163)
1	2	2890	13738.576816608997	4.279981339188752	0.16652179476385393	(43, 1570, 104, 1630)
2	3	1959	15122.59213884635	3.523791244165005	0.5170087091505011	(58, 495, 105, 548)
3	4	2933	19081.421411524036	4.311704465261591	0.19070260225090563	(121, 713, 182, 774)
4	5	4017	15107.642021409012	5.045960772493522	0.11968864559550525	(186, 1856, 257, 1928)
5	6	2297	15201.562037440139	3.8156932318297963	0.33932967123730184	(193, 1621, 246, 1676)
6	7	2393	15246.704554951943	3.8946129483871603	0.18793689998791255	(221, 166, 276, 221)
7	8	2515	15139.708151093439	3.992656505826411	0.12989905659910478	(261, 53, 317, 109)
8	9	897	10942.878483835006	2.384455246458625	0.12126884148135672	(280, 613, 314, 647)
9	10	9865	17948.15671566143	7.907541847067466	0.8323065645627908	(320, 1525, 467, 1639)
10	11	2610	19865.352490421457	4.067365567586766	0.26219686503574186	(339, 968, 398, 1025)
11	12	4372	24388.10978956999	5.264207877640675	0.4602454650691154	(359, 844, 438, 914)
12	13	2671	19916.03107450393	4.114621566836607	0.3155027218043833	(362, 20, 421, 77)
13	14	4635	18299.851348435815	5.4202313445031765	0.8917114736104172	(368, 354, 450, 451)
14	15	2573	17467.44578313253	4.038432675813996	0.2590507988175795	(384, 1432, 441, 1488)
15	16	7322	23284.748839114996	6.812520409456681	0.8874324141528545	(405, 622, 500, 753)
16	17	6254	22908.959705788297	6.296103991400505	0.885674072731081	(440, 447, 527, 566)
17	18	2173	15827.349286700413	3.711272275214681	0.14518945827141302	(466, 4, 519, 56)
18	19	3459	14268.860075166232	4.682397024345316	0.8111595605243869	(479, 1682, 552, 1756)
19	20	2717	19068.60875966139	4.14990135359288	0.3266181946671605	(501, 942, 559, 1001)
20	21	2151	16039.128312412831	3.692437553849811	0.11124988502793648	(546, 1519, 598, 1571)
21	22	1908	15040.124737945493	3.4776201156789774	0.2133628844191569	(553, 1436, 602, 1486)
22	23	7408	23900.360016198705	6.85241158959161	0.7904950448032249	(589, 366, 707, 455)
23	24	2050	15934.907804878048	3.6047062922744972	0.22737517173980273	(628, 1046, 680, 1096)
24	25	2640	18553.664393939394	4.090674443611138	0.15409231246774283	(631, 896, 688, 954)
25	26	1265	12163.36442687747	2.8316411623941167	0.173501705851093	(744, 1398, 784, 1438)
26	27	2850	18239.25403508772	4.25025888695894	0.09900226679729657	(759, 1688, 819, 1747)
27	28	2329	17479.724774581366	3.8421799236287884	0.6070264589836201	(760, 939, 812, 997)
28	29	6481	17671.316617805893	6.409349657147946	0.7952923322670747	(762, 1753, 855, 1864)
29	30	1766	23385.25934314836	3.3457100717765087	0.3136373805179233	(770, 404, 816, 452)
30	31	6975	24734.72387096774	6.649133612683626	0.8177605350204088	(804, 1022, 925, 1094)
31	32	2446	18323.994276369584	3.9375055636919862	0.18510320593217996	(882, 782, 937, 838)
32	33	4518	21413.950199203187	5.351383403323432	0.7251823753415398	(925, 1348, 1004, 1429)
33	34	2876	20322.45097357441	4.2696020170073545	0.5011738887405037	(942, 1188, 1003, 1249)
34	35	5488	16756.717930029154	5.89793531898284	0.6710372397808035	(1046, 1594, 1124, 1694)
35	36	5973	21173.153691612257	6.153032534911145	0.7534784868176211	(1054, 135, 1134, 239)
36	37	2379	17869.149222362335	3.8832037208436865	0.07577305473884947	(1106, 336, 1161, 390)
37	38	6661	21519.6542561177	6.497745107875482	0.8501647223694756	(1362, 1390, 1448, 1506)
38	39	3192	18057.143170426065	4.498051209014216	0.1986209586075594	(1376, 1746, 1439, 1810)
39	40	1009	7878.289395441031	2.528940067247438	0.3194778402178464	(1468, 2014, 1505, 2048)
40	41	1890	13961.69470899471	3.4611773752642807	0.2101983647400043	(1474, 1531, 1523, 1579)
41	42	5075	14623.461477832512	5.671670306168215	0.85929839736718	(1519, 110, 1627, 179)
42	43	4322	20263.605275335492	5.234019488593447	0.23350579558906873	(1651, 315, 1726, 389)
43	44	1238	9497.299676898223	2.8012590747133888	0.13520591397409046	(1667, 1873, 1706, 1913)
44	45	709	8341.486600846263	2.11990340145505	0.29070015297838103	(1687, 777, 1717, 807)
45	46	1689	12268.496743635287	3.271958441583274	0.22810905417652474	(1701, 1091, 1746, 1138)
46	47	3306	16889.082879612826	4.5776689158523896	0.37112887825195745	(1811, 745, 1878, 808)
47	48	11970	17396.572347535504	8.710438711450099	0.946434404070839	(1842, 508, 2003, 673)
48	49	4449	18913.482580355136	5.310362362396079	0.4728641519909456	(1877, 665, 1950, 745)
49	50	1875	10326.192	3.447415184080661	0.1834292192536117	(1914, 1528, 1964, 1577)
50	51	1762	9888.226447219069	3.3419188976729703	0.17236472244799053	(1992, 325, 2040, 372)
51	52	749	8331.671562082776	2.178882761676542	0.2355125442772612	(2010, 961, 2041, 993)
52	53	1002	8349.419161676647	2.520152460396818	0.43012288099718504	(2015, 1381, 2048, 1418)
