# Supplementary material for: Dynamic control of DNA condensation
Source: Nat Commun. 2024 Mar 1;15:1915. doi: 10.1038/s41467-024-46266-z (PMC10907372; doi:10.1038/s41467-024-46266-z)
Supplement: Supplementary file 4 — Source Data [file 41467_2024_46266_MOESM4_ESM.zip › Source Data/Figure 2 and Figure S6/_no Inv control/1st_replica/0min/data/20230728_I_posControl_3arm_16bp_5uM_0min_6_data.csv]

	Label	Areas (pix^2)	Mean Intensity	Equivalent Diameter (micron)	Eccentricity	BBox coords (pix)
0	1	4773	19153.168238005448	5.500329048953339	0.7017875980063604	(65, 1373, 158, 1442)
1	2	1975	14994.54835443038	3.5381521441998722	0.19407923089886592	(203, 1217, 253, 1267)
2	3	1877	14815.431006925946	3.4492533154744405	0.2673969182746745	(219, 1111, 268, 1159)
3	4	2096	15135.949904580153	3.644924973142579	0.22779108738864254	(257, 1446, 309, 1497)
4	5	7702	18934.779537782393	6.987063838033372	0.8780159819526189	(334, 1698, 418, 1840)
5	6	2053	16473.69654164637	3.6073429179779453	0.20692052579800702	(455, 401, 507, 452)
6	7	1128	12930.07535460993	2.6739144236830437	0.2110685763155918	(475, 1263, 513, 1300)
7	8	2364	18327.034686971234	3.870942232320551	0.13347697910972792	(521, 421, 576, 476)
8	9	1535	13773.434527687297	3.1192281676034233	0.08178929475633662	(530, 1050, 574, 1094)
9	10	3833	22211.701539264282	4.929040240497442	0.1707243126464979	(574, 1262, 643, 1331)
10	11	13813	24302.432273944836	9.357007121470728	0.9092992710209643	(637, 500, 840, 644)
11	12	4964	24625.79975825947	5.609302230397788	0.3400810275939224	(710, 1657, 787, 1738)
12	13	2497	21461.950740889068	3.9783430128112687	0.6392381520113813	(735, 1398, 797, 1450)
13	14	10481	22935.17402919569	8.15068885374929	0.4297259660674414	(749, 670, 889, 797)
14	15	1387	13850.245854361932	2.965044287753176	0.18264631459245823	(784, 220, 825, 263)
15	16	2850	18012.25754385965	4.25025888695894	0.19045628464995912	(807, 1790, 867, 1851)
16	17	4899	18271.61563584405	5.572456331663446	0.8600571256873044	(847, 241, 951, 305)
17	18	12363	21836.609156353636	8.852274830920477	0.8410352631794195	(862, 1847, 999, 2018)
18	19	6344	22969.62547288777	6.341245122229388	0.8538939892697814	(982, 933, 1049, 1053)
19	20	1159	13926.522864538396	2.710408009847201	0.776183888112726	(984, 0, 1033, 29)
20	21	3390	18363.64100294985	4.635459630304772	0.21450547556300387	(1059, 1867, 1125, 1933)
21	22	5054	18466.571626434506	5.659923651571126	0.8297831061636352	(1061, 9, 1161, 81)
22	23	2260	18161.911946902655	3.784836939172347	0.2109717295197999	(1123, 1026, 1176, 1080)
23	24	3109	20251.04310067546	4.439185723680747	0.3128022390692442	(1157, 63, 1218, 128)
24	25	9494	24114.37044449126	7.757424684687582	0.9154592419484879	(1157, 1259, 1280, 1408)
25	26	6013	27648.788292033925	6.173600977817207	0.6838844063390616	(1201, 1170, 1281, 1267)
26	27	2009	13666.433051269289	3.568477168834359	0.2221088202759355	(1260, 1818, 1310, 1869)
27	28	1677	14582.826475849732	3.2603144244319284	0.3172660919422452	(1308, 1314, 1356, 1359)
28	29	1356	11989.30162241888	2.931722086705031	0.42066441395571286	(1334, 982, 1375, 1024)
29	30	6849	26051.850343115784	6.588803220447787	0.44344394183483643	(1450, 219, 1545, 314)
30	31	3199	17404.129415442327	4.502980581681381	0.19027042303327912	(1529, 1609, 1593, 1672)
31	32	1927	13418.634146341463	3.4948924169921955	0.1361074404899172	(1588, 1379, 1637, 1429)
32	33	1453	13265.040605643497	3.0347698534531533	0.15907267953072554	(1594, 460, 1637, 503)
33	34	2015	12595.677915632754	3.573801932555393	0.18432149999798908	(1606, 1966, 1657, 2016)
34	35	4783	20020.05143215555	5.5060879543617505	0.5737509283044391	(1622, 140, 1707, 211)
35	36	1890	15265.239153439154	3.4611773752642807	0.3600574880338707	(1631, 812, 1678, 863)
36	37	8768	24277.533531021898	7.4549240742348655	0.7856049025826147	(1633, 669, 1741, 793)
37	38	10441	18994.84292692271	8.135120720247636	0.8287363473167384	(1644, 1653, 1782, 1785)
38	39	3903	20005.534973097616	4.973844799880316	0.641006744985584	(1785, 900, 1854, 975)
39	40	8338	17588.02662508995	7.2698240441621875	0.8611146715044061	(1802, 98, 1891, 238)
40	41	3430	16356.803790087464	4.662727275084375	0.29747424856650684	(1844, 1464, 1910, 1531)
41	42	5880	14111.889455782313	6.104943052288379	0.8289689878328546	(1883, 1840, 1973, 1940)
42	43	2434	14912.56285949055	3.9278350483206643	0.09935571286184952	(1988, 1356, 2044, 1411)
