# Supplementary material for: Dynamic control of DNA condensation
Source: Nat Commun. 2024 Mar 1;15:1915. doi: 10.1038/s41467-024-46266-z (PMC10907372; doi:10.1038/s41467-024-46266-z)
Supplement: Supplementary file 4 — Source Data [file 41467_2024_46266_MOESM4_ESM.zip › Source Data/Figure 2 and Figure S6/_no Inv control/1st_replica/0min/data/20230728_I_posControl_3arm_16bp_5uM_0min_7_data.csv]

	Label	Areas (pix^2)	Mean Intensity	Equivalent Diameter (micron)	Eccentricity	BBox coords (pix)
0	1	6495	20113.37844495766	6.416268534573126	0.8636584394081227	(148, 1133, 242, 1247)
1	2	4439	23196.69384996621	5.304390964620277	0.3792014428297846	(227, 1507, 304, 1579)
2	3	4541	22105.439770975558	5.364987384188617	0.83247047682206	(335, 733, 430, 804)
3	4	5333	22581.608288018	5.8140497807971165	0.8508713916693063	(347, 1058, 453, 1129)
4	5	2256	16858.106382978724	3.7814860425975994	0.2571504348025534	(468, 1576, 522, 1629)
5	6	9468	24487.30333755809	7.746795270377319	0.6267481962118053	(472, 1409, 606, 1514)
6	7	693	10305.688311688311	2.0958469811626252	0.1690112603212603	(522, 898, 552, 928)
7	8	7224	24682.068244739756	6.766776349789396	0.8119010932069542	(539, 282, 661, 365)
8	9	1804	15329.563747228382	3.3815142405637966	0.41349209164402695	(755, 0, 804, 44)
9	10	6074	25973.861211722095	6.204836582150419	0.8007430725774427	(761, 1273, 863, 1364)
10	11	2092	13578.52103250478	3.6414453303702614	0.6785885383612141	(763, 1949, 809, 2008)
11	12	3450	19270.20028985507	4.676301473454316	0.8014692600517944	(841, 1458, 893, 1540)
12	13	1693	12365.766095688128	3.2758305831057717	0.1990147902933268	(857, 1712, 903, 1759)
13	14	2806	21738.67070563079	4.217322252659842	0.16576799484373259	(931, 758, 991, 818)
14	15	1694	17041.906729634004	3.2767979035411785	0.1576075852435306	(983, 418, 1029, 465)
15	16	3992	25645.559619238476	5.030234371430852	0.5183124829164761	(1039, 1066, 1107, 1142)
16	17	2277	19221.799297321035	3.7990452761998594	0.1067757946786015	(1050, 439, 1103, 493)
17	18	5080	22698.185236220474	5.674463544607019	0.8281315256704666	(1069, 1310, 1174, 1375)
18	19	1835	15087.234877384197	3.410444515572624	0.3102250990725224	(1077, 318, 1125, 367)
19	20	4189	26107.204344712343	5.152857522322403	0.576081635529193	(1109, 1013, 1187, 1081)
20	21	3122	23527.45451633568	4.448457067125732	0.2392730521509681	(1134, 125, 1199, 188)
21	22	6435	22977.155244755246	6.38656342811276	0.8152757827510362	(1147, 1600, 1243, 1706)
22	23	5804	20268.558407994486	6.065361021586942	0.828186783790845	(1148, 744, 1222, 858)
23	24	10235	24226.524377137273	8.05446831865427	0.6756194568684808	(1238, 1619, 1351, 1756)
24	25	4987	23811.685783035893	5.622282171421419	0.7498041287642917	(1241, 1282, 1319, 1372)
25	26	5133	24108.346970582505	5.703987777461877	0.7988015549446291	(1254, 246, 1341, 336)
26	27	2482	19908.297743755036	3.9663756448391014	0.23184820608634277	(1285, 1026, 1340, 1083)
27	28	4007	25928.73745944597	5.0396761010144075	0.5690035798882126	(1295, 403, 1359, 482)
28	29	8739	22774.151733607963	7.442585350590509	0.8415971035048811	(1330, 615, 1419, 760)
29	30	3746	21567.875066737855	4.8727804113356825	0.512787955549752	(1358, 1662, 1430, 1727)
30	31	8913	25653.656232469428	7.516313871274746	0.9193898678249536	(1361, 1393, 1522, 1465)
31	32	9292	23803.591153680587	7.6744551902767775	0.7999918368462474	(1369, 338, 1502, 456)
32	33	7404	22958.413965424093	6.850561336664782	0.9092471635327554	(1406, 1154, 1536, 1258)
33	34	2325	19223.58494623656	3.8388790811606803	0.10309173360639001	(1447, 658, 1501, 712)
34	35	2340	17616.60641025641	3.851242652882899	0.2558470293747308	(1499, 1535, 1554, 1589)
35	36	4608	25030.223958333332	5.404421204813158	0.32617365201408144	(1580, 1157, 1655, 1234)
36	37	5595	17712.77908847185	5.955154037559969	0.8570801040856486	(1628, 1837, 1722, 1933)
37	38	2007	15468.185849526657	3.5667004810623726	0.3618723554329957	(1715, 1812, 1764, 1864)
38	39	2138	15780.509354536951	3.681262650280534	0.10466007419986798	(1723, 1082, 1775, 1134)
39	40	2560	16301.944140625	4.028217731001178	0.09690782655812727	(1810, 976, 1867, 1034)
40	41	2479	16080.43202904397	3.9639778356659	0.21285550110823157	(1892, 1199, 1948, 1255)
