# Supplementary material for: Dynamic control of DNA condensation
Source: Nat Commun. 2024 Mar 1;15:1915. doi: 10.1038/s41467-024-46266-z (PMC10907372; doi:10.1038/s41467-024-46266-z)
Supplement: Supplementary file 4 — Source Data [file 41467_2024_46266_MOESM4_ESM.zip › Source Data/Figure 2 and Figure S6/_no Inv control/1st_replica/0min/data/20230728_I_posControl_3arm_16bp_5uM_0min_1_data.csv]

	Label	Areas (pix^2)	Mean Intensity	Equivalent Diameter (micron)	Eccentricity	BBox coords (pix)
0	1	3334	15527.085182963407	4.597013211151621	0.24468334356669424	(55, 1627, 120, 1691)
1	2	4774	23333.182656053625	5.5009052107994645	0.4979081014206693	(79, 661, 153, 744)
2	3	1242	14933.876811594202	2.8057808840725897	0.14577566306420983	(91, 917, 131, 957)
3	4	3812	18900.029905561387	4.915519237291933	0.7663307355941017	(169, 615, 252, 675)
4	5	2531	11744.145792177005	4.005336669566014	0.11187266439446737	(170, 1937, 226, 1994)
5	6	2841	17884.354452657513	4.243542645385642	0.1551486705472793	(190, 287, 250, 347)
6	7	9514	19093.836977086397	7.765591256782414	0.7562491525733235	(205, 1203, 345, 1300)
7	8	2005	15700.383541147132	3.5649229078240996	0.15130303604836304	(265, 1329, 315, 1379)
8	9	4707	16738.93838963246	5.462167995555392	0.8798330937270903	(335, 519, 391, 624)
9	10	2073	15337.246020260493	3.624871412436707	0.2871893793379292	(373, 1343, 423, 1395)
10	11	5320	26062.102631578946	5.806959140966732	0.5322744405654618	(487, 67, 563, 155)
11	12	1991	13906.852335509793	3.5524549903634752	0.18723052267835777	(521, 399, 571, 449)
12	13	1944	16856.456790123455	3.5102745420896233	0.2150973340629308	(537, 197, 587, 247)
13	14	3464	20187.211893764434	4.685780015195088	0.6446229376355863	(558, 948, 617, 1022)
14	15	1670	14907.566467065868	3.2535028363401746	0.16088414551053495	(608, 614, 654, 660)
15	16	1850	16115.079459459459	3.424355291936108	0.20845303324796574	(625, 370, 674, 418)
16	17	4149	17326.56471438901	5.12819666039867	0.84911850056432	(632, 1618, 717, 1697)
17	18	4690	19973.861620469084	5.452295375085309	0.8420990781867983	(738, 465, 829, 547)
18	19	4900	18527.84775510204	5.573025036704644	0.8211270630610744	(842, 1572, 926, 1669)
19	20	3174	17333.301197227473	4.485350803781186	0.09827904027125879	(897, 1959, 961, 2023)
20	21	4538	25892.96452181578	5.363214908819217	0.5444931241078628	(898, 704, 971, 782)
21	22	2206	17839.400271985494	3.7393464827857716	0.15957354497754517	(925, 1322, 977, 1375)
22	23	10800	26828.65740740741	8.273796441793586	0.917341222962398	(939, 1045, 1080, 1195)
23	24	1502	19489.922103861518	3.085516835803273	0.42047836230976693	(1065, 111, 1109, 154)
24	25	2509	19420.453965723395	3.987891049774729	0.1584039776507984	(1073, 1294, 1129, 1350)
25	26	4575	21819.45661202186	5.385034664836332	0.73702354940338	(1078, 853, 1143, 944)
26	27	2491	17768.1906864713	3.9735603907502983	0.2199701276880435	(1146, 686, 1201, 743)
27	28	2270	18797.590308370043	3.7932012299021425	0.18685214985477577	(1257, 665, 1311, 718)
28	29	2239	17169.839213934792	3.7672114801093244	0.39079144760569307	(1300, 1277, 1352, 1332)
29	30	10135	23972.935569807596	8.015024064351215	0.8650762508198967	(1406, 199, 1555, 312)
30	31	1381	14314.063721940624	2.9586241193658185	0.2203656432977422	(1427, 1554, 1468, 1597)
31	32	7416	18617.434196332255	6.856110597466723	0.727857583531006	(1472, 788, 1584, 888)
32	33	1597	12841.134627426425	3.1815987853432883	0.1744563389063306	(1485, 975, 1530, 1020)
33	34	1464	14639.831284153006	3.0462356227443177	0.08842785654326721	(1514, 414, 1557, 458)
34	35	7590	19260.071805006588	6.936075982527024	0.5454498089100474	(1586, 224, 1688, 338)
35	36	3105	18346.604830917873	4.436329104515117	0.28218645433909695	(1614, 819, 1679, 881)
36	37	2809	16642.830188679247	4.21957609921923	0.4381201346330398	(1646, 1150, 1703, 1213)
37	38	2804	17398.06027104137	4.215819018873837	0.503824071890252	(1663, 1416, 1726, 1473)
38	39	9156	16975.34840541721	7.618085562109582	0.6348932997156526	(1697, 1840, 1810, 1972)
39	40	2515	14423.709741550696	3.992656505826411	0.16715871951206168	(1751, 1513, 1808, 1569)
40	41	3891	14970.200719609355	4.966192726426082	0.8237903834836897	(1778, 240, 1853, 320)
