# Supplementary material for: Dynamic control of DNA condensation
Source: Nat Commun. 2024 Mar 1;15:1915. doi: 10.1038/s41467-024-46266-z (PMC10907372; doi:10.1038/s41467-024-46266-z)
Supplement: Supplementary file 4 — Source Data [file 41467_2024_46266_MOESM4_ESM.zip › Source Data/Figure 2 and Figure S6/_no Inv control/1st_replica/60min/data/20230728_I_posControl_3arm_16bp_5uM_60min_6_data.csv]

	Label	Areas (pix^2)	Mean Intensity	Equivalent Diameter (micron)	Eccentricity	BBox coords (pix)
0	1	6667	17720.282435878205	6.500670921956004	0.8027289884833309	(74, 359, 154, 475)
1	2	8853	25528.843894724952	7.490972214944559	0.6333829021480166	(128, 834, 245, 932)
2	3	3406	15643.312389900177	4.646385890908917	0.23297860072218665	(173, 1064, 239, 1129)
3	4	1244	9804.728295819936	2.8080390581878825	0.17495347423772648	(197, 99, 237, 139)
4	5	4494	19760.496439697374	5.337150975453774	0.09902935719575484	(298, 1139, 374, 1215)
5	6	4063	15515.200836820084	5.074770016840023	0.38459436724094404	(423, 1520, 492, 1594)
6	7	5554	16496.053474972992	5.933294317830149	0.409249748749586	(442, 1808, 526, 1893)
7	8	7376	21519.282944685467	6.837595547198227	0.8076497496746395	(631, 359, 741, 464)
8	9	5605	17653.68082069581	5.96047351520619	0.546496969298868	(744, 1666, 834, 1748)
9	10	15975	21627.279624413146	10.062673639057499	0.9407829164214427	(768, 522, 925, 736)
10	11	2455	15893.00366598778	3.944742892391367	0.3517494668652565	(773, 754, 829, 811)
11	12	4192	21506.125954198473	5.1547023308506255	0.28072934778341135	(781, 1452, 853, 1526)
12	13	4387	21140.98016868019	5.273230693856052	0.23117414475089765	(944, 1340, 1019, 1414)
13	14	2903	17664.29727867723	4.289596793701461	0.4290809088842286	(976, 663, 1034, 726)
14	15	1936	12563.997933884297	3.5030443087857757	0.22277556061817	(994, 570, 1044, 619)
15	16	11787	19632.909561381184	8.643598707267065	0.8675690524859979	(1022, 1703, 1190, 1799)
16	17	4233	21974.935506732814	5.179848865434988	0.3094251815196464	(1053, 1174, 1127, 1247)
17	18	1310	11989.01603053435	2.881566203889652	0.12822402426439097	(1095, 941, 1136, 981)
18	19	3354	13786.598389982111	4.610780876632265	0.17633440135331496	(1148, 1885, 1213, 1950)
19	20	3030	16795.764356435644	4.382422739251738	0.18831151707972002	(1171, 837, 1233, 898)
20	21	4659	18876.89675896115	5.434246187146199	0.6274253696329031	(1186, 1340, 1256, 1428)
21	22	11963	17430.77463846861	8.707891427081709	0.8231787225617582	(1293, 1908, 1439, 2038)
22	23	4321	16036.601249710715	5.233413944600144	0.16842896273122496	(1419, 11, 1493, 85)
23	24	4628	14674.91378565255	5.416136850915915	0.833746773975752	(1472, 854, 1571, 913)
24	25	9887	17014.23596642055	7.916354266631828	0.7495708739978846	(1547, 1638, 1666, 1765)
25	26	17384	22202.12850897377	10.49706317053571	0.7967474382271099	(1588, 1428, 1785, 1570)
26	27	16045	25475.759551262076	10.084696086994198	0.8544613340852517	(1608, 1023, 1796, 1142)
27	28	2317	12944.457488131204	3.8322688669046916	0.21997720244938643	(1687, 1273, 1741, 1327)
28	29	5905	19589.490770533444	6.11790748195028	0.3356686342667207	(1693, 306, 1778, 395)
29	30	3005	12812.942096505823	4.36430599058907	0.2758828031983729	(1863, 821, 1924, 883)
30	31	2140	9658.869158878504	3.6829840731711005	0.1760348165047443	(1939, 1690, 1991, 1742)
