# Supplementary material for: Dynamic control of DNA condensation
Source: Nat Commun. 2024 Mar 1;15:1915. doi: 10.1038/s41467-024-46266-z (PMC10907372; doi:10.1038/s41467-024-46266-z)
Supplement: Supplementary file 4 — Source Data [file 41467_2024_46266_MOESM4_ESM.zip › Source Data/Figure 2 and Figure S6/_no Inv control/1st_replica/60min/data/20230728_I_posControl_3arm_16bp_5uM_60min_7_data.csv]

	Label	Areas (pix^2)	Mean Intensity	Equivalent Diameter (micron)	Eccentricity	BBox coords (pix)
0	1	9814	18564.519869574076	7.887075186635681	0.8827526673657222	(23, 190, 118, 347)
1	2	1107	8103.447154471544	2.6489073266017087	0.13778135418695173	(49, 385, 86, 422)
2	3	2840	15437.909507042254	4.242795740047571	0.10818422413672898	(86, 799, 146, 859)
3	4	12325	22907.230831643003	8.838659797016692	0.8236198820091283	(268, 1315, 397, 1466)
4	5	4070	20514.759213759215	5.079139707066918	0.22371916291253172	(303, 599, 375, 671)
5	6	5453	14859.531083807078	5.87909804531941	0.8205726463758487	(320, 43, 413, 135)
6	7	3978	14337.916540975364	5.021406073138645	0.30760622237648083	(356, 1748, 429, 1818)
7	8	4418	19712.079900407425	5.2918290963795505	0.29000880317219335	(411, 363, 486, 437)
8	9	1359	9756.674760853568	2.934963350366813	0.208443877421065	(461, 1271, 503, 1312)
9	10	4326	19546.221682847896	5.2364409643133625	0.19754526488946805	(623, 76, 698, 149)
10	11	13515	31170.39985201628	9.255523314319223	0.7234056110101191	(878, 599, 988, 753)
11	12	1965	13083.922137404581	3.5291834297891813	0.4138472507105854	(884, 153, 932, 205)
12	13	1947	11499.243965074473	3.5129820431030963	0.05795318454056717	(966, 1706, 1016, 1756)
13	14	3068	16535.049217731423	4.409817653855961	0.15686001019960263	(1009, 1139, 1072, 1202)
14	15	3955	19249.470543615676	5.006868646990465	0.18986639631749594	(1217, 1034, 1287, 1105)
15	16	2248	12345.219750889679	3.7747753256100354	0.1761130122693459	(1234, 189, 1287, 242)
16	17	1668	11677.679256594723	3.2515540474044156	0.17252169073985077	(1281, 72, 1326, 118)
17	18	3783	17110.570182394924	4.896785999041102	0.28532099671727607	(1388, 603, 1456, 673)
18	19	9557	22892.90739771895	7.783120370350717	0.5817934831885334	(1393, 1720, 1511, 1827)
19	20	2277	12521.472551602987	3.7990452761998594	0.1254714857032755	(1540, 459, 1594, 513)
20	21	1474	8468.827679782904	3.056621727280641	0.05497768053798673	(1640, 298, 1683, 341)
21	22	4548	16105.100923482849	5.369120884519956	0.2680437973775596	(1707, 1214, 1782, 1291)
22	23	6228	16019.622832369942	6.283002840447355	0.41374160992842696	(1841, 1293, 1932, 1378)
23	24	18678	17509.82776528536	10.880732655964122	0.8213299212000628	(1843, 1840, 1981, 2035)
