# Supplementary material for: Dynamic control of DNA condensation
Source: Nat Commun. 2024 Mar 1;15:1915. doi: 10.1038/s41467-024-46266-z (PMC10907372; doi:10.1038/s41467-024-46266-z)
Supplement: Supplementary file 4 — Source Data [file 41467_2024_46266_MOESM4_ESM.zip › Source Data/Figure 2 and Figure S6/_no Inv control/1st_replica/60min/data/20230728_I_posControl_3arm_16bp_5uM_60min_1_data.csv]

	Label	Areas (pix^2)	Mean Intensity	Equivalent Diameter (micron)	Eccentricity	BBox coords (pix)
0	1	5776	16465.150450138502	6.0507128969936135	0.22332761904676018	(7, 77, 90, 164)
1	2	9012	21898.589325343986	7.557941840484925	0.7982363877998487	(65, 724, 197, 811)
2	3	3661	8948.698989347173	4.817179378498575	0.18315901217308875	(84, 1864, 153, 1932)
3	4	4354	20137.71382636656	5.253360042209215	0.24199652304272268	(231, 860, 305, 934)
4	5	2907	14981.78259373925	4.292551061815911	0.1067047511953762	(350, 222, 410, 283)
5	6	2897	15371.470831895063	4.2851615726701935	0.15838535984658136	(395, 109, 456, 169)
6	7	3193	16724.39993736298	4.498755735795734	0.1600846881581299	(551, 1256, 614, 1319)
7	8	3601	16473.78200499861	4.777542012184316	0.2058701613188427	(598, 1448, 665, 1516)
8	9	6063	20409.304469734456	6.199215563709953	0.5480930404765337	(618, 113, 706, 203)
9	10	2164	8920.678373382625	3.7035787392480657	0.2939769332603518	(628, 1636, 682, 1688)
10	11	1668	10437.50179856115	3.2515540474044156	0.1901477021733361	(635, 1876, 681, 1922)
11	12	1683	10035.903149138443	3.266141621975917	0.2108964233637255	(734, 893, 781, 939)
12	13	9770	28241.618628454453	7.869374903780523	0.6838095676271693	(756, 1045, 877, 1153)
13	14	13675	30211.331773308957	9.310148787878136	0.8372663790782419	(803, 378, 905, 552)
14	15	2065	13298.127845036319	3.6178702056838348	0.048716621269965996	(822, 178, 873, 230)
15	16	1829	12585.038819026791	3.4048642917383383	0.2512518508367379	(956, 827, 1003, 875)
16	17	1511	10893.09728656519	3.094747254137615	0.14256177322558944	(987, 1484, 1031, 1527)
17	18	12947	22117.06233104194	9.058943022425604	0.9084796900496819	(1093, 71, 1225, 246)
18	19	3687	19670.07811228641	4.834254641833811	0.3566715642902457	(1099, 1608, 1167, 1677)
19	20	3146	17540.580101716467	4.465522821869705	0.28630635434906015	(1421, 1063, 1483, 1127)
20	21	5647	20505.653798477066	5.982763672917931	0.3102819537879749	(1434, 1713, 1519, 1796)
21	22	4102	16779.044124817163	5.099067747148319	0.37708974334060913	(1532, 1472, 1605, 1542)
22	23	5279	20797.829892025005	5.784539421231894	0.3256386036336184	(1557, 1159, 1637, 1241)
23	24	6129	18130.008321096426	6.232865636321229	0.5688508262999968	(1624, 175, 1716, 264)
24	25	1669	11768.133612941881	3.2525285878271384	0.17817826032489156	(1655, 644, 1702, 689)
25	26	12174	21917.73525546246	8.784349423824398	0.6696426708542914	(1689, 39, 1809, 193)
26	27	4013	16993.918016446547	5.0434478436661125	0.2634138984368666	(1718, 1086, 1788, 1159)
27	28	2510	11429.871314741036	3.988685687831789	0.24848025116884737	(1812, 1311, 1868, 1368)
28	29	4594	15595.06334349151	5.396205118308925	0.4151771434339259	(1818, 564, 1897, 639)
29	30	4757	14670.059491276013	5.491102237593809	0.2718924916412832	(1839, 1736, 1917, 1813)
30	31	2250	12146.051111111112	3.7764541228136053	0.19693763744476414	(1905, 674, 1958, 726)
31	32	9219	20309.389521640092	7.644249642207567	0.3701609324971283	(1933, 941, 2043, 1045)
