# Supplementary material for: Dynamic control of DNA condensation
Source: Nat Commun. 2024 Mar 1;15:1915. doi: 10.1038/s41467-024-46266-z (PMC10907372; doi:10.1038/s41467-024-46266-z)
Supplement: Supplementary file 4 — Source Data [file 41467_2024_46266_MOESM4_ESM.zip › Source Data/Figure 2 and Figure S6/_no Inv control/1st_replica/60min/data/20230728_I_posControl_3arm_16bp_5uM_60min_5_data.csv]

	Label	Areas (pix^2)	Mean Intensity	Equivalent Diameter (micron)	Eccentricity	BBox coords (pix)
0	1	3457	15169.800115707261	4.6810431434367645	0.1905886208390041	(35, 583, 102, 648)
1	2	5456	18845.735703812315	5.880715033123166	0.4472222134237658	(81, 1130, 163, 1215)
2	3	2556	10202.553208137715	4.025069455623	0.2614755927013394	(98, 1595, 155, 1652)
3	4	4413	10665.773623385452	5.288833777694795	0.23873886766541516	(107, 1779, 181, 1856)
4	5	1931	12274.517866390472	3.498517825038569	0.18392953063326015	(176, 270, 226, 319)
5	6	11966	27010.671068026073	8.708983211613479	0.704863610901537	(184, 1356, 313, 1486)
6	7	2515	12733.54870775348	3.992656505826411	0.20325398954127308	(280, 1511, 337, 1568)
7	8	4021	18894.97363839841	5.0484724504850425	0.1911528533537441	(460, 743, 532, 813)
8	9	1649	11245.365069739237	3.2329819649694223	0.16479400007911846	(593, 108, 638, 154)
9	10	1625	12657.931076923076	3.2093688774024156	0.08081875220212707	(615, 375, 660, 419)
10	11	10815	19040.802773925105	8.279540140119355	0.9077215238470974	(726, 1597, 875, 1736)
11	12	5282	21614.894736842107	5.786182834141012	0.45477082500716576	(764, 796, 842, 881)
12	13	11490	24475.827241079198	8.534006483145088	0.8833027095199961	(829, 1000, 921, 1164)
13	14	1797	12306.062326099054	3.37494727648454	0.15059204449314548	(892, 1538, 939, 1586)
14	15	2391	15020.572982015892	3.892985105913379	0.1658913570809549	(1007, 1522, 1062, 1577)
15	16	6277	23218.22781583559	6.3076707883074326	0.39706427884545814	(1082, 1423, 1169, 1515)
16	17	5768	22692.924410540916	6.046521200683807	0.36904469767385095	(1106, 466, 1194, 549)
17	18	3256	15784.443488943489	4.542920660888	0.19980653285174005	(1232, 691, 1296, 755)
18	19	3910	18575.832480818415	4.978303077694427	0.18865379694949225	(1392, 1170, 1462, 1240)
19	20	6009	20523.515726410384	6.171547218286718	0.27368907919700586	(1400, 1586, 1488, 1671)
20	21	6951	23242.110775427995	6.637684385743337	0.44276056132161334	(1403, 347, 1499, 440)
21	22	2787	15083.662002152852	4.20301982453157	0.27456574993286004	(1436, 1068, 1495, 1128)
22	23	1728	11223.362847222223	3.309518576717434	0.1847432618544821	(1495, 1369, 1542, 1416)
23	24	3311	11707.600120809424	4.5811292451059495	0.8540831602426372	(1544, 1460, 1629, 1511)
24	25	2377	13111.106436684897	3.8815710936027856	0.1446569994017153	(1622, 1103, 1677, 1159)
25	26	3441	13211.672478930543	4.6701979666459685	0.23364374335560584	(1651, 1765, 1717, 1830)
26	27	8830	21689.07146092865	7.481235153497974	0.7427429192330305	(1656, 1156, 1749, 1282)
27	28	6262	15604.3460555733	6.3001296337500445	0.4343718639034507	(1689, 1882, 1776, 1973)
28	29	2691	11316.932738758826	4.129997635240508	0.4193575717181809	(1758, 1746, 1817, 1803)
29	30	2991	12768.669675693747	4.3541276852339745	0.26552700652737105	(1824, 674, 1884, 737)
30	31	5851	13878.175696462144	6.089869737515084	0.18012099504786105	(1830, 1881, 1915, 1968)
31	32	19487	18005.73972391851	11.113873433962661	0.8733182660975556	(1832, 179, 1961, 407)
32	33	4683	12119.600683322657	5.44822497856791	0.821103482347877	(1884, 1380, 1979, 1449)
