# Supplementary material for: Dynamic control of DNA condensation
Source: Nat Commun. 2024 Mar 1;15:1915. doi: 10.1038/s41467-024-46266-z (PMC10907372; doi:10.1038/s41467-024-46266-z)
Supplement: Supplementary file 4 — Source Data [file 41467_2024_46266_MOESM4_ESM.zip › Source Data/Figure 2 and Figure S6/_no Inv control/1st_replica/60min/data/20230728_I_posControl_3arm_16bp_5uM_60min_2_data.csv]

	Label	Areas (pix^2)	Mean Intensity	Equivalent Diameter (micron)	Eccentricity	BBox coords (pix)
0	1	8577	26005.835373673777	7.3732788559379	0.6562287337199678	(25, 855, 130, 961)
1	2	6363	23372.420242024204	6.350733897556446	0.3515834174749728	(56, 711, 146, 801)
2	3	7080	22679.928389830508	6.6989939095806985	0.43440692434258144	(101, 450, 192, 549)
3	4	8403	23474.195882422944	7.298105478597045	0.7018596484077303	(102, 1101, 220, 1197)
4	5	4240	12922.592924528302	5.18412998571925	0.718273733676909	(118, 1674, 182, 1759)
5	6	2628	11493.027777777777	4.081366867401672	0.21709014392894233	(195, 222, 253, 279)
6	7	6431	25351.45047426528	6.384578173657548	0.4987519533460183	(198, 993, 291, 1083)
7	8	2002	12087.786713286714	3.5622548848175852	0.19647947563520182	(223, 1512, 274, 1563)
8	9	2325	14844.448602150538	3.8388790811606803	0.3728015975165773	(279, 954, 333, 1009)
9	10	1683	12279.647653000595	3.266141621975917	0.4258701016228179	(286, 589, 331, 637)
10	11	2595	12052.826204238921	4.055660894204418	0.09926680077775257	(295, 1777, 352, 1835)
11	12	8927	19122.691273664164	7.5222146400968795	0.8205815902868615	(310, 1521, 398, 1663)
12	13	1708	12135.149297423888	3.290310529543152	0.2534248181764139	(415, 1485, 462, 1530)
13	14	4852	19940.182605111295	5.545661409658923	0.31730041854169183	(457, 1290, 537, 1366)
14	15	3418	18127.330602691633	4.654563754480822	0.19532538199508057	(460, 723, 525, 789)
15	16	2026	13647.148568608094	3.583543450132152	0.19424581684073453	(478, 838, 529, 888)
16	17	1679	10679.777843954735	3.262257980148171	0.2208798721458075	(513, 1745, 560, 1791)
17	18	2151	12288.310553231055	3.692437553849811	0.21225522107063496	(569, 196, 621, 247)
18	19	1514	12374.564729194188	3.0978179483815045	0.18465032479279447	(734, 369, 778, 413)
19	20	9001	17028.466281524274	7.553327839985781	0.8535315853418922	(850, 1850, 957, 1983)
20	21	431	6035.733178654293	1.6528429480651468	0.24555161126497413	(983, 905, 1007, 928)
21	22	1444	12306.78808864266	3.0253564484968067	0.11142631426764912	(1006, 391, 1049, 434)
22	23	1313	12495.259710586442	2.8848638203078685	0.1707116089686105	(1045, 828, 1085, 868)
23	24	9730	29346.97112024666	7.8532491185890825	0.41847550843543935	(1073, 680, 1189, 786)
24	25	5333	21197.24657791112	5.8140497807971165	0.28571467147524304	(1086, 128, 1167, 212)
25	26	2067	13298.178035800678	3.6196217769342027	0.07698503918517019	(1087, 1287, 1138, 1338)
26	27	9922	19951.87875428341	7.930353843003894	0.752417647179971	(1285, 1766, 1382, 1905)
27	28	9392	28587.056750425894	7.715640712970145	0.6740093041232019	(1329, 925, 1447, 1028)
28	29	2562	14144.988680718188	4.029790946343719	0.08823949437000221	(1337, 1540, 1394, 1597)
29	30	1672	10088.513157894737	3.255450458685416	0.20087540465045092	(1426, 1992, 1473, 2038)
30	31	4544	20364.457306338027	5.366759274164	0.21872934509226755	(1461, 796, 1537, 872)
31	32	2640	15568.073863636364	4.090674443611138	0.2811344263566626	(1487, 931, 1544, 990)
32	33	6988	23889.311534058386	6.655327053424883	0.3303472687033535	(1512, 567, 1609, 659)
33	34	15559	19562.915483000193	9.930789914544839	0.8828188622265326	(1525, 1369, 1696, 1547)
34	35	3774	14074.135400105988	4.890957646252736	0.33955642394214064	(1595, 854, 1665, 927)
35	36	5630	17881.572468916518	5.973751485582029	0.17964964617315304	(1763, 276, 1849, 360)
