# Supplementary material for: Dynamic control of DNA condensation
Source: Nat Commun. 2024 Mar 1;15:1915. doi: 10.1038/s41467-024-46266-z (PMC10907372; doi:10.1038/s41467-024-46266-z)
Supplement: Supplementary file 4 — Source Data [file 41467_2024_46266_MOESM4_ESM.zip › Source Data/Figure 2 and Figure S6/_no Inv control/1st_replica/60min/data/20230728_I_posControl_3arm_16bp_5uM_60min_3_data.csv]

	Label	Areas (pix^2)	Mean Intensity	Equivalent Diameter (micron)	Eccentricity	BBox coords (pix)
0	1	10142	17476.08676789588	8.017791478469269	0.8757219545325283	(150, 155, 284, 283)
1	2	3800	16628.502368421054	4.907776225022685	0.23635677213335135	(242, 548, 312, 617)
2	3	8090	21894.2412855377	7.16089350261331	0.6488392324535402	(292, 380, 383, 498)
3	4	6691	21541.035719623374	6.512361033461108	0.42947465745338187	(337, 1241, 426, 1336)
4	5	14808	23177.756347920043	9.688156752180094	0.8235470595329287	(354, 1351, 533, 1467)
5	6	2949	15405.727365208546	4.323449000370993	0.18429118184317395	(414, 563, 475, 624)
6	7	2975	15383.811092436974	4.342466123790578	0.18978305608306884	(416, 659, 478, 720)
7	8	3487	14178.740751362202	4.701310418802318	0.13461321488023348	(481, 1259, 547, 1325)
8	9	2221	12336.101305718144	3.752038044840931	0.15395087740768149	(581, 361, 634, 414)
9	10	15130	25422.840251156642	9.79292476733781	0.8298085000828901	(706, 857, 823, 1036)
10	11	3447	15732.633594429939	4.674267856713897	0.3339634279753441	(725, 1464, 793, 1528)
11	12	7811	25590.787095122265	7.036331192020224	0.344599769256445	(753, 1074, 850, 1177)
12	13	15875	26664.74601574803	10.031129129968692	0.9177471267347275	(816, 451, 1001, 614)
13	14	10227	22273.871907695317	8.051319889600663	0.8383665102005944	(843, 1168, 962, 1308)
14	15	2294	14402.00566695728	3.8132006720220524	0.39558313958040453	(857, 815, 913, 867)
15	16	2035	13674.983292383293	3.5914941294608727	0.17399691240284976	(926, 1090, 977, 1140)
16	17	856	7344.383177570094	2.329323651468983	0.14275828943228833	(985, 774, 1018, 807)
17	18	1855	11075.730997304583	3.428979676611491	0.16338196147010745	(1040, 1777, 1088, 1825)
18	19	1444	10830.319252077563	3.0253564484968067	0.08895115791613514	(1201, 627, 1243, 669)
19	20	2450	12865.271836734693	3.940723795176262	0.18425804107411112	(1211, 1577, 1267, 1633)
20	21	6490	22671.532049306625	6.413798363727171	0.43209360585056217	(1314, 1066, 1407, 1156)
21	22	4730	18240.8	5.475496736809104	0.17884561115316294	(1337, 242, 1414, 320)
22	23	7976	22317.692828485455	7.110260735832588	0.5844752230603159	(1357, 1452, 1468, 1543)
23	24	1552	11460.217783505155	3.136453206420203	0.2559090964016919	(1374, 360, 1419, 403)
24	25	4444	16135.999549954995	5.30737750332017	0.3330137651623514	(1485, 977, 1561, 1051)
25	26	2619	12730.85643375334	4.07437223181158	0.18692899105555214	(1495, 1554, 1552, 1611)
26	27	2363	10106.513330512062	3.870123418512909	0.19827285214464882	(1516, 1201, 1571, 1256)
27	28	5702	16078.648895124517	6.011828190760978	0.581805955431987	(1635, 123, 1725, 203)
28	29	851	5387.139835487662	2.322510756937195	0.14465989499420454	(1651, 1722, 1684, 1756)
29	30	4124	14124.781037827352	5.11272321778766	0.2622959009642165	(1792, 453, 1864, 527)
30	31	2173	8918.152784169351	3.711272275214681	0.11470439226036155	(1850, 1328, 1903, 1381)
31	32	1837	9783.70277626565	3.412302562300259	0.26325561037659445	(1879, 1283, 1927, 1332)
