# Supplementary material for: Dynamic control of DNA condensation
Source: Nat Commun. 2024 Mar 1;15:1915. doi: 10.1038/s41467-024-46266-z (PMC10907372; doi:10.1038/s41467-024-46266-z)
Supplement: Supplementary file 4 — Source Data [file 41467_2024_46266_MOESM4_ESM.zip › Source Data/Figure 2 and Figure S6/_no Inv control/1st_replica/60min/data/20230728_I_posControl_3arm_16bp_5uM_60min_8_data.csv]

	Label	Areas (pix^2)	Mean Intensity	Equivalent Diameter (micron)	Eccentricity	BBox coords (pix)
0	1	17288	14949.411267931513	10.468038977186893	0.8038150795609132	(0, 1901, 188, 2019)
1	2	2281	13036.711968434896	3.8023806985071227	0.16968201673350647	(5, 433, 58, 487)
2	3	1271	7910.282454760031	2.8383485728869307	0.2102033257962461	(140, 1083, 180, 1123)
3	4	6771	24300.58455176488	6.551177416724695	0.4040126518706333	(165, 273, 257, 365)
4	5	9965	29266.898043151028	7.947519563184442	0.6616196042097856	(325, 400, 430, 524)
5	6	2021	12440.366650173182	3.579118774472459	0.218406115120275	(418, 1401, 468, 1453)
6	7	14052	26708.16730714489	9.43760995833141	0.7946264560355559	(480, 1605, 637, 1734)
7	8	4696	18196.129045996593	5.455781869340198	0.6161017809213754	(549, 397, 634, 465)
8	9	1050	8231.32	2.5798092977584104	0.1324577821811809	(567, 1777, 603, 1814)
9	10	3112	17544.595437017993	4.441326982294058	0.19759173156299029	(683, 664, 746, 727)
10	11	4198	19012.74273463554	5.158389968616317	0.2573830971037598	(711, 1428, 785, 1500)
11	12	3215	17620.32099533437	4.51422750667839	0.11197600054152061	(722, 225, 786, 289)
12	13	2310	15215.696536796537	3.8264755622062494	0.16189461241996322	(798, 886, 852, 940)
13	14	2673	13482.582865693978	4.116161758381036	0.4323025870284738	(957, 1775, 1018, 1830)
14	15	3837	19158.36069846234	4.931611466671532	0.1816090825408431	(1093, 1371, 1163, 1441)
15	16	4156	17577.270692974012	5.132520864819686	0.6375674808060554	(1094, 722, 1174, 788)
16	17	20772	23719.637781629117	11.4744561617325	0.9143275751242501	(1621, 27, 1752, 290)
17	18	4808	14236.360856905158	5.520458934471539	0.26569408791790633	(1628, 1924, 1706, 2001)
18	19	18740	18389.490288153684	10.898776518485517	0.9025280723686723	(1769, 1585, 1960, 1765)
19	20	7095	17207.962649753346	6.706086546728332	0.7570435488663109	(1793, 998, 1899, 1091)
20	21	1492	9143.122654155495	3.075228321542616	0.22701349667213516	(1977, 473, 2021, 516)
