# Supplementary material for: Dynamic control of DNA condensation
Source: Nat Commun. 2024 Mar 1;15:1915. doi: 10.1038/s41467-024-46266-z (PMC10907372; doi:10.1038/s41467-024-46266-z)
Supplement: Supplementary file 4 — Source Data [file 41467_2024_46266_MOESM4_ESM.zip › Source Data/Figure 2 and Figure S6/_no Inv control/1st_replica/60min/data/20230728_I_posControl_3arm_16bp_5uM_60min_9_data.csv]

	Label	Areas (pix^2)	Mean Intensity	Equivalent Diameter (micron)	Eccentricity	BBox coords (pix)
0	1	6071	19409.366661176082	6.20330408225083	0.8106515980752593	(72, 1206, 167, 1305)
1	2	2109	13279.581792318635	3.6562109414759356	0.22799279152877283	(96, 1139, 149, 1190)
2	3	18827	15583.349816752536	10.924045878484659	0.9335310359926828	(110, 1806, 324, 1999)
3	4	1828	12353.857221006565	3.4039333650519734	0.21925711459495653	(117, 844, 165, 891)
4	5	6288	22949.668097964375	6.313195243259573	0.31331944838050385	(269, 102, 359, 191)
5	6	4249	19497.937397034595	5.189629093856355	0.0660708698083586	(453, 128, 526, 201)
6	7	4564	14120.535933391762	5.378556956623268	0.4580662963195058	(515, 1926, 595, 1999)
7	8	3316	17784.27804583836	4.584586962592031	0.15107583182139045	(539, 461, 604, 526)
8	9	7962	17699.86360211002	7.104017796384797	0.8086032561476139	(646, 1791, 765, 1896)
9	10	4235	19715.06800472255	5.181072403627424	0.628932244537222	(672, 863, 737, 945)
10	11	2337	13967.38296961917	3.8487731158204457	0.1599033457487159	(736, 1340, 790, 1394)
11	12	6039	24449.430369266436	6.186933797186245	0.5029406523190217	(806, 398, 899, 481)
12	13	4529	17449.841466107307	5.35789396453624	0.7721866836110454	(911, 560, 999, 632)
13	14	1306	9776.27258805513	2.8771635027637843	0.10161758392053327	(1244, 1566, 1284, 1606)
14	15	3594	17321.285754034503	4.772896210698575	0.20433942824778648	(1272, 763, 1339, 831)
15	16	5893	20052.27133887663	6.111687987815974	0.3974121755913457	(1428, 1457, 1515, 1544)
16	17	32938	29887.47285809703	14.449125616307683	0.2631609044041062	(1458, 1719, 1665, 1936)
17	18	3500	12993.877142857144	4.710065821479477	0.17000432563204074	(1778, 355, 1844, 422)
18	19	3076	10521.499024707413	4.415563347047101	0.2364851745630037	(1813, 1552, 1876, 1615)
19	20	2853	11133.836663161585	4.252495276951607	0.10137995524674003	(1904, 836, 1964, 897)
