# Supplementary material for: Dynamic control of DNA condensation
Source: Nat Commun. 2024 Mar 1;15:1915. doi: 10.1038/s41467-024-46266-z (PMC10907372; doi:10.1038/s41467-024-46266-z)
Supplement: Supplementary file 4 — Source Data [file 41467_2024_46266_MOESM4_ESM.zip › Source Data/Figure 2 and Figure S6/_no Inv control/1st_replica/15min/data/20230728_I_posControl_3arm_16bp_5uM_15min_9_data.csv]

	Label	Areas (pix^2)	Mean Intensity	Equivalent Diameter (micron)	Eccentricity	BBox coords (pix)
0	1	5477	20759.22311484389	5.892021522453632	0.7518309433946868	(7, 561, 82, 660)
1	2	5381	20078.349749117264	5.84015602897248	0.7931383826585418	(42, 456, 113, 557)
2	3	1954	14779.688843398158	3.519291445056823	0.1272244694006304	(43, 804, 92, 854)
3	4	5136	14314.74980529595	5.705654391895532	0.6297506790059787	(55, 1215, 139, 1306)
4	5	5259	18385.64651074349	5.7735713806075495	0.7668604403888026	(119, 157, 196, 252)
5	6	10553	23340.497299346156	8.178636816387424	0.8844520700281931	(193, 821, 342, 956)
6	7	7137	23278.80776236514	6.725906140641777	0.8171779176255625	(309, 389, 433, 465)
7	8	1906	14018.125393494229	3.4757969857420523	0.27685507230930106	(335, 1077, 385, 1125)
8	9	7025	19808.369822064058	6.672923075486286	0.8511418102580623	(344, 1462, 442, 1576)
9	10	2103	14882.736091298146	3.6510063681023306	0.12075966470750678	(556, 214, 608, 266)
10	11	4881	22667.43863962303	5.562209697805567	0.3700280275537781	(659, 1284, 737, 1363)
11	12	1748	11948.186498855835	3.3286157841440707	0.1829242761207879	(671, 1095, 718, 1142)
12	13	12299	17831.840068298236	8.82933215084467	0.7437666206463805	(672, 1876, 812, 2037)
13	14	4398	20688.968394724874	5.279837625957257	0.6870264881787383	(883, 261, 965, 336)
14	15	2255	15616.160975609757	3.7806478543921127	0.283532740131286	(1058, 1215, 1112, 1268)
15	16	6621	23245.625132155263	6.478205911306714	0.7893637204676404	(1164, 283, 1258, 388)
16	17	823	10550.249088699878	2.2839830244000563	0.19496309114266341	(1196, 1101, 1229, 1133)
17	18	1910	9959.321465968587	3.4794422903472024	0.1222712299096903	(1239, 1964, 1289, 2013)
18	19	5635	21443.70044365572	5.976403539646341	0.6869664963654377	(1552, 711, 1649, 783)
19	20	1895	10697.239050131926	3.465752628253371	0.13686568292374598	(1596, 1603, 1645, 1652)
20	21	3822	16819.43746729461	4.921962442623338	0.6667875792502305	(1701, 753, 1764, 831)
21	22	2609	11193.571100038329	4.06658630413147	0.3085029842736815	(1733, 1766, 1792, 1822)
22	23	2403	12640.453599667082	3.9027419761178876	0.2347504880547276	(1752, 1087, 1807, 1143)
23	24	4474	11471.21569065713	5.325261562211938	0.5731021145034171	(1955, 1735, 2037, 1807)
