# Supplementary material for: Dynamic control of DNA condensation
Source: Nat Commun. 2024 Mar 1;15:1915. doi: 10.1038/s41467-024-46266-z (PMC10907372; doi:10.1038/s41467-024-46266-z)
Supplement: Supplementary file 4 — Source Data [file 41467_2024_46266_MOESM4_ESM.zip › Source Data/Figure 2 and Figure S6/_no Inv control/1st_replica/15min/data/20230728_I_posControl_3arm_16bp_5uM_15min_8_data.csv]

	Label	Areas (pix^2)	Mean Intensity	Equivalent Diameter (micron)	Eccentricity	BBox coords (pix)
0	1	11597	20491.14322669656	8.573650636603057	0.9146938595519012	(99, 363, 198, 552)
1	2	10596	25336.73329558324	8.195282503142929	0.8499258853979311	(177, 1038, 313, 1169)
2	3	4683	24231.007687379886	5.44822497856791	0.5028569799559727	(277, 1154, 350, 1236)
3	4	583	6853.744425385935	1.922326847849918	0.28688826589111033	(317, 61, 345, 88)
4	5	3936	26314.396341463416	4.9948275556661255	0.38064405542694674	(325, 1094, 396, 1165)
5	6	3541	19222.860773792712	4.7375730275891685	0.19999066415670633	(341, 851, 409, 918)
6	7	5451	16486.640066042928	5.878019806329084	0.4897112512034164	(371, 1912, 449, 2001)
7	8	1689	12172.536412078152	3.271958441583274	0.1939733147619003	(525, 1322, 570, 1369)
8	9	3028	17030.002972258917	4.38097615636392	0.401312493678002	(588, 1318, 648, 1381)
9	10	669	8692.961136023916	2.0592354828601285	0.15608250653349343	(714, 812, 743, 841)
10	11	3832	19915.09786012526	4.928397224352185	0.4531701546958928	(872, 372, 946, 438)
11	12	2441	11627.009422367883	3.933479071623686	0.5335194786557389	(934, 1963, 986, 2023)
12	13	4639	19695.12545807286	5.422569667021139	0.5489797710584423	(942, 95, 1025, 167)
13	14	7806	18668.653471688445	7.034078773129637	0.8681914088634234	(1037, 1545, 1169, 1638)
14	15	3360	20259.505654761906	4.61490316701904	0.20390233746082864	(1080, 778, 1145, 844)
15	16	2231	21410.652622142537	3.7604752896863163	0.5961680210616015	(1103, 996, 1160, 1048)
16	17	5399	22359.459529542506	5.849915836033655	0.7599420225277637	(1159, 1296, 1233, 1394)
17	18	3353	19819.968684759915	4.610093469863386	0.232075974019296	(1192, 666, 1256, 732)
18	19	4148	29135.969141755064	5.12757861922012	0.2691097085500297	(1207, 1201, 1280, 1272)
19	20	2069	13047.471725471241	3.6213725009915563	0.08768190213531385	(1242, 225, 1293, 276)
20	21	8764	32427.465883158377	7.45322339574251	0.8569432092989795	(1280, 1070, 1395, 1194)
21	22	4037	22423.433985632895	5.058506691342679	0.4964114699313968	(1370, 300, 1447, 367)
22	23	2334	14310.262210796915	3.846301993179934	0.14491871513876134	(1407, 542, 1461, 597)
23	24	2135	10085.96206088993	3.6786790055709093	0.22186901222761274	(1643, 1944, 1695, 1995)
24	25	2541	11964.365997638724	4.013241426948769	0.18042517661817264	(1780, 309, 1837, 367)
25	26	5627	19215.495290563355	5.972159687849213	0.5993700774706918	(1881, 1135, 1957, 1229)
26	27	2771	10718.873691808012	4.190937816569603	0.45039658011511663	(1920, 1910, 1977, 1971)
27	28	1116	7010.306451612903	2.6596534450734506	0.09499804060098077	(1957, 1566, 1995, 1603)
28	29	1836	10993.848583877996	3.4113736654374516	0.15939963003985264	(1985, 708, 2033, 757)
