# Supplementary material for: Dynamic control of DNA condensation
Source: Nat Commun. 2024 Mar 1;15:1915. doi: 10.1038/s41467-024-46266-z (PMC10907372; doi:10.1038/s41467-024-46266-z)
Supplement: Supplementary file 4 — Source Data [file 41467_2024_46266_MOESM4_ESM.zip › Source Data/Figure 2 and Figure S6/_no Inv control/1st_replica/15min/data/20230728_I_posControl_3arm_16bp_5uM_15min_2_data.csv]

	Label	Areas (pix^2)	Mean Intensity	Equivalent Diameter (micron)	Eccentricity	BBox coords (pix)
0	1	4107	13222.118334550767	5.102174472439378	0.8349076429748633	(33, 1334, 125, 1397)
1	2	3452	14235.08516801854	4.6776567267716995	0.5861302976508593	(131, 1408, 203, 1467)
2	3	5479	11021.92863661252	5.893097199600422	0.7433599641658974	(172, 1946, 240, 2046)
3	4	2156	12224.550092764379	3.6967265988011864	0.19528859610284846	(199, 1232, 252, 1284)
4	5	5896	12968.697252374492	6.113243454561282	0.737732735665292	(252, 1920, 335, 2017)
5	6	4868	23576.374691865243	5.554797596099465	0.19445280833515058	(392, 743, 471, 820)
6	7	7268	16538.507567418823	6.7873526349720965	0.8192940557253626	(439, 8, 565, 96)
7	8	1669	12349.55422408628	3.2525285878271384	0.13253677712675346	(462, 564, 508, 610)
8	9	12683	22511.76038792084	8.966107680771639	0.8889925870583548	(600, 1083, 705, 1274)
9	10	5740	19088.96707317073	6.031827324283859	0.8178929222253856	(614, 1411, 681, 1520)
10	11	7227	27702.89414694894	6.7681812654797735	0.6899195159309546	(706, 592, 817, 676)
11	12	3178	19137.29295154185	4.488176221890533	0.1805253412514009	(810, 1412, 873, 1475)
12	13	2922	16073.518138261465	4.303611505457753	0.1461479828833503	(865, 104, 926, 164)
13	14	2644	16246.290468986384	4.093772266428159	0.4624509763489264	(901, 305, 956, 366)
14	15	4090	22494.925427872862	5.091603872329335	0.501955754323945	(968, 580, 1035, 657)
15	16	3732	13305.520632368703	4.863666318419271	0.3013945240167023	(985, 211, 1057, 284)
16	17	1790	11281.03966480447	3.3683675094866166	0.12723616626166942	(1048, 1923, 1096, 1970)
17	18	4602	21567.38352890048	5.400901555332178	0.6580031015034428	(1087, 1358, 1174, 1424)
18	19	8737	27793.291289916448	7.441733650026916	0.6855327626831849	(1103, 571, 1208, 686)
19	20	8588	23287.721238938055	7.37800545494982	0.8769892139185298	(1206, 988, 1347, 1068)
20	21	6866	22433.025487911447	6.596975233565462	0.7965875869445614	(1247, 663, 1361, 746)
21	22	1872	12659.40064102564	3.4446561478771156	0.1576547760138979	(1306, 1521, 1355, 1569)
22	23	4746	18598.80910240202	5.484749800844096	0.7174018539531639	(1418, 794, 1508, 863)
23	24	7274	17796.514022546053	6.790153661008507	0.7626004252384578	(1421, 103, 1533, 195)
24	25	4621	26377.440380869943	5.412039259628853	0.38975415264289537	(1424, 1383, 1499, 1460)
25	26	2645	16358.253686200378	4.094546355924805	0.26543339811118033	(1453, 366, 1510, 425)
26	27	15150	23747.440792079207	9.799395151107724	0.8899270984257859	(1453, 1800, 1607, 1979)
27	28	15410	20729.12147955873	9.883124662886319	0.8056164978735121	(1534, 197, 1729, 342)
28	29	2418	15120.975599669147	3.91490386903229	0.18095439170715832	(1548, 536, 1603, 592)
29	30	1511	11467.587690271343	3.094747254137615	0.18553603180394693	(1608, 772, 1651, 817)
30	31	2596	19760.59822804314	4.056442256487788	0.39437562481594035	(1649, 1896, 1706, 1954)
31	32	2025	12311.463209876543	3.5826589521672707	0.15362158858099564	(1665, 1342, 1716, 1393)
32	33	3560	17558.2547752809	4.750266258760123	0.2456040733148631	(1677, 858, 1745, 926)
33	34	2685	12721.688268156424	4.1253908322057935	0.17476612037983308	(1754, 1458, 1812, 1517)
34	35	9742	16524.112297269556	7.858090328820951	0.7644251209844596	(1822, 406, 1961, 517)
35	36	4117	17295.50837988827	5.108382254845429	0.46477984387638366	(1823, 570, 1900, 639)
36	37	9638	16917.6137165387	7.816033553284559	0.8138424364786483	(1850, 1857, 1964, 1997)
37	38	2189	11678.050251256282	3.724910437021185	0.25716595266064685	(1867, 1089, 1919, 1142)
