# Supplementary material for: Dynamic control of DNA condensation
Source: Nat Commun. 2024 Mar 1;15:1915. doi: 10.1038/s41467-024-46266-z (PMC10907372; doi:10.1038/s41467-024-46266-z)
Supplement: Supplementary file 4 — Source Data [file 41467_2024_46266_MOESM4_ESM.zip › Source Data/Figure 2 and Figure S6/_no Inv control/1st_replica/15min/data/20230728_I_posControl_3arm_16bp_5uM_15min_4_data.csv]

	Label	Areas (pix^2)	Mean Intensity	Equivalent Diameter (micron)	Eccentricity	BBox coords (pix)
0	1	10729	20713.027215956754	8.246555321341273	0.8358878036288648	(8, 551, 165, 652)
1	2	21289	22703.09883038189	11.616373973077625	0.7920186233774215	(64, 184, 253, 401)
2	3	6317	12358.056355865127	6.32773659623229	0.8805501749731477	(187, 1810, 312, 1879)
3	4	9550	18538.924397905757	7.780269485003906	0.8935219378301613	(329, 1520, 486, 1620)
4	5	10286	22273.450126385378	8.074510694753226	0.8336899685944893	(332, 1187, 449, 1326)
5	6	3882	14863.461102524472	4.960445924817693	0.8345660420009592	(371, 847, 424, 937)
6	7	1719	12320.98371146015	3.3008887873830175	0.21541750168335594	(392, 669, 439, 715)
7	8	16851	26064.397839890808	10.334888449726526	0.7678358523334423	(467, 1020, 652, 1170)
8	9	2835	17922.00634920635	4.239059239331529	0.2979587667103749	(499, 535, 560, 593)
9	10	8224	19201.458171206225	7.219955235929909	0.9031632481617113	(585, 1395, 708, 1514)
10	11	4719	16486.090697181608	5.469126174167018	0.6371960524863394	(615, 1765, 701, 1835)
11	12	3766	16224.168082846521	4.8857710513195345	0.7345257963239241	(751, 112, 833, 169)
12	13	2143	15036.0550629958	3.685564699954985	0.23656010824943896	(808, 876, 861, 927)
13	14	5075	16871.29793103448	5.671670306168215	0.8016198526602937	(898, 1619, 998, 1685)
14	15	2230	14173.30538116592	3.7596324172584508	0.21085317554056932	(921, 160, 973, 214)
15	16	3498	20217.09634076615	4.708719896085094	0.241770097322631	(939, 716, 1005, 782)
16	17	4100	17952.52170731707	5.097824526906227	0.3447113505629453	(955, 1749, 1028, 1821)
17	18	8593	21978.039799837075	7.380152908339578	0.8805510618734416	(980, 925, 1071, 1068)
18	19	2296	12858.031794425087	3.814862559515212	0.374926493627795	(1055, 222, 1107, 278)
19	20	4010	18735.528179551122	5.041562325059373	0.5439480153451985	(1070, 1263, 1142, 1336)
20	21	1769	11562.170152628603	3.3485506355301036	0.11793535110489434	(1117, 1796, 1164, 1843)
21	22	4337	14633.468065483054	5.243094256122757	0.6985573970454247	(1189, 1914, 1267, 1990)
22	23	3502	18865.976013706455	4.7114113623786515	0.12208154980548878	(1194, 668, 1260, 735)
23	24	7269	20098.78786628147	6.7878195529126595	0.8484941192907725	(1262, 1519, 1376, 1618)
24	25	4137	20090.737732656515	5.120775243108695	0.20509806726720473	(1264, 1646, 1337, 1718)
25	26	4388	30315.46513217867	5.273831666072244	0.5679512749510373	(1315, 1022, 1391, 1100)
26	27	2290	13439.103930131005	3.8098747222640243	0.45239601074222063	(1371, 1431, 1426, 1485)
27	28	19042	34525.22487133704	10.986243853792871	0.8869870922525794	(1395, 804, 1506, 1035)
28	29	2444	13269.650163666121	3.9358954611655808	0.09829934100556487	(1462, 1926, 1518, 1981)
29	30	7145	21928.71966410077	6.72967468338915	0.7213415929363275	(1538, 661, 1617, 774)
30	31	2287	10817.644949715785	3.8073783532798644	0.23182277826466804	(1763, 1781, 1817, 1834)
31	32	1889	10612.723133933298	3.4602615987235086	0.11265809328141378	(1771, 1376, 1820, 1425)
32	33	14261	17539.186592805552	9.507535245094578	0.6448455949973337	(1903, 200, 2047, 329)
33	34	14346	16385.45099679353	9.535827085742506	0.9426308856266337	(1934, 905, 2036, 1133)
