# Supplementary material for: Dynamic control of DNA condensation
Source: Nat Commun. 2024 Mar 1;15:1915. doi: 10.1038/s41467-024-46266-z (PMC10907372; doi:10.1038/s41467-024-46266-z)
Supplement: Supplementary file 4 — Source Data [file 41467_2024_46266_MOESM4_ESM.zip › Source Data/Figure 2 and Figure S6/_no Inv control/1st_replica/15min/data/20230728_I_posControl_3arm_16bp_5uM_15min_5_data.csv]

	Label	Areas (pix^2)	Mean Intensity	Equivalent Diameter (micron)	Eccentricity	BBox coords (pix)
0	1	1659	10227.097046413503	3.2427700042132455	0.3040945570271071	(69, 1264, 115, 1309)
1	2	7470	13054.0	6.881026890115798	0.7529836320609361	(160, 1918, 241, 2036)
2	3	2868	11531.772663877266	4.2636596313621435	0.5954282627796462	(184, 939, 251, 995)
3	4	15093	16392.71549725038	9.780943273295787	0.9060190287883346	(286, 1652, 487, 1828)
4	5	564	6537.937943262411	1.8907430212987997	0.21324863749698103	(294, 1186, 321, 1213)
5	6	6336	20895.664457070707	6.337245597944891	0.8079766851578425	(378, 462, 468, 566)
6	7	4257	17930.59008691567	5.194512302740888	0.6644443148105474	(418, 301, 489, 381)
7	8	1684	13103.693586698337	3.267111811102313	0.2975121661775867	(499, 630, 545, 675)
8	9	20688	23667.893126450115	11.451231851923046	0.895836561457755	(543, 131, 685, 407)
9	10	2381	16670.481730365394	3.8848356619625206	0.25025495917997037	(608, 486, 662, 541)
10	11	3160	21488.67974683544	4.475447793552044	0.4166915579615318	(631, 47, 693, 111)
11	12	652	8098.90490797546	2.0329034456602266	0.2910563313289542	(633, 641, 662, 670)
12	13	3638	20037.915887850468	4.802023725628017	0.2348860805238814	(692, 749, 759, 817)
13	14	5963	24067.305886298844	6.147879671989966	0.7074059121656272	(922, 598, 1015, 688)
14	15	2260	14720.139823008849	3.784836939172347	0.15288348234145033	(962, 1135, 1015, 1189)
15	16	13187	24321.115492530524	9.142520802783912	0.780440037536259	(984, 420, 1127, 577)
16	17	3607	22162.604934848903	4.781520535021338	0.3520257439675868	(1047, 87, 1116, 153)
17	18	2439	13833.772037720377	3.9318673202461967	0.24055669579914907	(1098, 255, 1153, 311)
18	19	3524	15739.322077185017	4.726187029440058	0.2136217865860468	(1119, 1844, 1187, 1910)
19	20	4719	19211.03814367451	5.469126174167018	0.6783488913455673	(1176, 808, 1264, 877)
20	21	12130	20209.13882934872	8.768460593311147	0.563864450835542	(1179, 1585, 1314, 1728)
21	22	826	8798.269975786925	2.288142025764554	0.20900244669268414	(1228, 1446, 1261, 1479)
22	23	5093	16685.299823286863	5.681719537939546	0.8552492912070703	(1246, 226, 1311, 331)
23	24	2416	15408.447433774834	3.9132844671557505	0.23565527089974508	(1283, 668, 1337, 724)
24	25	3693	20605.95261305172	4.8381865291384045	0.2043852879498041	(1319, 1099, 1387, 1168)
25	26	927	7822.756202804747	2.424001148016836	0.28351840302587783	(1372, 575, 1406, 610)
26	27	6634	20266.21842025927	6.48456260807305	0.8233947666854837	(1407, 647, 1507, 747)
27	28	5879	18798.742133015818	6.104423902404172	0.7360595876190312	(1575, 511, 1669, 599)
28	29	4791	12926.102901273222	5.510690745514002	0.7863301175611513	(1653, 16, 1746, 88)
29	30	2409	10190.050643420507	3.9076112755489296	0.21798977477944012	(1849, 1879, 1905, 1934)
30	31	1827	9581.183908045978	3.403002183700929	0.1969069944266678	(1856, 1436, 1904, 1484)
31	32	4066	16260.113871126414	5.076643201776227	0.27008358090385226	(1861, 1213, 1933, 1284)
32	33	5576	16788.521341463416	5.945033916950543	0.6198926669676785	(1887, 763, 1977, 845)
33	34	1881	11060.77990430622	3.452926642729971	0.19778536605474947	(1908, 233, 1957, 282)
