# Supplementary material for: Dynamic control of DNA condensation
Source: Nat Commun. 2024 Mar 1;15:1915. doi: 10.1038/s41467-024-46266-z (PMC10907372; doi:10.1038/s41467-024-46266-z)
Supplement: Supplementary file 4 — Source Data [file 41467_2024_46266_MOESM4_ESM.zip › Source Data/Figure 2 and Figure S6/_no Inv control/1st_replica/15min/data/20230728_I_posControl_3arm_16bp_5uM_15min_1_data.csv]

	Label	Areas (pix^2)	Mean Intensity	Equivalent Diameter (micron)	Eccentricity	BBox coords (pix)
0	1	4312	29324.299628942485	5.227960892410001	0.4718880220509176	(53, 212, 125, 291)
1	2	321	14258.489096573208	1.426413597973883	0.5868057901987592	(144, 553, 167, 571)
2	3	2401	14434.795918367347	3.9011175256932504	0.277573534034488	(164, 1267, 220, 1322)
3	4	3554	27122.881823297692	4.746261537301788	0.5963739758249424	(198, 391, 262, 462)
4	5	2435	13071.280082135523	3.928641833796631	0.15195451334725202	(256, 1689, 312, 1745)
5	6	2025	10894.037530864198	3.5826589521672707	0.29628101653808514	(279, 1901, 329, 1952)
6	7	2413	16139.100290095317	3.9108541070410925	0.3261314809423502	(298, 1067, 355, 1121)
7	8	5687	20492.300685774575	6.003915457733975	0.6670093494358689	(300, 1734, 381, 1826)
8	9	1863	12448.416532474503	3.4363657480164624	0.3170212719527317	(332, 999, 381, 1047)
9	10	5772	25685.452356202357	6.048617411944798	0.7131396232367752	(380, 122, 465, 215)
10	11	2389	16506.18501465048	3.891356582476332	0.21922287008095193	(415, 1004, 471, 1059)
11	12	6480	19004.510339506174	6.408855165795348	0.6254751076841316	(438, 1691, 543, 1786)
12	13	12856	25217.485532047293	9.027050789845159	0.6751417166985944	(484, 1093, 646, 1232)
13	14	1878	18776.850372736953	3.4501720139367227	0.25373978516242834	(487, 781, 535, 830)
14	15	18252	28895.369548542625	10.755935374331662	0.627954178548181	(496, 120, 645, 297)
15	16	3960	22731.3053030303	5.010032545345383	0.34387391638400533	(497, 0, 565, 71)
16	17	12013	21356.14858902855	8.726070001889811	0.8152221131071478	(533, 1800, 681, 1945)
17	18	6383	26987.402945323516	6.360706789845587	0.6829427626469221	(545, 455, 636, 551)
18	19	2382	16690.967674223342	3.8856513754963324	0.26530100022431513	(581, 1475, 636, 1530)
19	20	12380	29282.194991922457	8.858358992310094	0.7860610877658389	(619, 336, 746, 501)
20	21	26901	29154.695587524628	13.058015096022634	0.6582605330678059	(666, 1357, 873, 1580)
21	22	5344	25723.53106287425	5.820042805636002	0.468221675956259	(677, 809, 759, 891)
22	23	4506	23628.588548601863	5.344271927220427	0.4951055131093927	(797, 1048, 876, 1121)
23	24	2280	17279.017982456142	3.801547117285113	0.3600212234445927	(824, 899, 876, 955)
24	25	2674	21000.679506357515	4.116931638076982	0.2784728649707011	(855, 441, 912, 500)
25	26	10007	25847.446787248926	7.964250363198752	0.8236809849506372	(869, 1016, 1000, 1152)
26	27	5255	24126.897811607992	5.771375271216343	0.7742982451523077	(891, 867, 989, 939)
27	28	5328	25582.276463963964	5.811323635488148	0.45438729166271363	(1019, 1188, 1106, 1266)
28	29	7761	21955.515784048446	7.0137744525867545	0.6811246047176533	(1045, 1763, 1159, 1859)
29	30	8294	24939.768869061973	7.250617077855174	0.8186003665316086	(1049, 193, 1157, 314)
30	31	2838	19124.001761804087	4.241301534774943	0.2544925990449952	(1053, 1494, 1114, 1553)
31	32	7818	22249.650038372987	7.0394833676827515	0.6541407587315863	(1157, 744, 1275, 848)
32	33	5411	20932.17353539087	5.85641333803946	0.7201461547837491	(1158, 1797, 1240, 1889)
33	34	1225	11694.89224489796	2.786512518352322	0.13000911078095945	(1260, 1241, 1299, 1280)
34	35	4202	24005.601856258923	5.160846929921918	0.3221092932793952	(1291, 948, 1366, 1019)
35	36	15725	20666.881144674087	9.983625489069192	0.9160369733571009	(1316, 1643, 1518, 1824)
36	37	14097	21644.087323544016	9.45270933861983	0.8342447262440895	(1320, 317, 1500, 453)
37	38	5735	21694.90514385353	6.029199649437193	0.8496082600576361	(1407, 1211, 1492, 1316)
38	39	3175	17494.555275590552	4.486057325137664	0.6797230999443189	(1422, 1587, 1491, 1655)
39	40	20590	24442.283195726082	11.424077151582186	0.6312793877862154	(1571, 122, 1752, 340)
40	41	7274	15476.060351938411	6.790153661008507	0.878839773324968	(1691, 1134, 1767, 1270)
41	42	14436	18420.86928512053	9.565691947729084	0.9112383050933531	(1755, 1348, 1894, 1545)
42	43	5645	16911.51904340124	5.98170412032432	0.788014775143456	(1758, 134, 1828, 237)
43	44	8616	19848.76334726091	7.390023156500299	0.8252132303808938	(1842, 537, 1952, 657)
44	45	5120	15650.8849609375	5.696760147373643	0.5507681051601935	(1853, 1527, 1927, 1615)
45	46	6769	17933.69153493869	6.550209810572643	0.7368605077729922	(1912, 869, 2010, 968)
