# Supplementary material for: Dynamic control of DNA condensation
Source: Nat Commun. 2024 Mar 1;15:1915. doi: 10.1038/s41467-024-46266-z (PMC10907372; doi:10.1038/s41467-024-46266-z)
Supplement: Supplementary file 4 — Source Data [file 41467_2024_46266_MOESM4_ESM.zip › Source Data/Figure 2 and Figure S6/_no Inv control/1st_replica/15min/data/20230728_I_posControl_3arm_16bp_5uM_15min_7_data.csv]

	Label	Areas (pix^2)	Mean Intensity	Equivalent Diameter (micron)	Eccentricity	BBox coords (pix)
0	1	11378	17562.565828792405	8.49231155887471	0.8158503785606367	(7, 136, 162, 243)
1	2	1043	7017.817833173538	2.5711955531844333	0.20387768056141078	(97, 1588, 133, 1625)
2	3	7050	16050.569219858156	6.68478605920761	0.879062141274371	(187, 1375, 309, 1470)
3	4	9678	17915.891506509608	7.832235961952407	0.9171367431697781	(203, 153, 370, 235)
4	5	3416	13843.17769320843	4.653201775298926	0.7503232773602586	(207, 1175, 287, 1229)
5	6	7402	14845.5528235612	6.849636022777038	0.8498946463722944	(334, 1589, 458, 1681)
6	7	2801	14632.247768654051	4.213563162642287	0.22064260110647635	(338, 1182, 398, 1241)
7	8	5367	16964.697969070243	5.832553777083665	0.8029946179312735	(413, 779, 505, 866)
8	9	5523	15793.85587543002	5.916712619971659	0.8754567874333802	(413, 1262, 510, 1357)
9	10	2338	13172.594525235243	3.849596470865873	0.19264237930478362	(457, 84, 512, 138)
10	11	11959	16116.44886696212	8.7064355014024	0.8600454047803335	(541, 1922, 712, 2023)
11	12	2713	15278.885366752673	4.146845461165507	0.4671185389231278	(824, 1288, 885, 1345)
12	13	4565	17167.96516976999	5.3791461615279905	0.6727787796806606	(1008, 7, 1092, 78)
13	14	1018	9095.294695481336	2.540193749834122	0.26307516613669024	(1009, 1288, 1046, 1323)
14	15	3889	21306.118539470302	4.964916234250665	0.3032214307028703	(1020, 1356, 1088, 1428)
15	16	4226	16448.638665404636	5.175564203897271	0.743564245072736	(1029, 775, 1116, 834)
16	17	3424	24299.0011682243	4.658647302937966	0.43568515830877186	(1030, 611, 1100, 673)
17	18	5413	25651.91354147423	5.857495554317392	0.6201119283928265	(1047, 497, 1130, 585)
18	19	1628	14593.576781326781	3.212330005706377	0.17430969122753479	(1048, 447, 1093, 493)
19	20	3921	16443.952818158632	4.9853008875322855	0.7500686595408377	(1100, 297, 1175, 371)
20	21	2751	16889.520174482008	4.175786147965188	0.3470113444075098	(1145, 1459, 1201, 1519)
21	22	4283	23468.54657950035	5.210351124519946	0.7756520092039872	(1212, 94, 1301, 151)
22	23	11391	21388.755508734965	8.497161643850664	0.938750800761712	(1282, 1713, 1479, 1788)
23	24	3100	20958.45677419355	4.432755741789084	0.2893746650177672	(1316, 11, 1377, 76)
24	25	7319	21623.005738488864	6.811124639510097	0.7047857172750805	(1342, 1143, 1455, 1229)
25	26	1947	16516.917822290703	3.5129820431030963	0.1199370659382841	(1345, 83, 1395, 133)
26	27	2973	11743.21661621258	4.341006225909753	0.7764697866780178	(1358, 550, 1417, 625)
27	28	1899	13478.630858346498	3.4694084864726142	0.17613254362634365	(1382, 242, 1431, 291)
28	29	19947	19788.35027823733	11.24428249239994	0.9431507497750546	(1518, 281, 1692, 537)
29	30	2988	13864.029451137885	4.351943522726217	0.5920650303689747	(1538, 1230, 1605, 1285)
30	31	4759	14976.75751208237	5.492256436710623	0.8623136007477438	(1564, 1111, 1628, 1214)
31	32	1906	12542.079223504721	3.4757969857420523	0.29345918714762687	(1648, 1269, 1698, 1317)
32	33	803	5249.667496886675	2.256060421826591	0.15493319400429453	(1823, 1908, 1855, 1940)
33	34	4064	10481.339566929133	5.0753944886342826	0.7017224440671875	(1950, 72, 2034, 133)
