# Supplementary material for: Dynamic control of DNA condensation
Source: Nat Commun. 2024 Mar 1;15:1915. doi: 10.1038/s41467-024-46266-z (PMC10907372; doi:10.1038/s41467-024-46266-z)
Supplement: Supplementary file 4 — Source Data [file 41467_2024_46266_MOESM4_ESM.zip › Source Data/Figure 2 and Figure S6/_no Inv control/1st_replica/15min/data/20230728_I_posControl_3arm_16bp_5uM_15min_6_data.csv]

	Label	Areas (pix^2)	Mean Intensity	Equivalent Diameter (micron)	Eccentricity	BBox coords (pix)
0	1	3199	16033.505157861831	4.502980581681381	0.25281387308645514	(12, 941, 76, 1004)
1	2	2227	11986.598114054783	3.7571026654296173	0.2439023265786697	(59, 1076, 112, 1128)
2	3	6309	20355.567601838644	6.323728528310755	0.8149123603048966	(80, 852, 186, 938)
3	4	2247	12609.251001335113	3.7739356469597607	0.37895021896034087	(84, 238, 137, 292)
4	5	11870	20466.270429654593	8.673977945663234	0.9360219653370982	(99, 778, 295, 900)
5	6	7035	21532.76233120114	6.677670797947812	0.6479537330021552	(117, 36, 220, 129)
6	7	3403	12832.063179547458	4.644339175051189	0.6159061705208674	(126, 1446, 195, 1511)
7	8	6005	15584.691090757702	6.1694927750812285	0.7113057010342443	(245, 1466, 337, 1560)
8	9	7839	21812.42530935068	7.048931437043356	0.7213653424122198	(324, 1236, 438, 1327)
9	10	10722	19737.09485170677	8.243864702180447	0.8797303865393291	(434, 1085, 570, 1229)
10	11	10124	19171.90527459502	8.010673339132028	0.9165295460990116	(453, 1287, 530, 1458)
11	12	4805	16678.76836628512	5.518736392768217	0.41833500621771647	(535, 1802, 612, 1880)
12	13	1905	12895.932283464566	3.4748850620779925	0.1703817723179626	(706, 954, 755, 1003)
13	14	1953	12058.31643625192	3.518390794640269	0.19071049064540188	(745, 1417, 794, 1467)
14	15	6704	22021.113514319808	6.518684423936516	0.809215402263128	(760, 596, 843, 710)
15	16	1711	10781.608416130917	3.2931988787719493	0.19322328319965812	(844, 70, 890, 117)
16	17	2506	15351.37110933759	3.9855061849846756	0.3244109708489303	(874, 958, 932, 1013)
17	18	6178	19231.98235674976	6.257731227931687	0.5776866262013294	(1014, 742, 1096, 843)
18	19	2255	12737.666518847007	3.7806478543921127	0.1509698777492281	(1019, 1315, 1072, 1368)
19	20	4745	19004.922233930454	5.484171941726352	0.7075351623701447	(1176, 376, 1253, 460)
20	21	5457	17955.63074949606	5.881253930263645	0.8103630959941694	(1181, 1223, 1253, 1329)
21	22	6757	18162.387154062453	6.544401169338029	0.8570846694503488	(1313, 218, 1399, 343)
22	23	7378	15997.154242342098	6.838522490271312	0.8361665658442946	(1336, 707, 1466, 799)
23	24	4171	14687.435866698634	5.141774771362593	0.7208827756471665	(1412, 61, 1485, 141)
24	25	18721	22242.859783131244	10.89325012393073	0.5893408828630639	(1511, 40, 1707, 206)
25	26	734	8342.791553133515	2.156954500567816	0.2032518939508812	(1536, 521, 1567, 552)
26	27	5368	16401.053464977645	5.83309712365684	0.847571742164273	(1582, 771, 1662, 873)
27	28	12115	17818.755922410237	8.763037361830602	0.7868548281659303	(1589, 1411, 1741, 1531)
28	29	3494	14653.722095020034	4.706026890491018	0.5945299627432199	(1598, 255, 1672, 316)
29	30	1514	9325.338177014532	3.0978179483815045	0.17668958718541283	(1638, 1763, 1682, 1807)
30	31	3032	16637.856200527705	4.383868844798193	0.33257962406444014	(1665, 598, 1725, 662)
31	32	3189	19336.185324553153	4.495936966260978	0.2802968582997022	(1676, 27, 1738, 92)
32	33	9035	18544.198671831764	7.567580205540618	0.7772174934826452	(1795, 649, 1894, 781)
33	34	1489	8205.257891202149	3.072135048349198	0.2148218224135121	(1955, 1013, 1998, 1057)
34	35	3575	11840.635524475525	4.76026332262474	0.43635853221663207	(1986, 1643, 2048, 1713)
