# Supplementary material for: Dynamic control of DNA condensation
Source: Nat Commun. 2024 Mar 1;15:1915. doi: 10.1038/s41467-024-46266-z (PMC10907372; doi:10.1038/s41467-024-46266-z)
Supplement: Supplementary file 4 — Source Data [file 41467_2024_46266_MOESM4_ESM.zip › Source Data/Figure 2 and Figure S6/_no Inv control/1st_replica/30min/data/20230728_I_posControl_3arm_16bp_5uM_30min_1_data.csv]

	Label	Areas (pix^2)	Mean Intensity	Equivalent Diameter (micron)	Eccentricity	BBox coords (pix)
0	1	4562	20687.55458132398	5.377378353134456	0.20970698875265772	(42, 816, 119, 892)
1	2	6730	24015.35631500743	6.531312838651382	0.6026592849170774	(125, 1115, 228, 1199)
2	3	11970	30357.59991645781	8.710438711450099	0.7249451561706441	(179, 375, 328, 482)
3	4	5883	17649.05116437192	6.106500237124898	0.7903465794550426	(227, 1302, 299, 1411)
4	5	4342	14989.934592353755	5.246115690278977	0.5367697471579981	(245, 1794, 318, 1872)
5	6	18325	28217.671214188267	10.777423423619156	0.8261282482220781	(347, 1386, 535, 1525)
6	7	27462	35762.34953754279	13.193470049468518	0.8677053602123929	(432, 771, 704, 956)
7	8	9458	20248.615034891096	7.742703148560765	0.7814098279385148	(466, 1704, 585, 1821)
8	9	17776	25142.23149189919	10.61475500664034	0.8990993618033472	(625, 1780, 823, 1930)
9	10	2794	18010.45168217609	4.208294795459407	0.1490102452278549	(645, 494, 705, 553)
10	11	1166	12390.159519725557	2.7185806995432755	0.12926649837324589	(681, 1574, 719, 1612)
11	12	1662	13845.602286401925	3.2457006600343568	0.17387820105125162	(702, 387, 748, 432)
12	13	4901	21057.589471536423	5.573593683717674	0.49267212386896075	(712, 93, 797, 167)
13	14	3117	18327.563683028555	4.4448934543875245	0.1611728196049602	(726, 238, 789, 301)
14	15	15404	25291.808815891975	9.881200440913403	0.7244832262848464	(821, 1691, 988, 1837)
15	16	3012	19557.863213811423	4.369386252046961	0.1576703498123921	(847, 1137, 908, 1199)
16	17	6628	26295.337054918527	6.4816295226875305	0.5730165072582614	(902, 845, 997, 936)
17	18	6285	24677.560700079553	6.311689053271953	0.6226148191438499	(923, 210, 1019, 294)
18	19	23083	37489.87423645107	12.09592484794459	0.8896465528518196	(979, 1197, 1181, 1432)
19	20	8305	26920.85803732691	7.255423586223859	0.5970460679884116	(1052, 206, 1153, 315)
20	21	4526	16971.603623508618	5.356119141775282	0.7492611304276744	(1073, 449, 1162, 518)
21	22	6558	24854.160262275083	6.447311600079618	0.757261702498799	(1092, 1007, 1177, 1112)
22	23	9392	29089.564097103917	7.715640712970145	0.6037076057837322	(1213, 1637, 1322, 1749)
23	24	4877	19146.565306540906	5.5599301035713795	0.23821272480899364	(1213, 1839, 1291, 1918)
24	25	18654	28164.57751688646	10.87373989646551	0.8722481024268576	(1319, 555, 1537, 697)
25	26	5166	22691.068718544328	5.722293839272818	0.6374115211387803	(1333, 1246, 1425, 1317)
26	27	15752	21904.746127475875	9.992192811134732	0.8259993076693996	(1351, 150, 1504, 330)
27	28	2267	13574.247463608293	3.7906938805723733	0.2219719331152639	(1409, 1791, 1462, 1844)
28	29	2753	16553.07664366146	4.177303787901889	0.19670669380983785	(1449, 1078, 1509, 1137)
29	30	7620	20103.280446194225	6.949770124155985	0.5852452092367297	(1501, 1721, 1607, 1816)
30	31	4894	19182.15753984471	5.5696119354127545	0.49044344441693305	(1565, 1380, 1643, 1461)
31	32	2430	16082.860905349795	3.924606247899672	0.19345605164529264	(1588, 1187, 1644, 1243)
32	33	4281	22386.99369306237	5.209134463411818	0.9643282584997754	(1667, 0, 1808, 41)
33	34	889	9897.114735658042	2.3737984098987766	0.20003722889315767	(1670, 167, 1704, 200)
34	35	7794	16115.457146522966	7.0286700227926335	0.8058958667023866	(1808, 2, 1900, 122)
35	36	5469	17939.13658804169	5.8877168486205855	0.26477595712882157	(1880, 1583, 1963, 1667)
36	37	8463	19791.066761195794	7.324114490037275	0.5721263878817618	(1901, 888, 2008, 992)
37	38	1309	7835.8403361344535	2.88046615948847	0.24936337288039342	(1970, 542, 2011, 584)
