# Supplementary material for: Dynamic control of DNA condensation
Source: Nat Commun. 2024 Mar 1;15:1915. doi: 10.1038/s41467-024-46266-z (PMC10907372; doi:10.1038/s41467-024-46266-z)
Supplement: Supplementary file 4 — Source Data [file 41467_2024_46266_MOESM4_ESM.zip › Source Data/Figure 2 and Figure S6/_no Inv control/1st_replica/30min/data/20230728_I_posControl_3arm_16bp_5uM_30min_7_data.csv]

	Label	Areas (pix^2)	Mean Intensity	Equivalent Diameter (micron)	Eccentricity	BBox coords (pix)
0	1	8268	21968.235365263667	7.2392435538684055	0.7743142289606864	(74, 746, 181, 860)
1	2	19916	21663.02932315726	11.235541621756743	0.9097484067916255	(131, 3, 253, 247)
2	3	2276	14515.613356766256	3.798210962963445	0.25361557843224153	(132, 979, 186, 1033)
3	4	4015	18311.77708592777	5.044704464551109	0.15689180897820215	(156, 289, 227, 361)
4	5	1321	12739.769114307343	2.8936390917402623	0.19499700938574957	(246, 860, 287, 901)
5	6	1068	12725.913857677902	2.601827984078591	0.5007523510908374	(331, 1093, 369, 1131)
6	7	22936	36930.09216951517	12.057347954062337	0.7036532666459502	(452, 1239, 623, 1447)
7	8	6800	21530.107794117648	6.56519168015571	0.5551620634660402	(455, 1852, 546, 1953)
8	9	3468	20992.074971164937	4.688484650349698	0.256164329653275	(526, 1517, 592, 1584)
9	10	2990	28074.7127090301	4.353399752823098	0.4149050309828784	(611, 1184, 677, 1246)
10	11	3528	20566.778628117914	4.728868554211513	0.2561979155753966	(637, 835, 705, 901)
11	12	3413	17685.631409317317	4.65115805873363	0.3627540988679165	(719, 1752, 784, 1819)
12	13	3430	22771.132361516036	4.662727275084375	0.2496560096706243	(821, 1297, 888, 1363)
13	14	5564	24600.597771387493	5.938633376156772	0.48378070442553267	(915, 128, 1004, 206)
14	15	3153	17004.73802727561	4.470488062026842	0.3821040431264227	(963, 1784, 1025, 1849)
15	16	13960	27412.802220630372	9.406664685904673	0.922438172390724	(1013, 1942, 1209, 2048)
16	17	3300	18364.33484848485	4.573513064867817	0.36526569294609945	(1062, 842, 1125, 909)
17	18	4120	22966.889077669905	5.110243119064098	0.1724182415446879	(1112, 1263, 1183, 1335)
18	19	18512	28826.00243085566	10.83227370183183	0.602642531352466	(1127, 537, 1300, 705)
19	20	1968	14783.27794715447	3.5318764354689445	0.15690987446390722	(1147, 1585, 1196, 1634)
20	21	22306	29691.976060252848	11.890600913227674	0.82288213090357	(1192, 704, 1377, 955)
21	22	2033	15314.073290703394	3.5897288336405566	0.1795297393115007	(1365, 1159, 1416, 1209)
22	23	7319	25158.72960786993	6.811124639510097	0.7212439432176804	(1396, 691, 1480, 804)
23	24	970	10594.48144329897	2.4795839767065226	0.21415812398759523	(1453, 595, 1488, 630)
24	25	15980	22783.367396745933	10.064248269164793	0.8789490797211817	(1490, 133, 1700, 246)
25	26	4151	20132.101180438447	5.129432519353929	0.26870802475133754	(1515, 752, 1589, 824)
26	27	2372	16374.43718381113	3.877486518028001	0.6171567008021218	(1568, 357, 1619, 416)
27	28	6329	18760.096065729183	6.333743942455092	0.8005961539378507	(1602, 1048, 1695, 1151)
28	29	7139	22143.815520381006	6.726848474256298	0.6147754509788049	(1656, 1140, 1751, 1239)
29	30	6366	18937.10477536915	6.352230829550732	0.5448046972810923	(1697, 55, 1784, 150)
30	31	5395	19849.85078776645	5.847748397709522	0.5819162982638116	(1768, 1022, 1843, 1112)
31	32	4534	13896.249448610499	5.360850696710148	0.5701411935059854	(1908, 1541, 1980, 1622)
32	33	2709	10702.510889627169	4.14378731512923	0.36184409219400643	(1949, 238, 2009, 297)
