# Supplementary material for: Dynamic control of DNA condensation
Source: Nat Commun. 2024 Mar 1;15:1915. doi: 10.1038/s41467-024-46266-z (PMC10907372; doi:10.1038/s41467-024-46266-z)
Supplement: Supplementary file 4 — Source Data [file 41467_2024_46266_MOESM4_ESM.zip › Source Data/Figure 2 and Figure S6/_no Inv control/1st_replica/30min/data/20230728_I_posControl_3arm_16bp_5uM_30min_3_data.csv]

	Label	Areas (pix^2)	Mean Intensity	Equivalent Diameter (micron)	Eccentricity	BBox coords (pix)
0	1	3984	13653.735190763053	5.02519152868806	0.7214413409332369	(0, 1211, 70, 1289)
1	2	2127	11748.795956746591	3.671780398458229	0.21411660239946964	(24, 620, 76, 671)
2	3	1462	10350.9439124487	3.0441541495783255	0.27218014570569404	(72, 1550, 115, 1593)
3	4	1285	10967.168093385215	2.8539378937496087	0.25806945273527154	(79, 341, 119, 382)
4	5	14030	18225.989593727725	9.43021923996995	0.7459127506500476	(101, 1643, 226, 1810)
5	6	4924	18121.914094232332	5.586656589975358	0.7393251747252763	(190, 663, 285, 730)
6	7	34646	23166.585983951973	14.819020698300594	0.6921410264001021	(245, 1445, 520, 1748)
7	8	2784	15739.033764367816	4.2007570949869395	0.3073553344499791	(264, 1370, 324, 1430)
8	9	1920	7916.369791666667	3.4885388870219307	0.21895642919796265	(316, 1984, 365, 2034)
9	10	2141	14694.105091078934	3.683844482965147	0.16162622906757484	(351, 762, 402, 814)
10	11	4055	20344.339334155364	5.069771473379484	0.2781644396032034	(397, 652, 470, 722)
11	12	2255	13891.870066518846	3.7806478543921127	0.1526283100978825	(488, 70, 542, 123)
12	13	2792	17008.110315186248	4.2067883358459115	0.3769021361363307	(490, 850, 551, 908)
13	14	9937	19186.612357854483	7.936346101756026	0.7781427797145967	(518, 1566, 662, 1679)
14	15	1471	11916.056424201224	3.053509605251276	0.17091513485940288	(520, 363, 563, 406)
15	16	2480	15471.696774193548	3.964777266517159	0.17149929948228787	(552, 1254, 608, 1310)
16	17	2288	15906.64729020979	3.8082106580997923	0.2751759591547889	(568, 350, 620, 404)
17	18	2568	15355.167056074766	4.034506911616138	0.10622004853271122	(629, 121, 686, 178)
18	19	7394	24404.54449553692	6.845933516548254	0.776689630765096	(652, 805, 760, 901)
19	20	12151	21009.62546292486	8.776047487149695	0.8429906979085483	(711, 1917, 855, 2045)
20	21	2187	14977.73022405121	3.7232083988071136	0.09809055565644116	(740, 287, 793, 339)
21	22	3298	18497.610673135234	4.572126941767375	0.2403344070546874	(767, 1155, 832, 1219)
22	23	5214	21884.857690832374	5.748816780184967	0.6618202084064099	(798, 1347, 881, 1431)
23	24	7032	18332.44581911263	6.6762468357186044	0.8165913354233099	(837, 40, 959, 128)
24	25	2744	20093.165087463556	4.170470059052409	0.2899342610596613	(877, 887, 935, 948)
25	26	1123	10995.291184327694	2.667981613125625	0.19774922670026893	(903, 400, 941, 437)
26	27	22531	28004.746438240647	11.950420521965844	0.5742052632053761	(938, 1798, 1141, 1977)
27	28	4375	21871.440228571428	5.266013677663249	0.5706566344392564	(993, 1408, 1063, 1487)
28	29	6923	22766.68164090712	6.6243019439333795	0.6147087895821295	(1013, 50, 1117, 133)
29	30	9865	39986.49275215408	7.907541847067466	0.8433140586074535	(1172, 1076, 1322, 1166)
30	31	5882	24647.09673580415	6.105981219637486	0.474212633945301	(1217, 270, 1298, 361)
31	32	6305	22051.39873116574	6.321723541409278	0.7873226272561832	(1231, 556, 1305, 666)
32	33	13895	40705.416192875135	9.384739664444425	0.9155136420686599	(1269, 919, 1430, 1080)
33	34	2072	12863.719594594595	3.623997001276371	0.30581073694207433	(1283, 0, 1334, 48)
34	35	1851	13454.203133441382	3.425280668332391	0.09264886237617868	(1287, 1545, 1335, 1593)
35	36	3408	17057.658157276994	4.6477498674217586	0.27459929335679445	(1346, 186, 1413, 250)
36	37	2557	18423.67852952679	4.025856755279551	0.0975747420381969	(1361, 1282, 1418, 1339)
37	38	6124	39862.00571521881	6.230322751128567	0.745273458362752	(1363, 822, 1459, 914)
38	39	16240	27491.9631773399	10.145792280447338	0.7918872698962325	(1369, 1716, 1489, 1894)
39	40	2618	25193.090527119937	4.073594308705338	0.3267501554696982	(1417, 764, 1476, 821)
40	41	7189	23694.135902072612	6.7503640618593606	0.45427026724237113	(1450, 432, 1548, 530)
41	42	10229	19272.456154071755	8.05210711227569	0.837062498445663	(1494, 8, 1640, 91)
42	43	1515	11683.890429042904	3.0988408369510294	0.1310427885749384	(1531, 1340, 1575, 1383)
43	44	4492	19603.640694568123	5.33596322625125	0.24970868847826883	(1562, 1441, 1636, 1517)
44	45	2185	13135.623798627003	3.721505582162454	0.19531518803961886	(1564, 385, 1617, 438)
45	46	3130	22175.132587859425	4.454152917175944	0.35473538695350326	(1591, 1179, 1655, 1241)
46	47	6572	21986.220937309798	6.454189782512742	0.7564006872158483	(1676, 1086, 1752, 1196)
47	48	6718	25220.378237570705	6.525487376360728	0.7625598434204401	(1679, 1911, 1793, 1988)
48	49	3189	18915.07776732518	4.495936966260978	0.8839304438183478	(1689, 0, 1782, 43)
49	50	8149	21946.901828445207	7.186958101364896	0.7286763395901055	(1743, 1616, 1851, 1722)
50	51	2078	12115.732435033686	3.629240308095443	0.23347420502226657	(1757, 988, 1809, 1040)
51	52	18610	18771.55357334766	10.860908144008594	0.9174636055489742	(1768, 120, 2007, 262)
52	53	9725	21336.425706940874	7.851231066617285	0.7451518636804539	(1851, 1161, 1962, 1286)
