# Supplementary material for: Dynamic control of DNA condensation
Source: Nat Commun. 2024 Mar 1;15:1915. doi: 10.1038/s41467-024-46266-z (PMC10907372; doi:10.1038/s41467-024-46266-z)
Supplement: Supplementary file 4 — Source Data [file 41467_2024_46266_MOESM4_ESM.zip › Source Data/Figure 2 and Figure S6/_no Inv control/1st_replica/30min/data/20230728_I_posControl_3arm_16bp_5uM_30min_9_data.csv]

	Label	Areas (pix^2)	Mean Intensity	Equivalent Diameter (micron)	Eccentricity	BBox coords (pix)
0	1	3860	23121.751295336788	4.9463700792948835	0.39143844926549526	(0, 725, 65, 798)
1	2	7599	19401.928806421896	6.9401870622019315	0.8514843736471881	(34, 231, 138, 349)
2	3	1230	10626.362601626017	2.7921934875896426	0.37139320664392095	(129, 1452, 170, 1492)
3	4	1032	12906.980620155038	2.557601057019451	0.0961846502170434	(211, 352, 247, 388)
4	5	48313	39281.301699335585	17.49947247712239	0.8560371783991875	(265, 791, 525, 1156)
5	6	1307	15199.272379495027	2.878264809408045	0.23456484648298281	(352, 451, 392, 492)
6	7	9888	19727.752528317153	7.916754598082519	0.6956708981335695	(377, 1872, 478, 2004)
7	8	13512	24352.001702190646	9.254496007216405	0.8204864864948547	(567, 159, 684, 330)
8	9	4043	19904.032401681918	5.0622644039010085	0.10458599050976106	(580, 67, 651, 138)
9	10	3079	19249.291003572587	4.417716055396507	0.0991175619004615	(678, 676, 740, 739)
10	11	2875	15526.634782608695	4.268859671175958	0.17395664330681251	(710, 1584, 771, 1644)
11	12	4231	20251.678090285983	5.178625038160864	0.5153814595271148	(786, 270, 864, 339)
12	13	2739	14977.018254837532	4.166668700082692	0.6127667377352781	(869, 201, 924, 266)
13	14	9366	21471.147875293616	7.704953655550604	0.8497910314989301	(892, 74, 996, 212)
14	15	4101	16529.067300658375	5.098446174921088	0.6896121678909913	(1056, 181, 1118, 265)
15	16	7702	23141.90612827837	6.987063838033372	0.6233914647127253	(1128, 1538, 1238, 1625)
16	17	1587	12219.66981726528	3.171621969354208	0.39221146966930376	(1212, 370, 1256, 415)
17	18	915	7271.934426229508	2.408260714353367	0.14817688624501305	(1339, 66, 1373, 100)
18	19	12202	22425.508359285363	8.794445551607298	0.6700848517921995	(1396, 368, 1540, 503)
19	20	68744	31886.87094146398	20.874224670722143	0.5714243098012017	(1455, 1225, 1776, 1666)
20	21	3581	14741.936330633902	4.764256274527106	0.35201921980004985	(1505, 131, 1571, 200)
21	22	2008	8596.088645418327	3.5675889355489545	0.28584234883406645	(1651, 73, 1702, 125)
22	23	14682	21418.152363438225	9.646850850576921	0.803449901629257	(1658, 692, 1835, 813)
23	24	8503	22571.13418793367	7.341402639877783	0.6973425655639995	(1717, 1203, 1813, 1331)
24	25	7232	19476.36269358407	6.7705221437932845	0.7984011218879747	(1775, 945, 1876, 1053)
25	26	2549	15359.66692820714	4.019554040251716	0.17450873359041744	(1822, 1242, 1879, 1299)
26	27	6181	16244.598932211617	6.259250402033273	0.7442788958218456	(1854, 1140, 1958, 1217)
27	28	1232	8051.556818181818	2.794462641550167	0.20544318606650466	(1865, 1742, 1905, 1782)
28	29	1461	7339.9028062970565	3.0431128791016238	0.1882743960646584	(1872, 1883, 1916, 1926)
