# Supplementary material for: Dynamic control of DNA condensation
Source: Nat Commun. 2024 Mar 1;15:1915. doi: 10.1038/s41467-024-46266-z (PMC10907372; doi:10.1038/s41467-024-46266-z)
Supplement: Supplementary file 4 — Source Data [file 41467_2024_46266_MOESM4_ESM.zip › Source Data/Figure 2 and Figure S6/_no Inv control/1st_replica/30min/data/20230728_I_posControl_3arm_16bp_5uM_30min_10_data.csv]

	Label	Areas (pix^2)	Mean Intensity	Equivalent Diameter (micron)	Eccentricity	BBox coords (pix)
0	1	8941	19205.49122022145	7.52811078371317	0.8895425373976356	(73, 509, 224, 589)
1	2	1875	11652.919466666666	3.447415184080661	0.3626214348299867	(119, 1595, 169, 1643)
2	3	25718	21391.892293335408	12.767667088138413	0.8913446836216157	(327, 1655, 535, 1893)
3	4	12509	24317.864017907108	8.904391581264804	0.634152318793216	(633, 1799, 755, 1937)
4	5	10493	27510.58505670447	8.15535349864873	0.7107268113223284	(851, 884, 951, 1022)
5	6	3160	15235.315506329114	4.475447793552044	0.07656158890683133	(947, 1735, 1011, 1798)
6	7	1395	10231.886738351255	2.973582949887869	0.2072510071820057	(1024, 623, 1066, 666)
7	8	2015	16350.674441687344	3.573801932555393	0.27888468754531603	(1035, 999, 1086, 1050)
8	9	1369	11595.7392257122	2.9457418051153113	0.27764360229413865	(1253, 1581, 1294, 1622)
9	10	2766	16143.190527838033	4.187155039540497	0.4937086055144918	(1269, 1158, 1324, 1220)
10	11	16245	25034.175561711294	10.1473540125093	0.9154261129529645	(1386, 554, 1590, 684)
11	12	13513	21840.58514023533	9.254838455587713	0.9083489143263553	(1512, 172, 1622, 363)
12	13	5930	20902.46644182125	6.130844496782012	0.450502242317684	(1610, 888, 1697, 974)
13	14	5607	16711.67718922775	5.961536841147252	0.5873246628137639	(1657, 1344, 1740, 1433)
14	15	2505	13438.109780439121	3.984710912865617	0.5338563143549746	(1803, 261, 1860, 317)
15	16	4318	14152.88490041686	5.23159689207922	0.4448840953029017	(1825, 25, 1895, 104)
16	17	3122	14097.09865470852	4.448457067125732	0.3026321004685937	(1948, 974, 2010, 1038)
17	18	2970	14087.188215488215	4.338815458055914	0.13261782667840447	(1949, 777, 2010, 839)
